# Supplementary material for: Phasmid species that inhabit colder environments are less likely to have the ability to fly
Source: Ecol Evol. 2023 Jul 20;13(7):e10290. doi: 10.1002/ece3.10290 (PMC10361346; doi:10.1002/ece3.10290)
Supplement: Supplementary file 1 — Dataset S1. [file ECE3-13-e10290-s006.xlsx]

## Sheet: Read.me
	Dataset S1. Phasmatodea assumed flying ability data from Bank and Bradler (2022).
		ID	Unique species identifier
		Group.1	Species name
		Flight	1= Males or females have long wings, 0=Males and females do not have long wings

## Sheet: Dataset.S1
ID	Group.1	Flight
16-030	Pulchriphyllium pulchrifolium	1
16-067	Phyllium monteithi	1
16-096	Pseudopmicrophyllium pusillulum	1
16-099	Microphyllium haskelli	1
16-120	Cryptophyllium yunnanense	1
16-121	Phyllium fallorum	1
16-122	Phyllium antonkozlovi	1
16-142	Phyllium philippinicum	1
16-148	Cryptophyllium westwoodii	1
16-196	Phyllium bradleri	1
16-202	Phyllium gardabagusi	1
16-232	Phyllium chenqiae	1
16-264	Nanophyllium asekiense	1
16-282	Comptaphyllium caudatum	1
17-008	Phyllium letiranti	1
17-256	Pseudopmicrophyllium geryon	1
17-336	Walaphyllium zomproi	1
18-217	Cryptophyllium bollensi	1
20-004	Phyllium siccifolium	1
BAF1	Bacteria ferula	0
BAL3	Bacillus rossius	0
BAL4	Bacillus atticus	0
CLN4	Clonaria sp. 7	0
CLO2	Clonopsis felicitatis	0
CRG2	Cranidium gibbosum	1
DAJ1	Dajaca monilicornis	1
ENK1	Entoria koshunensis	0
GB001	Abrosoma festinatum	0
GB002	Acanthoxyla geisovii	0
GB003	Acrophylla thoon	1
GB004	Acrophylla titan	1
GB005	Acrophylla wuelfingi	1
GB006	Agathemera maculafulgens	0
GB007	Agathemera crassa	0
GB008	Anchiale briareus	1
GB009	Anisomorpha buprestoides	0
GB010	Anisomorpha ferruginea	0
GB011	Apterograeffea marshallae	0
GB012	Apterograeffea reunionensis	0
GB013	Aretaon asperrimus	0
GB014	Asprenas impennis	0
GB015	Autolyca sp. (AUT1/WS059)	0
GB016	Bacteria ploiaria	0
GB017	Bactrododema sp. (STI14)	1
GB018	Baculofractum insigne	0
GB019	Canachus alligator	0
GB020	Carausius morosus	0
GB021	Carausius sechellensis	0
GB022	Caribbiopheromera jamaicana	0
GB023	Carlius fecundus	1
GB024	Chitoniscus feejeeanus	1
GB025	Chondrostethus woodfordi	0
GB026	Cigarrophasma tessellatum	1
GB027	Clitarchus hookeri	0
GB028	Clonaria natalis	0
GB029	Clonaria conformans	0
GB030	Clonaria sp. 1 (WS066)	0
GB031	Cnipsus rachis	0
GB032	Creoxylus spinosus	1
GB033	Cuniculina cuniculus	0
GB034	Diapherodes=Venupherodes venustula	1
GB035	Diapheromera femorata	0
GB036	Diesbachia tamyris	1
GB037	Dimorphodes mancus	1
GB038	Dimorphodes prostasis	0
GB039	Dinophasma kinabaluense	0
GB040	Dinophasma saginatum	1
GB041	Dryococelus australis	0
GB042	Dyme sp. (WS161) cf. ambigua	0
GB043	Epicharmus marchali	1
GB044	Erinaceophasma vepres	0
GB045	Eurycantha calcarata	0
GB046	Eurycantha coronata	0
GB047	Eurycantha insularis	0
GB048	Eurycnema goliath	1
GB049	Eurycnema goliath	1
GB050	Eurycnema osiris 2	1
GB051	Extatosoma popa	1
GB052	Extatosoma tiaratum	1
GB053	Extatosoma tiaratum bufonium	1
GB054	Extatosoma tiaratum tiaratum	1
GB055	Gratidia sp. (STI15)	0
GB056	Gratidia sp. (STI11)	0
GB057	Haaniella dehaanii	0
GB058	Haaniella scabra	0
GB059	Diapherodes jamaicensis	1
GB060	Hermarchus sp. (WS122)	1
GB061	Hermarchus sp. (WS123)	1
GB062	Heteropteryx dilatata	1
GB063	Hoploclonia abercrombiei	0
GB064	Hoploclonia cuspidata	0
GB065	Hoploclonia gecko	0
GB066	Isagoras sp. (ISA1)	1
GB067	Korinninae sp.	1
GB068	Labidiophasma rouxi	0
GB069	Lamponius guerini	0
GB070	Leosthenes sp. (NA1)	1
GB071	Leprocaulinus insularis	0
GB072	Lopaphus sphalerus	1
GB073	Macrophasma biroi	0
GB074	Malacomorpha cyllarus	1
GB075	Malacomorpha jamaicana	0
GB076	Malandania pulchra	1
GB077	Medauroidea extradentata	0
GB078	Megacrania batesii	1
GB079	Metriophasma diocles	1
GB080	Micrarchus hystriculeus	0
GB081	Microcanachus matileorum	0
GB082	Monandroptera acanthomera	1
GB083	Monoiognosis bipunctata	0
GB084	Monoiognosis spinosa	0
GB085	Neohirasea hongkongensis	0
GB086	Neohirasea maerens	0
GB087	Pseudophasma sp. (WS479)	0
GB088	Pseudophasma sp. (WS478)	0
GB089	Neopromachus doreyanus	0
GB090	Neopromachus dyselius	0
GB091	Neopromachus obrutus	0
GB092	Neopromachus pachynotus	0
GB093	Neopromachus scharreri	0
GB094	Neopromachus wallacei	0
GB095	Obrimus bicolanus	0
GB096	Ocnophiloidea regularis	0
GB097	Ocnophiloidea sp. (OCN1)	0
GB098	Oligotoma nigra OUTGROUP	1
GB099	Onchestus rentzi	1
GB100	Oncotophasma martini	0
GB101	Ophicrania bifasciatus	1
GB102	Oreophoetes peruana	0
GB103	Otocrania sp. (WS126)	0
GB104	Oxyartes lamellatus	0
GB105	Oxyartes spinipennis	0
GB106	Pachymorpha sp. (PAC1)	0
GB107	Paramenexenus laetus	0
GB108	Parapachymorpha spinigera	0
GB109	Parapachymorpha spinosa	0
GB110	Paraphanocles sp. (WS473)	0
GB111	Paronchestus charon	1
GB112	Peruphasma schultei	0
GB113	Phaenopharos herwaardeni	0
GB114	Phaenopharos khaoyaiensis	0
GB115	Phaenopharos struthioneus	0
GB116	Phalces tuberculatus	0
GB117	Phasma gigas	1
GB118	Phasmotaenia lanyuhensis	0
GB119	Phryganistira heusii	0
GB120	Phobaeticus kirbyi	0
GB121	Phobaeticus serratipes	0
GB122	Phryganistria heusii	0
GB123	Podacanthus wilkinsoni	1
GB124	Pseudodiacantha macklottii	0
GB125	Pseudophasma phthisicum	1
GB126	Pseudophasma rufipes	1
GB127	Pseudophasma subapterum	0
GB128	Pseudophasma velutinum	1
GB129	Pseudosermyle phalangiphora	0
GB130	Pseudosermyle sp. (WS130)	0
GB131	Ramulus thaii	0
GB132	Ramulus artemis	0
GB133	Rhamphophasma spinicorne	0
GB134	Rhamphosipyloidea gorkomi	0
GB135	Rhaphiderus scabrosus	0
GB136	Rhynchacris ornata	0
GB137	Sceptrophasma hispidulum	0
GB138	Sceptrophasma langkawicense	0
GB139	Sipyloidea sipylus	1
GB140	Spinohirasea bengalensis "Phong Nha Ke Bang"	0
GB141	Spinonemia chilensis	0
GB142	Spinotectarchus acornutus	0
GB143	Sungaya inexpectata	0
GB144	Teratembia sp. OUTGROUP	1
GB145	Thaumatobactron guentheri	0
GB146	Timema dorotheae	0
GB147	Timema knulli	0
GB148	Timema nevadense	0
GB149	Timema nr. nevadense	0
GB150	Tirachoidea westwoodii	1
GB151	Trachythorax maculicollis	1
GB152	Tropidoderus childrenii	1
GB153	Trychopeplus sp. (WS134)	0
GB154	Xeroderus sp. (XEK1)	1
GB155	Xylica oedematosa	0
GB156	Xylica oedematosa	0
GB157	Zehntneria mystica	0
GB158	Conlephasma enigma	0
GB159	Leptynia attenuata	0
GB160	Leptynia caprai	0
GB161	Pijnackeria recondita	0
GB162	Bacillus lynceorum	0
GB163	Bacillus whitei	0
GB164	Bacillus grandii grandii	0
GB165	Bacillus grandii benazzii	0
GB166	Bacillus grandii maretimi	0
GB167	Bacillus atticus carius	0
GB168	Bacillus atticus cyprius	0
GB169	Bacillus atticus atticus	0
GB170	Clonopsis gallica	0
GB171	Clonopsis soumiae	0
GB172	Clonopsis maroccana	0
GB173	Alienobostra sp.	0
GB174	Asceles malaccae	1
GB175	Asceles tanarata singapura	1
GB176	Austrocarausius mercurius	0
GB177	Bacteria horni	0
GB178	Candovia aberrata	0
GB179	Candovia annulata	0
GB180	Candovia coenosa	0
GB181	Candovia granulosa	0
GB182	Candovia pallida	0
GB183	Candovia peridromes	0
GB184	Candovia robinsoni	0
GB185	Candovia spurcata	0
GB186	Carausius alluaudi	0
GB187	Carausius gardineri	0
GB188	Carausius nodosus	0
GB189	Chitoniscus lobipes	1
GB190	Diapherodes dominicae	1
GB191	Diapherodes gigantea	1
GB192	Diapherodes martinicensis	1
GB193	Dyme bifrons	0
GB194	Haplopus micropterus	1
GB195	Hemisosibia incerta	1
GB196	Hermagoras cultratolobatus	0
GB197	Hermagoras hosei	0
GB198	Hirtuleius gracilis	1
GB199	Hypocyrtus ornatissimus	0
GB200	Hypocyrtus scythrus	0
GB201	Lobolibethra carbonelli	0
GB202	Manduria haloconensis	0
GB203	Mnesilochus mindanaense	0
GB204	Mnesilochus portentosus	0
GB205	Neohirasea nana	0
GB206	Paracalynda utilaensis	0
GB207	Paraphanocles keratosqueleton	0
GB208	Periphetes graniferum	0
GB209	Phanocles mutica	0
GB210	Phanocles vosseleri	0
GB211	Phanocloidea lobulatipes	1
GB212	Phanocloidea muricata	0
GB213	Phantasca quadrilobata	1
GB214	Planososibia esacus	1
GB215	Planososibia lysippus	1
GB216	Prisomera spinicollis	0
GB217	Pterinoxylus eucnemis	1
GB218	Stheneboea malaya	0
GB219	Taraxippus paliurus	0
GB220	Trychopeplus laciniatus	1
GB221	Mithrenes whiteheadi	0
LET1	Leptynia montana	0
LON3	Staelonchodes malleti	0
LOP3	Lopaphus trilineatus	0
Ma001	Parectatosoma mocquerysi	0
Ma003	Anisacantha difformis	0
Ma004	Parectatosoma echinus	0
Ma005	Xerantherix nossibianus	0
Ma006	Pseudoleosthenes irregularis	1
Ma007	Paronogastris squamigera	0
Ma013	Spathomorpha adefa	0
Ma018	Damasippoides erythropterus	1
Ma019	Pseudodatames sp.	0
Ma028	Leprodes cf. gibbifer	0
Ma029	Damasippoides cf. albomarginatus	1
Ma032	Antongilia muricata	0
Ma036	Leiophasma nigrotuberculatum	0
Ma039	Achrioptera impennis	0
Ma060	Achrioptera magnifica	0
Ma070	Parectatosoma hystrix	0
Ma085	Leiophasma flaviceps	0
Ma091	Spathomorpha lancettifer	0
Ma095	Leiophasma lucubense	0
Ma100	Antongilia laciniata	0
Ma102	Antongilia madagassa	0
Ma113	Achrioptera spinosissima	0
Ma119	Achrioptera cliquennoisi	0
Ma122	Achrioptera manga	0
Ma123	Achrioptera fallax	0
Ma124	Glawiana glawi	1
MAC1	Macynia labiata	0
PAZ1	Parapachymorpha zomproi	0
PHA4	Phasmotaenia godeffroyi	0
PIJ1	Pijnackeria hispanica	0
PRC1	Paracalynda picta	0
PSM1	Pseudodatames memorabilis	0
Q7	Chitoniscus sarrameaensis	1
S7	Pulchriphyllium fredkugani	1
S9	Pulchriphyllium mannani	1
SB0002	Ommatopseudes harmani	0
SB0005	Eubulides iggorote	0
SB0007	Gargantuoidea triumphalis	1
SB0008	Stheneboea verruculosa	0
SB0009	Necroscia punctata	1
SB0012	Phobaeticus foliatus	0
SB0013	Marmessoidea annulata	1
SB0016	Tisamenus clotho	0
SB0017	Aretaon muscosus	0
SB0020	Stenobrimus bolivari	0
SB0022	Tisamenus serratorius	0
SB0024	Phenacephorus sepilokensis	0
SB0026	Graeffea crouanii	0
SB0028	Lonchodiodes sp.	0
SB0030	Marmessoidea quadriguttata	1
SB0031	Ophicrania palinurus	1
SB0043	Stheneboea sp.	0
SB0051	Calynda coronata	0
SB0052	Calvisia leopoldi	1
SB0055	Tithonophasma tithonus	1
SB0056	Marmessoidea bispina	1
SB0057	Candovia sp.	0
SB0060	Cladomorphus phyllinus	1
SB0061	Parapodacanthus hasenpushorum	1
SB0062	Cnipsomorpha sp.	0
SB0065	Diesbachia hellotis	1
SB0066	Micadina sp. 2 "Tay Yen Tu sp. 2"	1
SB0067	Necrosciinae sp. 4	1
SB0069	Anthericonia anketeschke	1
SB0070	Heteronemia mexicana	0
SB0071	Eurycnema versirubra	1
SB0072	Oncotophasma martini "Monteverde"	0
SB0075	Phasmotaenia sanchezi	0
SB0079	Megacrania phelaus	1
SB0080	Xiphophasma sp.	0
SB0084	Macellina dentata	0
SB0085	Epidares nolimentangere	0
SB0086	Medauromorpha regina	0
SB0087	Dimorphodes sp. "Galela"	0
SB0089	Otraleus christianae	0
SB0094	Bactrododema haworthii 2	1
SB0096	Paraloxopsis korystes	1
SB0097	Bactrododema haworthii	1
SB0101	Achrioptera punctipes	0
SB0103	Centrophasma hadrillum	1
SB0107	Orthomeria superba	1
SB0108	Diapheromerinae sp. 1 "Santa Cruz de la Sierra"	0
SB0110	Necrosciinae sp. 9	0
SB0111	Eurycnema osiris	1
SB0113	Pharnacia ponderosa	1
SB0115	Staelonchodes amaurops	0
SB0118	Periphetes quezonicus	0
SB0123	Rhamphosipyloidea philippa	1
SB0126	Orthonecroscia keatsooni	1
SB0132	Medauroidea sp. 1	0
SB0136	Haaniella gorochovi	0
SB0138	Orestes bachmaensis	0
SB0140	Dares philippinensis	0
SB0141	Pylaemenes sepilokensis	0
SB0146	Theramenes exiguus	0
SB0149	Lopaphus sp. 3	1
SB0150	Spinacephorus verrucosus latifemur	0
SB0152	Lopaphus sp. 2	0
SB0158	Oreophoetes topoense	0
SB0162	Neooxyartes zomproi	0
SB0163	Lobofemora scheirei 2	0
SB0167	Hemiplasta falcata	1
SB0168	Neohirasea fruhstorferi	0
SB0170	Andropromachus scutatus	0
SB0171	Carausius detractus	0
SB0172	Spinohirasea bengalensis	0
SB0176	Brockphasma spinifemoralis	0
SB0178	Lonchodes philippinicus	0
SB0180	Lamachodes sp. 2	0
SB0181	Medauroidea sp. 2	0
SB0182	Medauromorpha foedata	0
SB0183	Trachyaretaon carmelae	0
SB0184	Nuichua rabaeyae	0
SB0186	Brasidas foveolatus	0
SB0187	Lamachodes sp. 3	0
SB0188	Ramulus sp. 2	0
SB0189	Lopaphus balteatus	0
SB0190	Haaniella erringtoniae	0
SB0191	Bathycharax cf. auriculatus	0
SB0193	Clonaria sp. 2	0
SB0196	Lobofemora scheirei	0
SB0202	Agamemnon cornutus	0
SB0206	Lonchodiodes samarensis	0
SB0207	Xylica cf. graueri	0
SB0212	Clonaria sp. 3	0
SB0214	Clonaria sp. 4	0
SB0215	Gratidiidae sp. 1	0
SB0216	Dares verrucosus	0
SB0217	Orestes dittmari	0
SB0218	Orestes draegeri	0
SB0219	Trachyaretaon echinatus	0
SB0224	Haaniella saussurei	0
SB0232	Kalocorinnis wegneri	1
SB0234	Lamponius bocki	0
SB0236	Orestes subcylindricus	0
SB0237	Pylaemenes pui	0
SB0257	Pylaemenes coronatus	0
SB0262	Haaniella gintingi	0
SB0270	Orestes krijnsi	0
SB0280	Necrosciinae sp. 10	1
SB0287	Mearnsiana bullosa	0
SB0293	Periphetes sp.	0
SB0295	Dares sp.	0
SB0296	Hoploclonia sp.	0
SB0300	Neohirasea sp.	0
SB0301	Haaniella echinata	0
SB0308	Pseudophasma scabriusculum	1
SB0316	Pijnackeria originis	0
SB0318	Cuniculina sp.	0
SB0321	Pterobrimus depressus	0
SB0322	Dares ulula	0
SB0327	Pterinoxylus crassus	1
SB0329	Dares murudensis	0
SB0334	Dares breitensteini	0
SB0339	Orthomeria kangi	1
SB0342	Miroceramia sp.	1
SB0343	Tisamenus hebardi	0
SB0344	Planispectrum bengalensis	0
SB0345	Dajaca napolovi	0
SB0346	Ramulus nematodes	0
SB0347	Ramulus sp. 1	0
SB0348	Libethra strigiventris	0
SB0349	Lopaphus perakensis	0
SB0351	Heteropteryx sp.	1
SB0352	Medaura scabriuscula	0
SB0353	Medauroidea romantica	0
SB0354	Lobofemora bidoupensis	0
SB0355	Entoria sp.	0
SB0357	Dimorphodes catenulatus	0
SB0361	Phryganistria heusii yentuensis	0
SB0362	Echetlus sp.	0
SB0363	Paraprisopus sp.	1
SB0366	Lamponius portoricensis	0
SB0367	Lonchodes brevipes	0
SB0368	Hermagoras sigillatus	0
SB0370	Ramulus mikado	0
SB0371	Manduria systropedon	0
SB0373	Periphetes forcipatus	0
SB0374	Acanthomenexus polyacanthus	0
SB0375	Phenacephorus cornucervi	0
SB0376	Stheneboea repudiosa	0
SB0377	Mithrenes panayensis	0
SB0378	Medaura jobrensis	0
SB0379	Sipyloidea biplagiata	1
SB0380	Lobolibethra panguana	0
SB0381	Clonistria sp.	0
SB0391	Orthonecroscia pulcherrima	1
SB0395	Lopaphus sp. 1	0
SB0397	Calvisia marmorata	1
SB0398	Pterulina distinctissima	1
SB0399	Lobofemora sp.	0
SB0400	Clonistria bartholomaea	0
SB0403	Neooxyartes sp.	0
SB0405	Haaniella grayi	0
SB0406	Bactrododema sp.	1
SB0414	Aschiphasma annulipes 2	1
SB0415	Dinophasma braggi	1
SB0416	Dinophasma ruficorne	1
SB0420	Centrophasma longipennis	1
SB0421	Asceles cf. scabra	1
SB0422	Necroscia pallida	1
SB0426	Rhamphosipyloidea berenice	1
SB0429	Orthonecroscia fuscoannulata	1
SB0430	Aschiphasma annulipes	1
SB0434	Xenophasmina simile	0
SB0437	Micadina sp. 1	1
SB0438	Paraprisopus antillarum	1
SB0440	Dimorphodes sp.	0
SB0442	Xenophasmina sp.	0
SB0444	Megaphasma denticrus	0
SB0450	Tirachoidea biceps	1
SB0451	Brizoides amabilis	1
SB0456	Gratidiidae sp. 2	0
SB0458	Gratidiidae sp. 3	0
SB0459	Orxines cf. semperi	0
SB0465	Stheneboea cf. tuberculata	0
SB0466	Asceles margaritatus margaritatus	1
SB0469	Necroscia randolfae	1
SB0470	Anoplobistus cf. siebersi	1
SB0472	Necrosciinae sp. 1	1
SB0473	Prosentoria arrogans 2	0
SB0474	Acacus sarawacus	0
SB0476	Necrosciinae sp. 2	1
SB0479	Necrosciinae sp. 3	1
SB0480	Necrosciinae sp. 5	1
SB0481	Necrosciinae sp. 6	1
SB0496	Clonaria luethyi	0
SB0497	Clonaria fritzschei	0
SB0498	Clonaria sp. 5	0
SB0499	Autolyca herculeana	0
SB0501	Ramulus irregulariterdentatum	0
SB0511	Clonaria sp. 6	0
SB0515	Bacillidae sp.	0
SB0517	Sceptrophasma sp.	0
SB0519	Oxyartes vietnamensis	0
SB0521	Phanocles sp.	0
SB0524	Diapheromerinae sp. 2	0
SB0526	Hesperophasma sp.	1
SB0529	Pseudophasmatidae sp. 2	1
SB0530	Xerosomatinae sp. 1	1
SB0536	Necrosciinae sp. 7	1
SB0537	Trachythorax albomaculatus	1
SB0538	Aschiphasmatidae sp.	0
SB0540	Taraxippus sp.	0
SB0541	Anarchodes salmanazar 2	1
SB0542	Anarchodes salmanazar	1
SB0543	Lonchodinae sp.	0
SB0544	Necrosciinae sp. 8	0
SB0548	Asceles margaritatus	1
SB0549	Eurynecroscia nigrofasciata	1
SB0550	Prosentoria arrogans	0
SB0553	Carausius sp.	0
SB0554	Anisomorpha paromalus	0
SB0555	Pseudophasmatidae sp. 3	1
SB0557	Lamachodes sp. 1	1
SB0558	Paraphasma amabile	1
SB0559	Pseudophasmatidae sp. 1	1
SB0565	Pseudophasma menius	1
SB0567	Anarchodes annulipes	1
SB0568	Carausius spinosus	0
SB0571	Xerosomatinae sp. 2	0
SB0573	Mnesilochus capreolus	0
SER1	Sermyle kujawskii	0
SLT13	Nanophyllium rentzi	1
