# Supplementary material for: Phasmid species that inhabit colder environments are less likely to have the ability to fly
Source: Ecol Evol. 2023 Jul 20;13(7):e10290. doi: 10.1002/ece3.10290 (PMC10361346; doi:10.1002/ece3.10290)
Supplement: Supplementary file 2 — Dataset S2. [file ECE3-13-e10290-s003.xlsx]

## Sheet: Read.me
	Dataset S2. Occurrence and environmental data for species that match Datasets S6–8. This dataset includes duplicate occurrence points.
		species	Species name
		decimalLatitude	Latitude coordinate in decimal degrees
		decimalLongitude	Longitude coordinate in decimal degrees

## Sheet: Dataset.S2
species	decimalLatitude	decimalLongitude
Pijnackeria recondita	37.1	-3.26
Acanthoxyla geisovii	50.9282	-0.791904
Clitarchus hookeri	50.9282	-0.791904
Anchiale briareus	-16.9022	145.752
Macynia labiata	-33.9912	18.9918
Macynia labiata	-33.9807	18.4352
Macynia labiata	-34.0613	18.4293
Anisomorpha buprestoides	30.2847	-89.917
Anisomorpha buprestoides	26.3412	-81.6743
Macynia labiata	-33.9669	18.3908
Megaphasma denticrus	29.5897	-97.5822
Acanthoxyla geisovii	-45.8285	170.644
Sipyloidea sipylus	-30.2086	30.7818
Carausius morosus	-34.0001	18.4767
Megaphasma denticrus	30.1397	-97.454
Macynia labiata	-33.7838	18.478
Carausius morosus	-34.0449	18.4373
Sipyloidea sipylus	-30.6878	30.4884
Macynia labiata	-34.0752	18.3989
Megaphasma denticrus	28.5026	-96.9227
Anisomorpha buprestoides	32.2836	-95.3503
Extatosoma tiaratum	-33.8865	151.08
Oligotoma nigra	33.4478	-112.368
Macynia labiata	-33.9713	18.4139
Macynia labiata	-33.9568	18.4308
Acanthoxyla geisovii	-45.8592	170.565
Carausius morosus	39.3724	-9.33401
Diapheromera femorata	29.8804	-98.6142
Macynia labiata	-33.9598	18.3874
Anchiale briareus	-20.3235	148.617
Carausius morosus	37.6794	-122.407
Anisomorpha ferruginea	30.3099	-97.7043
Anchiale briareus	-16.8291	145.626
Anisomorpha buprestoides	29.7468	-92.3253
Acrophylla wuelfingi	-17.8907	146.092
Acrophylla titan	-33.7544	151.223
Sipyloidea sipylus	-30.6879	30.4885
Tropidoderus childrenii	-27.387	152.941
Lamponius guerini	16.1563	-61.6444
Bacteria ferula	16.0561	-61.7045
Carausius morosus	-34.0662	23.0597
Lamponius guerini	16.0573	-61.7037
Anisomorpha buprestoides	30.2792	-89.9109
Macynia labiata	-33.9708	18.4379
Macynia labiata	-33.9591	18.4159
Bacillus rossius	42.4837	11.211
Timema nevadense	34.8087	-115.629
Clonopsis gallica	41.1004	-8.49745
Carausius morosus	32.8861	-117.242
Carausius morosus	32.7824	-117.191
Macynia labiata	-34.1412	18.3277
Macynia labiata	-34.0603	18.4353
Carausius morosus	-33.9685	18.4578
Trychopeplus laciniatus	8.5066	-81.1144
Creoxylus spinosus	10.7236	-61.3158
Carausius morosus	-34.0664	23.0613
Anchiale briareus	-16.2257	145.437
Carausius morosus	-34.0261	18.4868
Extatosoma tiaratum	-16.8178	145.685
Carausius morosus	32.8616	-117.234
Sipyloidea sipylus	-27.648	32.4354
Macynia labiata	-33.9578	18.4608
Lamponius guerini	16.0574	-61.7037
Extatosoma tiaratum	-33.2752	151.223
Diapheromera femorata	42.1656	-88.2943
Anisomorpha ferruginea	37.3832	-88.6603
Megaphasma denticrus	37.5051	-89.3497
Diapheromera femorata	39.4881	-88.1133
Diapheromera femorata	30.9973	-91.0842
Anarchodes salmanazar	12.5773	122.112
Sipyloidea sipylus	22.408	113.964
Tropidoderus childrenii	-27.5468	153.046
Clonopsis gallica	38.6802	-8.62648
Carausius morosus	41.1704	-8.66966
Carausius morosus	40.5496	-8.66731
Carausius morosus	40.5615	-8.75178
Anthericonia anketeschke	10.3189	-84.8086
Clonopsis gallica	43.2137	-3.05703
Megaphasma denticrus	30.2731	-97.6777
Hoploclonia gecko	1.61277	110.197
Megaphasma denticrus	31.1607	-92.4708
Neohirasea hongkongensis	22.2602	114.28
Clonopsis gallica	40.9626	-8.17651
Clonopsis gallica	41.1618	-8.03551
Neohirasea hongkongensis	22.2433	114.315
Megaphasma denticrus	29.6924	-98.3424
Tropidoderus childrenii	-37.8081	145.204
Megaphasma denticrus	30.6158	-92.059
Diapheromera femorata	29.8685	-98.4805
Clonopsis gallica	42.0029	-8.17118
Clonopsis gallica	38.7178	-9.28132
Anisomorpha buprestoides	29.9505	-90.0715
Tropidoderus childrenii	-25.3457	152.122
Anisomorpha buprestoides	30.631	-96.3738
Carausius morosus	37.773	-25.3051
Candovia granulosa	-27.9306	153.133
Oligotoma nigra	24.6282	-107.589
Cladomorphus phyllinus	-22.3914	-42.8508
Anisomorpha buprestoides	30.6886	-88.9023
Carausius morosus	37.8452	-122.242
Anthericonia anketeschke	10.324	-84.8157
Tropidoderus childrenii	-27.5473	153.047
Clonopsis gallica	38.9571	-8.60286
Megaphasma denticrus	30.3107	-91.0961
Megaphasma denticrus	31.357	-92.4335
Clonopsis gallica	38.1045	-8.57682
Anthericonia anketeschke	10.3188	-84.8085
Anisomorpha buprestoides	32.2817	-95.3425
Clonopsis gallica	45.0343	-0.757465
Acanthoxyla geisovii	-45.8414	170.501
Acanthoxyla geisovii	-41.2173	173.396
Clonopsis gallica	43.0341	-2.18856
Clonopsis gallica	40.2859	-8.40444
Tropidoderus childrenii	-35.2636	149.11
Tropidoderus childrenii	-36.7732	149.922
Tropidoderus childrenii	-35.2218	149.113
Extatosoma tiaratum	-26.4468	152.988
Tropidoderus childrenii	-35.2626	149.274
Tropidoderus childrenii	-36.8703	149.926
Medauromorpha regina	21.6331	106.55
Pseudodiacantha macklottii	4.4831	101.45
Bacillus rossius	43.5139	16.4558
Carausius morosus	52.6167	10.0831
Pijnackeria hispanica	39.9833	-1.1503
Aschiphasma annulipes	4.4831	101.45
Bacillus rossius	41.9333	19.2167
Peruphasma schultei	-6.215	-79.0856
Bacillus rossius	48	7.8497
Sipyloidea sipylus	27.5	117.4
Clonopsis gallica	39.7	3.3497
Heteropteryx dilatata	4.4831	101.45
Eurycnema versirubra	-8.56581	125.597
Necroscia punctata	7.03428	100.525
Acanthoxyla geisovii	-45.8612	170.563
Clitarchus hookeri	-41.1805	174.15
Diapheromera femorata	45.6128	-94.325
Oligotoma nigra	32.7868	-96.5843
Extatosoma tiaratum	-26.3896	152.674
Megaphasma denticrus	29.3938	-98.0319
Anisomorpha buprestoides	25.3977	-80.6595
Anisomorpha buprestoides	30.0441	-97.1619
Anisomorpha buprestoides	30.6959	-86.874
Tropidoderus childrenii	-34.068	150.769
Anisomorpha buprestoides	25.3974	-80.6575
Cladomorphus phyllinus	-22.4356	-42.0452
Anisomorpha buprestoides	30.5797	-96.3629
Anisomorpha ferruginea	29.7938	-94.9543
Acanthoxyla geisovii	-38.5073	175.59
Acanthoxyla geisovii	-40.1879	175.88
Heteropteryx dilatata	32.7218	-97.3564
Acrophylla titan	-31.6539	152.789
Cladomorphus phyllinus	-22.4162	-42.972
Neohirasea hongkongensis	22.3907	114.233
Diapheromera femorata	44.3061	-80.0204
Tropidoderus childrenii	-36.6666	149.817
Megaphasma denticrus	31.8849	-86.0304
Diapheromera femorata	45.149	-93.7817
Diapheromera femorata	42.8245	-71.3103
Ocnophiloidea regularis	10.8206	-61.0416
Aschiphasma annulipes	1.13902	112.568
Candovia peridromes	-29.7805	151.347
Oligotoma nigra	33.4842	-111.999
Carausius morosus	38.7434	-9.26655
Sipyloidea sipylus	22.5536	114.059
Diapheromera femorata	36.0682	-86.9147
Clitarchus hookeri	-36.8596	174.774
Micrarchus parvulus	-41.3298	174.731
Lopaphus balteatus	22.3921	114.235
Megaphasma denticrus	29.6877	-98.3522
Diapheromera femorata	38.8842	-91.8469
Oligotoma nigra	32.7428	-97.3103
Anisomorpha buprestoides	29.6822	-82.6056
Diapheromera femorata	32.8533	-97.5367
Carausius morosus	40.4597	-8.69933
Anisomorpha buprestoides	25.3963	-80.699
Carausius morosus	39.3975	-9.12265
Sipyloidea sipylus	-29.8451	30.9197
Oligotoma nigra	33.6061	-112.071
Bacillus rossius	44.8399	13.86
Acrophylla titan	-29.4561	153.215
Clitarchus hookeri	-40.5065	172.677
Acrophylla titan	-27.4955	153.029
Acanthoxyla geisovii	-41.2361	174.796
Creoxylus spinosus	10.8153	-61.0385
Sipyloidea sipylus	22.4091	113.963
Carausius gardineri	-4.65714	55.4328
Neohirasea hongkongensis	22.4363	114.195
Heteropteryx dilatata	5.85602	101.236
Anisomorpha buprestoides	28.9875	-82.0081
Anisomorpha buprestoides	30.3658	-88.5561
Anisomorpha buprestoides	29.1669	-81.7915
Acrophylla titan	-31.6537	152.789
Carausius morosus	43.3864	-4.28976
Acanthoxyla geisovii	-45.5238	167.274
Oligotoma nigra	32.6649	-97.3277
Anisomorpha buprestoides	29.5788	-82.4846
Carausius morosus	37.7474	-122.416
Anisomorpha buprestoides	30.4008	-91.1333
Diapheromera femorata	36.5512	-84.7966
Clitarchus hookeri	-36.6247	174.502
Diapheromera femorata	30.6492	-98.3332
Acanthoxyla geisovii	-36.4171	174.671
Acanthoxyla geisovii	-45.43	167.716
Diapheromera femorata	36.6985	-80.7204
Extatosoma tiaratum	-26.627	153.093
Acanthoxyla geisovii	-40.8014	172.535
Acrophylla titan	-31.6539	152.789
Tropidoderus childrenii	-27.2722	152.937
Acanthoxyla geisovii	-40.9584	175.027
Clitarchus hookeri	-41.1831	174.93
Pseudophasma phthisicum	4.92089	-52.293
Sipyloidea sipylus	-21.3213	55.4504
Oligotoma nigra	33.992	-118.063
Oligotoma nigra	23.8686	-106.846
Clonopsis gallica	44.8271	0.119839
Diapheromera femorata	40.3781	-79.9875
Anisomorpha buprestoides	25.3885	-80.6825
Diapheromera femorata	39.4938	-74.5308
Diapheromera femorata	40.0435	-74.2023
Acrophylla wuelfingi	-17.5095	145.638
Cladomorphus phyllinus	-22.9244	-43.0902
Diapheromera femorata	39.9651	-74.487
Cladomorphus phyllinus	-20.6057	-40.419
Sipyloidea sipylus	22.6424	120.614
Anisomorpha buprestoides	33.963	-77.9262
Diapheromera femorata	46.9286	-95.0518
Ophicrania palinurus	11.746	125.197
Diapheromera femorata	40.0544	-75.2549
Diapheromera femorata	39.6234	-74.4328
Candovia granulosa	-28.2582	153.401
Megaphasma denticrus	31.513	-91.2959
Diapheromera femorata	39.836	-74.8131
Diapheromera femorata	39.4762	-74.8559
Diapheromera femorata	40.165	-74.2083
Diapheromera femorata	36.5502	-84.7967
Acanthoxyla geisovii	-43.9135	171.721
Candovia granulosa	-28.2583	153.401
Stheneboea repudiosa	5.91592	101.266
Diapheromera femorata	39.6228	-74.9732
Diapheromera femorata	39.9169	-74.5974
Autolyca herculeana	14.0293	-87.0539
Acanthoxyla geisovii	-41.2792	174.781
Diapheromera femorata	40.1669	-74.1935
Diapheromera femorata	40.0895	-74.1665
Tirachoidea biceps	5.89481	101.337
Acanthoxyla geisovii	-39.2006	173.979
Clitarchus hookeri	-41.1915	174.939
Creoxylus spinosus	10.7397	-61.2557
Acanthoxyla geisovii	-37.8119	175.363
Anisomorpha buprestoides	30.2592	-89.7471
Stheneboea repudiosa	5.9981	101.226
Diapheromera femorata	43.528	-72.4271
Diapheromera femorata	40.1786	-74.2091
Diapheromera femorata	40.008	-74.3754
Diapheromera femorata	39.8359	-74.8438
Clitarchus hookeri	-43.4848	172.698
Anisomorpha ferruginea	30.2816	-97.6864
Diapheromera femorata	39.9163	-74.5972
Megaphasma denticrus	29.8189	-97.7537
Candovia granulosa	-28.2292	153.269
Diapheromera femorata	34.3617	-89.5635
Diapheromera femorata	39.4981	-74.5329
Micrarchus parvulus	-40.6678	173.999
Carausius morosus	32.7953	-117.249
Diapheromera femorata	36.2156	-86.7324
Anisomorpha buprestoides	26.9892	-80.1378
Diapheromera femorata	40.1528	-74.2177
Diapheromera femorata	39.6824	-75.0429
Oligotoma nigra	37.1673	-113.44
Diapheromera femorata	39.6043	-74.3562
Anisomorpha buprestoides	24.6902	-81.426
Cladomorphus phyllinus	-23.8243	-45.4526
Diapheromera femorata	39.7578	-74.2749
Acanthoxyla geisovii	-37.8983	176.206
Diapheromera femorata	43.3569	-89.9169
Anchiale briareus	-16.9028	145.705
Anisomorpha buprestoides	27.5328	-82.1017
Ophicrania palinurus	14.133	121.208
Diapheromera femorata	39.9163	-74.5973
Diapheromera femorata	39.4982	-74.533
Anchiale briareus	-16.9027	145.705
Diapheromera femorata	43.3558	-89.9756
Stheneboea repudiosa	5.83001	101.398
Diapheromera femorata	39.8712	-74.5396
Diapheromera femorata	39.844	-74.3303
Acanthoxyla geisovii	-45.8499	170.631
Orthomeria kangi	16.9576	120.616
Diapheromera femorata	39.498	-74.5329
Diapheromera femorata	39.7737	-74.2491
Diapheromera femorata	40.0847	-74.1743
Diapheromera femorata	40.1977	-74.3053
Diapheromera femorata	44.3123	-76.1734
Ocnophiloidea regularis	10.7397	-61.2557
Anisomorpha buprestoides	29.7147	-95.346
Carausius morosus	38.7178	-9.28123
Anchiale briareus	-23.3973	150.49
Diapheromera femorata	35.3973	-83.4674
Cladomorphus phyllinus	-22.8938	-42.4688
Podacanthus wilkinsoni	-33.8166	150.011
Diapheromera femorata	42.8659	-80.7333
Anisomorpha buprestoides	28.3715	-80.6021
Oligotoma nigra	36.6606	-119.924
Diapheromera femorata	45.4247	-77.1608
Oligotoma nigra	33.8896	-117.918
Extatosoma tiaratum	-26.7783	153.021
Clitarchus hookeri	-36.2939	174.652
Clitarchus hookeri	-41.2906	174.693
Clitarchus hookeri	-36.9539	176.095
Candovia peridromes	-35.0193	138.666
Anisomorpha buprestoides	30.2808	-82.5257
Sipyloidea sipylus	22.2541	114.153
Megacrania batesii	-16.1714	145.412
Diapheromera femorata	39.8651	-74.8816
Acanthoxyla geisovii	-45.8592	170.565
Clonistria bartholomaea	17.8982	-62.85
Clitarchus hookeri	-41.273	174.752
Cladomorphus phyllinus	-22.4166	-42.9749
Sipyloidea sipylus	-29.8412	30.9284
Pseudophasma phthisicum	4.21103	-51.6759
Clitarchus hookeri	-40.2989	175.758
Anchiale briareus	-21.1677	148.506
Creoxylus spinosus	4.53474	-52.5182
Haplopus scabricollis	24.7413	-80.9983
Candovia peridromes	-37.2375	144.827
Clonopsis gallica	39.7336	-8.80306
Ophicrania palinurus	11.7435	125.199
Bacillus atticus	39.1741	26.3152
Carausius morosus	33.6853	-118
Diapheromera femorata	44.2499	-76.6176
Clitarchus hookeri	46.849	-0.82703
Cladomorphus phyllinus	-23.0874	-44.2354
Clonopsis gallica	47.6383	-3.14936
Anisomorpha buprestoides	30.2926	-95.3203
Stheneboea repudiosa	5.87812	101.025
Carausius morosus	33.5027	-117.744
Diapheromera femorata	35.6175	-86.4845
Anisomorpha buprestoides	33.9022	-78.6983
Carausius morosus	37.8417	-25.1489
Extatosoma tiaratum	-28.2363	153.479
Clitarchus hookeri	-41.3225	174.824
Carausius morosus	41.0433	-8.59931
Diapheromera femorata	41.854	-72.8279
Sipyloidea sipylus	-23.0069	47.7491
Acrophylla wuelfingi	-15.483	145.24
Acrophylla titan	-26.8228	152.919
Diapheromera femorata	36.1036	-86.8679
Diapheromera femorata	44.531	-80.4155
Diapheromera femorata	44.8464	-79.9984
Ocnophiloidea regularis	11.2845	-60.696
Clitarchus hookeri	-40.3017	175.755
Diapheromera femorata	44.6209	-79.4392
Clonopsis gallica	42.2918	3.10725
Ocnophiloidea regularis	10.1842	-61.2712
Diapheromera femorata	44.3711	-78.3911
Diapheromera femorata	44.5544	-79.6729
Clitarchus hookeri	-43.511	172.705
Diapheromera femorata	43.2534	-81.8522
Diapheromera femorata	43.399	-79.9739
Acanthoxyla geisovii	-45.776	170.603
Diapheromera femorata	43.7611	-80.0557
Diapheromera femorata	37.9637	-91.7974
Orestes draegeri	5.46512	100.282
Diapheromera femorata	39.4977	-74.5328
Diapheromera femorata	44.3531	-79.7068
Diapheromera femorata	30.1791	-95.5196
Diapheromera femorata	42.9958	-80.3139
Anchiale briareus	-19.1153	146.867
Diapheromera femorata	36.2187	-94.2762
Clitarchus hookeri	-41.2233	174.938
Diapheromera femorata	42.0907	-82.4421
Diapheromera femorata	46.3737	-94.1937
Megacrania batesii	-16.0774	145.47
Diapheromera femorata	42.6377	-81.8138
Creoxylus spinosus	10.7394	-61.2566
Acanthoxyla geisovii	-46.8893	168.117
Autolyca herculeana	14.0294	-87.0542
Anisomorpha buprestoides	27.7991	-82.3239
Diapheromera femorata	44.3342	-79.4886
Diapheromera femorata	42.773	-77.6017
Diapheromera femorata	43.7222	-79.9546
Cnipsus rachis	-20.5653	164.806
Diapheromera femorata	44.4967	-78.3555
Oligotoma nigra	32.7822	-97.3228
Diapheromera femorata	45.3045	-79.4409
Anisomorpha buprestoides	27.1834	-81.352
Anisomorpha buprestoides	25.6712	-80.1546
Anchiale briareus	-26.1548	151.911
Diapheromera femorata	43.0013	-81.2627
Pseudophasma phthisicum	4.55174	-52.1733
Diapheromera femorata	43.9269	-79.4533
Sipyloidea sipylus	41.0499	-74.0134
Tropidoderus childrenii	-27.0873	153.415
Diapheromera femorata	44.558	-79.6682
Diapheromera femorata	44.8674	-76.0471
Clitarchus hookeri	-45.8122	170.592
Diapheromera femorata	43.2605	-80.3384
Acanthoxyla geisovii	-41.2254	174.834
Anisomorpha ferruginea	36.1582	-86.7436
Diapheromera femorata	44.5793	-78.839
Clitarchus hookeri	-36.7663	174.496
Diapheromera femorata	43.114	-89.647
Austrocarausius mercurius	-16.9011	145.75
Acanthoxyla geisovii	-40.4221	175.793
Diapheromera femorata	43.2496	-81.8315
Diapheromera femorata	42.0868	-82.4454
Diapheromera femorata	44.3403	-79.7196
Sipyloidea sipylus	-18.3431	47.4975
Diapheromera femorata	44.0481	-79.3028
Diapheromera femorata	41.9873	-82.5497
Diapheromera femorata	44.0289	-79.5114
Diapheromera femorata	43.648	-79.8706
Diapheromera femorata	39.822	-74.9421
Diapheromera femorata	43.6374	-81.715
Sipyloidea sipylus	-22.9965	47.7539
Acanthoxyla geisovii	-45.2307	167.812
Candovia granulosa	-26.655	152.79
Bacillus rossius	43.9693	12.0784
Anchiale briareus	-16.9323	145.988
Diapheromera femorata	42.281	-81.8433
Acanthoxyla geisovii	-41.2195	174.942
Diapheromera femorata	43.8371	-79.8745
Clitarchus hookeri	-36.6527	174.718
Clitarchus hookeri	-40.3036	175.761
Ramulus mikado	35.2778	137.081
Diapheromera femorata	44.1484	-77.832
Clitarchus hookeri	-40.9215	175.007
Clitarchus hookeri	-41.2207	174.938
Megaphasma denticrus	29.6163	-97.8058
Oligotoma nigra	35.5217	-120.626
Acanthoxyla geisovii	-41.633	171.849
Clitarchus hookeri	-41.216	174.803
Acanthoxyla geisovii	-41.1713	173.466
Diapheromera femorata	45.4494	-76.565
Diapheromera femorata	44.5991	-79.5546
Phanocles mutica	10.4325	-61.1301
Ocnophiloidea regularis	10.5226	-61.2755
Acanthoxyla geisovii	-38.1819	176.331
Acanthoxyla geisovii	-41.2678	174.758
Anisomorpha buprestoides	31.3472	-89.3791
Candovia granulosa	-27.9475	153.194
Agathemera crassa	-33.3589	-70.308
Acrophylla wuelfingi	-16.2313	145.452
Cladomorphus phyllinus	-23.8271	-45.4238
Clitarchus hookeri	-35.6154	174.524
Clonopsis gallica	43.649	3.87896
Anisomorpha buprestoides	29.6409	-82.6106
Candovia peridromes	-38.357	146.41
Diapheromera femorata	35.8169	-93.8988
Anisomorpha ferruginea	30.4529	-97.7506
Acrophylla titan	-27.5687	152.103
Clitarchus hookeri	-41.2163	174.803
Acanthoxyla geisovii	-45.797	167.629
Anthericonia anketeschke	10.3057	-84.8067
Carausius morosus	36.5539	-121.922
Clitarchus hookeri	-41.1351	174.879
Candovia peridromes	-35.2624	138.735
Carausius morosus	-18.9317	47.5324
Clitarchus hookeri	-40.8474	175.044
Anchiale briareus	-18.8025	145.783
Diapheromera femorata	42.6606	-80.7903
Diapheromera femorata	45.2301	-75.9972
Candovia granulosa	-27.9141	153.171
Ocnophiloidea regularis	10.749	-61.4839
Diapheromera femorata	44.0296	-79.5337
Clitarchus hookeri	-40.4148	175.664
Diapheromera femorata	39.4927	-74.5317
Diapheromera femorata	43.4524	-79.9355
Diapheromera femorata	43.5515	-80.0241
Clitarchus hookeri	-40.4149	175.664
Ocnophiloidea regularis	10.7269	-61.2616
Diapheromera femorata	44.5525	-79.668
Megaphasma denticrus	29.9043	-97.9959
Ocnophiloidea regularis	10.3896	-61.376
Oreophoetes topoense	-0.943188	-77.8956
Diapheromera femorata	35.5875	-97.6504
Trachythorax maculicollis	7.85683	98.2956
Clitarchus hookeri	-40.4149	175.664
Clitarchus hookeri	29.7356	-95.307
Diapheromera femorata	44.4695	-78.2866
Diapheromera femorata	43.565	-79.6742
Diapheromera femorata	45.093	-81.2465
Clitarchus hookeri	-40.4149	175.664
Megaphasma denticrus	29.6146	-97.7984
Diapheromera femorata	41.7757	-82.6796
Diapheromera femorata	44.0776	-77.0391
Diapheromera femorata	44.5146	-78.3584
Ocnophiloidea regularis	10.7391	-61.2571
Diapheromera femorata	44.3545	-79.6551
Diapheromera femorata	45.3077	-76.1745
Diapheromera femorata	45.3072	-75.5906
Diapheromera femorata	43.0706	-80.2693
Diapheromera femorata	44.2673	-77.5081
Diapheromera femorata	44.489	-79.1978
Acanthoxyla geisovii	-45.8131	170.593
Diapheromera femorata	45.4495	-76.5645
Ocnophiloidea regularis	10.7234	-61.6217
Anchiale briareus	-16.8268	145.633
Diapheromera femorata	44.3441	-78.2473
Diapheromera femorata	44.4593	-76.5226
Diapheromera femorata	43.0702	-80.2688
Ocnophiloidea regularis	10.178	-61.2719
Diapheromera femorata	45.2978	-76.0591
Clitarchus hookeri	-40.4148	175.664
Sipyloidea sipylus	34.1314	132.202
Diapheromera femorata	44.7147	-76.0297
Acanthoxyla geisovii	-40.8649	173.032
Diapheromera femorata	42.6975	-80.3238
Diapheromera femorata	43.2506	-81.8603
Diapheromera femorata	43.5722	-81.6923
Diapheromera femorata	44.5501	-76.9619
Diapheromera femorata	42.6504	-80.463
Clonopsis gallica	43.6057	4.33832
Eurycnema osiris	-15.6218	130.452
Trachythorax maculicollis	14.4407	100.96
Acanthoxyla geisovii	-45.7967	170.73
Ocnophiloidea regularis	10.7248	-61.4083
Megaphasma denticrus	32.6218	-96.9789
Anchiale briareus	-16.8	145.6
Tropidoderus childrenii	-27.4	152.9
Acrophylla wuelfingi	-16.8	145.7
Acrophylla titan	-33.5	151.2
Eurycnema osiris	-14.5	132.2
Megacrania batesii	-16.1	145.4
Acrophylla titan	-32.4	152
Tropidoderus childrenii	-27.5295	153.035
Tropidoderus childrenii	-27.53	153.034
Tithonophasma tithonus	-23.7684	-45.9359
Bacillus rossius	44.772	13.9113
Aretaon asperrimus	5.77106	117.372
Clonopsis gallica	43.6057	4.33835
Anisomorpha buprestoides	25.4056	-80.6527
Anisomorpha buprestoides	28.8154	-81.2851
Extatosoma tiaratum	-28.1948	153.183
Anisomorpha buprestoides	28.9038	-81.2693
Bacillus rossius	40.3703	17.3184
Bacillus rossius	44.7033	14.3935
Anisomorpha buprestoides	29.1957	-81.6403
Bacillus rossius	44.5102	14.4827
Anisomorpha buprestoides	29.1132	-81.7912
Clitarchus hookeri	-41.3756	175.038
Acrophylla titan	-27.3258	152.803
Candovia granulosa	-27.911	153.158
Bacillus rossius	44.6452	14.3947
Acanthoxyla geisovii	-41.2597	174.928
Anchiale briareus	-16.8363	145.642
Megaphasma denticrus	29.6155	-98.6809
Carausius morosus	-18.9467	48.4189
Anisomorpha buprestoides	28.4194	-82.6575
Carausius morosus	37.7992	-122.415
Acrophylla wuelfingi	-17.4424	145.456
Clitarchus hookeri	-40.3345	175.816
Anisomorpha buprestoides	28.0237	-82.605
Anisomorpha buprestoides	29.6199	-82.3278
Anisomorpha buprestoides	28.0237	-82.605
Anisomorpha buprestoides	28.7248	-81.474
Carausius morosus	37.8727	-122.262
Anchiale briareus	-19.3327	146.751
Anchiale briareus	-16.2128	145.405
Anchiale briareus	-16.9838	145.419
Anisomorpha buprestoides	28.7088	-81.4756
Acrophylla thoon	-19.3323	146.75
Anisomorpha buprestoides	29.5037	-82.2845
Anchiale briareus	-16.8064	145.64
Anisomorpha buprestoides	26.3236	-81.7656
Carausius morosus	36.6012	-121.901
Anchiale briareus	-20.3481	148.958
Megacrania batesii	-16.0894	145.463
Carausius morosus	37.8647	-122.26
Anisomorpha buprestoides	32.3124	-95.2525
Carausius morosus	37.8823	-122.288
Anisomorpha buprestoides	26.8733	-80.0616
Anisomorpha buprestoides	28.4226	-82.6535
Anisomorpha buprestoides	29.8796	-90.0247
Anisomorpha buprestoides	25.1391	-80.9265
Acrophylla thoon	-19.3311	146.75
Anchiale briareus	-19.3271	146.758
Acrophylla wuelfingi	-18.7559	146.507
Candovia granulosa	-27.9827	153.012
Anisomorpha buprestoides	28.2003	-82.7804
Anisomorpha buprestoides	28.1828	-80.6532
Anisomorpha buprestoides	28.7295	-82.0465
Anisomorpha buprestoides	29.2091	-81.9098
Anchiale briareus	-19.3202	146.765
Tithonophasma tithonus	-22.9161	-42.8192
Anisomorpha buprestoides	30.0421	-81.3944
Anisomorpha buprestoides	28.1336	-81.545
Anisomorpha buprestoides	30.6479	-84.628
Acrophylla thoon	-19.3319	146.75
Anisomorpha buprestoides	28.41	-81.4908
Anisomorpha buprestoides	27.0115	-80.1128
Anisomorpha buprestoides	28.3958	-81.5576
Anisomorpha buprestoides	26.9518	-82.3271
Anisomorpha buprestoides	28.022	-82.6048
Anisomorpha buprestoides	27.0809	-82.3508
Candovia peridromes	-32.4719	137.751
Acrophylla thoon	-19.3314	146.75
Clitarchus hookeri	-37.3811	174.918
Anchiale briareus	-19.3286	146.756
Anisomorpha buprestoides	29.8793	-90.0258
Austrocarausius mercurius	-18.9537	146.286
Acrophylla thoon	-19.3319	146.75
Anisomorpha buprestoides	29.6336	-82.3675
Carausius morosus	37.7444	-122.414
Anisomorpha buprestoides	26.4336	-82.1199
Anchiale briareus	-16.17	145.418
Diapheromera femorata	44.4589	-75.863
Anchiale briareus	-17.2727	145.58
Anchiale briareus	-19.3344	146.749
Anisomorpha buprestoides	30.202	-81.5073
Anisomorpha buprestoides	29.2426	-81.8783
Anchiale briareus	-21.1544	149.197
Anchiale briareus	-19.3324	146.752
Anchiale briareus	-16.8367	145.644
Clitarchus hookeri	-35.9407	174.368
Candovia aberrata	-27.8087	153.142
Austrocarausius mercurius	-19.434	146.946
Austrocarausius mercurius	-18.9537	146.286
Anisomorpha buprestoides	29.6447	-82.3529
Acrophylla thoon	-19.3323	146.75
Anisomorpha buprestoides	30.3268	-87.2864
Anisomorpha buprestoides	30.1253	-81.363
Anisomorpha buprestoides	30.2137	-92.0246
Austrocarausius mercurius	-19.4368	146.947
Anchiale briareus	-21.2791	149.152
Anisomorpha buprestoides	30.3809	-88.1379
Extatosoma tiaratum	-26.7971	153.122
Anchiale briareus	-21.3614	149.139
Extatosoma tiaratum	-28.2583	153.402
Anisomorpha buprestoides	26.4605	-81.773
Acanthoxyla geisovii	-40.5419	176.195
Anisomorpha buprestoides	28.6303	-82.3564
Anisomorpha buprestoides	30.8055	-83.1556
Anisomorpha buprestoides	31.0156	-81.4258
Acanthoxyla geisovii	-36.0231	174.462
Anisomorpha buprestoides	27.012	-80.1113
Anchiale briareus	-19.3322	146.755
Diapheromera femorata	43.907	-77.2392
Anchiale briareus	-16.3586	145.409
Anisomorpha buprestoides	28.0237	-82.605
Anisomorpha buprestoides	25.8457	-81.3861
Anchiale briareus	-16.104	145.449
Haplopus micropterus	18.319	-64.7567
Anisomorpha buprestoides	28.4221	-81.5347
Anisomorpha buprestoides	27.8477	-82.607
Anisomorpha buprestoides	28.0231	-82.6048
Anchiale briareus	-19.4336	146.945
Anchiale briareus	-19.3267	146.759
Extatosoma tiaratum	-27.9482	153.339
Anisomorpha buprestoides	29.421	-81.0998
Anisomorpha buprestoides	28.9294	-81.6656
Anisomorpha buprestoides	28.7155	-81.1311
Anisomorpha buprestoides	28.9833	-82.0414
Extatosoma tiaratum	-25.866	152.578
Anisomorpha buprestoides	27.0407	-80.1328
Tropidoderus childrenii	-36.9391	149.9
Anisomorpha buprestoides	28.3735	-81.3605
Austrocarausius mercurius	-18.9538	146.286
Acanthoxyla geisovii	-41.0328	174.891
Austrocarausius mercurius	-17.4814	145.509
Anchiale briareus	-23.3261	150.539
Anisomorpha buprestoides	30.0743	-81.4598
Anisomorpha buprestoides	29.5849	-81.1775
Clitarchus hookeri	-43.5514	172.653
Carausius morosus	53.4498	-1.32388
Anchiale briareus	-16.8317	145.705
Acrophylla titan	-32.9246	151.695
Acrophylla titan	-33.4079	151.448
Candovia peridromes	-38.1966	145.483
Tropidoderus childrenii	-35.3651	150.463
Acrophylla thoon	-19.3301	146.75
Diapheromera femorata	43.4501	-79.9554
Anchiale briareus	-16.818	145.689
Candovia peridromes	-38.5068	145.148
Megacrania batesii	-16.1116	145.458
Acrophylla titan	-27.5204	153.245
Clitarchus hookeri	-39.6712	177.037
Onchestus rentzi	-17.4287	145.486
Anchiale briareus	-16.8216	145.634
Extatosoma tiaratum	-16.8183	145.684
Anisomorpha buprestoides	32.2582	-95.3865
Anisomorpha buprestoides	27.8476	-82.6072
Austrocarausius mercurius	-17.7749	145.65
Anchiale briareus	-16.2405	145.434
Acrophylla thoon	-19.3233	146.755
Megacrania batesii	-17.8979	146.096
Austrocarausius mercurius	-17.3951	145.72
Tropidoderus childrenii	-28.3759	153.137
Anisomorpha buprestoides	28.133	-82.6592
Acrophylla wuelfingi	-17.0223	145.738
Austrocarausius mercurius	-17.7741	145.65
Clitarchus hookeri	-35.2575	174.12
Acrophylla titan	-33.001	151.587
Metriophasma diocles	5.06946	-74.3803
Acrophylla wuelfingi	-16.8012	145.672
Anisomorpha buprestoides	27.9474	-82.7669
Candovia peridromes	-38.427	144.167
Austrocarausius mercurius	-19.0127	146.27
Megacrania batesii	-16.113	145.457
Candovia granulosa	-27.8032	153.025
Acrophylla titan	-29.4056	153.355
Tropidoderus childrenii	-27.5482	153.072
Acrophylla thoon	-14.9431	133.099
Acrophylla titan	-33.0182	151.604
Anchiale briareus	-16.8174	145.72
Acrophylla wuelfingi	-16.8174	145.685
Candovia peridromes	-38.6856	146.279
Creoxylus spinosus	5.2865	-53.0534
Tropidoderus childrenii	-35.2536	149.173
Phantasca quadrilobata	4.92071	-52.5541
Extatosoma tiaratum	-27.829	153.385
Phanocloidea muricata	4.27877	-52.4517
Diapheromera femorata	45.5006	-88.0354
Acrophylla titan	-28.6815	153.284
Candovia peridromes	-35.0948	138.679
Carausius morosus	10.3048	76.4247
Anisomorpha buprestoides	28.1509	-81.8731
Anchiale briareus	-16.8826	145.632
Anchiale briareus	-16.2339	145.427
Candovia granulosa	-27.9947	153.184
Anchiale briareus	-16.0977	145.458
Anisomorpha buprestoides	29.6378	-82.3798
Acrophylla wuelfingi	-16.8182	145.688
Tropidoderus childrenii	-27.5483	153.072
Anchiale briareus	-16.875	145.684
Eurycnema osiris	-12.3807	130.861
Acrophylla thoon	-19.3307	146.75
Candovia peridromes	-37.9462	145.131
Anchiale briareus	-16.8363	145.643
Trachythorax maculicollis	17.3637	102.978
Acanthoxyla geisovii	-36.669	174.648
Lamponius guerini	15.6185	-61.4375
Lamponius guerini	15.9929	-61.7099
Clonistria bartholomaea	17.9024	-62.8348
Clonistria bartholomaea	17.9197	-62.8641
Lamponius guerini	15.9929	-61.7099
Tropidoderus childrenii	-27.8587	153.12
Acrophylla thoon	-19.3332	146.754
Tropidoderus childrenii	-27.4709	153.27
Clonistria bartholomaea	17.9206	-62.865
Clitarchus hookeri	-35.2048	173.785
Anchiale briareus	-21.4263	149.205
Bacteria ferula	15.3494	-61.3133
Acrophylla titan	-29.4005	153.352
Anchiale briareus	-23.1476	150.405
Clitarchus hookeri	-36.773	174.491
Acrophylla titan	-28.1499	153.325
Trychopeplus laciniatus	10.3285	-84.8278
Agathemera crassa	-33.6252	-69.7425
Stheneboea repudiosa	5.46512	100.282
Lonchodes brevipes	1.40226	103.968
Phobaeticus serratipes	5.46512	100.282
Megaphasma denticrus	36.3788	-94.2344
Diapheromera femorata	35.3088	-80.7372
Candovia granulosa	-27.9402	153.091
Acrophylla thoon	-19.3326	146.754
Asceles malaccae	3.02348	101.629
Trachythorax maculicollis	13.0267	100.93
Anchiale briareus	-16.8186	145.684
Acrophylla titan	-29.4004	153.351
Candovia coenosa	-33.3673	150.242
Acrophylla wuelfingi	-17.2736	145.581
Diapheromera femorata	34.5105	-93.0612
Anchiale briareus	-19.8174	146.092
Diapherodes achalus	18.2795	-65.8454
Oligotoma nigra	34.1046	-118.378
Austrocarausius mercurius	-19.4342	146.946
Onchestus rentzi	-17.0301	145.714
Anchiale briareus	-19.3326	146.754
Acrophylla wuelfingi	-19.0525	146.393
Acrophylla thoon	-19.3333	146.754
Acrophylla wuelfingi	-18.9536	146.286
Anchiale briareus	-16.8533	145.751
Diapheromera femorata	42.5542	-81.5512
Candovia peridromes	-29.3992	153.354
Lonchodes brevipes	5.46512	100.282
Anchiale briareus	-19.3363	146.747
Stheneboea repudiosa	5.41639	100.333
Carausius morosus	-34.0423	18.4428
Diapheromera femorata	44.1421	-80.9247
Cladomorphus phyllinus	-22.4542	-42.9727
Ramulus mikado	37.3826	126.91
Diapheromera femorata	42.8595	-76.2708
Anisomorpha buprestoides	25.4244	-80.6801
Diapheromera femorata	44.568	-76.3217
Acrophylla thoon	-19.3319	146.75
Anisomorpha buprestoides	25.4245	-80.6802
Stheneboea repudiosa	5.4213	100.27
Anchiale briareus	-17.0283	145.717
Diapheromera femorata	43.1924	-79.566
Extatosoma tiaratum	-16.9628	145.678
Clitarchus hookeri	-39.6672	177.043
Diapheromera femorata	42.0872	-82.4519
Extatosoma tiaratum	-26.8242	152.92
Diapheromera femorata	44.3579	-79.6168
Anchiale briareus	-19.5885	147.406
Lobolibethra panguana	-9.61787	-74.934
Diapheromera femorata	35.7225	-93.0153
Diapheromera femorata	36.3788	-94.2344
Diapheromera femorata	41.3453	-79.9021
Acanthoxyla geisovii	-37.8397	177.706
Agathemera maculafulgens	-32.9937	-69.3081
Acanthoxyla geisovii	-36.1799	175.405
Agathemera maculafulgens	-22.0417	-65.8396
Agathemera crassa	-34.8566	-70.6797
Pylaemenes sepilokensis	5.77106	117.372
Anisomorpha buprestoides	25.2803	-80.7094
Agathemera maculafulgens	-32.8272	-69.882
Candovia granulosa	-27.9937	153.185
Agathemera crassa	-33.36	-70.291
Anisomorpha buprestoides	26.3857	-80.1106
Achrioptera impennis	-22.5579	45.3835
Agathemera maculafulgens	-32.4611	-69.4339
Diapheromera femorata	44.5588	-79.6574
Candovia granulosa	-28.254	153.377
Eurycnema versirubra	-8.47107	125.738
Agathemera maculafulgens	-33.0073	-69.3123
Anchiale briareus	-19.3327	146.754
Anchiale briareus	-16.8994	145.749
Clitarchus hookeri	-41.1107	174.886
Agathemera maculafulgens	-32.8794	-68.9249
Acanthoxyla geisovii	-45.1988	167.822
Acanthoxyla geisovii	-45.4417	167.69
Anchiale briareus	-16.8178	145.686
Acanthoxyla geisovii	-45.4421	167.691
Asceles margaritatus	5.77106	117.372
Megaphasma denticrus	37.815	-93.4368
Austrocarausius mercurius	-21.2368	148.455
Acanthoxyla geisovii	-35.2167	173.961
Dinophasma ruficorne	5.77106	117.372
Tropidoderus childrenii	-33.4079	151.448
Acrophylla wuelfingi	-17.2655	145.472
Carausius morosus	41.1544	-8.63843
Candovia annulata	-28.404	153.286
Acanthoxyla geisovii	-35.9407	174.368
Carausius morosus	40.1867	-8.83926
Extatosoma tiaratum	-25.864	152.579
Spinotectarchus acornutus	-36.9079	174.545
Carausius morosus	48.0372	-4.85174
Anchiale briareus	-16.9262	145.646
Anisomorpha buprestoides	29.0783	-82.1106
Anchiale briareus	-27.5267	152.737
Acrophylla titan	-28.321	153.571
Bacillus rossius	44.6821	-1.01262
Acrophylla titan	-26.3178	152.904
Tropidoderus childrenii	-23.8093	151.287
Diapheromera femorata	33.4247	-94.0437
Candovia granulosa	-28.254	153.377
Clitarchus hookeri	-40.8473	175.044
Anisomorpha buprestoides	33.9817	-78.0005
Spinotectarchus acornutus	-36.9103	174.543
Clonopsis gallica	43.881	2.61279
Heteropteryx dilatata	4.46199	101.389
Clitarchus hookeri	-41.0989	174.917
Acrophylla wuelfingi	-16.9621	145.68
Anisomorpha buprestoides	24.9033	-80.6954
Sipyloidea sipylus	-30.688	30.4886
Acanthoxyla geisovii	-36.9295	174.638
Extatosoma tiaratum	-33.8794	151.176
Acanthoxyla geisovii	-46.8969	168.111
Tropidoderus childrenii	-34.5244	150.772
Anisomorpha buprestoides	30.8986	-91.3422
Acrophylla titan	-29.4049	153.354
Acrophylla titan	-25.7621	152.956
Anisomorpha buprestoides	33.9142	-78.3233
Clonopsis gallica	42.95	1.10684
Clonopsis gallica	44.7189	0.39449
Clonopsis gallica	44.9834	-1.10764
Clonopsis gallica	43.4777	1.55261
Clonopsis gallica	43.9159	1.25761
Clonopsis gallica	43.4959	1.53564
Clonopsis gallica	44.0905	1.03921
Clonopsis gallica	43.2599	1.27465
Clonopsis gallica	45.5025	-0.54223
Clonopsis gallica	45.658	-1.10121
Clonopsis gallica	44.6233	1.31893
Clonopsis gallica	43.5284	1.28436
Clonopsis gallica	43.8958	0.78186
Clonopsis gallica	43.3159	1.45216
Clonopsis gallica	43.3166	1.44225
Clonopsis gallica	43.0941	1.91692
Clonopsis gallica	43.4095	1.41965
Clonopsis gallica	43.6501	0.88428
Clonopsis gallica	43.5625	1.41639
Clonopsis gallica	43.858	0.95369
Clonopsis gallica	44.102	1.74772
Clonopsis gallica	43.365	2.00812
Clonopsis gallica	43.7298	2.21102
Clonopsis gallica	44.075	1.12907
Clonopsis gallica	43.7485	1.31334
Clonopsis gallica	43.6296	0.86768
Clonopsis gallica	43.8907	1.01344
Clonopsis gallica	43.6676	0.63531
Clonopsis gallica	43.526	0.77295
Clonopsis gallica	44.39	1.13256
Clonopsis gallica	43.2833	0.81009
Clonopsis gallica	42.8945	1.6282
Clonopsis gallica	43.7646	0.9354
Clonopsis gallica	42.9882	1.6434
Clonopsis gallica	43.396	0.73028
Clonopsis gallica	43.9219	1.31815
Clonopsis gallica	43.1337	1.91572
Clonopsis gallica	43.5794	1.35151
Clonopsis gallica	42.5274	3.02451
Clonopsis gallica	43.7156	0.56699
Clonopsis gallica	43.3792	1.67135
Clonopsis gallica	43.8949	1.30291
Clonopsis gallica	44.2158	1.48528
Clonopsis gallica	43.8105	0.90878
Bacillus rossius	41.6573	9.32671
Clonopsis gallica	43.7516	-1.33822
Clonopsis gallica	43.2259	0.6903
Clonopsis gallica	43.1779	0.99735
Clonopsis gallica	43.6367	0.64257
Clonopsis gallica	43.1518	0.95088
Clonopsis gallica	43.599	1.39609
Clonopsis gallica	44.6133	1.24289
Clonopsis gallica	43.5885	1.46349
Clonopsis gallica	43.4044	1.31036
Clonopsis gallica	43.2987	1.61231
Clonopsis gallica	43.4806	2.37482
Clonopsis gallica	44.3086	1.11518
Clonopsis gallica	43.4621	2.55788
Clonopsis gallica	43.7171	3.23707
Clonopsis gallica	43.5568	1.39497
Clonopsis gallica	44.2433	1.15385
Clonopsis gallica	43.3154	1.4446
Clonopsis gallica	42.9572	-0.07916
Clonopsis gallica	43.7101	0.57397
Clonopsis gallica	43.4041	1.46811
Clonopsis gallica	43.8947	0.77196
Clonopsis gallica	43.9113	0.75824
Clonopsis gallica	43.8908	0.74581
Clonopsis gallica	43.9104	0.75709
Clonopsis gallica	45.4978	-0.83456
Clonopsis gallica	44.0291	3.14947
Clonopsis gallica	44.5185	0.45343
Clonopsis gallica	44.8214	-0.34336
Clonopsis gallica	44.867	-1.14067
Clonopsis gallica	43.3236	-1.73016
Clonopsis gallica	44.5666	-0.44301
Clonopsis gallica	45.0892	0.46636
Clonopsis gallica	42.9624	9.37549
Clonopsis gallica	42.963	9.36145
Clonopsis gallica	42.9688	9.41455
Clonopsis gallica	41.5353	9.21557
Clonopsis gallica	41.7065	9.39813
Clonopsis gallica	42.0212	9.47027
Bacillus rossius	42.0283	9.47901
Bacillus rossius	41.9155	9.41173
Clonopsis gallica	42.8473	2.93558
Clonopsis gallica	44.6514	-0.63139
Clonopsis gallica	42.7905	2.43844
Clonopsis gallica	43.1884	2.81171
Clonopsis gallica	42.4568	2.60843
Clonopsis gallica	43.5937	3.88088
Clonopsis gallica	43.6147	3.86073
Clonopsis gallica	42.8471	2.93524
Clonopsis gallica	42.5786	2.42738
Clonopsis gallica	44.2892	0.27533
Clonopsis gallica	46.2978	-0.37311
Clonopsis gallica	42.729	9.34616
Clonopsis gallica	42.729	9.34663
Bacillus rossius	42.6566	9.07917
Clonopsis gallica	42.6539	9.2952
Clonopsis gallica	42.7291	9.34601
Clonopsis gallica	43.7124	7.23793
Clonopsis gallica	44.1883	0.80534
Clonopsis gallica	44.7152	0.01078
Clonopsis gallica	43.3205	5.68379
Clonopsis gallica	43.2989	6.40477
Clonopsis gallica	47.1724	-1.62965
Clonopsis gallica	45.3397	-1.09989
Clonopsis gallica	43.5356	2.30026
Clonopsis gallica	44.1636	0.89417
Clonopsis gallica	43.5271	2.34428
Clonopsis gallica	43.5641	2.31801
Clonopsis gallica	43.5496	2.33811
Clonopsis gallica	43.5263	2.32951
Clonopsis gallica	43.4572	-1.40448
Clonopsis gallica	41.5323	9.22199
Bacillus rossius	42.6612	9.06811
Clonopsis gallica	44.0491	1.75788
Clonopsis gallica	44.0572	1.80403
Clonopsis gallica	43.8563	2.37212
Clonopsis gallica	44.057	1.80281
Clonopsis gallica	43.5204	2.03863
Clonopsis gallica	44.0502	1.7554
Clonopsis gallica	43.525	2.05384
Clonopsis gallica	44.3011	0.35781
Clonopsis gallica	46.9374	-1.38519
Clonopsis gallica	47.7846	-1.04006
Clonopsis gallica	44.915	0.5317
Clonopsis gallica	46.3229	-0.57163
Clonopsis gallica	47.7577	0.60294
Clonopsis gallica	47.1123	-2.08149
Clonopsis gallica	43.4294	1.71488
Clonopsis gallica	44.7668	-0.47625
Clonopsis gallica	46.1389	-1.14025
Clonopsis gallica	44.7707	-0.344
Clonopsis gallica	47.6524	-2.87016
Clonopsis gallica	46.298	-0.28456
Clonopsis gallica	47.7108	-0.95193
Clonopsis gallica	48.1117	-1.68186
Clonopsis gallica	43.8367	1.20057
Clonopsis gallica	47.4994	-0.79943
Clonopsis gallica	47.556	-1.49322
Clonopsis gallica	47.3314	-2.41651
Clonopsis gallica	44.1127	1.11826
Clonopsis gallica	44.9803	-0.59064
Clonopsis gallica	45.8591	-0.54146
Clonopsis gallica	49.0233	1.70854
Clonopsis gallica	47.2728	0.47016
Clonopsis gallica	47.0967	-1.09065
Clonopsis gallica	46.199	-1.36678
Clonopsis gallica	47.2803	-2.25114
Clonopsis gallica	43.8846	2.45641
Clonopsis gallica	47.4766	-0.55622
Clonopsis gallica	45.1648	0.68732
Clonopsis gallica	44.7668	-0.47625
Clonopsis gallica	47.3961	-2.47093
Bacillus rossius	42.6299	9.05728
Clonopsis gallica	43.7201	1.48895
Clonopsis gallica	46.7829	-1.21013
Clonopsis gallica	47.6246	-0.44372
Clonopsis gallica	44.8446	-0.61641
Clonopsis gallica	47.8145	-0.26431
Clonopsis gallica	46.1624	-1.17347
Diapherodes martinicensis	14.6406	-61.069
Clonopsis gallica	47.6	1.35403
Clonopsis gallica	47.232	-1.54822
Clonopsis gallica	47.3779	-2.51892
Clonopsis gallica	47.488	-3.12273
Clonopsis gallica	46.1389	-1.14017
Clonopsis gallica	44.917	-0.72266
Clonopsis gallica	44.7407	-0.4627
Clonopsis gallica	47.0611	-1.98965
Clonopsis gallica	44.8339	-0.52084
Clonopsis gallica	45.4915	0.10873
Clonopsis gallica	47.3122	-2.20715
Clonopsis gallica	43.6202	2.26463
Clonopsis gallica	43.7459	1.43628
Clonopsis gallica	47.4489	-2.44762
Clonopsis gallica	47.3416	-0.44135
Clonopsis gallica	44.7994	-0.57821
Clonopsis gallica	48.0611	-0.76573
Clonopsis gallica	46.7844	1.3403
Clonopsis gallica	47.7953	1.64439
Clonopsis gallica	47.0805	-1.12168
Clonopsis gallica	47.2533	-2.32285
Clonopsis gallica	46.7436	-1.96381
Clonopsis gallica	47.2424	-1.5393
Clonopsis gallica	47.6205	-2.77094
Clonopsis gallica	47.1398	-1.60656
Clonopsis gallica	47.3568	-1.94246
Clonopsis gallica	48.3003	-0.60222
Clonopsis gallica	49.2081	-0.32738
Clonopsis gallica	43.6711	1.42334
Clonopsis gallica	43.5263	-1.47129
Clonopsis gallica	48.7657	2.53314
Clonopsis gallica	50.0288	1.31862
Clonopsis gallica	43.3746	-1.66108
Clonopsis gallica	47.8676	-1.6999
Clonopsis gallica	43.698	-1.31778
Clonopsis gallica	48.2931	0.50167
Clonopsis gallica	47.6372	-3.46438
Clonopsis gallica	47.3365	-1.29515
Clonopsis gallica	45.6017	-1.00362
Clonopsis gallica	43.4294	1.71487
Clonopsis gallica	47.2529	-2.33164
Clonopsis gallica	47.1498	-1.60086
Clonopsis gallica	47.3223	-1.26004
Clonopsis gallica	45.6722	-0.31551
Clonopsis gallica	48.6194	-2.45837
Clonopsis gallica	47.6361	-2.36198
Clonopsis gallica	47.0805	-1.12176
Clonopsis gallica	46.5329	-0.748
Clonopsis gallica	43.4274	1.35872
Clonopsis gallica	46.3437	-0.46195
Clonopsis gallica	45.4915	0.10858
Clonopsis gallica	47.2321	-1.54819
Clonopsis gallica	45.4915	0.10726
Clonopsis gallica	47.5335	-0.79137
Clonopsis gallica	47.9887	0.20012
Clonopsis gallica	44.7734	-0.5583
Clonopsis gallica	47.2695	-2.33686
Clonopsis gallica	45.2012	-0.43574
Clonopsis gallica	45.9495	-0.45239
Clonopsis gallica	43.699	-1.17276
Clonopsis gallica	47.2449	-1.93346
Clonopsis gallica	44.8695	-0.68437
Clonopsis gallica	44.8576	-0.57339
Clonopsis gallica	43.6941	1.03222
Clonopsis gallica	47.4409	-0.21035
Clonopsis gallica	45.034	-0.67388
Clonopsis gallica	44.126	1.09809
Clonopsis gallica	48.0667	0.13609
Clonopsis gallica	46.2014	-1.43646
Clonopsis gallica	44.8194	-0.44038
Clonopsis gallica	47.8571	0.9968
Clonopsis gallica	47.2466	-2.15117
Clonopsis gallica	47.2249	-1.63409
Clonopsis gallica	48.491	-0.25081
Clonopsis gallica	46.0245	-1.38651
Clonopsis gallica	43.5035	1.57049
Clonopsis gallica	43.7924	-0.42304
Clonopsis gallica	47.3018	-1.47214
Clonopsis gallica	46.8156	0.55273
Clonopsis gallica	47.9653	-1.7902
Clonopsis gallica	47.5224	-2.58578
Clonopsis gallica	46.4089	-1.47699
Clonopsis gallica	46.3285	-0.46526
Clonopsis gallica	46.4962	-0.48059
Clonopsis gallica	44.558	-1.17478
Clonopsis gallica	48.2449	-4.49196
Clonopsis gallica	46.9323	-2.16679
Clonopsis gallica	47.5863	1.30213
Clonopsis gallica	44.1076	1.16807
Clonopsis gallica	46.78	0.43857
Clonopsis gallica	47.247	-1.40591
Clonopsis gallica	47.2695	-2.33691
Clonopsis gallica	47.4042	-0.45629
Clonopsis gallica	46.7816	-0.8283
Clonopsis gallica	44.7855	-0.58755
Clonopsis gallica	44.8526	-0.60193
Clonopsis gallica	44.3706	1.49818
Clonopsis gallica	43.5186	0.41054
Pterinoxylus crassus	14.8248	-61.1913
Clonopsis gallica	45.8455	-1.11754
Clonopsis gallica	46.7096	-2.34693
Clonopsis gallica	47.5856	-2.70434
Clonopsis gallica	43.6863	0.00609
Clonopsis gallica	46.0186	-1.16948
Clonopsis gallica	48.0511	0.46826
Clonopsis gallica	45.4779	-0.1557
Clonopsis gallica	43.4793	-1.51695
Clonopsis gallica	47.8787	1.82978
Clonopsis gallica	44.23	0.438
Clonopsis gallica	49.8118	0.85286
Clonopsis gallica	47.5645	-2.71304
Clonopsis gallica	46.0076	-1.35101
Clonopsis gallica	47.716	-3.39164
Clonopsis gallica	46.1046	-0.75341
Clonopsis gallica	43.5468	4.66195
Clonopsis gallica	47.7944	-3.49243
Clonopsis gallica	43.5953	-1.42959
Clonopsis gallica	43.5751	-1.39561
Clonopsis gallica	46.3099	-0.55831
Bacillus rossius	43.3737	6.37546
Clonopsis gallica	43.4685	-0.15506
Clonopsis gallica	43.5052	1.40076
Clonopsis gallica	44.9378	-1.1217
Clonopsis gallica	45.3073	-0.8435
Clonopsis gallica	45.4141	0.1449
Clonopsis gallica	44.2784	5.69425
Clonopsis gallica	42.3766	8.74836
Bacillus rossius	43.2253	5.41803
Bacillus rossius	43.3455	5.14361
Bacillus rossius	43.2215	5.4246
Clonopsis gallica	47.325	-1.54037
Bacillus rossius	42.5543	8.77068
Bacillus rossius	42.417	8.68033
Clonopsis gallica	44.6039	5.72238
Clonopsis gallica	47.341	-0.92803
Clonopsis gallica	45.3437	-0.9155
Clonopsis gallica	45.8163	-0.62108
Clonopsis gallica	44.1773	1.21854
Clonopsis gallica	43.9312	1.08583
Clonopsis gallica	44.0435	1.0682
Clonopsis gallica	44.5768	5.08309
Clonopsis gallica	43.7374	5.69612
Bacillus rossius	43.7374	5.69612
Clonopsis gallica	44.8149	1.622
Clonopsis gallica	47.9284	1.57469
Clonopsis gallica	47.8845	1.62425
Clonopsis gallica	43.2816	1.55206
Clonopsis gallica	43.499	1.24396
Clonopsis gallica	44.0952	1.75081
Clonopsis gallica	44.4365	-0.13534
Clonopsis gallica	43.5466	2.31152
Clonopsis gallica	43.5526	2.30878
Clonopsis gallica	43.5496	2.32456
Clonopsis gallica	43.7409	-0.75233
Diapherodes martinicensis	14.7724	-61.1348
Pterinoxylus crassus	14.5117	-61.013
Pterinoxylus crassus	14.6819	-61.0932
Diapherodes martinicensis	14.65	-61.0847
Pterinoxylus crassus	14.4632	-60.8992
Pterinoxylus crassus	14.7681	-61.0876
Pterinoxylus crassus	14.5572	-60.8834
Diapherodes martinicensis	14.6773	-61.0983
Clonopsis gallica	45.4819	-0.79811
Clonopsis gallica	46.6338	1.46079
Clonopsis gallica	47.19	1.65348
Clonopsis gallica	46.5098	1.44384
Clonopsis gallica	46.5482	1.70574
Pterinoxylus crassus	14.488	-60.8178
Clonopsis gallica	46.7096	0.99524
Clonopsis gallica	47.8281	2.25348
Clonopsis gallica	46.6869	0.91406
Clonopsis gallica	46.6336	1.45857
Clonopsis gallica	47.2744	1.60991
Clonopsis gallica	46.5294	1.36779
Clonopsis gallica	43.1211	1.81649
Clonopsis gallica	43.9756	3.03449
Clonopsis gallica	43.8828	3.13608
Clonopsis gallica	47.8528	2.25582
Clonopsis gallica	43.0446	1.91599
Clonopsis gallica	44.4635	0.56805
Clonopsis gallica	49.4772	3.40825
Diapherodes martinicensis	14.5193	-61.0658
Pterinoxylus crassus	14.5193	-61.0658
Clonopsis gallica	47.9101	1.606
Clonopsis gallica	47.9219	0.90808
Clonopsis gallica	47.1968	2.21834
Clonopsis gallica	47.9299	0.90237
Clonopsis gallica	47.9325	0.91853
Clonopsis gallica	42.4698	3.1479
Clonopsis gallica	42.4946	2.82897
Clonopsis gallica	42.6318	2.86057
Clonopsis gallica	44.1491	4.70882
Clonopsis gallica	42.4903	2.83753
Clonopsis gallica	43.4966	5.33739
Clonopsis gallica	42.675	2.86267
Clonopsis gallica	43.7809	4.39777
Clonopsis gallica	42.5717	2.84391
Clonopsis gallica	43.8058	4.3542
Clonopsis gallica	43.0129	2.90655
Clonopsis gallica	42.8103	2.73065
Clonopsis gallica	44.1377	4.35778
Clonopsis gallica	43.4473	5.41253
Bacillus rossius	44.1796	5.31418
Bacillus rossius	43.414	5.25327
Clonopsis gallica	43.0207	1.3466
Bacillus rossius	43.2917	5.42044
Clonopsis gallica	45.7594	-1.19087
Clonopsis gallica	47.8366	2.17968
Bacillus rossius	43.1623	6.34946
Clonopsis gallica	49.1517	-1.73157
Clonopsis gallica	44.8795	-0.06297
Clonopsis gallica	43.8548	3.53248
Clonopsis gallica	42.9633	-0.61044
Clonopsis gallica	43.6598	1.46436
Clonopsis gallica	43.6337	1.45131
Clonopsis gallica	43.601	1.40237
Clonopsis gallica	43.5508	1.44434
Clonopsis gallica	43.6086	1.38745
Clonopsis gallica	43.5425	1.38709
Clonopsis gallica	43.6603	1.46027
Clonopsis gallica	43.5475	1.44867
Clonopsis gallica	43.6596	0.6347
Clonopsis gallica	43.6512	0.67209
Clonopsis gallica	43.651	0.67173
Clonopsis gallica	43.4099	0.6555
Clonopsis gallica	44.4524	1.36071
Clonopsis gallica	44.0056	1.7078
Clonopsis gallica	43.5305	1.43448
Clonopsis gallica	43.5505	2.32222
Clonopsis gallica	43.4462	2.08856
Clonopsis gallica	43.7266	2.60278
Clonopsis gallica	44.0089	1.71072
Clonopsis gallica	43.4265	-1.51736
Acanthoxyla geisovii	50.5069	-3.5815
Creoxylus spinosus	4.27852	-52.4511
Phantasca quadrilobata	4.26174	-52.4102
Tropidoderus childrenii	-33.7304	151.268
Extatosoma tiaratum	-26.6115	153.026
Acrophylla titan	-28.0462	153.278
Acanthoxyla geisovii	-45.8471	170.52
Megaphasma denticrus	28.5355	-96.8101
Diapheromera femorata	44.5909	-78.6911
Acanthoxyla geisovii	-45.8454	170.5
Clitarchus hookeri	-43.4682	172.655
Carausius morosus	37.7889	-122.453
Extatosoma tiaratum	-26.3178	152.904
Carausius morosus	32.8041	-17.047
Anisomorpha buprestoides	30.8986	-91.342
Diapheromera femorata	37.2581	-92.0217
Bacillus rossius	45.6085	9.29312
Cryptophyllium westwoodii	13.584	99.2318
Clitarchus hookeri	-43.437	172.756
Diapheromera femorata	37.2765	-91.824
Anisomorpha buprestoides	30.2903	-97.6728
Clonopsis gallica	44.1454	4.02876
Tropidoderus childrenii	-28.205	153.233
Anisomorpha buprestoides	29.2148	-82.3431
Anisomorpha buprestoides	35.5911	-83.8526
Clonopsis gallica	46.5162	-0.282208
Diapheromera femorata	42.5438	-96.4722
Tropidoderus childrenii	-27.5335	153.033
Acrophylla titan	-25.4913	148.833
Onchestus rentzi	-17.4377	145.859
Acrophylla thoon	-19.332	146.75
Clonopsis gallica	42.6558	9.28147
Megaphasma denticrus	28.5986	-96.8566
Spinotectarchus acornutus	-36.9239	174.526
Anisomorpha buprestoides	40.7728	-74.433
Carausius morosus	32.7349	-117.155
Carausius morosus	37.9928	-122.221
Extatosoma tiaratum	-17.8177	145.977
Acrophylla titan	-28.1143	153.385
Oligotoma nigra	38.5597	-121.719
Sipyloidea sipylus	19.5166	-155.924
Sipyloidea sipylus	-23.8258	30.1476
Candovia annulata	-28.0853	153.331
Clonopsis gallica	43.838	1.2
Megaphasma denticrus	28.5727	-96.9264
Clonopsis gallica	45.6231	0.69426
Acanthoxyla geisovii	-46.0662	166.656
Acrophylla titan	-28.276	152.74
Acrophylla titan	-28.628	153.17
Carausius morosus	40.5492	-8.66582
Clitarchus hookeri	-36.826	175.136
Acrophylla thoon	-19.3297	146.753
Acanthoxyla geisovii	-41.2911	174.769
Clonopsis gallica	46.249	-1.50265
Anisomorpha buprestoides	26.9411	-80.1353
Spinotectarchus acornutus	-36.9185	174.538
Extatosoma tiaratum	-27.8645	153.378
Anisomorpha buprestoides	32.6076	-88.1835
Candovia peridromes	-37.9219	145.37
Extatosoma tiaratum	-27.5	152.9
Anchiale briareus	-21.2	149.2
Onchestus rentzi	-16.8004	145.677
Acrophylla titan	-27.6	152
Acrophylla titan	-27.4	152.9
Anchiale briareus	-16.8475	145.612
Acrophylla titan	-27.5	152.9
Acrophylla titan	-37.4214	144.564
Clitarchus hookeri	-35.2607	174.048
Acanthoxyla geisovii	-40.795	172.999
Diapheromera femorata	43.7989	-79.4188
Clitarchus hookeri	-43.6508	172.634
Carausius morosus	32.993	-16.839
Acanthoxyla geisovii	-36.7652	174.492
Acrophylla titan	-29.4046	153.349
Cladomorphus phyllinus	-22.3722	-43.0047
Cladomorphus phyllinus	-22.4077	-43.6612
Diapheromera femorata	41.1457	-74.1159
Pseudophasma scabriusculum	-9.61787	-74.934
Extatosoma tiaratum	-27.3271	152.802
Eurycnema osiris	-12.9303	141.63
Candovia aberrata	-28.6159	153.391
Clitarchus hookeri	-41.3014	174.774
Diapheromera femorata	36.2631	-94.0588
Diapheromera femorata	42.4357	-71.1816
Clitarchus hookeri	-37.4267	175.723
Diapheromera femorata	43.3433	-89.9526
Phanocloidea muricata	4.96711	-52.6614
Carausius morosus	33.9231	-118.415
Diapheromera femorata	42.2707	-73.8073
Tropidoderus childrenii	-35.9759	150.126
Clitarchus hookeri	-39.7106	175.134
Heteropteryx dilatata	9.36896	98.8351
Onchestus rentzi	-17.4421	145.457
Anisomorpha buprestoides	32.608	-88.1814
Candovia granulosa	-28.1986	153.187
Diapheromera femorata	35.2689	-85.1711
Acanthoxyla geisovii	-37.4834	175.188
Diapheromera femorata	41.4307	-72.891
Extatosoma tiaratum	-27.9509	153.224
Carausius morosus	41.0964	-8.5544
Acanthoxyla geisovii	-35.9324	173.862
Extatosoma tiaratum	-27.8459	153.358
Acrophylla titan	-25.5916	151.302
Carausius morosus	37.8842	-122.29
Clitarchus hookeri	-36.4972	174.689
Clitarchus hookeri	-37.0669	175.089
Spinotectarchus acornutus	-35.9593	174.699
Extatosoma tiaratum	-28.2664	153.044
Clitarchus hookeri	-41.2504	174.773
Diapheromera femorata	41.4327	-74.0654
Extatosoma tiaratum	-27.9283	153.226
Diapheromera femorata	42.3624	-74.0556
Diapheromera femorata	35.0152	-85.3275
Clitarchus hookeri	-36.9092	175.079
Acrophylla titan	-28.8716	153.441
Carausius morosus	34.4222	-119.601
Clitarchus hookeri	-36.5262	174.718
Diapheromera femorata	41.8276	-74.5642
Graeffea crouanii	-19.9978	-158.107
Cladomorphus phyllinus	-23.1521	-44.2289
Bacillus rossius	41.1786	28.8926
Extatosoma tiaratum	-26.2866	152.995
Anisomorpha buprestoides	28.7227	-81.4734
Diapheromera femorata	41.6348	-88.6569
Acanthoxyla geisovii	-36.9401	175.826
Bacillus rossius	41.4682	2.15213
Megaphasma denticrus	30.5793	-96.3633
Candovia peridromes	-37.09	144.225
Sipyloidea sipylus	-29.8208	30.9322
Extatosoma tiaratum	-17.5787	145.464
Candovia aberrata	-28.254	153.377
Diapheromera femorata	45.5084	-75.913
Cladomorphus phyllinus	-20.3268	-40.28
Diapheromera femorata	41.0252	-82.0952
Extatosoma tiaratum	-27.8648	153.38
Anchiale briareus	-17.3422	145.869
Acanthoxyla geisovii	-39.1244	173.958
Extatosoma tiaratum	-27.3273	152.802
Diapheromera femorata	34.6338	-81.1405
Acanthoxyla geisovii	-36.4972	174.689
Extatosoma tiaratum	-27.8283	153.398
Cladomorphus phyllinus	-22.2887	-42.5341
Clitarchus hookeri	-39.0753	174.108
Clitarchus hookeri	-35.6095	174.477
Extatosoma tiaratum	-16.2257	145.436
Tropidoderus childrenii	-33.5278	151.346
Leptynia attenuata	37.9476	-2.99992
Acanthoxyla geisovii	-40.9576	175.031
Tropidoderus childrenii	-27.2649	152.058
Anisomorpha buprestoides	29.3413	-81.721
Acanthoxyla geisovii	-40.7401	172.703
Anisomorpha buprestoides	25.335	-80.8044
Aschiphasma annulipes	5.46512	100.282
Clitarchus hookeri	-36.8804	175.018
Sipyloidea sipylus	-18.9192	48.4241
Megaphasma denticrus	35.9755	-94.2029
Clitarchus hookeri	-36.978	175.519
Candovia granulosa	-28.258	153.401
Phanocloidea muricata	4.92322	-52.5508
Candovia annulata	-28.2541	153.377
Anisomorpha buprestoides	29.5698	-82.1984
Clitarchus hookeri	-36.7598	175.49
Anisomorpha buprestoides	30.2312	-84.2439
Clonistria bartholomaea	17.9162	-62.8616
Anisomorpha buprestoides	29.5996	-82.2933
Diapheromera femorata	44.139	-77.43
Anisomorpha buprestoides	25.625	-80.3068
Tithonophasma tithonus	-23.8011	-45.4026
Cranidium gibbosum	-9.85217	-58.2547
Anisomorpha buprestoides	29.6259	-82.3174
Extatosoma tiaratum	-27.9313	153.279
Diapheromera femorata	34.1759	-94.7674
Cnipsus rachis	-21.6183	165.887
Anisomorpha buprestoides	24.6467	-81.3289
Clitarchus hookeri	-36.9341	174.65
Candovia annulata	-28.2549	153.4
Diapheromera femorata	41.2934	-74.699
Clitarchus hookeri	-36.7028	174.738
Clitarchus hookeri	-36.913	174.645
Candovia granulosa	-28.258	153.401
Cladomorphus phyllinus	-22.8531	-41.9869
Calvisia marmorata	4.04237	114.813
Agamemnon cornutus	18.4936	-64.4038
Diapheromera femorata	25.3203	-103.752
Aschiphasma annulipes	3.71675	101.732
Carausius morosus	37.8974	-122.293
Candovia annulata	-28.254	153.377
Bacillus rossius	41.7537	16.1573
Carausius morosus	33.5027	-117.744
Anisomorpha buprestoides	28.7249	-81.474
Acanthoxyla geisovii	-39.0752	174.108
Megacrania batesii	-16.1384	145.44
Diapheromera femorata	41.1384	-79.8177
Candovia annulata	-28.0845	153.211
Cigarrophasma tessellatum	-16.8739	145.688
Carausius morosus	52.4084	-0.726771
Acrophylla titan	-27.4576	153.166
Anisomorpha buprestoides	28.6026	-81.1894
Tropidoderus childrenii	-27.5415	153.033
Tithonophasma tithonus	-19.9475	-44.1977
Anisomorpha buprestoides	29.183	-81.8253
Candovia annulata	-28.151	153.264
Candovia granulosa	-28.254	153.377
Bacillus rossius	41.4897	2.17421
Acrophylla titan	-28.0766	152.419
Anisomorpha buprestoides	29.2805	-81.7123
Clonopsis gallica	41.8009	2.34704
Anisomorpha buprestoides	25.4008	-80.6583
Anisomorpha buprestoides	29.2696	-81.6732
Anisomorpha buprestoides	27.5468	-81.513
Carausius morosus	37.773	-25.3054
Diapheromera femorata	43.2755	-80.3457
Carausius morosus	-34.0672	23.0589
Sipyloidea sipylus	24.6987	121.157
Megaphasma denticrus	43.3602	-89.719
Carausius morosus	12.9211	80.1221
Diapheromera femorata	39.5945	-79.9519
Clonopsis gallica	46.5169	0.693229
Clitarchus hookeri	-41.3709	175.054
Sipyloidea sipylus	21.3381	-157.811
Anisomorpha ferruginea	34.306	-84.6782
Bactrododema haworthii	-29.8904	17.59
Cnipsus rachis	-21.3813	165.558
Carausius morosus	32.7316	-117.152
Tropidoderus childrenii	-30.098	153.195
Diapheromera femorata	37.2826	-80.4747
Anisomorpha buprestoides	32.5967	-85.4837
Phanocloidea muricata	-1.45162	-48.4434
Clonopsis gallica	48.388	2.66672
Spinotectarchus acornutus	-37.0696	175.666
Phanocloidea muricata	4.56857	-52.2103
Anthericonia anketeschke	10.2738	-84.7986
Anchiale briareus	-16.0869	145.464
Anisomorpha buprestoides	32.7182	-97.3542
Clonopsis gallica	41.1284	-8.52102
Carausius morosus	-34.0661	23.0596
Clitarchus hookeri	-36.6037	175.544
Candovia annulata	-28.254	153.377
Tropidoderus childrenii	-27.6566	152.761
Diapheromera femorata	38.5742	-90.3718
Eurycnema osiris	-16.1132	130.424
Diapheromera femorata	38.6242	-90.3777
Anchiale briareus	-16.8794	145.716
Clitarchus hookeri	-36.6264	175.789
Tropidoderus childrenii	-27.5398	153.033
Labidiophasma rouxi	-22.1226	166.47
Acanthoxyla geisovii	-37.3959	175.695
Carausius morosus	38.7882	-9.38793
Carausius morosus	41.0213	-8.6976
Carausius morosus	37.8339	-122.194
Acanthoxyla geisovii	-36.8577	174.856
Lopaphus balteatus	22.3983	114.272
Acanthoxyla geisovii	-41.28	174.768
Oligotoma nigra	33.7935	-117.741
Extatosoma tiaratum	-16.8234	145.683
Carausius morosus	-34.0465	18.4355
Cnipsus rachis	-21.6179	165.886
Creoxylus spinosus	-4.38941	-70.0246
Acanthoxyla geisovii	-45.7971	170.73
Anisomorpha buprestoides	28.6174	-82.5523
Cladomorphus phyllinus	-22.7505	-41.9484
Candovia aberrata	-27.4412	153.453
Carausius morosus	10.3022	76.4274
Creoxylus spinosus	4.09007	-52.683
Clitarchus hookeri	-41.1526	175.479
Carausius morosus	48.0363	-4.85141
Anisomorpha buprestoides	25.1362	-80.9418
Anisomorpha buprestoides	27.542	-81.4908
Cladomorphus phyllinus	-20.522	-40.3797
Anisomorpha buprestoides	28.4148	-81.4584
Anisomorpha buprestoides	28.9296	-81.225
Megaphasma denticrus	29.6162	-98.6307
Megacrania batesii	-16.3014	145.248
Anisomorpha buprestoides	28.4886	-82.6403
Oligotoma nigra	33.8249	-116.524
Diapheromera femorata	41.4416	-73.98
Eurycnema osiris	-12.3808	130.861
Eurycnema osiris	-12.6272	141.883
Anisomorpha buprestoides	26.1513	-80.1059
Anisomorpha buprestoides	27.2634	-81.3407
Acrophylla titan	-26.6114	153.026
Clitarchus hookeri	-36.6372	175.793
Megaphasma denticrus	30.4348	-97.8353
Diapheromera femorata	40.9707	-74.6415
Anisomorpha buprestoides	25.3259	-80.832
Sipyloidea sipylus	23.8268	120.802
Diapheromera femorata	39.2575	-84.4727
Clitarchus hookeri	-36.8507	174.764
Anisomorpha buprestoides	29.3574	-81.7291
Diapheromera femorata	44.5401	-93.8856
Acrophylla titan	-33.467	151.177
Creoxylus spinosus	4.03818	-52.6731
Carausius morosus	38.5335	-28.6757
Acrophylla wuelfingi	-20.3245	148.617
Acanthoxyla geisovii	-42.3466	171.265
Clitarchus hookeri	-36.6802	174.744
Anisomorpha buprestoides	30.4078	-81.9019
Anisomorpha buprestoides	27.7851	-81.449
Haplopus micropterus	17.6146	-71.5233
Clitarchus hookeri	-36.3015	174.739
Diapheromera femorata	34.2742	-94.7667
Clitarchus hookeri	-36.3018	174.739
Macynia labiata	-34.03	18.3522
Diapheromera femorata	37.2824	-80.4748
Clitarchus hookeri	-36.3018	174.739
Zehntneria mystica	-33.8152	22.402
Diapheromera femorata	45.2743	-75.7912
Anisomorpha buprestoides	33.9608	-77.9245
Diapheromera femorata	42.6404	-80.5745
Anisomorpha buprestoides	27.7822	-80.4531
Oligotoma nigra	32.6583	-97.1211
Clitarchus hookeri	-40.8161	172.957
Diapheromera femorata	43.4248	-89.7242
Anisomorpha buprestoides	25.2466	-80.7894
Tithonophasma tithonus	-20.1005	-40.5279
Anisomorpha buprestoides	30.2322	-84.2439
Diapheromera femorata	37.2625	-80.4076
Clitarchus hookeri	-35.6068	174.523
Carausius morosus	-33.9471	22.4631
Carausius morosus	-33.9432	22.4761
Agathemera maculafulgens	-32.5797	-69.1528
Diapheromera femorata	44.8293	-80.01
Haplopus micropterus	18.4381	-70.2622
Carausius morosus	-33.9513	22.4326
Acanthoxyla geisovii	-37.799	177.717
Acanthoxyla geisovii	-41.1993	174.822
Clitarchus hookeri	-35.9407	174.368
Extatosoma tiaratum	-27.4463	152.905
Anisomorpha buprestoides	28.4451	-81.5372
Diapheromera femorata	44.7967	-76.6943
Rhaphiderus scabrosus	-20.4402	57.3679
Anisomorpha buprestoides	30.2314	-84.2421
Cladomorphus phyllinus	-23.0743	-44.9599
Clonopsis gallica	46.5169	0.693012
Diapheromera femorata	40.7755	-89.4771
Anisomorpha buprestoides	25.4833	-80.566
Eurycnema osiris	-12.3806	130.861
Anisomorpha buprestoides	30.3456	-81.5388
Megaphasma denticrus	29.553	-98.5291
Megacrania batesii	-16.0904	145.463
Anchiale briareus	-16.7387	145.666
Haplopus micropterus	18.4166	-70.1195
Sipyloidea sipylus	-32.9652	27.9263
Candovia peridromes	-38.1754	145.132
Carausius morosus	32.7247	-17.0667
Carausius morosus	-18.9325	47.5254
Clitarchus hookeri	-36.9777	175.519
Diapheromera femorata	37.2122	-80.4018
Extatosoma tiaratum	-28.2541	153.377
Clitarchus hookeri	-36.3015	174.739
Anisomorpha buprestoides	30.2315	-84.2442
Carausius morosus	-33.9376	18.4726
Diapheromera femorata	38.8219	-77.0932
Clitarchus hookeri	-36.3018	174.739
Anisomorpha buprestoides	29.1029	-82.0935
Pseudophasma phthisicum	4.90615	-52.2718
Tithonophasma tithonus	-20.3064	-40.5417
Anchiale briareus	-16.8257	145.688
Phantasca quadrilobata	4.92652	-52.5456
Diapheromera femorata	36.0311	-95.8647
Diapheromera femorata	37.3372	-80.3564
Acanthoxyla geisovii	-37.4007	175.705
Carausius morosus	9.64703	77.1789
Candovia annulata	-28.2541	153.377
Acrophylla wuelfingi	-16.9163	145.66
Diapheromera femorata	43.2424	-81.8812
Clitarchus hookeri	-37.0028	174.531
Diapheromera femorata	44.2448	-77.3845
Sipyloidea sipylus	22.3541	114.097
Trachythorax maculicollis	15.0018	102.278
Acrophylla titan	-27.2333	153.099
Clitarchus hookeri	-35.6664	174.466
Oligotoma nigra	32.8737	-97.3566
Clitarchus hookeri	-36.0711	174.578
Anisomorpha buprestoides	33.9598	-77.9256
Carausius morosus	38.9725	-9.4129
Clitarchus hookeri	-45.7449	170.589
Diapheromera femorata	45.5927	-92.7744
Cnipsus rachis	-21.6134	165.765
Diapheromera femorata	33.2911	-89.6865
Acanthoxyla geisovii	-36.8568	174.846
Diapheromera femorata	42.1121	-77.0749
Anisomorpha buprestoides	28.4688	-82.646
Candovia aberrata	-27.4358	153.455
Acanthoxyla geisovii	-40.147	175.843
Clitarchus hookeri	-36.6035	175.544
Oligotoma nigra	34.0145	-118.376
Clitarchus hookeri	-36.7817	174.991
Acanthoxyla geisovii	-40.6813	172.682
Agathemera crassa	-32.9289	-70.2803
Macynia labiata	-34.3555	18.9525
Carausius morosus	43.3211	-1.95249
Clitarchus hookeri	-36.9335	175.142
Acanthoxyla geisovii	-37.6108	175.891
Anisomorpha buprestoides	30.3275	-87.2897
Eurycnema osiris	-12.3807	130.861
Heteropteryx dilatata	8.373	99.7358
Candovia annulata	-28.254	153.377
Diapheromera femorata	44.8469	-79.9982
Acrophylla wuelfingi	-16.79	145.695
Clitarchus hookeri	-35.7641	174.449
Macynia labiata	-33.984	18.4175
Clitarchus hookeri	-37.3811	174.918
Acanthoxyla geisovii	-45.8493	170.63
Acrophylla titan	-27.2372	152.984
Leiophasma nigrotuberculatum	-18.9289	48.4212
Phanocles mutica	11.1952	-60.6764
Diapheromera femorata	44.1323	-78.1712
Anisomorpha buprestoides	25.949	-81.7428
Carausius morosus	10.2706	77.5334
Anisomorpha buprestoides	29.2466	-81.7676
Acanthoxyla geisovii	-37.5862	175.376
Acanthoxyla geisovii	-37.6108	175.891
Eurycnema osiris	-15.9721	127.942
Anisomorpha buprestoides	25.1747	-80.9055
Cladomorphus phyllinus	-22.9722	-43.0444
Diapheromera femorata	41.0893	-75.0001
Acanthoxyla geisovii	-36.7122	174.664
Tithonophasma tithonus	-23.1632	-44.35
Eurycnema osiris	-12.3807	130.861
Megaphasma denticrus	30.8374	-97.3052
Heteropteryx dilatata	7.99092	98.3771
Megacrania batesii	-16.1019	145.459
Anisomorpha buprestoides	28.3716	-80.6021
Carausius morosus	40.8467	-8.47501
Diapheromera femorata	40.6363	-75.9855
Extatosoma tiaratum	-26.8112	152.971
Anisomorpha buprestoides	30.4676	-81.8762
Acanthoxyla geisovii	-35.211	173.972
Candovia annulata	-28.2542	153.377
Anisomorpha buprestoides	26.941	-80.1354
Acanthoxyla geisovii	-46.898	168.123
Clitarchus hookeri	-35.5783	173.439
Acanthoxyla geisovii	-38.6141	175.986
Clitarchus hookeri	-41.1149	175.312
Acrophylla titan	-27.2525	153.011
Extatosoma tiaratum	-27.0798	153.179
Acanthoxyla geisovii	-45.827	170.632
Diapheromera femorata	43.6014	-81.6662
Anisomorpha buprestoides	28.2203	-81.1887
Acanthoxyla geisovii	-40.8486	172.873
Clitarchus hookeri	-36.9338	175.141
Candovia annulata	-28.254	153.377
Acanthoxyla geisovii	-36.7459	174.757
Acanthoxyla geisovii	-41.3186	174.776
Anisomorpha buprestoides	29.2769	-81.6917
Diapheromera femorata	34.6015	-94.2431
Extatosoma tiaratum	-27.3541	152.904
Diapheromera femorata	35.4892	-92.1076
Micrarchus parvulus	-41.3464	173.368
Candovia annulata	-28.5608	153.404
Dinophasma braggi	4.04005	114.816
Diapheromera femorata	38.8727	-92.3054
Anisomorpha buprestoides	27.1306	-80.1695
Extatosoma tiaratum	-26.824	152.92
Diapheromera femorata	38.6598	-80.6954
Ocnophiloidea regularis	10.1955	-61.3081
Aretaon muscosus	4.03867	114.817
Acrophylla titan	-30.2484	153.141
Tropidoderus childrenii	-24.2174	151.9
Diapheromera femorata	41.8133	-72.3124
Megacrania batesii	-16.1134	145.457
Haplopus micropterus	17.8254	-71.5472
Carausius morosus	43.3808	-1.68419
Diapheromera femorata	39.6294	-77.4315
Bactrododema haworthii	-32.5514	19.3608
Tithonophasma tithonus	-20.3626	-40.6582
Carausius morosus	-18.9188	47.7415
Tithonophasma tithonus	-22.9006	-43.8806
Anisomorpha buprestoides	26.3749	-80.106
Anisomorpha buprestoides	28.6293	-82.3563
Anisomorpha buprestoides	32.7182	-97.3542
Acrophylla wuelfingi	-20.3235	148.617
Clitarchus hookeri	-41.2549	174.865
Acanthoxyla geisovii	-36.8044	174.703
Acanthoxyla geisovii	-40.8206	173.004
Clitarchus hookeri	-37.9041	175.706
Anisomorpha buprestoides	28.9939	-81.3401
Diapheromera femorata	44.8608	-79.966
Anisomorpha buprestoides	30.4475	-97.6226
Candovia peridromes	-27.6768	152.621
Anisomorpha buprestoides	36.1627	-96.2215
Clitarchus hookeri	-36.9353	175.141
Diapheromera femorata	36.4534	-94.0165
Bacillus atticus	37.8773	23.7494
Clitarchus hookeri	-35.2574	174.118
Megaphasma denticrus	37.6553	-90.687
Carausius morosus	39.0318	-28.0053
Sipyloidea sipylus	24.7885	121.723
Diapheromera femorata	41.4128	-95.8582
Anisomorpha buprestoides	30.4382	-84.2807
Diapheromera femorata	44.6784	-79.3462
Diapheromera femorata	44.8466	-79.9986
Carausius morosus	-21.2641	47.4193
Megacrania batesii	-16.1133	145.457
Diapheromera femorata	37.1884	-80.3832
Clitarchus hookeri	-41.3346	174.81
Clitarchus hookeri	-41.3345	174.81
Clitarchus hookeri	-41.3346	174.81
Carausius morosus	-33.9433	22.4757
Macynia labiata	-34.0256	18.3403
Macynia labiata	-34.2014	18.3818
Agathemera crassa	-34.1211	-69.9517
Sipyloidea sipylus	-30.3743	30.699
Diapheromera femorata	44.8466	-79.9986
Clonopsis gallica	48.8084	-1.55619
Carausius morosus	-33.9789	18.4484
Macynia labiata	-34.3045	18.462
Diapheromera femorata	39.5119	-79.3052
Macynia labiata	-33.9745	18.4009
Bactrododema haworthii	-32.72	19.43
Macynia labiata	-34.015	18.3817
Macynia labiata	-34.2169	18.4601
Diapheromera femorata	37.2426	-80.434
Macynia labiata	-33.5722	18.5136
Bactrododema haworthii	-33.2315	20.5815
Diapheromera femorata	37.3209	-80.4697
Sipyloidea sipylus	23.388	120.579
Carausius morosus	-33.9432	22.4758
Diapheromera femorata	44.8459	-79.9837
Clitarchus hookeri	-36.3005	174.739
Carausius morosus	-18.7471	48.4939
Carausius morosus	-34.0676	23.0584
Carausius morosus	32.6863	-117.171
Carausius morosus	36.6177	-121.917
Acrophylla titan	-28.2542	153.377
Carausius morosus	-33.996	18.4947
Carausius morosus	-33.9432	22.4761
Clitarchus hookeri	-41.2361	173.085
Diapheromera femorata	44.8609	-79.9659
Acrophylla wuelfingi	-20.2803	148.743
Ramulus mikado	35.3805	129.06
Ramulus mikado	36.8146	128.842
Ramulus mikado	36.9003	129.195
Ramulus mikado	37.939	127.693
Ramulus mikado	35.6401	127.466
Ramulus mikado	33.3021	126.556
Ramulus mikado	34.8733	126.44
Ramulus mikado	33.3155	126.813
Ramulus mikado	33.5323	126.771
Ramulus mikado	36.4903	127.959
Ramulus mikado	33.4407	126.566
Ramulus mikado	35.7196	129.437
Ramulus mikado	35.5607	127.859
Ramulus mikado	34.7871	127.924
Ramulus mikado	33.3038	126.557
Ramulus mikado	33.3109	126.457
Ramulus mikado	35.2898	128.458
Ramulus mikado	33.502	126.902
Ramulus mikado	34.5903	126.69
Ramulus mikado	33.4471	126.318
Ramulus mikado	34.7784	126.548
Ramulus mikado	36.8679	127.004
Ramulus mikado	36.0731	128.314
Ramulus mikado	34.4477	126.652
Ramulus mikado	34.8163	127.691
Ramulus mikado	34.5914	126.69
Ramulus mikado	35.5362	128.202
Ramulus mikado	34.7519	126.554
Ramulus mikado	33.245	126.242
Ramulus mikado	33.3175	126.189
Ramulus mikado	34.923	128.42
Ramulus mikado	33.2969	126.68
Ramulus mikado	33.3096	126.455
Ramulus mikado	35.1778	126.43
Ramulus mikado	33.3774	126.392
Ramulus mikado	35.9675	128.645
Ramulus mikado	35.5184	128.581
Ramulus mikado	35.5586	127.859
Ramulus mikado	36.8437	127.286
Ramulus mikado	35.4588	128.845
Ramulus mikado	35.3818	129.31
Ramulus mikado	36.9788	128.789
Ramulus mikado	36.8426	127.038
Ramulus mikado	35.5876	127.689
Ramulus mikado	36.8021	127.192
Ramulus mikado	36.8235	128.708
Ramulus mikado	37.3102	128.927
Ramulus mikado	34.4742	126.325
Ramulus mikado	37.9749	127.352
Ramulus mikado	36.5121	128.162
Ramulus mikado	35.6731	128.075
Ramulus mikado	35.1502	126.659
Ramulus mikado	37.9378	127.683
Ramulus mikado	34.6489	126.717
Ramulus mikado	35.6172	128.088
Ramulus mikado	35.7447	127.406
Ramulus mikado	36.9425	126.739
Ramulus mikado	36.8887	128.838
Ramulus mikado	33.3177	126.186
Ramulus mikado	35.5566	128.555
Ramulus mikado	36.5406	127.916
Ramulus mikado	35.5536	127.856
Ramulus mikado	33.4443	126.32
Ramulus mikado	33.3904	126.399
Ramulus mikado	37.0622	127.594
Ramulus mikado	34.4726	126.47
Ramulus mikado	34.857	127.856
Ramulus mikado	35.1896	129.006
Ramulus mikado	36.7905	126.445
Ramulus mikado	36.8121	128.874
Ramulus mikado	35.4497	127.801
Ramulus mikado	35.5181	129.21
Ramulus mikado	36.8505	126.96
Ramulus mikado	35.4049	128.195
Ramulus mikado	35.3187	128.194
Ramulus mikado	35.4456	128.714
Ramulus mikado	36.7788	128.17
Ramulus mikado	35.4398	128.958
Ramulus mikado	38.3359	128.521
Ramulus mikado	36.9875	128.899
Ramulus mikado	36.8419	127.355
Carausius morosus	36.9485	-25.026
Carausius morosus	36.976	-25.0758
Carausius morosus	38.6615	-27.266
Ramulus mikado	33.3016	126.555
Sipyloidea sipylus	22.2756	114.132
Anisomorpha buprestoides	34.6885	-94.3137
Acrophylla titan	-29.4009	153.348
Carausius morosus	38.7975	-9.38733
Anisomorpha buprestoides	25.3894	-80.6273
Tirachoidea biceps	-7.96186	113.489
Sipyloidea sipylus	-30.6872	30.4902
Acanthoxyla geisovii	-41.2955	174.689
Diapheromera femorata	38.8675	-77.1149
Anisomorpha buprestoides	33.8784	-77.981
Acrophylla titan	-27.4559	153.228
Anisomorpha buprestoides	28.389	-81.6683
Bacillus rossius	41.4202	2.16985
Anisomorpha buprestoides	30.228	-88.0193
Anisomorpha buprestoides	32.6052	-96.8956
Extatosoma tiaratum	-29.406	153.352
Diapheromera femorata	41.1306	-81.4356
Sipyloidea sipylus	24.9038	121.848
Tropidoderus childrenii	-30.147	153.165
Diapheromera femorata	41.9268	-80.7175
Tropidoderus childrenii	-33.9735	150.838
Extatosoma tiaratum	-30.2427	153.111
Diapheromera femorata	46.3281	-96.0893
Clitarchus hookeri	-41.261	174.866
Clitarchus hookeri	-37.0912	174.65
Anisomorpha buprestoides	35.394	-94.4295
Anisomorpha buprestoides	31.3981	-93.1367
Acrophylla titan	-31.6215	152.295
Diapheromera femorata	36.8861	-94.0504
Anisomorpha buprestoides	28.6033	-81.1941
Anchiale briareus	-16.9041	145.707
Anisomorpha buprestoides	28.6167	-81.5261
Candovia granulosa	-28.2579	153.402
Heteropteryx dilatata	1.67852	110.251
Extatosoma tiaratum	-26.4121	152.924
Diapheromera femorata	39.0509	-78.1623
Tropidoderus childrenii	-27.207	152.981
Bacillus atticus	37.8753	23.7486
Diapheromera femorata	36.1995	-91.7296
Clitarchus hookeri	-36.0943	175.146
Tithonophasma tithonus	-23.2197	-44.7167
Acanthoxyla geisovii	-37.6089	175.153
Diapheromera femorata	34.5285	-83.9904
Acrophylla wuelfingi	-16.8852	145.688
Acrophylla titan	-28.6383	153.315
Anchiale briareus	-17.5112	146.061
Diapheromera femorata	34.6969	-94.3775
Ramulus nematodes	5.46512	100.282
Diapheromera femorata	34.1098	-94.7283
Anisomorpha buprestoides	36.0578	-95.9943
Carausius morosus	37.8499	-122.259
Sipyloidea sipylus	-23.8259	30.1477
Ocnophiloidea regularis	10.8015	-60.9928
Acanthoxyla geisovii	-41.2811	174.766
Acrophylla titan	-27.5303	152.946
Diapheromera femorata	38.9003	-78.1628
Labidiophasma rouxi	-21.882	166.403
Acanthoxyla geisovii	-41.267	174.758
Cnipsus rachis	-21.6368	166.038
Acanthoxyla geisovii	-40.6774	172.683
Anisomorpha buprestoides	26.375	-80.1056
Anisomorpha buprestoides	28.9709	-81.7503
Diapheromera femorata	39.2082	-77.8318
Sipyloidea sipylus	-28.8733	31.4744
Clitarchus hookeri	-45.8914	170.471
Sipyloidea sipylus	-29.8177	30.9403
Clonopsis gallica	46.7562	-0.840929
Sipyloidea sipylus	-29.8146	30.8996
Sipyloidea sipylus	-29.8449	30.9197
Oligotoma nigra	29.3195	-103.213
Oligotoma nigra	29.3259	-103.21
Oligotoma nigra	29.3408	-103.212
Carausius morosus	39.2435	-9.30582
Clonopsis gallica	46.4297	-1.14611
Tropidoderus childrenii	-33.7288	151.17
Carausius morosus	41.1528	-8.66856
Anchiale briareus	-16.9648	145.672
Anisomorpha buprestoides	28.6541	-80.8613
Acrophylla titan	-33.5215	151.31
Cnipsus rachis	-20.4466	164.606
Diapheromera femorata	34.8281	-92.4912
Anisomorpha buprestoides	25.4454	-80.7441
Cnipsus rachis	-21.6378	165.864
Sipyloidea sipylus	-29.8241	30.9262
Oligotoma nigra	29.3259	-103.21
Clonopsis gallica	46.7011	-1.79087
Diapheromera femorata	39.0554	-84.5589
Sipyloidea sipylus	-29.8457	30.9195
Diapheromera femorata	41.5953	-73.8877
Megaphasma denticrus	30.0627	-97.5288
Anisomorpha buprestoides	28.6111	-82.3262
Clitarchus hookeri	-36.9256	174.649
Acanthoxyla geisovii	-36.8507	174.764
Acrophylla titan	-29.4041	153.354
Diapheromera femorata	39.1404	-77.8398
Anisomorpha buprestoides	33.6446	-78.7865
Candovia peridromes	-29.3985	153.353
Anisomorpha buprestoides	34.6885	-94.3111
Sipyloidea sipylus	-30.2818	30.7509
Diapheromera femorata	39.8219	-75.8025
Oligotoma nigra	29.3363	-103.228
Oligotoma nigra	29.3227	-103.212
Labidiophasma rouxi	-21.6846	166.269
Clonopsis gallica	47.0072	-2.22921
Anisomorpha buprestoides	35.6231	-95.975
Megaphasma denticrus	34.7377	-95.353
Diapheromera femorata	42.4061	-85.4027
Tithonophasma tithonus	-20.3688	-40.6531
Anisomorpha buprestoides	26.6531	-81.6748
Diapheromera femorata	30.5317	-97.954
Sipyloidea sipylus	23.2792	120.415
Sipyloidea sipylus	-30.6879	30.4885
Sipyloidea sipylus	-30.6879	30.4885
Anisomorpha buprestoides	29.1026	-82.0934
Clitarchus hookeri	-37.6108	175.891
Clitarchus hookeri	-40.2939	175.782
Diapheromera femorata	44.5287	-73.2057
Diapheromera femorata	37.1942	-80.332
Oligotoma nigra	29.3259	-103.21
Anisomorpha buprestoides	33.9204	-78.1608
Carausius morosus	34.9233	-120.426
Clonopsis gallica	47.0005	-2.22018
[truncated: 9,861 more rows]
