# Supplementary material for: Phasmid species that inhabit colder environments are less likely to have the ability to fly
Source: Ecol Evol. 2023 Jul 20;13(7):e10290. doi: 10.1002/ece3.10290 (PMC10361346; doi:10.1002/ece3.10290)
Supplement: Supplementary file 3 — Dataset S3. [file ECE3-13-e10290-s009.xlsx]

## Sheet: Read.me
	Dataset S3. Occurrence and environmental data for species that match Datasets S6–8, excluding duplicate occurrence points.
		species	Species name
		decimalLatitude	Latitude coordinate in decimal degrees
		decimalLongitude	Longitude coordinate in decimal degrees
		tmean.avg	Mean yearly temperature in °C
		Avg.wind	Mean yearly windspeed in m/s

## Sheet: Dataset.S3
species	decimalLatitude	decimalLongitude	tmean.avg	Avg.wind
Pijnackeria recondita	37.1	-3.26	3.16533	4.81267
Acanthoxyla geisovii	50.9282	-0.791904	9.74067	4.94267
Clitarchus hookeri	50.9282	-0.791904	9.74067	4.94267
Anchiale briareus	-16.9022	145.752	24.8955	4.61061
Macynia labiata	-33.9912	18.9918	13.9077	4.833
Macynia labiata	-33.9807	18.4352	15.8993	4.52267
Macynia labiata	-34.0613	18.4293	17.0517	4.67767
Anisomorpha buprestoides	30.2847	-89.917	19.6677	2.73133
Anisomorpha buprestoides	26.3412	-81.6743	23.355	3.343
Macynia labiata	-33.9669	18.3908	14.5007	5.22533
Megaphasma denticrus	29.5897	-97.5822	20.0533	3.403
Acanthoxyla geisovii	-45.8285	170.644	10.6583	6.04
Sipyloidea sipylus	-30.2086	30.7818	20.6083	3.54583
Carausius morosus	-34.0001	18.4767	17.391	4.44167
Megaphasma denticrus	30.1397	-97.454	19.6497	3.43967
Macynia labiata	-33.7838	18.478	16.9593	4.63533
Carausius morosus	-34.0449	18.4373	17.0517	4.67767
Sipyloidea sipylus	-30.6878	30.4884	20.9939	3.56364
Macynia labiata	-34.0752	18.3989	15.2513	5.15733
Megaphasma denticrus	28.5026	-96.9227	21.393	4.589
Anisomorpha buprestoides	32.2836	-95.3503	18.3867	3.32033
Extatosoma tiaratum	-33.8865	151.08	17.9147	3.907
Oligotoma nigra	33.4478	-112.368	22.0283	2.75933
Macynia labiata	-33.9713	18.4139	14.5007	5.22533
Macynia labiata	-33.9568	18.4308	16.7697	4.88867
Acanthoxyla geisovii	-45.8592	170.565	10.1333	6.12941
Carausius morosus	39.3724	-9.33401	15.5901	3.91979
Diapheromera femorata	29.8804	-98.6142	18.8447	3.60033
Macynia labiata	-33.9598	18.3874	14.5007	5.22533
Anchiale briareus	-20.3235	148.617	22.7533	4.65167
Carausius morosus	37.6794	-122.407	14.1676	4.14951
Anisomorpha ferruginea	30.3099	-97.7043	20.1747	3.541
Anchiale briareus	-16.8291	145.626	22.687	5.01
Anisomorpha buprestoides	29.7468	-92.3253	20.3453	3.59467
Acrophylla wuelfingi	-17.8907	146.092	23.9008	4.86742
Acrophylla titan	-33.7544	151.223	17.3733	3.82465
Sipyloidea sipylus	-30.6879	30.4885	20.9939	3.56364
Tropidoderus childrenii	-27.387	152.941	19.885	3.29267
Lamponius guerini	16.1563	-61.6444	24.6497	4.32767
Bacteria ferula	16.0561	-61.7045	21.0523	4.10267
Carausius morosus	-34.0662	23.0597	17.3456	3.62456
Lamponius guerini	16.0573	-61.7037	21.0523	4.10267
Anisomorpha buprestoides	30.2792	-89.9109	19.6313	2.76433
Macynia labiata	-33.9708	18.4379	15.8993	4.52267
Macynia labiata	-33.9591	18.4159	14.5007	5.22533
Bacillus rossius	42.4837	11.211	15.1653	3.273
Timema nevadense	34.8087	-115.629	16.238	4.40067
Clonopsis gallica	41.1004	-8.49745	14.5697	2.24267
Carausius morosus	32.8861	-117.242	16.7413	3.115
Carausius morosus	32.7824	-117.191	17.741	3.06833
Macynia labiata	-34.1412	18.3277	16.3854	5.04167
Macynia labiata	-34.0603	18.4353	17.0517	4.67767
Carausius morosus	-33.9685	18.4578	15.8993	4.52267
Trychopeplus laciniatus	8.5066	-81.1144	23.0583	1.59133
Creoxylus spinosus	10.7236	-61.3158	24.7003	3.527
Carausius morosus	-34.0664	23.0613	17.3456	3.62456
Anchiale briareus	-16.2257	145.437	24.1907	4.31633
Carausius morosus	-34.0261	18.4868	17.391	4.44167
Extatosoma tiaratum	-16.8178	145.685	24.278	4.78333
Carausius morosus	32.8616	-117.234	16.9387	3.09233
Sipyloidea sipylus	-27.648	32.4354	21.9973	2.50567
Macynia labiata	-33.9578	18.4608	17.5597	4.79533
Lamponius guerini	16.0574	-61.7037	21.0523	4.10267
Extatosoma tiaratum	-33.2752	151.223	16.0937	3.18833
Diapheromera femorata	42.1656	-88.2943	8.97467	4.23933
Anisomorpha ferruginea	37.3832	-88.6603	13.5903	3.17133
Megaphasma denticrus	37.5051	-89.3497	13.371	3.249
Diapheromera femorata	39.4881	-88.1133	11.4927	3.716
Diapheromera femorata	30.9973	-91.0842	18.563	2.61733
Anarchodes salmanazar	12.5773	122.112	26.2383	2.29667
Sipyloidea sipylus	22.408	113.964	22.415	3.24233
Tropidoderus childrenii	-27.5468	153.046	20.33	3.487
Clonopsis gallica	38.6802	-8.62648	16.5737	3.47433
Carausius morosus	41.1704	-8.66966	14.5325	2.94722
Carausius morosus	40.5496	-8.66731	14.8127	2.76
Carausius morosus	40.5615	-8.75178	14.6891	3.08654
Anthericonia anketeschke	10.3189	-84.8086	18.749	3.58333
Clonopsis gallica	43.2137	-3.05703	12.13	3.47233
Megaphasma denticrus	30.2731	-97.6777	20.2687	3.50733
Hoploclonia gecko	1.61277	110.197	25.314	1.83567
Megaphasma denticrus	31.1607	-92.4708	18.9913	2.57033
Neohirasea hongkongensis	22.2602	114.28	22.5197	3.33636
Clonopsis gallica	40.9626	-8.17651	13.7337	2.07133
Clonopsis gallica	41.1618	-8.03551	12.7417	2.403
Neohirasea hongkongensis	22.2433	114.315	22.3333	3.31667
Megaphasma denticrus	29.6924	-98.3424	19.2043	3.57533
Tropidoderus childrenii	-37.8081	145.204	14.594	4.46867
Megaphasma denticrus	30.6158	-92.059	19.3527	2.525
Diapheromera femorata	29.8685	-98.4805	18.9417	3.607
Clonopsis gallica	42.0029	-8.17118	10.1923	3.888
Clonopsis gallica	38.7178	-9.28132	16.5387	4.03033
Anisomorpha buprestoides	29.9505	-90.0715	20.7137	3.11567
Tropidoderus childrenii	-25.3457	152.122	20.834	2.58333
Anisomorpha buprestoides	30.631	-96.3738	20.1613	3.25533
Carausius morosus	37.773	-25.3051	16.0447	3.38867
Candovia granulosa	-27.9306	153.133	19.255	3.24867
Oligotoma nigra	24.6282	-107.589	24.3993	2.60367
Cladomorphus phyllinus	-22.3914	-42.8508	17.8063	2.24033
Anisomorpha buprestoides	30.6886	-88.9023	19.0263	2.62
Carausius morosus	37.8452	-122.242	14.4803	3.70167
Anthericonia anketeschke	10.324	-84.8157	18.749	3.58333
Tropidoderus childrenii	-27.5473	153.047	20.33	3.487
Clonopsis gallica	38.9571	-8.60286	16.592	2.84467
Megaphasma denticrus	30.3107	-91.0961	19.6347	2.591
Megaphasma denticrus	31.357	-92.4335	19.2033	2.57567
Clonopsis gallica	38.1045	-8.57682	15.9043	3.42267
Anthericonia anketeschke	10.3188	-84.8085	18.749	3.58333
Anisomorpha buprestoides	32.2817	-95.3425	18.3867	3.32033
Clonopsis gallica	45.0343	-0.757465	12.6377	3.69967
Acanthoxyla geisovii	-45.8414	170.501	10.5583	5.91767
Acanthoxyla geisovii	-41.2173	173.396	11.7973	5.081
Clonopsis gallica	43.0341	-2.18856	12.7333	3.14667
Clonopsis gallica	40.2859	-8.40444	15.5877	2.175
Tropidoderus childrenii	-35.2636	149.11	13.222	3.159
Tropidoderus childrenii	-36.7732	149.922	15.2488	4.33292
Tropidoderus childrenii	-35.2218	149.113	13.3063	3.13667
Extatosoma tiaratum	-26.4468	152.988	20.0967	3.541
Tropidoderus childrenii	-35.2626	149.274	12.2783	3.20567
Tropidoderus childrenii	-36.8703	149.926	15.3201	4.34792
Medauromorpha regina	21.6331	106.55	22.2737	1.555
Pseudodiacantha macklottii	4.4831	101.45	18.8783	1.45633
Bacillus rossius	43.5139	16.4558	16.3667	3.06667
Carausius morosus	52.6167	10.0831	9.382	3.61633
Pijnackeria hispanica	39.9833	-1.1503	11.7687	2.44767
Aschiphasma annulipes	4.4831	101.45	18.8783	1.45633
Bacillus rossius	41.9333	19.2167	15.358	2.219
Peruphasma schultei	-6.215	-79.0856	16.7177	2.861
Bacillus rossius	48	7.8497	9.913	2.79267
Sipyloidea sipylus	27.5	117.4	17.4533	2.11433
Clonopsis gallica	39.7	3.3497	16.0813	3.441
Heteropteryx dilatata	4.4831	101.45	18.8783	1.45633
Eurycnema versirubra	-8.56581	125.597	26.346	2.60833
Necroscia punctata	7.03428	100.525	27.1393	1.746
Acanthoxyla geisovii	-45.8612	170.563	10.1333	6.12941
Clitarchus hookeri	-41.1805	174.15	12.2396	5.45958
Diapheromera femorata	45.6128	-94.325	6.12633	3.436
Oligotoma nigra	32.7868	-96.5843	18.7167	3.80067
Extatosoma tiaratum	-26.3896	152.674	20.1277	2.74467
Megaphasma denticrus	29.3938	-98.0319	20.2313	3.50533
Anisomorpha buprestoides	25.3977	-80.6595	24.1897	3.87433
Anisomorpha buprestoides	30.0441	-97.1619	19.582	3.34467
Anisomorpha buprestoides	30.6959	-86.874	19.146	2.904
Tropidoderus childrenii	-34.068	150.769	17.0123	3.037
Anisomorpha buprestoides	25.3974	-80.6575	24.1897	3.87433
Cladomorphus phyllinus	-22.4356	-42.0452	22.4467	2.63133
Anisomorpha buprestoides	30.5797	-96.3629	19.7807	3.23
Anisomorpha ferruginea	29.7938	-94.9543	20.4827	4.03633
Acanthoxyla geisovii	-38.5073	175.59	10.1213	3.86667
Acanthoxyla geisovii	-40.1879	175.88	9.55267	5.03433
Heteropteryx dilatata	32.7218	-97.3564	18.942	4.00133
Acrophylla titan	-31.6539	152.789	17.864	4.04767
Cladomorphus phyllinus	-22.4162	-42.972	17.819	2.27233
Neohirasea hongkongensis	22.3907	114.233	21.7465	3.31042
Diapheromera femorata	44.3061	-80.0204	6.43167	4.11967
Tropidoderus childrenii	-36.6666	149.817	15.279	3.65533
Megaphasma denticrus	31.8849	-86.0304	17.9277	2.497
Diapheromera femorata	45.149	-93.7817	6.45833	3.41433
Diapheromera femorata	42.8245	-71.3103	8.39133	3.17133
Ocnophiloidea regularis	10.8206	-61.0416	25.7133	3.798
Aschiphasma annulipes	1.13902	112.568	26.628	0.901333
Candovia peridromes	-29.7805	151.347	15.597	3.02533
Oligotoma nigra	33.4842	-111.999	22.1747	2.75
Carausius morosus	38.7434	-9.26655	16.5387	4.03033
Sipyloidea sipylus	22.5536	114.059	22.77	3.08133
Diapheromera femorata	36.0682	-86.9147	14.4493	3.12733
Clitarchus hookeri	-36.8596	174.774	15.2425	5.27
Micrarchus parvulus	-41.3298	174.731	11.7623	6.01933
Lopaphus balteatus	22.3921	114.235	21.7465	3.31042
Megaphasma denticrus	29.6877	-98.3522	19.2043	3.57533
Diapheromera femorata	38.8842	-91.8469	12.1303	3.77633
Oligotoma nigra	32.7428	-97.3103	18.963	3.99433
Anisomorpha buprestoides	29.6822	-82.6056	20.5667	2.37867
Diapheromera femorata	32.8533	-97.5367	18.0947	4.05933
Carausius morosus	40.4597	-8.69933	14.902	2.73767
Anisomorpha buprestoides	25.3963	-80.699	24.205	3.84467
Carausius morosus	39.3975	-9.12265	15.4837	3.67967
Sipyloidea sipylus	-29.8451	30.9197	20.3493	3.22667
Oligotoma nigra	33.6061	-112.071	22.0103	2.78733
Bacillus rossius	44.8399	13.86	14.2184	2.72708
Acrophylla titan	-29.4561	153.215	19.3797	3.49233
Clitarchus hookeri	-40.5065	172.677	12.8497	5.12187
Acrophylla titan	-27.4955	153.029	20.6549	3.89167
Acanthoxyla geisovii	-41.2361	174.796	12.4377	5.7442
Creoxylus spinosus	10.8153	-61.0385	25.7133	3.798
Sipyloidea sipylus	22.4091	113.963	22.415	3.24233
Carausius gardineri	-4.65714	55.4328	25.2633	4.266
Neohirasea hongkongensis	22.4363	114.195	22.0811	3.29298
Heteropteryx dilatata	5.85602	101.236	24.4023	1.293
Anisomorpha buprestoides	28.9875	-82.0081	21.4187	2.60567
Anisomorpha buprestoides	30.3658	-88.5561	19.8413	3.69008
Anisomorpha buprestoides	29.1669	-81.7915	20.7293	2.68967
Acrophylla titan	-31.6537	152.789	17.864	4.04767
Carausius morosus	43.3864	-4.28976	13.4639	3.05694
Acanthoxyla geisovii	-45.5238	167.274	7.918	7.41667
Oligotoma nigra	32.6649	-97.3277	18.7703	4.014
Anisomorpha buprestoides	29.5788	-82.4846	20.5713	2.42267
Carausius morosus	37.7474	-122.416	14.317	4.14826
Anisomorpha buprestoides	30.4008	-91.1333	19.8903	2.581
Diapheromera femorata	36.5512	-84.7966	12.767	2.523
Clitarchus hookeri	-36.6247	174.502	14.6137	4.81767
Diapheromera femorata	30.6492	-98.3332	19.0357	3.67033
Acanthoxyla geisovii	-36.4171	174.671	14.883	5.02067
Acanthoxyla geisovii	-45.43	167.716	10.157	3.72333
Diapheromera femorata	36.6985	-80.7204	10.7157	2.92967
Extatosoma tiaratum	-26.627	153.093	21.0106	4.16742
Acanthoxyla geisovii	-40.8014	172.535	11.9723	4.364
Acrophylla titan	-31.6539	152.789	17.864	4.04767
Tropidoderus childrenii	-27.2722	152.937	20.167	3.40633
Acanthoxyla geisovii	-40.9584	175.027	10.9413	6.12433
Clitarchus hookeri	-41.1831	174.93	12.5743	5.38933
Pseudophasma phthisicum	4.92089	-52.293	26.0515	2.44853
Sipyloidea sipylus	-21.3213	55.4504	23.8714	4.30675
Oligotoma nigra	33.992	-118.063	18.598	3.11767
Oligotoma nigra	23.8686	-106.846	25.005	2.706
Clonopsis gallica	44.8271	0.119839	12.8603	2.335
Diapheromera femorata	40.3781	-79.9875	11	3.29933
Anisomorpha buprestoides	25.3885	-80.6825	24.205	3.84467
Diapheromera femorata	39.4938	-74.5308	12.31	4.36233
Diapheromera femorata	40.0435	-74.2023	12.0113	4.32467
Acrophylla wuelfingi	-17.5095	145.638	20.311	3.44933
Cladomorphus phyllinus	-22.9244	-43.0902	22.8839	2.72969
Diapheromera femorata	39.9651	-74.487	11.6303	3.62133
Cladomorphus phyllinus	-20.6057	-40.419	23.446	2.69333
Sipyloidea sipylus	22.6424	120.614	24.2627	2.413
Anisomorpha buprestoides	33.963	-77.9262	17.5031	4.75208
Diapheromera femorata	46.9286	-95.0518	4.10033	3.67933
Ophicrania palinurus	11.746	125.197	24.7517	1.72333
Diapheromera femorata	40.0544	-75.2549	11.922	3.19067
Diapheromera femorata	39.6234	-74.4328	12.029	4.39133
Candovia granulosa	-28.2582	153.401	19.3453	3.47
Megaphasma denticrus	31.513	-91.2959	18.284	2.736
Diapheromera femorata	39.836	-74.8131	11.953	3.38067
Diapheromera femorata	39.4762	-74.8559	12.2137	3.72633
Diapheromera femorata	40.165	-74.2083	11.6667	4.16333
Diapheromera femorata	36.5502	-84.7967	12.767	2.523
Acanthoxyla geisovii	-43.9135	171.721	11.4053	4.339
Candovia granulosa	-28.2583	153.401	19.3453	3.47
Stheneboea repudiosa	5.91592	101.266	23.2157	1.334
Diapheromera femorata	39.6228	-74.9732	12.085	3.514
Diapheromera femorata	39.9169	-74.5974	11.7533	3.442
Autolyca herculeana	14.0293	-87.0539	19.1387	2.45
Acanthoxyla geisovii	-41.2792	174.781	12.6844	5.7316
Diapheromera femorata	40.1669	-74.1935	11.5557	4.079
Diapheromera femorata	40.0895	-74.1665	11.8553	4.39333
Tirachoidea biceps	5.89481	101.337	25.3407	1.29167
Acanthoxyla geisovii	-39.2006	173.979	11.8373	5.74933
Clitarchus hookeri	-41.1915	174.939	12.5743	5.38933
Creoxylus spinosus	10.7397	-61.2557	24.3307	3.53
Acanthoxyla geisovii	-37.8119	175.363	13.9397	3.40533
Anisomorpha buprestoides	30.2592	-89.7471	19.8473	2.96433
Stheneboea repudiosa	5.9981	101.226	25.481	1.29967
Diapheromera femorata	43.528	-72.4271	6.50133	2.84667
Diapheromera femorata	40.1786	-74.2091	11.5623	3.95133
Diapheromera femorata	40.008	-74.3754	11.5067	3.773
Diapheromera femorata	39.8359	-74.8438	12.0223	3.336
Clitarchus hookeri	-43.4848	172.698	12.0893	4.97533
Anisomorpha ferruginea	30.2816	-97.6864	20.2687	3.50733
Diapheromera femorata	39.9163	-74.5972	11.7193	3.491
Megaphasma denticrus	29.8189	-97.7537	19.926	3.48467
Candovia granulosa	-28.2292	153.269	16.1153	3.912
Diapheromera femorata	34.3617	-89.5635	16.0167	3.32167
Diapheromera femorata	39.4981	-74.5329	12.31	4.36233
Micrarchus parvulus	-40.6678	173.999	12.8958	5.4375
Carausius morosus	32.7953	-117.249	17.1406	3.10486
Diapheromera femorata	36.2156	-86.7324	14.8327	3.05533
Anisomorpha buprestoides	26.9892	-80.1378	23.4283	4.34033
Diapheromera femorata	40.1528	-74.2177	11.6957	4.029
Diapheromera femorata	39.6824	-75.0429	12.1483	3.42833
Oligotoma nigra	37.1673	-113.44	15.6687	3.25733
Diapheromera femorata	39.6043	-74.3562	12.0373	4.52767
Anisomorpha buprestoides	24.6902	-81.426	25.0125	4.35938
Cladomorphus phyllinus	-23.8243	-45.4526	20.8644	2.53182
Diapheromera femorata	39.7578	-74.2749	11.854	4.357
Acanthoxyla geisovii	-37.8983	176.206	11.836	4.863
Diapheromera femorata	43.3569	-89.9169	7.164	3.493
Anchiale briareus	-16.9028	145.705	23.614	4.56567
Anisomorpha buprestoides	27.5328	-82.1017	22.4143	2.87133
Ophicrania palinurus	14.133	121.208	24.856	1.802
Diapheromera femorata	39.9163	-74.5973	11.7193	3.491
Diapheromera femorata	39.4982	-74.533	12.31	4.36233
Anchiale briareus	-16.9027	145.705	23.614	4.56567
Diapheromera femorata	43.3558	-89.9756	7.20933	3.47067
Stheneboea repudiosa	5.83001	101.398	23.6273	1.343
Diapheromera femorata	39.8712	-74.5396	11.5533	3.627
Diapheromera femorata	39.844	-74.3303	11.5853	4.09667
Acanthoxyla geisovii	-45.8499	170.631	10.3167	6.10088
Orthomeria kangi	16.9576	120.616	23.6807	2.52733
Diapheromera femorata	39.498	-74.5329	12.31	4.36233
Diapheromera femorata	39.7737	-74.2491	11.948	4.517
Diapheromera femorata	40.0847	-74.1743	11.859	4.258
Diapheromera femorata	40.1977	-74.3053	11.3817	3.72533
Diapheromera femorata	44.3123	-76.1734	6.91767	3.986
Ocnophiloidea regularis	10.7397	-61.2557	24.3307	3.53
Anisomorpha buprestoides	29.7147	-95.346	21.0467	3.54767
Carausius morosus	38.7178	-9.28123	16.5387	4.03033
Anchiale briareus	-23.3973	150.49	22.661	3.28967
Diapheromera femorata	35.3973	-83.4674	12.6233	2.653
Cladomorphus phyllinus	-22.8938	-42.4688	22.914	2.87233
Podacanthus wilkinsoni	-33.8166	150.011	11.169	3.28367
Diapheromera femorata	42.8659	-80.7333	8.02233	3.705
Anisomorpha buprestoides	28.3715	-80.6021	22.2786	4.23571
Oligotoma nigra	36.6606	-119.924	16.4343	2.75833
Diapheromera femorata	45.4247	-77.1608	4.47533	3.08867
Oligotoma nigra	33.8896	-117.918	18.1563	3.111
Extatosoma tiaratum	-26.7783	153.021	20.175	3.166
Clitarchus hookeri	-36.2939	174.652	13.9047	5.15867
Clitarchus hookeri	-41.2906	174.693	12.028	5.861
Clitarchus hookeri	-36.9539	176.095	16.0458	5.70417
Candovia peridromes	-35.0193	138.666	14.4477	5.30667
Anisomorpha buprestoides	30.2808	-82.5257	19.812	2.45633
Sipyloidea sipylus	22.2541	114.153	21.9792	3.43295
Megacrania batesii	-16.1714	145.412	23.097	3.715
Diapheromera femorata	39.8651	-74.8816	12.16	3.32533
Acanthoxyla geisovii	-45.8592	170.565	10.1333	6.12941
Clonistria bartholomaea	17.8982	-62.85	26.4575	5.20667
Clitarchus hookeri	-41.273	174.752	12.6844	5.7316
Cladomorphus phyllinus	-22.4166	-42.9749	17.819	2.27233
Sipyloidea sipylus	-29.8412	30.9284	20.3493	3.22667
Pseudophasma phthisicum	4.21103	-51.6759	25.7457	2.32033
Clitarchus hookeri	-40.2989	175.758	12.3293	3.74533
Anchiale briareus	-21.1677	148.506	18.6453	4.12667
Creoxylus spinosus	4.53474	-52.5182	25.7407	1.58533
Haplopus scabricollis	24.7413	-80.9983	25.0812	4.55
Candovia peridromes	-37.2375	144.827	11.923	4.307
Clonopsis gallica	39.7336	-8.80306	15.6893	2.883
Ophicrania palinurus	11.7435	125.199	24.7517	1.72333
Bacillus atticus	39.1741	26.3152	16.157	3.849
Carausius morosus	33.6853	-118	17.51	3.441
Diapheromera femorata	44.2499	-76.6176	7.13067	4.18933
Clitarchus hookeri	46.849	-0.82703	11.2063	3.61533
Cladomorphus phyllinus	-23.0874	-44.2354	21.9631	2.46508
Clonopsis gallica	47.6383	-3.14936	12.1947	5.06733
Anisomorpha buprestoides	30.2926	-95.3203	19.46	2.93933
Stheneboea repudiosa	5.87812	101.025	23.1487	1.36833
Carausius morosus	33.5027	-117.744	16.4983	3.366
Diapheromera femorata	35.6175	-86.4845	14.5003	2.88967
Anisomorpha buprestoides	33.9022	-78.6983	17.351	3.94167
Carausius morosus	37.8417	-25.1489	16.8633	3.44833
Extatosoma tiaratum	-28.2363	153.479	19.6273	4.02333
Clitarchus hookeri	-41.3225	174.824	12.9734	5.69087
Carausius morosus	41.0433	-8.59931	14.4297	2.92967
Diapheromera femorata	41.854	-72.8279	9.529	3.01467
Sipyloidea sipylus	-23.0069	47.7491	23.4417	2.68467
Acrophylla wuelfingi	-15.483	145.24	25.5715	4.29896
Acrophylla titan	-26.8228	152.919	19.5833	3.23
Diapheromera femorata	36.1036	-86.8679	14.8233	3.075
Diapheromera femorata	44.531	-80.4155	6.22333	4.33367
Diapheromera femorata	44.8464	-79.9984	6.09433	4.327
Ocnophiloidea regularis	11.2845	-60.696	25.4072	4.00543
Clitarchus hookeri	-40.3017	175.755	12.3293	3.74533
Diapheromera femorata	44.6209	-79.4392	5.84	3.98033
Clonopsis gallica	42.2918	3.10725	15.1863	4.62567
Ocnophiloidea regularis	10.1842	-61.2712	26.257	3.331
Diapheromera femorata	44.3711	-78.3911	5.9	3.60833
Diapheromera femorata	44.5544	-79.6729	5.73733	4.13
Clitarchus hookeri	-43.511	172.705	12.352	5.054
Diapheromera femorata	43.2534	-81.8522	7.79533	3.98433
Diapheromera femorata	43.399	-79.9739	7.23733	3.96667
Acanthoxyla geisovii	-45.776	170.603	9.81367	6.32233
Diapheromera femorata	43.7611	-80.0557	5.99367	4.065
Diapheromera femorata	37.9637	-91.7974	12.8687	3.43633
Orestes draegeri	5.46512	100.282	26.3538	2.21515
Diapheromera femorata	39.4977	-74.5328	12.31	4.36233
Diapheromera femorata	44.3531	-79.7068	6.37533	4.10033
Diapheromera femorata	30.1791	-95.5196	19.9527	2.96233
Diapheromera femorata	42.9958	-80.3139	7.794	3.766
Anchiale briareus	-19.1153	146.867	23.6548	4.26548
Diapheromera femorata	36.2187	-94.2762	14.1007	3.56
Clitarchus hookeri	-41.2233	174.938	12.2577	5.70533
Diapheromera femorata	42.0907	-82.4421	9.221	4.45233
Diapheromera femorata	46.3737	-94.1937	5.14333	3.12467
Megacrania batesii	-16.0774	145.47	24.4792	4.9
Diapheromera femorata	42.6377	-81.8138	8.36467	4.12267
Creoxylus spinosus	10.7394	-61.2566	24.3307	3.53
Acanthoxyla geisovii	-46.8893	168.117	10.0566	6.78114
Autolyca herculeana	14.0294	-87.0542	19.1387	2.45
Anisomorpha buprestoides	27.7991	-82.3239	22.5167	3.45133
Diapheromera femorata	44.3342	-79.4886	6.51167	4.00667
Diapheromera femorata	42.773	-77.6017	7.925	3.88033
Diapheromera femorata	43.7222	-79.9546	6.529	4.03833
Cnipsus rachis	-20.5653	164.806	21.4859	3.59359
Diapheromera femorata	44.4967	-78.3555	5.892	3.51567
Oligotoma nigra	32.7822	-97.3228	18.9397	3.984
Diapheromera femorata	45.3045	-79.4409	4.59067	3.873
Anisomorpha buprestoides	27.1834	-81.352	22.46	2.775
Anisomorpha buprestoides	25.6712	-80.1546	24.4283	4.605
Anchiale briareus	-26.1548	151.911	19.1337	2.61033
Diapheromera femorata	43.0013	-81.2627	7.96733	3.89767
Pseudophasma phthisicum	4.55174	-52.1733	24.911	1.87433
Diapheromera femorata	43.9269	-79.4533	6.66267	4.077
Sipyloidea sipylus	41.0499	-74.0134	10.9913	3.48567
Tropidoderus childrenii	-27.0873	153.415	19.7107	4.31667
Diapheromera femorata	44.558	-79.6682	5.73733	4.13
Diapheromera femorata	44.8674	-76.0471	5.991	3.63
Clitarchus hookeri	-45.8122	170.592	10.1627	6.20278
Diapheromera femorata	43.2605	-80.3384	7.18033	3.81733
Acanthoxyla geisovii	-41.2254	174.834	12.5591	5.78409
Anisomorpha ferruginea	36.1582	-86.7436	15.2663	3.025
Diapheromera femorata	44.5793	-78.839	5.81433	3.667
Clitarchus hookeri	-36.7663	174.496	14.6693	4.70067
Diapheromera femorata	43.114	-89.647	7.34267	3.67767
Austrocarausius mercurius	-16.9011	145.75	24.598	4.66833
Acanthoxyla geisovii	-40.4221	175.793	12.3813	3.801
Diapheromera femorata	43.2496	-81.8315	8.02533	3.988
Diapheromera femorata	42.0868	-82.4454	9.221	4.45233
Diapheromera femorata	44.3403	-79.7196	6.314	4.11267
Sipyloidea sipylus	-18.3431	47.4975	20.6937	2.211
Diapheromera femorata	44.0481	-79.3028	6.08533	4.06567
Diapheromera femorata	41.9873	-82.5497	9.25633	4.49633
Diapheromera femorata	44.0289	-79.5114	6.213	4.09133
Diapheromera femorata	43.648	-79.8706	7.19667	4.01
Diapheromera femorata	39.822	-74.9421	12.2747	3.33267
Diapheromera femorata	43.6374	-81.715	7.44467	4.01367
Sipyloidea sipylus	-22.9965	47.7539	23.5647	2.97433
Acanthoxyla geisovii	-45.2307	167.812	10.338	3.543
Candovia granulosa	-26.655	152.79	19.4243	2.87733
Bacillus rossius	43.9693	12.0784	12.1737	2.05867
Anchiale briareus	-16.9323	145.988	23.8056	4.475
Diapheromera femorata	42.281	-81.8433	8.90333	4.26033
Acanthoxyla geisovii	-41.2195	174.942	12.2577	5.70533
Diapheromera femorata	43.8371	-79.8745	6.35833	4.06667
Clitarchus hookeri	-36.6527	174.718	14.9304	4.96167
Clitarchus hookeri	-40.3036	175.761	12.3293	3.74533
Ramulus mikado	35.2778	137.081	14.7707	2.803
Diapheromera femorata	44.1484	-77.832	6.775	3.768
Clitarchus hookeri	-40.9215	175.007	11.9383	5.741
Clitarchus hookeri	-41.2207	174.938	12.2577	5.70533
Megaphasma denticrus	29.6163	-97.8058	20.1087	3.47533
Oligotoma nigra	35.5217	-120.626	14.845	3.107
Acanthoxyla geisovii	-41.633	171.849	10.5034	6.08902
Clitarchus hookeri	-41.216	174.803	12.4377	5.7442
Acanthoxyla geisovii	-41.1713	173.466	11.358	5.44133
Diapheromera femorata	45.4494	-76.565	4.87667	3.19267
Diapheromera femorata	44.5991	-79.5546	5.59433	4.06333
Phanocles mutica	10.4325	-61.1301	26.182	3.39767
Ocnophiloidea regularis	10.5226	-61.2755	26.285	3.183
Acanthoxyla geisovii	-38.1819	176.331	11.3317	4.08933
Acanthoxyla geisovii	-41.2678	174.758	12.6844	5.7316
Anisomorpha buprestoides	31.3472	-89.3791	18.6167	2.21433
Candovia granulosa	-27.9475	153.194	17.6807	3.54033
Agathemera crassa	-33.3589	-70.308	8.083	3.69733
Acrophylla wuelfingi	-16.2313	145.452	24.1907	4.31633
Cladomorphus phyllinus	-23.8271	-45.4238	20.8644	2.53182
Clitarchus hookeri	-35.6154	174.524	15.1803	4.86667
Clonopsis gallica	43.649	3.87896	14.6297	5.12433
Anisomorpha buprestoides	29.6409	-82.6106	20.583	2.40467
Candovia peridromes	-38.357	146.41	13.0537	4.211
Diapheromera femorata	35.8169	-93.8988	13.6957	3.48533
Anisomorpha ferruginea	30.4529	-97.7506	19.458	3.61733
Acrophylla titan	-27.5687	152.103	19.267	2.59
Clitarchus hookeri	-41.2163	174.803	12.4377	5.7442
Acanthoxyla geisovii	-45.797	167.629	10.3027	3.759
Anthericonia anketeschke	10.3057	-84.8067	18.749	3.58333
Carausius morosus	36.5539	-121.922	12.7602	4.0875
Clitarchus hookeri	-41.1351	174.879	12.2277	5.79933
Candovia peridromes	-35.2624	138.735	14.2487	4.699
Carausius morosus	-18.9317	47.5324	18.865	2.31533
Clitarchus hookeri	-40.8474	175.044	12.7639	5.37708
Anchiale briareus	-18.8025	145.783	21.3327	3.34567
Diapheromera femorata	42.6606	-80.7903	8.29967	3.72533
Diapheromera femorata	45.2301	-75.9972	5.41467	3.31133
Candovia granulosa	-27.9141	153.171	18.5227	3.50167
Ocnophiloidea regularis	10.749	-61.4839	25.552	3.74367
Diapheromera femorata	44.0296	-79.5337	6.213	4.09133
Clitarchus hookeri	-40.4148	175.664	12.7897	3.92467
Diapheromera femorata	39.4927	-74.5317	12.31	4.36233
Diapheromera femorata	43.4524	-79.9355	7.26267	3.97167
Diapheromera femorata	43.5515	-80.0241	6.54233	4.01867
Clitarchus hookeri	-40.4149	175.664	12.7897	3.92467
Ocnophiloidea regularis	10.7269	-61.2616	24.3307	3.53
Diapheromera femorata	44.5525	-79.668	5.73733	4.13
Megaphasma denticrus	29.9043	-97.9959	19.5467	3.542
Ocnophiloidea regularis	10.3896	-61.376	26.2943	3.46233
Oreophoetes topoense	-0.943188	-77.8956	21.1187	1.523
Diapheromera femorata	35.5875	-97.6504	15.794	4.35167
Trachythorax maculicollis	7.85683	98.2956	27.0907	2.05533
Clitarchus hookeri	-40.4149	175.664	12.7897	3.92467
Clitarchus hookeri	29.7356	-95.307	21.0517	3.65267
Diapheromera femorata	44.4695	-78.2866	5.812	3.50733
Diapheromera femorata	43.565	-79.6742	8.26967	4.02667
Diapheromera femorata	45.093	-81.2465	6.93267	4.551
Clitarchus hookeri	-40.4149	175.664	12.7897	3.92467
Megaphasma denticrus	29.6146	-97.7984	20.1087	3.47533
Diapheromera femorata	41.7757	-82.6796	9.468	4.573
Diapheromera femorata	44.0776	-77.0391	7.441	4.19367
Diapheromera femorata	44.5146	-78.3584	5.83933	3.48833
Ocnophiloidea regularis	10.7391	-61.2571	24.3307	3.53
Diapheromera femorata	44.3545	-79.6551	6.329	4.076
Diapheromera femorata	45.3077	-76.1745	5.312	3.28133
Diapheromera femorata	45.3072	-75.5906	5.64467	3.07233
Diapheromera femorata	43.0706	-80.2693	7.79233	3.792
Diapheromera femorata	44.2673	-77.5081	6.58467	3.81033
Diapheromera femorata	44.489	-79.1978	6.12167	3.86867
Acanthoxyla geisovii	-45.8131	170.593	10.1627	6.20278
Diapheromera femorata	45.4495	-76.5645	4.87667	3.19267
Ocnophiloidea regularis	10.7234	-61.6217	25.8141	3.80181
Anchiale briareus	-16.8268	145.633	22.687	5.01
Diapheromera femorata	44.3441	-78.2473	6.094	3.566
Diapheromera femorata	44.4593	-76.5226	6.38167	4.03133
Diapheromera femorata	43.0702	-80.2688	7.79233	3.792
Ocnophiloidea regularis	10.178	-61.2719	26.257	3.331
Diapheromera femorata	45.2978	-76.0591	5.349	3.259
Clitarchus hookeri	-40.4148	175.664	12.7897	3.92467
Sipyloidea sipylus	34.1314	132.202	15.2753	3.34479
Diapheromera femorata	44.7147	-76.0297	6.16	3.67833
Acanthoxyla geisovii	-40.8649	173.032	12.631	5.02262
Diapheromera femorata	42.6975	-80.3238	8.483	3.74233
Diapheromera femorata	43.2506	-81.8603	7.79533	3.98433
Diapheromera femorata	43.5722	-81.6923	7.41633	4.01367
Diapheromera femorata	44.5501	-76.9619	6.09867	3.87733
Diapheromera femorata	42.6504	-80.463	8.30733	3.723
Clonopsis gallica	43.6057	4.33832	14.95	4.996
Eurycnema osiris	-15.6218	130.452	28.1173	2.066
Trachythorax maculicollis	14.4407	100.96	27.061	1.045
Acanthoxyla geisovii	-45.7967	170.73	10.5515	5.92941
Ocnophiloidea regularis	10.7248	-61.4083	24.3833	3.594
Megaphasma denticrus	32.6218	-96.9789	18.3853	3.95833
Anchiale briareus	-16.8	145.6	22.4513	4.779
Tropidoderus childrenii	-27.4	152.9	19.3043	3.26833
Acrophylla wuelfingi	-16.8	145.7	24.278	4.78333
Acrophylla titan	-33.5	151.2	17.0682	4.02273
Eurycnema osiris	-14.5	132.2	27.324	1.94533
Megacrania batesii	-16.1	145.4	21.4813	4.027
Acrophylla titan	-32.4	152	17.1033	3.326
Tropidoderus childrenii	-27.5295	153.035	20.5587	3.73819
Tropidoderus childrenii	-27.53	153.034	20.5587	3.73819
Tithonophasma tithonus	-23.7684	-45.9359	22.2615	2.40064
Bacillus rossius	44.772	13.9113	14.3817	2.83333
Aretaon asperrimus	5.77106	117.372	26.579	1.68
Clonopsis gallica	43.6057	4.33835	14.95	4.996
Anisomorpha buprestoides	25.4056	-80.6527	24.1897	3.87433
Anisomorpha buprestoides	28.8154	-81.2851	21.852	3.11433
Extatosoma tiaratum	-28.1948	153.183	16.9767	3.35133
Anisomorpha buprestoides	28.9038	-81.2693	21.6637	3.161
Bacillus rossius	40.3703	17.3184	16.3017	3.41833
Bacillus rossius	44.7033	14.3935	15.2004	2.97018
Anisomorpha buprestoides	29.1957	-81.6403	20.918	2.76967
Bacillus rossius	44.5102	14.4827	15.6801	3.01859
Anisomorpha buprestoides	29.1132	-81.7912	20.8337	2.69267
Clitarchus hookeri	-41.3756	175.038	12.2583	5.81667
Acrophylla titan	-27.3258	152.803	18.7313	2.97
Candovia granulosa	-27.911	153.158	19.4057	3.16433
Bacillus rossius	44.6452	14.3947	14.9673	3.04048
Acanthoxyla geisovii	-41.2597	174.928	11.889	5.825
Anchiale briareus	-16.8363	145.642	22.6577	4.71833
Megaphasma denticrus	29.6155	-98.6809	19.267	3.56367
Carausius morosus	-18.9467	48.4189	19.144	2.145
Anisomorpha buprestoides	28.4194	-82.6575	21.8047	3.38833
Carausius morosus	37.7992	-122.415	14.1617	4.15
Acrophylla wuelfingi	-17.4424	145.456	19.4473	3.7
Clitarchus hookeri	-40.3345	175.816	12.354	3.768
Anisomorpha buprestoides	28.0237	-82.605	22.535	3.46533
Anisomorpha buprestoides	29.6199	-82.3278	20.4753	2.41667
Anisomorpha buprestoides	28.0237	-82.605	22.535	3.46533
Anisomorpha buprestoides	28.7248	-81.474	21.5003	2.89633
Carausius morosus	37.8727	-122.262	14.944	3.96633
Anchiale briareus	-19.3327	146.751	24.322	4.05733
Anchiale briareus	-16.2128	145.405	23.9867	3.76533
Anchiale briareus	-16.9838	145.419	23.027	3.43133
Anisomorpha buprestoides	28.7088	-81.4756	21.5003	2.89633
Acrophylla thoon	-19.3323	146.75	24.322	4.05733
Anisomorpha buprestoides	29.5037	-82.2845	20.455	2.44233
Anchiale briareus	-16.8064	145.64	22.687	5.01
Anisomorpha buprestoides	26.3236	-81.7656	23.6283	3.583
Carausius morosus	36.6012	-121.901	13.1765	4.06225
Anchiale briareus	-20.3481	148.958	23.3333	5.17222
Megacrania batesii	-16.0894	145.463	24.6722	4.71944
Carausius morosus	37.8647	-122.26	14.944	3.96633
Anisomorpha buprestoides	32.3124	-95.2525	18.5663	3.299
Carausius morosus	37.8823	-122.288	14.593	3.844
Anisomorpha buprestoides	26.8733	-80.0616	23.7735	4.46477
Anisomorpha buprestoides	28.4226	-82.6535	21.8047	3.38833
Anisomorpha buprestoides	29.8796	-90.0247	20.5887	3.225
Anisomorpha buprestoides	25.1391	-80.9265	24.3298	4.49781
Acrophylla thoon	-19.3311	146.75	24.3767	3.905
Anchiale briareus	-19.3271	146.758	24.322	4.05733
Acrophylla wuelfingi	-18.7559	146.507	24.2542	4.43333
Candovia granulosa	-27.9827	153.012	19.516	2.526
Anisomorpha buprestoides	28.2003	-82.7804	22.2875	3.49205
Anisomorpha buprestoides	28.1828	-80.6532	22.522	4.12652
Anisomorpha buprestoides	28.7295	-82.0465	21.506	2.64433
Anisomorpha buprestoides	29.2091	-81.9098	20.794	2.63433
Anchiale briareus	-19.3202	146.765	24.322	4.05733
Tithonophasma tithonus	-22.9161	-42.8192	23.051	2.62467
Anisomorpha buprestoides	30.0421	-81.3944	20.605	3.72667
Anisomorpha buprestoides	28.1336	-81.545	22.3617	2.89167
Anisomorpha buprestoides	30.6479	-84.628	19.1177	2.49767
Acrophylla thoon	-19.3319	146.75	24.322	4.05733
Anisomorpha buprestoides	28.41	-81.4908	22.302	2.91667
Anisomorpha buprestoides	27.0115	-80.1128	23.4036	4.4224
Anisomorpha buprestoides	28.3958	-81.5576	22.131	2.889
Anisomorpha buprestoides	26.9518	-82.3271	23.0107	3.67833
Anisomorpha buprestoides	28.022	-82.6048	22.535	3.46533
Anisomorpha buprestoides	27.0809	-82.3508	22.9357	3.555
Candovia peridromes	-32.4719	137.751	18.9678	5.58674
Acrophylla thoon	-19.3314	146.75	24.3767	3.905
Clitarchus hookeri	-37.3811	174.918	14.1927	4.32733
Anchiale briareus	-19.3286	146.756	24.322	4.05733
Anisomorpha buprestoides	29.8793	-90.0258	20.5887	3.225
Austrocarausius mercurius	-18.9537	146.286	23.6953	4.41567
Acrophylla thoon	-19.3319	146.75	24.322	4.05733
Anisomorpha buprestoides	29.6336	-82.3675	20.61	2.412
Carausius morosus	37.7444	-122.414	14.317	4.14826
Anisomorpha buprestoides	26.4336	-82.1199	23.3995	3.75294
Anchiale briareus	-16.17	145.418	24.2373	4.21029
Diapheromera femorata	44.4589	-75.863	6.64167	3.66467
Anchiale briareus	-17.2727	145.58	20.876	4.05633
Anchiale briareus	-19.3344	146.749	24.0493	3.69967
Anisomorpha buprestoides	30.202	-81.5073	20.591	3.31667
Anisomorpha buprestoides	29.2426	-81.8783	20.794	2.63433
Anchiale briareus	-21.1544	149.197	23.2337	4.42576
Anchiale briareus	-19.3324	146.752	24.322	4.05733
Anchiale briareus	-16.8367	145.644	22.6577	4.71833
Clitarchus hookeri	-35.9407	174.368	14.3637	4.84867
Candovia aberrata	-27.8087	153.142	19.534	3.27833
Austrocarausius mercurius	-19.434	146.946	22.8547	3.74967
Austrocarausius mercurius	-18.9537	146.286	23.6953	4.41567
Anisomorpha buprestoides	29.6447	-82.3529	20.61	2.412
Acrophylla thoon	-19.3323	146.75	24.3767	3.905
Anisomorpha buprestoides	30.3268	-87.2864	20.0313	3.82083
Anisomorpha buprestoides	30.1253	-81.363	20.619	3.92857
Anisomorpha buprestoides	30.2137	-92.0246	20.034	2.74767
Austrocarausius mercurius	-19.4368	146.947	22.8547	3.74967
Anchiale briareus	-21.2791	149.152	22.8173	4.89767
Anisomorpha buprestoides	30.3809	-88.1379	19.6257	3.72333
Extatosoma tiaratum	-26.7971	153.122	20.693	4.038
Anchiale briareus	-21.3614	149.139	22.7473	4.588
Extatosoma tiaratum	-28.2583	153.402	19.3453	3.47
Anisomorpha buprestoides	26.4605	-81.773	23.492	3.453
Acanthoxyla geisovii	-40.5419	176.195	12.4943	4.78833
Anisomorpha buprestoides	28.6303	-82.3564	21.4583	2.805
Anisomorpha buprestoides	30.8055	-83.1556	19.3283	2.45
Anisomorpha buprestoides	31.0156	-81.4258	19.9476	3.81071
Acanthoxyla geisovii	-36.0231	174.462	14.9254	4.92536
Anisomorpha buprestoides	27.012	-80.1113	23.4036	4.4224
Anchiale briareus	-19.3322	146.755	24.322	4.05733
Diapheromera femorata	43.907	-77.2392	7.74733	4.17767
Anchiale briareus	-16.3586	145.409	24.259	4.87882
Anisomorpha buprestoides	28.0237	-82.605	22.535	3.46533
Anisomorpha buprestoides	25.8457	-81.3861	23.6271	4.04896
Anchiale briareus	-16.104	145.449	22.7347	4.11667
Haplopus micropterus	18.319	-64.7567	25.951	4.35
Anisomorpha buprestoides	28.4221	-81.5347	22.2183	2.89167
Anisomorpha buprestoides	27.8477	-82.607	22.5761	3.59056
Anisomorpha buprestoides	28.0231	-82.6048	22.535	3.46533
Anchiale briareus	-19.4336	146.945	22.8547	3.74967
Anchiale briareus	-19.3267	146.759	24.322	4.05733
Extatosoma tiaratum	-27.9482	153.339	20.2993	3.892
Anisomorpha buprestoides	29.421	-81.0998	21.1208	4.1975
Anisomorpha buprestoides	28.9294	-81.6656	21.357	2.79567
Anisomorpha buprestoides	28.7155	-81.1311	21.6297	3.27167
Anisomorpha buprestoides	28.9833	-82.0414	21.4187	2.60567
Extatosoma tiaratum	-25.866	152.578	20.7657	2.63967
Anisomorpha buprestoides	27.0407	-80.1328	23.3627	4.29933
Tropidoderus childrenii	-36.9391	149.9	15.3687	4.30238
Anisomorpha buprestoides	28.3735	-81.3605	22.403	2.947
Austrocarausius mercurius	-18.9538	146.286	23.6953	4.41567
Acanthoxyla geisovii	-41.0328	174.891	12.1092	5.74917
Austrocarausius mercurius	-17.4814	145.509	19.095	3.62033
Anchiale briareus	-23.3261	150.539	22.6513	3.33367
Anisomorpha buprestoides	30.0743	-81.4598	20.5217	3.39033
Anisomorpha buprestoides	29.5849	-81.1775	21.1423	4.12798
Clitarchus hookeri	-43.5514	172.653	12.0027	5.068
Carausius morosus	53.4498	-1.32388	9.43733	4.11367
Anchiale briareus	-16.8317	145.705	24.278	4.78333
Acrophylla titan	-32.9246	151.695	18.0533	3.63167
Acrophylla titan	-33.4079	151.448	17.4827	4.01367
Candovia peridromes	-38.1966	145.483	14.471	5.32
Tropidoderus childrenii	-35.3651	150.463	16.5938	4.28611
Acrophylla thoon	-19.3301	146.75	24.3767	3.905
Diapheromera femorata	43.4501	-79.9554	7.26267	3.97167
Anchiale briareus	-16.818	145.689	24.278	4.78333
Candovia peridromes	-38.5068	145.148	13.9917	5.705
Megacrania batesii	-16.1116	145.458	22.7347	4.11667
Acrophylla titan	-27.5204	153.245	20.2813	4.073
Clitarchus hookeri	-39.6712	177.037	13.3463	5.334
Onchestus rentzi	-17.4287	145.486	18.8693	3.79833
Anchiale briareus	-16.8216	145.634	22.687	5.01
Extatosoma tiaratum	-16.8183	145.684	24.278	4.78333
Anisomorpha buprestoides	32.2582	-95.3865	18.3883	3.33233
Anisomorpha buprestoides	27.8476	-82.6072	22.5761	3.59056
Austrocarausius mercurius	-17.7749	145.65	22.198	3.31267
Anchiale briareus	-16.2405	145.434	24.1907	4.31633
Acrophylla thoon	-19.3233	146.755	24.322	4.05733
Megacrania batesii	-17.8979	146.096	23.9008	4.86742
Austrocarausius mercurius	-17.3951	145.72	20.4663	3.85567
Tropidoderus childrenii	-28.3759	153.137	18.1633	3.02933
Anisomorpha buprestoides	28.133	-82.6592	22.2163	3.17933
Acrophylla wuelfingi	-17.0223	145.738	24.061	4.74733
Austrocarausius mercurius	-17.7741	145.65	22.198	3.31267
Clitarchus hookeri	-35.2575	174.12	15.4283	4.85167
Acrophylla titan	-33.001	151.587	17.9653	4.10556
Metriophasma diocles	5.06946	-74.3803	23.1393	0.877
Acrophylla wuelfingi	-16.8012	145.672	24.278	4.78333
Anisomorpha buprestoides	27.9474	-82.7669	22.6587	3.50467
Candovia peridromes	-38.427	144.167	13.9283	5.76917
Austrocarausius mercurius	-19.0127	146.27	21.368	4.742
Megacrania batesii	-16.113	145.457	22.7347	4.11667
Candovia granulosa	-27.8032	153.025	19.8403	2.912
Acrophylla titan	-29.4056	153.355	19.5064	4.33106
Tropidoderus childrenii	-27.5482	153.072	20.33	3.487
Acrophylla thoon	-14.9431	133.099	26.84	2.083
Acrophylla titan	-33.0182	151.604	17.9653	4.10556
Anchiale briareus	-16.8174	145.72	24.8068	4.43333
Acrophylla wuelfingi	-16.8174	145.685	24.278	4.78333
Candovia peridromes	-38.6856	146.279	14.0139	5.42183
Creoxylus spinosus	5.2865	-53.0534	25.6823	1.99267
Tropidoderus childrenii	-35.2536	149.173	13.211	3.09467
Phantasca quadrilobata	4.92071	-52.5541	25.599	2.10767
Extatosoma tiaratum	-27.829	153.385	20.0004	4.57792
Phanocloidea muricata	4.27877	-52.4517	25.2817	1.475
Diapheromera femorata	45.5006	-88.0354	5.414	3.652
Acrophylla titan	-28.6815	153.284	19.2037	2.93567
Candovia peridromes	-35.0948	138.679	14.4083	4.88967
Carausius morosus	10.3048	76.4247	27.04	2.26533
Anisomorpha buprestoides	28.1509	-81.8731	22.205	2.8
Anchiale briareus	-16.8826	145.632	22.011	4.77067
Anchiale briareus	-16.2339	145.427	24.1907	4.31633
Candovia granulosa	-27.9947	153.184	17.9077	3.46
Anchiale briareus	-16.0977	145.458	22.7347	4.11667
Anisomorpha buprestoides	29.6378	-82.3798	20.6073	2.397
Acrophylla wuelfingi	-16.8182	145.688	24.278	4.78333
Tropidoderus childrenii	-27.5483	153.072	20.33	3.487
Anchiale briareus	-16.875	145.684	24.1537	4.45633
Eurycnema osiris	-12.3807	130.861	27.3294	3.00556
Acrophylla thoon	-19.3307	146.75	24.3767	3.905
Candovia peridromes	-37.9462	145.131	14.9807	5.15967
Anchiale briareus	-16.8363	145.643	22.6577	4.71833
Trachythorax maculicollis	17.3637	102.978	26.4253	1.24467
Acanthoxyla geisovii	-36.669	174.648	14.612	4.78033
Lamponius guerini	15.6185	-61.4375	25.0193	4.32633
Lamponius guerini	15.9929	-61.7099	26.3903	4.65833
Clonistria bartholomaea	17.9024	-62.8348	26.4575	5.20667
Clonistria bartholomaea	17.9197	-62.8641	26.6375	5.225
Lamponius guerini	15.9929	-61.7099	26.3903	4.65833
Tropidoderus childrenii	-27.8587	153.12	19.5693	2.99067
Acrophylla thoon	-19.3332	146.754	24.322	4.05733
Tropidoderus childrenii	-27.4709	153.27	20.4667	4.5
Clonistria bartholomaea	17.9206	-62.865	26.6375	5.225
Clitarchus hookeri	-35.2048	173.785	14.1683	4.85133
Anchiale briareus	-21.4263	149.205	22.606	4.35167
Bacteria ferula	15.3494	-61.3133	21.8263	3.991
Acrophylla titan	-29.4005	153.352	19.5064	4.33106
Anchiale briareus	-23.1476	150.405	22.632	3.201
Clitarchus hookeri	-36.773	174.491	14.6693	4.70067
Acrophylla titan	-28.1499	153.325	18.6797	3.48067
Trychopeplus laciniatus	10.3285	-84.8278	18.749	3.58333
Agathemera crassa	-33.6252	-69.7425	1.639	5.45967
Stheneboea repudiosa	5.46512	100.282	26.3538	2.21515
Lonchodes brevipes	1.40226	103.968	26.8887	2.01726
Phobaeticus serratipes	5.46512	100.282	26.3538	2.21515
Megaphasma denticrus	36.3788	-94.2344	13.988	3.606
Diapheromera femorata	35.3088	-80.7372	15.6927	2.29867
Candovia granulosa	-27.9402	153.091	19.6903	2.94067
Acrophylla thoon	-19.3326	146.754	24.322	4.05733
Asceles malaccae	3.02348	101.629	27.1463	1.47267
Trachythorax maculicollis	13.0267	100.93	28.1488	2.09087
Anchiale briareus	-16.8186	145.684	24.278	4.78333
Acrophylla titan	-29.4004	153.351	19.5064	4.33106
Candovia coenosa	-33.3673	150.242	11.6063	3.13267
Acrophylla wuelfingi	-17.2736	145.581	20.876	4.05633
Diapheromera femorata	34.5105	-93.0612	16.034	2.68133
Anchiale briareus	-19.8174	146.092	23.586	2.359
Diapherodes achalus	18.2795	-65.8454	21.8843	3.45067
Oligotoma nigra	34.1046	-118.378	17.2173	3.40667
Austrocarausius mercurius	-19.4342	146.946	22.8547	3.74967
Onchestus rentzi	-17.0301	145.714	24.061	4.74733
Anchiale briareus	-19.3326	146.754	24.322	4.05733
Acrophylla wuelfingi	-19.0525	146.393	23.548	4.385
Acrophylla thoon	-19.3333	146.754	24.322	4.05733
Acrophylla wuelfingi	-18.9536	146.286	23.6953	4.41567
Anchiale briareus	-16.8533	145.751	24.8896	4.34583
Diapheromera femorata	42.5542	-81.5512	8.41233	4.068
Candovia peridromes	-29.3992	153.354	19.5064	4.33106
Lonchodes brevipes	5.46512	100.282	26.3538	2.21515
Anchiale briareus	-19.3363	146.747	24.0493	3.69967
Stheneboea repudiosa	5.41639	100.333	27.5154	2.0675
Carausius morosus	-34.0423	18.4428	17.0517	4.67767
Diapheromera femorata	44.1421	-80.9247	6.30033	4.086
Cladomorphus phyllinus	-22.4542	-42.9727	17.382	2.39733
Ramulus mikado	37.3826	126.91	11.396	2.72067
Diapheromera femorata	42.8595	-76.2708	7.64467	3.87767
Anisomorpha buprestoides	25.4244	-80.6801	24.1823	3.73267
Diapheromera femorata	44.568	-76.3217	6.404	3.92567
Acrophylla thoon	-19.3319	146.75	24.322	4.05733
Anisomorpha buprestoides	25.4245	-80.6802	24.1823	3.73267
Stheneboea repudiosa	5.4213	100.27	25.1963	2.085
Anchiale briareus	-17.0283	145.717	24.061	4.74733
Diapheromera femorata	43.1924	-79.566	8.53433	4.08567
Extatosoma tiaratum	-16.9628	145.678	22.372	5.04167
Clitarchus hookeri	-39.6672	177.043	13.4325	5.38667
Diapheromera femorata	42.0872	-82.4519	9.221	4.45233
Extatosoma tiaratum	-26.8242	152.92	19.5833	3.23
Diapheromera femorata	44.3579	-79.6168	6.15533	4.072
Anchiale briareus	-19.5885	147.406	23.8233	3.698
Lobolibethra panguana	-9.61787	-74.934	26.388	1.024
Diapheromera femorata	35.7225	-93.0153	13.6673	3.075
Diapheromera femorata	36.3788	-94.2344	13.988	3.606
Diapheromera femorata	41.3453	-79.9021	8.867	3.67433
Acanthoxyla geisovii	-37.8397	177.706	12.2803	5.371
Agathemera maculafulgens	-32.9937	-69.3081	8.24633	3.901
Acanthoxyla geisovii	-36.1799	175.405	14.152	5.577
Agathemera maculafulgens	-22.0417	-65.8396	10.7327	3.089
Agathemera crassa	-34.8566	-70.6797	9.85367	2.974
Pylaemenes sepilokensis	5.77106	117.372	26.579	1.68
Anisomorpha buprestoides	25.2803	-80.7094	24.4287	4.18333
Agathemera maculafulgens	-32.8272	-69.882	1.15267	5.34967
Candovia granulosa	-27.9937	153.185	17.9077	3.46
Agathemera crassa	-33.36	-70.291	3.79967	4.68267
Anisomorpha buprestoides	26.3857	-80.1106	24.0643	4.39167
Achrioptera impennis	-22.5579	45.3835	22.066	2.502
Agathemera maculafulgens	-32.4611	-69.4339	7.43733	4.03133
Diapheromera femorata	44.5588	-79.6574	5.475	4.14033
Candovia granulosa	-28.254	153.377	19.3453	3.47
Agathemera maculafulgens	-33.0073	-69.3123	8.198	3.905
Anchiale briareus	-19.3327	146.754	24.322	4.05733
Anchiale briareus	-16.8994	145.749	24.598	4.66833
Clitarchus hookeri	-41.1107	174.886	12.8873	5.35333
Agathemera maculafulgens	-32.8794	-68.9249	14.6617	2.62367
Acanthoxyla geisovii	-45.1988	167.822	10.503	3.648
Acanthoxyla geisovii	-45.4417	167.69	10.0713	3.86167
Anchiale briareus	-16.8178	145.686	24.278	4.78333
Acanthoxyla geisovii	-45.4421	167.691	10.0713	3.86167
Asceles margaritatus	5.77106	117.372	26.579	1.68
Megaphasma denticrus	37.815	-93.4368	12.89	3.731
Austrocarausius mercurius	-21.2368	148.455	20.3877	3.12233
Acanthoxyla geisovii	-35.2167	173.961	15.3363	4.76667
Dinophasma ruficorne	5.77106	117.372	26.579	1.68
Tropidoderus childrenii	-33.4079	151.448	17.4827	4.01367
Acrophylla wuelfingi	-17.2655	145.472	20.64	4.01767
Carausius morosus	41.1544	-8.63843	14.6197	2.919
Candovia annulata	-28.404	153.286	17.17	3.32733
Acanthoxyla geisovii	-35.9407	174.368	14.3637	4.84867
Carausius morosus	40.1867	-8.83926	14.888	3.46833
Extatosoma tiaratum	-25.864	152.579	20.7657	2.63967
Spinotectarchus acornutus	-36.9079	174.545	13.9903	5.009
Carausius morosus	48.0372	-4.85174	12.1	7.05
Anchiale briareus	-16.9262	145.646	21.3327	4.847
Anisomorpha buprestoides	29.0783	-82.1106	21.1007	2.57633
Anchiale briareus	-27.5267	152.737	19.7237	3.45833
Acrophylla titan	-28.321	153.571	20.0679	4.36417
Bacillus rossius	44.6821	-1.01262	12.9864	3.88144
Acrophylla titan	-26.3178	152.904	19.947	3.209
Tropidoderus childrenii	-23.8093	151.287	22.2083	4.79167
Diapheromera femorata	33.4247	-94.0437	17.7463	2.87233
Candovia granulosa	-28.254	153.377	19.3453	3.47
Clitarchus hookeri	-40.8473	175.044	12.7639	5.37708
Anisomorpha buprestoides	33.9817	-78.0005	17.3907	4.526
Spinotectarchus acornutus	-36.9103	174.543	13.9903	5.009
Clonopsis gallica	43.881	2.61279	11.4663	3.967
Heteropteryx dilatata	4.46199	101.389	18.4177	1.459
Clitarchus hookeri	-41.0989	174.917	12.5607	5.20033
Acrophylla wuelfingi	-16.9621	145.68	22.372	5.04167
Anisomorpha buprestoides	24.9033	-80.6954	25.4625	4.61667
Sipyloidea sipylus	-30.688	30.4886	20.9939	3.56364
Acanthoxyla geisovii	-36.9295	174.638	14.576	5.18299
Extatosoma tiaratum	-33.8794	151.176	18.0007	4.262
Acanthoxyla geisovii	-46.8969	168.111	10.0566	6.78114
Tropidoderus childrenii	-34.5244	150.772	17.059	3.827
Anisomorpha buprestoides	30.8986	-91.3422	18.7207	2.595
Acrophylla titan	-29.4049	153.354	19.5064	4.33106
Acrophylla titan	-25.7621	152.956	20.9144	4.33712
Anisomorpha buprestoides	33.9142	-78.3233	17.44	4.50667
Clonopsis gallica	42.95	1.10684	10.5307	3.618
Clonopsis gallica	44.7189	0.39449	12.6963	2.39167
Clonopsis gallica	44.9834	-1.10764	12.9217	3.704
Clonopsis gallica	43.4777	1.55261	12.917	3.15633
Clonopsis gallica	43.9159	1.25761	12.781	2.86133
Clonopsis gallica	43.4959	1.53564	12.7173	3.18733
Clonopsis gallica	44.0905	1.03921	12.6827	2.70633
Clonopsis gallica	43.2599	1.27465	12.432	3.124
Clonopsis gallica	45.5025	-0.54223	12.6917	3.61433
Clonopsis gallica	45.658	-1.10121	12.775	4.83526
Clonopsis gallica	44.6233	1.31893	12.073	2.643
Clonopsis gallica	43.5284	1.28436	12.767	3.03833
Clonopsis gallica	43.8958	0.78186	12.7323	2.747
Clonopsis gallica	43.3159	1.45216	12.528	3.18967
Clonopsis gallica	43.3166	1.44225	12.528	3.18967
Clonopsis gallica	43.0941	1.91692	12.2217	3.663
Clonopsis gallica	43.4095	1.41965	12.814	3.115
Clonopsis gallica	43.6501	0.88428	12.7413	2.90467
Clonopsis gallica	43.5625	1.41639	13.2117	3.06667
Clonopsis gallica	43.858	0.95369	12.8103	2.80867
Clonopsis gallica	44.102	1.74772	12.3137	2.99433
Clonopsis gallica	43.365	2.00812	12.8983	3.55
Clonopsis gallica	43.7298	2.21102	12.5297	3.59167
Clonopsis gallica	44.075	1.12907	12.8797	2.73433
Clonopsis gallica	43.7485	1.31334	12.8423	2.96267
Clonopsis gallica	43.6296	0.86768	12.6693	2.90467
Clonopsis gallica	43.8907	1.01344	12.807	2.823
Clonopsis gallica	43.6676	0.63531	12.6597	2.83433
Clonopsis gallica	43.526	0.77295	12.7137	2.909
Clonopsis gallica	44.39	1.13256	12.1853	2.702
Clonopsis gallica	43.2833	0.81009	12.2443	3.064
Clonopsis gallica	42.8945	1.6282	10.997	3.755
Clonopsis gallica	43.7646	0.9354	12.736	2.85967
Clonopsis gallica	42.9882	1.6434	11.4273	3.65133
Clonopsis gallica	43.396	0.73028	12.501	2.97667
Clonopsis gallica	43.9219	1.31815	12.8373	2.82267
Clonopsis gallica	43.1337	1.91572	12.1153	3.66033
Clonopsis gallica	43.5794	1.35151	13.0467	3.06367
Clonopsis gallica	42.5274	3.02451	13.973	5.845
Clonopsis gallica	43.7156	0.56699	12.7347	2.783
Clonopsis gallica	43.3792	1.67135	12.907	3.26
Clonopsis gallica	43.8949	1.30291	12.7843	2.871
Clonopsis gallica	44.2158	1.48528	12.552	2.804
Clonopsis gallica	43.8105	0.90878	12.7433	2.824
Bacillus rossius	41.6573	9.32671	17.067	4.64667
Clonopsis gallica	43.7516	-1.33822	13.7477	3.446
Clonopsis gallica	43.2259	0.6903	12.2353	3.07633
Clonopsis gallica	43.1779	0.99735	12.3513	3.04167
Clonopsis gallica	43.6367	0.64257	12.7287	2.83933
Clonopsis gallica	43.1518	0.95088	12.345	3.03567
Clonopsis gallica	43.599	1.39609	13.2253	3.05333
Clonopsis gallica	44.6133	1.24289	12.2487	2.563
Clonopsis gallica	43.5885	1.46349	13.1343	3.08367
Clonopsis gallica	43.4044	1.31036	12.6333	3.10133
Clonopsis gallica	43.2987	1.61231	12.5363	3.30233
Clonopsis gallica	43.4806	2.37482	11.4263	4.293
Clonopsis gallica	44.3086	1.11518	12.3383	2.688
Clonopsis gallica	43.4621	2.55788	11.3213	4.56033
Clonopsis gallica	43.7171	3.23707	11.7243	4.83
Clonopsis gallica	43.5568	1.39497	13.2117	3.06667
Clonopsis gallica	44.2433	1.15385	12.6633	2.68133
Clonopsis gallica	43.3154	1.4446	12.528	3.18967
Clonopsis gallica	42.9572	-0.07916	10.128	3.83067
Clonopsis gallica	43.7101	0.57397	12.7347	2.783
Clonopsis gallica	43.4041	1.46811	12.7123	3.16833
Clonopsis gallica	43.8947	0.77196	12.7323	2.747
Clonopsis gallica	43.9113	0.75824	12.7323	2.747
Clonopsis gallica	43.8908	0.74581	12.6327	2.76
Clonopsis gallica	43.9104	0.75709	12.7323	2.747
Clonopsis gallica	45.4978	-0.83456	12.8667	4.66667
Clonopsis gallica	44.0291	3.14947	9.98333	4.86567
Clonopsis gallica	44.5185	0.45343	12.6713	2.40467
Clonopsis gallica	44.8214	-0.34336	12.5527	2.81333
Clonopsis gallica	44.867	-1.14067	12.849	3.72133
Clonopsis gallica	43.3236	-1.73016	13.34	3.75533
Clonopsis gallica	44.5666	-0.44301	12.4303	2.454
Clonopsis gallica	45.0892	0.46636	12.8307	2.39267
Clonopsis gallica	42.9624	9.37549	16.048	4.815
Clonopsis gallica	42.963	9.36145	16.0505	4.95926
Clonopsis gallica	42.9688	9.41455	16.048	4.815
Clonopsis gallica	41.5353	9.21557	16.403	4.699
Clonopsis gallica	41.7065	9.39813	17.15	4.6713
Clonopsis gallica	42.0212	9.47027	16.5667	4.37083
Bacillus rossius	42.0283	9.47901	16.5667	4.37083
Bacillus rossius	41.9155	9.41173	16.4644	4.44537
Clonopsis gallica	42.8473	2.93558	14.9094	6.10521
Clonopsis gallica	44.6514	-0.63139	12.468	2.65367
Clonopsis gallica	42.7905	2.43844	11.5023	4.50767
Clonopsis gallica	43.1884	2.81171	14.6077	5
Clonopsis gallica	42.4568	2.60843	11.7657	4.18667
Clonopsis gallica	43.5937	3.88088	14.9273	5.32967
Clonopsis gallica	43.6147	3.86073	14.8743	5.263
Clonopsis gallica	42.8471	2.93524	14.9094	6.10521
Clonopsis gallica	42.5786	2.42738	9.306	5.26367
Clonopsis gallica	44.2892	0.27533	12.635	2.42667
Clonopsis gallica	46.2978	-0.37311	12.1523	3.45267
Clonopsis gallica	42.729	9.34616	15.4208	4.84394
Clonopsis gallica	42.729	9.34663	15.4208	4.84394
Bacillus rossius	42.6566	9.07917	15.8388	4.63913
Clonopsis gallica	42.6539	9.2952	15.931	4.47267
Clonopsis gallica	42.7291	9.34601	15.4208	4.84394
Clonopsis gallica	43.7124	7.23793	14.542	3.719
Clonopsis gallica	44.1883	0.80534	12.577	2.61167
Clonopsis gallica	44.7152	0.01078	12.5953	2.368
Clonopsis gallica	43.3205	5.68379	11.949	6.03567
Clonopsis gallica	43.2989	6.40477	13.5773	4.321
Clonopsis gallica	47.1724	-1.62965	11.994	3.62933
Clonopsis gallica	45.3397	-1.09989	12.9203	4.29067
Clonopsis gallica	43.5356	2.30026	12.8437	3.75733
Clonopsis gallica	44.1636	0.89417	12.599	2.66533
Clonopsis gallica	43.5271	2.34428	12.758	3.81267
Clonopsis gallica	43.5641	2.31801	12.8363	3.72233
Clonopsis gallica	43.5496	2.33811	12.4907	3.848
Clonopsis gallica	43.5263	2.32951	12.8437	3.75733
Clonopsis gallica	43.4572	-1.40448	13.9547	3.19367
Clonopsis gallica	41.5323	9.22199	16.403	4.699
Bacillus rossius	42.6612	9.06811	15.8388	4.63913
Clonopsis gallica	44.0491	1.75788	11.8053	3.196
Clonopsis gallica	44.0572	1.80403	11.746	3.252
Clonopsis gallica	43.8563	2.37212	11.5423	3.86167
Clonopsis gallica	44.057	1.80281	11.746	3.252
Clonopsis gallica	43.5204	2.03863	13.005	3.44767
Clonopsis gallica	44.0502	1.7554	11.8053	3.196
Clonopsis gallica	43.525	2.05384	13.0097	3.46567
Clonopsis gallica	44.3011	0.35781	12.8657	2.398
Clonopsis gallica	46.9374	-1.38519	11.8533	3.51833
Clonopsis gallica	47.7846	-1.04006	11.3843	3.66167
Clonopsis gallica	44.915	0.5317	12.807	2.37733
Clonopsis gallica	46.3229	-0.57163	12.3323	3.41133
Clonopsis gallica	47.7577	0.60294	10.98	4.11633
Clonopsis gallica	47.1123	-2.08149	12.3894	5.17037
Clonopsis gallica	43.4294	1.71488	12.8703	3.303
Clonopsis gallica	44.7668	-0.47625	12.8017	2.895
Clonopsis gallica	46.1389	-1.14025	12.9769	4.9678
Clonopsis gallica	44.7707	-0.344	12.455	2.75533
Clonopsis gallica	47.6524	-2.87016	12.2163	4.96433
Clonopsis gallica	46.298	-0.28456	11.8507	3.51067
Clonopsis gallica	47.7108	-0.95193	11.4757	3.674
Clonopsis gallica	48.1117	-1.68186	11.6323	3.65967
Clonopsis gallica	43.8367	1.20057	12.6953	2.878
Clonopsis gallica	47.4994	-0.79943	11.5723	3.791
Clonopsis gallica	47.556	-1.49322	11.472	3.47933
Clonopsis gallica	47.3314	-2.41651	12.5847	5.02967
Clonopsis gallica	44.1127	1.11826	12.8713	2.68933
Clonopsis gallica	44.9803	-0.59064	13.0067	4.00267
Clonopsis gallica	45.8591	-0.54146	12.4783	3.34267
Clonopsis gallica	49.0233	1.70854	10.559	4.014
Clonopsis gallica	47.2728	0.47016	11.3007	3.988
Clonopsis gallica	47.0967	-1.09065	11.5293	3.563
Clonopsis gallica	46.199	-1.36678	13.0301	5.07029
Clonopsis gallica	47.2803	-2.25114	12.5493	5.02767
Clonopsis gallica	43.8846	2.45641	11.097	4.02
Clonopsis gallica	47.4766	-0.55622	12.0387	3.78167
Clonopsis gallica	45.1648	0.68732	12.5197	2.44567
Clonopsis gallica	44.7668	-0.47625	12.8017	2.895
Clonopsis gallica	47.3961	-2.47093	12.5795	5.02273
Bacillus rossius	42.6299	9.05728	15.8388	4.63913
Clonopsis gallica	43.7201	1.48895	12.8023	3.04
Clonopsis gallica	46.7829	-1.21013	11.7937	3.65733
Clonopsis gallica	47.6246	-0.44372	11.765	3.85933
Clonopsis gallica	44.8446	-0.61641	13.314	3.30733
Clonopsis gallica	47.8145	-0.26431	11.7853	3.88033
Clonopsis gallica	46.1624	-1.17347	12.9629	5.02121
Diapherodes martinicensis	14.6406	-61.069	25.7387	4.35167
Clonopsis gallica	47.6	1.35403	11.4953	3.88933
Clonopsis gallica	47.232	-1.54822	12.1573	3.50533
Clonopsis gallica	47.3779	-2.51892	12.5633	5.08333
Clonopsis gallica	47.488	-3.12273	12.5231	5.34074
Clonopsis gallica	46.1389	-1.14017	12.9769	4.9678
Clonopsis gallica	44.917	-0.72266	12.6397	3.50367
Clonopsis gallica	44.7407	-0.4627	12.8563	2.75333
Clonopsis gallica	47.0611	-1.98965	12.3635	5.10174
Clonopsis gallica	44.8339	-0.52084	13.156	3.26167
Clonopsis gallica	45.4915	0.10873	12.2563	2.811
Clonopsis gallica	47.3122	-2.20715	12.6635	4.99687
Clonopsis gallica	43.6202	2.26463	13.0447	3.595
Clonopsis gallica	43.7459	1.43628	12.8827	3.027
Clonopsis gallica	47.4489	-2.44762	12.5746	4.98598
Clonopsis gallica	47.3416	-0.44135	11.6617	3.73633
Clonopsis gallica	44.7994	-0.57821	13.4067	3.09833
Clonopsis gallica	48.0611	-0.76573	11.6167	3.58967
Clonopsis gallica	46.7844	1.3403	11.5123	3.43733
Clonopsis gallica	47.7953	1.64439	11.2027	3.92467
Clonopsis gallica	47.0805	-1.12168	11.4297	3.585
Clonopsis gallica	47.2533	-2.32285	12.573	5.01633
Clonopsis gallica	46.7436	-1.96381	12.7042	5.24958
Clonopsis gallica	47.2424	-1.5393	12.2167	3.464
Clonopsis gallica	47.6205	-2.77094	12.5677	5.01771
Clonopsis gallica	47.1398	-1.60656	11.91	3.6
Clonopsis gallica	47.3568	-1.94246	12.0737	4.46667
Clonopsis gallica	48.3003	-0.60222	11.264	3.692
Clonopsis gallica	49.2081	-0.32738	11.6403	4.761
Clonopsis gallica	43.6711	1.42334	13.0453	3.02633
Clonopsis gallica	43.5263	-1.47129	14.3293	3.61767
Clonopsis gallica	48.7657	2.53314	11.235	3.983
Clonopsis gallica	50.0288	1.31862	10.552	5.73492
Clonopsis gallica	43.3746	-1.66108	14.1883	3.67767
Clonopsis gallica	47.8676	-1.6999	11.451	3.57167
Clonopsis gallica	43.698	-1.31778	13.7757	3.19267
Clonopsis gallica	48.2931	0.50167	10.604	3.92767
Clonopsis gallica	47.6372	-3.46438	12.25	5.52692
Clonopsis gallica	47.3365	-1.29515	11.5617	3.49033
Clonopsis gallica	45.6017	-1.00362	13.0155	4.80238
Clonopsis gallica	43.4294	1.71487	12.8703	3.303
Clonopsis gallica	47.2529	-2.33164	12.573	5.01633
Clonopsis gallica	47.1498	-1.60086	11.91	3.6
Clonopsis gallica	47.3223	-1.26004	11.4953	3.534
Clonopsis gallica	45.6722	-0.31551	12.855	3.10867
Clonopsis gallica	48.6194	-2.45837	11.5079	5.63849
Clonopsis gallica	47.6361	-2.36198	12.0407	4.15533
Clonopsis gallica	47.0805	-1.12176	11.4297	3.585
Clonopsis gallica	46.5329	-0.748	11.787	3.648
Clonopsis gallica	43.4274	1.35872	12.7	3.09233
Clonopsis gallica	46.3437	-0.46195	12.2713	3.43433
Clonopsis gallica	45.4915	0.10858	12.2563	2.811
Clonopsis gallica	47.2321	-1.54819	12.1573	3.50533
Clonopsis gallica	45.4915	0.10726	12.2563	2.811
Clonopsis gallica	47.5335	-0.79137	11.5057	3.835
Clonopsis gallica	47.9887	0.20012	11.73	3.88133
Clonopsis gallica	44.7734	-0.5583	13.2167	2.94833
Clonopsis gallica	47.2695	-2.33686	12.5988	5.12976
Clonopsis gallica	45.2012	-0.43574	12.5027	3.35367
Clonopsis gallica	45.9495	-0.45239	12.451	3.295
Clonopsis gallica	43.699	-1.17276	13.7363	2.78767
Clonopsis gallica	47.2449	-1.93346	12.1697	4.45333
Clonopsis gallica	44.8695	-0.68437	12.9867	3.25167
Clonopsis gallica	44.8576	-0.57339	13.414	3.27567
Clonopsis gallica	43.6941	1.03222	12.636	2.95533
Clonopsis gallica	47.4409	-0.21035	11.8777	3.83233
Clonopsis gallica	45.034	-0.67388	12.8243	3.99567
Clonopsis gallica	44.126	1.09809	12.607	2.71533
Clonopsis gallica	48.0667	0.13609	11.332	3.86933
Clonopsis gallica	46.2014	-1.43646	13.0479	5.15313
Clonopsis gallica	44.8194	-0.44038	12.6273	2.973
Clonopsis gallica	47.8571	0.9968	10.8543	4.12467
Clonopsis gallica	47.2466	-2.15117	12.5045	5.05833
Clonopsis gallica	47.2249	-1.63409	11.8677	3.63533
Clonopsis gallica	48.491	-0.25081	10.6053	3.788
Clonopsis gallica	46.0245	-1.38651	13.1932	5.06458
Clonopsis gallica	43.5035	1.57049	12.849	3.17133
Clonopsis gallica	43.7924	-0.42304	12.84	2.46
Clonopsis gallica	47.3018	-1.47214	11.8293	3.43267
Clonopsis gallica	46.8156	0.55273	11.6717	3.712
Clonopsis gallica	47.9653	-1.7902	11.4707	3.582
Clonopsis gallica	47.5224	-2.58578	12.5652	5
Clonopsis gallica	46.4089	-1.47699	12.6705	5.10795
Clonopsis gallica	46.3285	-0.46526	12.449	3.39967
Clonopsis gallica	46.4962	-0.48059	11.717	3.52667
Clonopsis gallica	44.558	-1.17478	12.853	3.70367
Clonopsis gallica	48.2449	-4.49196	11.5765	6.40076
Clonopsis gallica	46.9323	-2.16679	12.7129	5.27424
Clonopsis gallica	47.5863	1.30213	11.3097	3.94
Clonopsis gallica	44.1076	1.16807	12.8693	2.719
Clonopsis gallica	46.78	0.43857	11.3847	3.74733
Clonopsis gallica	47.247	-1.40591	11.922	3.415
Clonopsis gallica	47.2695	-2.33691	12.5988	5.12976
Clonopsis gallica	47.4042	-0.45629	11.7423	3.75733
Clonopsis gallica	46.7816	-0.8283	11.1377	3.72233
Clonopsis gallica	44.7855	-0.58755	13.1197	2.96733
Clonopsis gallica	44.8526	-0.60193	13.314	3.30733
Clonopsis gallica	44.3706	1.49818	12.1843	2.80467
Clonopsis gallica	43.5186	0.41054	12.7957	2.863
Pterinoxylus crassus	14.8248	-61.1913	23.216	4.18933
Clonopsis gallica	45.8455	-1.11754	12.9663	4.8553
Clonopsis gallica	46.7096	-2.34693	12.8053	5.43106
Clonopsis gallica	47.5856	-2.70434	12.5313	4.97083
Clonopsis gallica	43.6863	0.00609	12.807	2.71767
Clonopsis gallica	46.0186	-1.16948	13.2833	4.98611
Clonopsis gallica	48.0511	0.46826	11.0413	3.945
Clonopsis gallica	45.4779	-0.1557	12.6197	2.87133
Clonopsis gallica	43.4793	-1.51695	14.1873	3.704
Clonopsis gallica	47.8787	1.82978	11.1473	3.92533
Clonopsis gallica	44.23	0.438	12.755	2.462
Clonopsis gallica	49.8118	0.85286	10.507	5.46667
Clonopsis gallica	47.5645	-2.71304	12.4896	5.00139
Clonopsis gallica	46.0076	-1.35101	13.1806	5.03889
Clonopsis gallica	47.716	-3.39164	12.2472	5.31354
Clonopsis gallica	46.1046	-0.75341	12.587	3.73533
Clonopsis gallica	43.5468	4.66195	14.941	5.023
Clonopsis gallica	47.7944	-3.49243	11.8137	5.061
Clonopsis gallica	43.5953	-1.42959	14.017	3.65167
Clonopsis gallica	43.5751	-1.39561	13.994	3.39867
Clonopsis gallica	46.3099	-0.55831	12.3323	3.41133
Bacillus rossius	43.3737	6.37546	14.569	3.77467
Clonopsis gallica	43.4685	-0.15506	12.8227	2.80733
Clonopsis gallica	43.5052	1.40076	13.194	3.067
Clonopsis gallica	44.9378	-1.1217	12.84	3.63567
Clonopsis gallica	45.3073	-0.8435	12.941	4.212
Clonopsis gallica	45.4141	0.1449	12.4743	2.674
Clonopsis gallica	44.2784	5.69425	9.68267	3.64467
Clonopsis gallica	42.3766	8.74836	14.4733	4.29033
Bacillus rossius	43.2253	5.41803	14.709	6.23067
Bacillus rossius	43.3455	5.14361	14.6153	6.10167
Bacillus rossius	43.2215	5.4246	14.709	6.23067
Clonopsis gallica	47.325	-1.54037	11.823	3.45033
Bacillus rossius	42.5543	8.77068	15.8394	4.54091
Bacillus rossius	42.417	8.68033	14.8507	4.58867
Clonopsis gallica	44.6039	5.72238	8.05167	3.615
Clonopsis gallica	47.341	-0.92803	11.5333	3.709
Clonopsis gallica	45.3437	-0.9155	12.975	4.31033
Clonopsis gallica	45.8163	-0.62108	12.5183	3.41933
Clonopsis gallica	44.1773	1.21854	12.6597	2.74
Clonopsis gallica	43.9312	1.08583	12.72	2.836
Clonopsis gallica	44.0435	1.0682	12.9327	2.68233
Clonopsis gallica	44.5768	5.08309	10.633	3.725
Clonopsis gallica	43.7374	5.69612	13.0967	3.66
Bacillus rossius	43.7374	5.69612	13.0967	3.66
Clonopsis gallica	44.8149	1.622	12.2213	2.56667
Clonopsis gallica	47.9284	1.57469	10.938	4.05067
Clonopsis gallica	47.8845	1.62425	10.9987	4.014
Clonopsis gallica	43.2816	1.55206	12.6883	3.216
Clonopsis gallica	43.499	1.24396	12.6563	3.036
Clonopsis gallica	44.0952	1.75081	12.0387	3.081
Clonopsis gallica	44.4365	-0.13534	12.4187	2.333
Clonopsis gallica	43.5466	2.31152	12.8363	3.72233
Clonopsis gallica	43.5526	2.30878	12.8363	3.72233
Clonopsis gallica	43.5496	2.32456	12.8363	3.72233
Clonopsis gallica	43.7409	-0.75233	13.4093	2.38433
Diapherodes martinicensis	14.7724	-61.1348	24.2823	4.235
Pterinoxylus crassus	14.5117	-61.013	26.0653	4.53567
Pterinoxylus crassus	14.6819	-61.0932	23.1893	4.11167
Diapherodes martinicensis	14.65	-61.0847	25.5437	4.41285
Pterinoxylus crassus	14.4632	-60.8992	26.1435	4.5558
Pterinoxylus crassus	14.7681	-61.0876	23.9837	4.10033
Pterinoxylus crassus	14.5572	-60.8834	25.7043	4.39733
Diapherodes martinicensis	14.6773	-61.0983	23.1893	4.11167
Clonopsis gallica	45.4819	-0.79811	12.8233	4.63556
Clonopsis gallica	46.6338	1.46079	11.5957	3.34233
Clonopsis gallica	47.19	1.65348	11.5093	3.523
Clonopsis gallica	46.5098	1.44384	11.4333	3.35067
Clonopsis gallica	46.5482	1.70574	11.3393	3.312
Pterinoxylus crassus	14.488	-60.8178	26.54	4.62917
Clonopsis gallica	46.7096	0.99524	11.6427	3.539
Clonopsis gallica	47.8281	2.25348	10.986	3.689
Clonopsis gallica	46.6869	0.91406	11.573	3.56933
Clonopsis gallica	46.6336	1.45857	11.5957	3.34233
Clonopsis gallica	47.2744	1.60991	11.5947	3.55133
Clonopsis gallica	46.5294	1.36779	11.563	3.32133
Clonopsis gallica	43.1211	1.81649	12.1547	3.56767
Clonopsis gallica	43.9756	3.03449	10.8387	4.47
Clonopsis gallica	43.8828	3.13608	10.733	4.72567
Clonopsis gallica	47.8528	2.25582	10.9027	3.71967
Clonopsis gallica	43.0446	1.91599	12.21	3.62233
Clonopsis gallica	44.4635	0.56805	12.6597	2.44767
Clonopsis gallica	49.4772	3.40825	10.0197	4.34767
Diapherodes martinicensis	14.5193	-61.0658	25.7507	4.51
Pterinoxylus crassus	14.5193	-61.0658	25.7507	4.51
Clonopsis gallica	47.9101	1.606	10.9987	4.014
Clonopsis gallica	47.9219	0.90808	10.6197	4.18767
Clonopsis gallica	47.1968	2.21834	11.071	3.41333
Clonopsis gallica	47.9299	0.90237	10.6197	4.18767
Clonopsis gallica	47.9325	0.91853	10.5103	4.23333
Clonopsis gallica	42.4698	3.1479	15.084	5.67692
Clonopsis gallica	42.4946	2.82897	13.8583	4.296
Clonopsis gallica	42.6318	2.86057	15.035	4.66967
Clonopsis gallica	44.1491	4.70882	14.298	3.27733
Clonopsis gallica	42.4903	2.83753	13.5273	4.65633
Clonopsis gallica	43.4966	5.33739	14.464	5.127
Clonopsis gallica	42.675	2.86267	15.1937	4.77333
Clonopsis gallica	43.7809	4.39777	14.8087	4.26233
Clonopsis gallica	42.5717	2.84391	14.8043	4.53467
Clonopsis gallica	43.8058	4.3542	14.904	4.038
Clonopsis gallica	43.0129	2.90655	13.9557	6.01133
Clonopsis gallica	42.8103	2.73065	14.199	4.82867
Clonopsis gallica	44.1377	4.35778	12.806	3.70667
Clonopsis gallica	43.4473	5.41253	14.2747	5.43833
Bacillus rossius	44.1796	5.31418	10.23	3.96
Bacillus rossius	43.414	5.25327	14.6403	5.868
Clonopsis gallica	43.0207	1.3466	11.6983	3.31667
Bacillus rossius	43.2917	5.42044	15.2447	5.55133
Clonopsis gallica	45.7594	-1.19087	12.898	4.83567
Clonopsis gallica	47.8366	2.17968	10.992	3.74833
Bacillus rossius	43.1623	6.34946	14.741	5.25104
Clonopsis gallica	44.8795	-0.06297	12.7797	2.469
Clonopsis gallica	43.8548	3.53248	11.597	4.696
Clonopsis gallica	42.9633	-0.61044	12.421	3.309
Clonopsis gallica	43.6598	1.46436	13.0787	3.06467
Clonopsis gallica	43.6337	1.45131	13.2017	3.03867
Clonopsis gallica	43.601	1.40237	13.2253	3.05333
Clonopsis gallica	43.5508	1.44434	13.2163	3.09033
Clonopsis gallica	43.6086	1.38745	13.2253	3.05333
Clonopsis gallica	43.5425	1.38709	13.2117	3.06667
Clonopsis gallica	43.6603	1.46027	13.0787	3.06467
Clonopsis gallica	43.5475	1.44867	13.2163	3.09033
Clonopsis gallica	43.6596	0.6347	12.7287	2.83933
Clonopsis gallica	43.6512	0.67209	12.646	2.86233
Clonopsis gallica	43.651	0.67173	12.646	2.86233
Clonopsis gallica	43.4099	0.6555	12.4423	2.97933
Clonopsis gallica	44.4524	1.36071	12.2907	2.71867
Clonopsis gallica	44.0056	1.7078	12.33	3.04967
Clonopsis gallica	43.5305	1.43448	12.958	3.13567
Clonopsis gallica	43.5505	2.32222	12.8363	3.72233
Clonopsis gallica	43.4462	2.08856	10.877	4.164
Clonopsis gallica	43.7266	2.60278	10.697	4.51533
Clonopsis gallica	44.0089	1.71072	12.007	3.15733
Clonopsis gallica	43.4265	-1.51736	14.111	3.579
Acanthoxyla geisovii	50.5069	-3.5815	10.57	5.63133
Creoxylus spinosus	4.27852	-52.4511	25.2817	1.475
Phantasca quadrilobata	4.26174	-52.4102	25.2787	1.47867
Tropidoderus childrenii	-33.7304	151.268	17.5859	3.88478
Extatosoma tiaratum	-26.6115	153.026	20.5947	3.57067
Acrophylla titan	-28.0462	153.278	19.0783	3.39333
Acanthoxyla geisovii	-45.8471	170.52	10.5583	5.91767
Megaphasma denticrus	28.5355	-96.8101	21.463	4.937
Diapheromera femorata	44.5909	-78.6911	5.44567	3.58033
Acanthoxyla geisovii	-45.8454	170.5	9.97033	6.067
Clitarchus hookeri	-43.4682	172.655	12.1343	4.77333
Carausius morosus	37.7889	-122.453	14.1067	4.04433
Extatosoma tiaratum	-26.3178	152.904	19.947	3.209
Carausius morosus	32.8041	-17.047	15.7903	5.14861
Anisomorpha buprestoides	30.8986	-91.342	18.7207	2.595
Diapheromera femorata	37.2581	-92.0217	12.8957	3.13867
Bacillus rossius	45.6085	9.29312	12.6073	1.22433
Cryptophyllium westwoodii	13.584	99.2318	25.926	1.038
Diapheromera femorata	37.2765	-91.824	12.8113	3.16067
Anisomorpha buprestoides	30.2903	-97.6728	20.2687	3.50733
Clonopsis gallica	44.1454	4.02876	12.5613	3.73067
Tropidoderus childrenii	-28.205	153.233	17.669	3.398
Anisomorpha buprestoides	29.2148	-82.3431	20.8847	2.54333
Anisomorpha buprestoides	35.5911	-83.8526	12.8247	2.43167
Clonopsis gallica	46.5162	-0.282208	11.174	3.66467
Diapheromera femorata	42.5438	-96.4722	8.91567	4.491
Tropidoderus childrenii	-27.5335	153.033	20.5587	3.73819
Acrophylla titan	-25.4913	148.833	19.575	2.466
Onchestus rentzi	-17.4377	145.859	22.612	3.30967
Acrophylla thoon	-19.332	146.75	24.322	4.05733
Clonopsis gallica	42.6558	9.28147	15.658	4.575
Megaphasma denticrus	28.5986	-96.8566	21.3663	4.526
Spinotectarchus acornutus	-36.9239	174.526	13.0617	5.59067
Anisomorpha buprestoides	40.7728	-74.433	10.7627	3.24067
Carausius morosus	32.7349	-117.155	17.9623	3.04367
Carausius morosus	37.9928	-122.221	14.795	3.72867
Extatosoma tiaratum	-17.8177	145.977	23.1627	4.196
Acrophylla titan	-28.1143	153.385	19.8963	3.751
Oligotoma nigra	38.5597	-121.719	16.1427	2.89733
Sipyloidea sipylus	19.5166	-155.924	22.4608	5.75139
Sipyloidea sipylus	-23.8258	30.1476	20.557	1.841
Candovia annulata	-28.0853	153.331	19.136	3.48867
Clonopsis gallica	43.838	1.2	12.6953	2.878
Megaphasma denticrus	28.5727	-96.9264	21.2787	4.48833
Clonopsis gallica	45.6231	0.69426	11.6733	2.869
Acanthoxyla geisovii	-46.0662	166.656	10.1843	7.24213
Acrophylla titan	-28.276	152.74	17.9533	2.62833
Acrophylla titan	-28.628	153.17	18.5853	2.99933
Carausius morosus	40.5492	-8.66582	14.7707	2.73967
Clitarchus hookeri	-36.826	175.136	14.6944	4.89583
Acrophylla thoon	-19.3297	146.753	24.322	4.05733
Acanthoxyla geisovii	-41.2911	174.769	12.6844	5.7316
Clonopsis gallica	46.249	-1.50265	12.9913	5.15682
Anisomorpha buprestoides	26.9411	-80.1353	23.5347	4.334
Spinotectarchus acornutus	-36.9185	174.538	13.0617	5.59067
Extatosoma tiaratum	-27.8645	153.378	20.1032	4.57315
Anisomorpha buprestoides	32.6076	-88.1835	17.463	2.42067
Candovia peridromes	-37.9219	145.37	13.785	4.33933
Extatosoma tiaratum	-27.5	152.9	19.7543	3.857
Anchiale briareus	-21.2	149.2	23.1528	4.73278
Onchestus rentzi	-16.8004	145.677	24.278	4.78333
Acrophylla titan	-27.6	152	17.943	2.698
Acrophylla titan	-27.4	152.9	19.3043	3.26833
Anchiale briareus	-16.8475	145.612	22.192	4.40667
Acrophylla titan	-27.5	152.9	19.7543	3.857
Acrophylla titan	-37.4214	144.564	11.978	4.22733
Clitarchus hookeri	-35.2607	174.048	15.351	4.77535
Acanthoxyla geisovii	-40.795	172.999	12.264	5.21633
Diapheromera femorata	43.7989	-79.4188	7.81867	4.08433
Clitarchus hookeri	-43.6508	172.634	11.3975	5.45667
Acanthoxyla geisovii	-36.7652	174.492	14.6693	4.70067
Acrophylla titan	-29.4046	153.349	19.5064	4.33106
Cladomorphus phyllinus	-22.3722	-43.0047	16.267	2.373
Cladomorphus phyllinus	-22.4077	-43.6612	20.4007	1.61167
Diapheromera femorata	41.1457	-74.1159	10.2777	3.27533
Pseudophasma scabriusculum	-9.61787	-74.934	26.388	1.024
Extatosoma tiaratum	-27.3271	152.802	18.7313	2.97
Eurycnema osiris	-12.9303	141.63	25.7947	3.459
Candovia aberrata	-28.6159	153.391	18.1927	3.55067
Clitarchus hookeri	-41.3014	174.774	12.7303	5.72367
Diapheromera femorata	36.2631	-94.0588	14.2297	3.49133
Diapheromera femorata	42.4357	-71.1816	9.51633	4.05367
Clitarchus hookeri	-37.4267	175.723	13.039	4.579
Diapheromera femorata	43.3433	-89.9526	7.164	3.493
Phanocloidea muricata	4.96711	-52.6614	25.5973	2.07767
Carausius morosus	33.9231	-118.415	17.736	3.602
Diapheromera femorata	42.2707	-73.8073	9.355	2.92133
Tropidoderus childrenii	-35.9759	150.126	15.9153	4.33889
Clitarchus hookeri	-39.7106	175.134	12.4663	4.28
Heteropteryx dilatata	9.36896	98.8351	25.9707	1.30367
Onchestus rentzi	-17.4421	145.457	19.4473	3.7
Anisomorpha buprestoides	32.608	-88.1814	17.463	2.42067
Candovia granulosa	-28.1986	153.187	16.9767	3.35133
Diapheromera femorata	35.2689	-85.1711	14.023	2.37767
Acanthoxyla geisovii	-37.4834	175.188	14.2977	3.55767
Diapheromera femorata	41.4307	-72.891	10.1457	3.82367
Extatosoma tiaratum	-27.9509	153.224	18.8893	3.24867
Carausius morosus	41.0964	-8.5544	14.5947	2.61733
Acanthoxyla geisovii	-35.9324	173.862	15.0847	4.58267
Extatosoma tiaratum	-27.8459	153.358	20.1649	4.19583
Acrophylla titan	-25.5916	151.302	20.9193	2.355
Carausius morosus	37.8842	-122.29	14.593	3.844
Clitarchus hookeri	-36.4972	174.689	14.8848	5.07029
Clitarchus hookeri	-37.0669	175.089	13.467	4.945
Spinotectarchus acornutus	-35.9593	174.699	14.825	5.55833
Extatosoma tiaratum	-28.2664	153.044	17.684	2.95633
Clitarchus hookeri	-41.2504	174.773	12.6844	5.7316
Diapheromera femorata	41.4327	-74.0654	10.1633	2.967
Extatosoma tiaratum	-27.9283	153.226	18.8893	3.24867
Diapheromera femorata	42.3624	-74.0556	8.37367	3.137
Diapheromera femorata	35.0152	-85.3275	15.48	2.19167
Clitarchus hookeri	-36.9092	175.079	14.7119	5.00238
Acrophylla titan	-28.8716	153.441	18.9177	3.661
Carausius morosus	34.4222	-119.601	15.518	3.77267
Clitarchus hookeri	-36.5262	174.718	15.0333	4.96667
Diapheromera femorata	41.8276	-74.5642	7.73433	3.32833
Graeffea crouanii	-19.9978	-158.107	24.9714	4.12321
Cladomorphus phyllinus	-23.1521	-44.2289	19.8257	2.59633
Bacillus rossius	41.1786	28.8926	13.7103	2.788
Extatosoma tiaratum	-26.2866	152.995	20.6793	3.85167
Anisomorpha buprestoides	28.7227	-81.4734	21.5003	2.89633
Diapheromera femorata	41.6348	-88.6569	9.383	4.137
Acanthoxyla geisovii	-36.9401	175.826	14.296	4.92767
Bacillus rossius	41.4682	2.15213	15.3303	2.975
Megaphasma denticrus	30.5793	-96.3633	19.7807	3.23
Candovia peridromes	-37.09	144.225	13.2497	3.944
Sipyloidea sipylus	-29.8208	30.9322	20.2577	3.17067
Extatosoma tiaratum	-17.5787	145.464	19.1867	3.65933
Candovia aberrata	-28.254	153.377	19.3453	3.47
Diapheromera femorata	45.5084	-75.913	4.45967	3.115
Cladomorphus phyllinus	-20.3268	-40.28	23.5875	2.65278
Diapheromera femorata	41.0252	-82.0952	9.35333	4.16733
Extatosoma tiaratum	-27.8648	153.38	20.1032	4.57315
Anchiale briareus	-17.3422	145.869	21.7667	3.778
Acanthoxyla geisovii	-39.1244	173.958	13.6097	5.15278
Extatosoma tiaratum	-27.3273	152.802	18.7313	2.97
Diapheromera femorata	34.6338	-81.1405	15.854	2.6
Acanthoxyla geisovii	-36.4972	174.689	14.8848	5.07029
Extatosoma tiaratum	-27.8283	153.398	20.0004	4.57792
Cladomorphus phyllinus	-22.2887	-42.5341	17.6217	2.12267
Clitarchus hookeri	-39.0753	174.108	13.7319	5.06993
Clitarchus hookeri	-35.6095	174.477	14.8647	4.92033
Extatosoma tiaratum	-16.2257	145.436	24.1907	4.31633
Tropidoderus childrenii	-33.5278	151.346	17.4103	4.08269
Leptynia attenuata	37.9476	-2.99992	14.1923	3.14833
Acanthoxyla geisovii	-40.9576	175.031	11.9383	5.741
Tropidoderus childrenii	-27.2649	152.058	17.0823	2.81233
Anisomorpha buprestoides	29.3413	-81.721	20.848	2.688
Acanthoxyla geisovii	-40.7401	172.703	13.0284	5.12892
Anisomorpha buprestoides	25.335	-80.8044	24.3047	4.03467
Aschiphasma annulipes	5.46512	100.282	26.3538	2.21515
Clitarchus hookeri	-36.8804	175.018	14.665	4.938
Sipyloidea sipylus	-18.9192	48.4241	19.144	2.145
Megaphasma denticrus	35.9755	-94.2029	14.2543	3.52
Clitarchus hookeri	-36.978	175.519	13.5707	5.28067
Candovia granulosa	-28.258	153.401	19.3453	3.47
Phanocloidea muricata	4.92322	-52.5508	25.599	2.10767
Candovia annulata	-28.2541	153.377	19.3453	3.47
Anisomorpha buprestoides	29.5698	-82.1984	20.3947	2.47
Clitarchus hookeri	-36.7598	175.49	14.5343	5.13796
Anisomorpha buprestoides	30.2312	-84.2439	19.6457	2.98867
Clonistria bartholomaea	17.9162	-62.8616	26.4575	5.20667
Anisomorpha buprestoides	29.5996	-82.2933	20.4753	2.41667
Diapheromera femorata	44.139	-77.43	7.337	3.92433
Anisomorpha buprestoides	25.625	-80.3068	24.259	4.45467
Tithonophasma tithonus	-23.8011	-45.4026	21.8167	2.47222
Cranidium gibbosum	-9.85217	-58.2547	25.6533	1.16033
Anisomorpha buprestoides	29.6259	-82.3174	20.4997	2.41133
Extatosoma tiaratum	-27.9313	153.279	19.611	3.312
Diapheromera femorata	34.1759	-94.7674	15.9423	3.193
Cnipsus rachis	-21.6183	165.887	19.5	3.85833
Anisomorpha buprestoides	24.6467	-81.3289	25.05	4.41667
Clitarchus hookeri	-36.9341	174.65	14.576	5.18299
Candovia annulata	-28.2549	153.4	19.3453	3.47
Diapheromera femorata	41.2934	-74.699	8.43967	3.04733
Clitarchus hookeri	-36.7028	174.738	15.001	4.97813
Clitarchus hookeri	-36.913	174.645	15.1552	5.24236
Candovia granulosa	-28.258	153.401	19.3453	3.47
Cladomorphus phyllinus	-22.8531	-41.9869	22.9591	3.22045
Calvisia marmorata	4.04237	114.813	26.825	1.01367
Agamemnon cornutus	18.4936	-64.4038	25.7561	4.40944
Diapheromera femorata	25.3203	-103.752	20.3763	2.52767
Aschiphasma annulipes	3.71675	101.732	20.962	1.36667
Carausius morosus	37.8974	-122.293	15.0958	4.06927
Candovia annulata	-28.254	153.377	19.3453	3.47
Bacillus rossius	41.7537	16.1573	15.691	4.34933
Carausius morosus	33.5027	-117.744	16.4983	3.366
Anisomorpha buprestoides	28.7249	-81.474	21.5003	2.89633
Acanthoxyla geisovii	-39.0752	174.108	13.7319	5.06993
Megacrania batesii	-16.1384	145.44	23.6412	4.16754
Diapheromera femorata	41.1384	-79.8177	8.77067	3.653
Candovia annulata	-28.0845	153.211	18.2457	3.297
Cigarrophasma tessellatum	-16.8739	145.688	24.1537	4.45633
Carausius morosus	52.4084	-0.726771	9.61433	4.54
Acrophylla titan	-27.4576	153.166	20.5743	3.92812
Anisomorpha buprestoides	28.6026	-81.1894	22.0647	3.16067
Tropidoderus childrenii	-27.5415	153.033	20.5587	3.73819
Tithonophasma tithonus	-19.9475	-44.1977	20.917	1.36367
Anisomorpha buprestoides	29.183	-81.8253	20.752	2.66833
Candovia annulata	-28.151	153.264	17.88	3.49867
Candovia granulosa	-28.254	153.377	19.3453	3.47
Bacillus rossius	41.4897	2.17421	15.521	3.088
Acrophylla titan	-28.0766	152.419	17.6027	2.81233
Anisomorpha buprestoides	29.2805	-81.7123	20.767	2.706
Clonopsis gallica	41.8009	2.34704	9.64033	4.91
Anisomorpha buprestoides	25.4008	-80.6583	24.1897	3.87433
Anisomorpha buprestoides	29.2696	-81.6732	20.8293	2.72967
Anisomorpha buprestoides	27.5468	-81.513	22.4323	2.78267
Carausius morosus	37.773	-25.3054	16.0447	3.38867
Diapheromera femorata	43.2755	-80.3457	7.18033	3.81733
Carausius morosus	-34.0672	23.0589	17.3456	3.62456
Sipyloidea sipylus	24.6987	121.157	19.4447	3.08567
Megaphasma denticrus	43.3602	-89.719	7.31767	3.49933
Carausius morosus	12.9211	80.1221	28.5253	2.50567
Diapheromera femorata	39.5945	-79.9519	11.1257	2.872
Clonopsis gallica	46.5169	0.693229	11.561	3.55333
Clitarchus hookeri	-41.3709	175.054	12.1963	5.848
Sipyloidea sipylus	21.3381	-157.811	21.792	4.377
Anisomorpha ferruginea	34.306	-84.6782	15.009	2.24033
Bactrododema haworthii	-29.8904	17.59	18.212	3.93333
Cnipsus rachis	-21.3813	165.558	20.124	3.707
Carausius morosus	32.7316	-117.152	17.9623	3.04367
Tropidoderus childrenii	-30.098	153.195	19.1053	4.31023
Diapheromera femorata	37.2826	-80.4747	10.999	2.82733
Anisomorpha buprestoides	32.5967	-85.4837	17.436	2.402
Phanocloidea muricata	-1.45162	-48.4434	26.5257	1.48367
Clonopsis gallica	48.388	2.66672	10.643	3.81267
Spinotectarchus acornutus	-37.0696	175.666	12.4577	5.41167
Phanocloidea muricata	4.56857	-52.2103	25.1237	1.83667
Anthericonia anketeschke	10.2738	-84.7986	21.219	3.36967
Anchiale briareus	-16.0869	145.464	24.6722	4.71944
Anisomorpha buprestoides	32.7182	-97.3542	18.942	4.00133
Clonopsis gallica	41.1284	-8.52102	14.5597	2.44933
Carausius morosus	-34.0661	23.0596	17.3456	3.62456
Clitarchus hookeri	-36.6037	175.544	14.5867	5.07583
Candovia annulata	-28.254	153.377	19.3453	3.47
Tropidoderus childrenii	-27.6566	152.761	20.0643	3.34933
Diapheromera femorata	38.5742	-90.3718	13.212	3.386
Eurycnema osiris	-16.1132	130.424	27.3613	2.014
Diapheromera femorata	38.6242	-90.3777	13.0647	3.404
Anchiale briareus	-16.8794	145.716	24.598	4.66833
Clitarchus hookeri	-36.6264	175.789	15.0375	4.975
Tropidoderus childrenii	-27.5398	153.033	20.5587	3.73819
Labidiophasma rouxi	-22.1226	166.47	20.808	3.57233
Acanthoxyla geisovii	-37.3959	175.695	14.1397	4.034
Carausius morosus	38.7882	-9.38793	15.3483	4.24333
Carausius morosus	37.8339	-122.194	14.2273	3.55867
Acanthoxyla geisovii	-36.8577	174.856	15.3078	5.08088
Lopaphus balteatus	22.3983	114.272	21.8123	3.3504
Acanthoxyla geisovii	-41.28	174.768	12.6844	5.7316
Oligotoma nigra	33.7935	-117.741	17.028	3.05767
Extatosoma tiaratum	-16.8234	145.683	24.278	4.78333
Carausius morosus	-34.0465	18.4355	17.0517	4.67767
Cnipsus rachis	-21.6179	165.886	19.5	3.85833
Creoxylus spinosus	-4.38941	-70.0246	26.5473	1.01467
Acanthoxyla geisovii	-45.7971	170.73	10.5515	5.92941
Anisomorpha buprestoides	28.6174	-82.5523	21.482	3.168
Cladomorphus phyllinus	-22.7505	-41.9484	22.8181	3.21111
Candovia aberrata	-27.4412	153.453	19.6861	4.17722
Carausius morosus	10.3022	76.4274	27.04	2.26533
Creoxylus spinosus	4.09007	-52.683	24.9673	1.45133
Clitarchus hookeri	-41.1526	175.479	12.945	3.90367
Carausius morosus	48.0363	-4.85141	12.1	7.05
Anisomorpha buprestoides	25.1362	-80.9418	24.3298	4.49781
Anisomorpha buprestoides	27.542	-81.4908	22.5413	2.78367
Cladomorphus phyllinus	-20.522	-40.3797	23.4773	2.64767
Anisomorpha buprestoides	28.4148	-81.4584	22.302	2.91667
Anisomorpha buprestoides	28.9296	-81.225	21.5477	3.269
Megaphasma denticrus	29.6162	-98.6307	19.528	3.56633
Megacrania batesii	-16.3014	145.248	21.0357	4.17033
Anisomorpha buprestoides	28.4886	-82.6403	21.7703	3.39033
Oligotoma nigra	33.8249	-116.524	21.8543	3.118
Diapheromera femorata	41.4416	-73.98	10.095	3.01133
Eurycnema osiris	-12.3808	130.861	27.3294	3.00556
Eurycnema osiris	-12.6272	141.883	26.1477	3.69033
Anisomorpha buprestoides	26.1513	-80.1059	24.22	4.50778
Anisomorpha buprestoides	27.2634	-81.3407	22.5577	2.775
Acrophylla titan	-26.6114	153.026	20.5947	3.57067
Clitarchus hookeri	-36.6372	175.793	14.725	4.865
Megaphasma denticrus	30.4348	-97.8353	19.0467	3.60733
Diapheromera femorata	40.9707	-74.6415	9.08	2.95767
Anisomorpha buprestoides	25.3259	-80.832	24.3443	4.12667
Sipyloidea sipylus	23.8268	120.802	21.3783	2.17467
Diapheromera femorata	39.2575	-84.4727	12.013	3.325
Clitarchus hookeri	-36.8507	174.764	15.2425	5.27
Anisomorpha buprestoides	29.3574	-81.7291	20.848	2.688
Diapheromera femorata	44.5401	-93.8856	7.03033	3.85
Acrophylla titan	-33.467	151.177	16.7196	4.03768
Creoxylus spinosus	4.03818	-52.6731	25.596	1.44167
Carausius morosus	38.5335	-28.6757	16.9818	5.50379
Acrophylla wuelfingi	-20.3245	148.617	22.7533	4.65167
Acanthoxyla geisovii	-42.3466	171.265	11.0225	5.75036
Clitarchus hookeri	-36.6802	174.744	15.001	4.97813
Anisomorpha buprestoides	30.4078	-81.9019	20.048	2.56433
Anisomorpha buprestoides	27.7851	-81.449	22.3717	2.83333
Haplopus micropterus	17.6146	-71.5233	26.6013	2.98397
Clitarchus hookeri	-36.3015	174.739	14.6807	5.18267
Diapheromera femorata	34.2742	-94.7667	15.6237	3.28167
Clitarchus hookeri	-36.3018	174.739	14.6807	5.18267
Macynia labiata	-34.03	18.3522	16.1705	5.10035
Diapheromera femorata	37.2824	-80.4748	10.999	2.82733
Clitarchus hookeri	-36.3018	174.739	14.6807	5.18267
Zehntneria mystica	-33.8152	22.402	15.0563	4.03133
Diapheromera femorata	45.2743	-75.7912	5.776	3.18033
Anisomorpha buprestoides	33.9608	-77.9245	17.5031	4.75208
Diapheromera femorata	42.6404	-80.5745	8.35767	3.711
Anisomorpha buprestoides	27.7822	-80.4531	22.7435	4.17917
Oligotoma nigra	32.6583	-97.1211	18.8683	3.96667
Clitarchus hookeri	-40.8161	172.957	12.6117	5.16889
Diapheromera femorata	43.4248	-89.7242	7.09433	3.51667
Anisomorpha buprestoides	25.2466	-80.7894	24.384	4.36667
Tithonophasma tithonus	-20.1005	-40.5279	22.9183	1.92333
Anisomorpha buprestoides	30.2322	-84.2439	19.6457	2.98867
Diapheromera femorata	37.2625	-80.4076	11.2547	2.75367
Clitarchus hookeri	-35.6068	174.523	15.1803	4.86667
Carausius morosus	-33.9471	22.4631	16.273	3.72667
Carausius morosus	-33.9432	22.4761	16.273	3.72667
Agathemera maculafulgens	-32.5797	-69.1528	3.74967	5.195
Diapheromera femorata	44.8293	-80.01	5.88033	4.379
Haplopus micropterus	18.4381	-70.2622	23.2123	2.88967
Carausius morosus	-33.9513	22.4326	16.4823	3.483
Acanthoxyla geisovii	-37.799	177.717	12.5807	5.23433
Acanthoxyla geisovii	-41.1993	174.822	12.3987	5.54967
Clitarchus hookeri	-35.9407	174.368	14.3637	4.84867
Extatosoma tiaratum	-27.4463	152.905	19.0557	3.367
Anisomorpha buprestoides	28.4451	-81.5372	22.2183	2.89167
Diapheromera femorata	44.7967	-76.6943	5.48633	3.75167
Rhaphiderus scabrosus	-20.4402	57.3679	22.8981	3.32824
Anisomorpha buprestoides	30.2314	-84.2421	19.6457	2.98867
Cladomorphus phyllinus	-23.0743	-44.9599	17.8333	2.053
Clonopsis gallica	46.5169	0.693012	11.561	3.55333
Diapheromera femorata	40.7755	-89.4771	10.2383	4.14033
Anisomorpha buprestoides	25.4833	-80.566	24.14	3.80467
Eurycnema osiris	-12.3806	130.861	27.3294	3.00556
Anisomorpha buprestoides	30.3456	-81.5388	20.7217	3.393
Megaphasma denticrus	29.553	-98.5291	20.16	3.539
Megacrania batesii	-16.0904	145.463	24.6722	4.71944
Anchiale briareus	-16.7387	145.666	22.8401	4.96094
Haplopus micropterus	18.4166	-70.1195	26.0677	3.38133
Sipyloidea sipylus	-32.9652	27.9263	18.9656	4.35652
Candovia peridromes	-38.1754	145.132	14.1823	5.36367
Carausius morosus	32.7247	-17.0667	13.39	5.717
Carausius morosus	-18.9325	47.5254	18.865	2.31533
Clitarchus hookeri	-36.9777	175.519	13.5707	5.28067
Diapheromera femorata	37.2122	-80.4018	11.522	2.68767
Extatosoma tiaratum	-28.2541	153.377	19.3453	3.47
Clitarchus hookeri	-36.3015	174.739	14.6807	5.18267
Anisomorpha buprestoides	30.2315	-84.2442	19.6457	2.98867
Carausius morosus	-33.9376	18.4726	17.5597	4.79533
Diapheromera femorata	38.8219	-77.0932	13.7763	3.10533
Clitarchus hookeri	-36.3018	174.739	14.6807	5.18267
Anisomorpha buprestoides	29.1029	-82.0935	21.0483	2.56167
Pseudophasma phthisicum	4.90615	-52.2718	25.8369	2.42778
Tithonophasma tithonus	-20.3064	-40.5417	20.2767	2.384
Anchiale briareus	-16.8257	145.688	24.278	4.78333
Phantasca quadrilobata	4.92652	-52.5456	25.599	2.10767
Diapheromera femorata	36.0311	-95.8647	15.7353	3.954
Diapheromera femorata	37.3372	-80.3564	10.8347	2.999
Acanthoxyla geisovii	-37.4007	175.705	14.1397	4.034
Carausius morosus	9.64703	77.1789	23.5263	1.81467
Candovia annulata	-28.2541	153.377	19.3453	3.47
Acrophylla wuelfingi	-16.9163	145.66	22.011	4.77067
Diapheromera femorata	43.2424	-81.8812	7.91233	3.98833
Clitarchus hookeri	-37.0028	174.531	13.4739	5.46136
Diapheromera femorata	44.2448	-77.3845	7.009	3.89733
Sipyloidea sipylus	22.3541	114.097	22.4517	3.35583
Trachythorax maculicollis	15.0018	102.278	27.0947	1.29767
Acrophylla titan	-27.2333	153.099	20.6439	4.26535
Clitarchus hookeri	-35.6664	174.466	15.1287	4.883
Oligotoma nigra	32.8737	-97.3566	18.5703	4.02467
Clitarchus hookeri	-36.0711	174.578	14.8881	5.0127
Anisomorpha buprestoides	33.9598	-77.9256	17.5031	4.75208
Carausius morosus	38.9725	-9.4129	15.6893	4.07933
Clitarchus hookeri	-45.7449	170.589	10.5017	6.06583
Diapheromera femorata	45.5927	-92.7744	6.00333	2.96933
Cnipsus rachis	-21.6134	165.765	20.4197	3.85233
Diapheromera femorata	33.2911	-89.6865	16.666	2.991
Acanthoxyla geisovii	-36.8568	174.846	15.3078	5.08088
Diapheromera femorata	42.1121	-77.0749	7.68733	3.572
Anisomorpha buprestoides	28.4688	-82.646	21.7703	3.39033
Candovia aberrata	-27.4358	153.455	19.6861	4.17722
Acanthoxyla geisovii	-40.147	175.843	12.0047	3.68933
Clitarchus hookeri	-36.6035	175.544	14.5867	5.07583
Oligotoma nigra	34.0145	-118.376	18.0443	3.50033
Clitarchus hookeri	-36.7817	174.991	14.975	4.82361
Acanthoxyla geisovii	-40.6813	172.682	13.145	5.08917
Agathemera crassa	-32.9289	-70.2803	8.85867	3.482
Macynia labiata	-34.3555	18.9525	15.5289	4.46944
Carausius morosus	43.3211	-1.95249	14.1797	3.80333
Clitarchus hookeri	-36.9335	175.142	14.6472	4.99074
Acanthoxyla geisovii	-37.6108	175.891	13.91	4.92067
Anisomorpha buprestoides	30.3275	-87.2897	20.0313	3.82083
Eurycnema osiris	-12.3807	130.861	27.3294	3.00556
Heteropteryx dilatata	8.373	99.7358	25.725	1.46267
Candovia annulata	-28.254	153.377	19.3453	3.47
Diapheromera femorata	44.8469	-79.9982	6.09433	4.327
Acrophylla wuelfingi	-16.79	145.695	24.5806	4.52847
Clitarchus hookeri	-35.7641	174.449	14.8346	5.155
Macynia labiata	-33.984	18.4175	15.8993	4.52267
Clitarchus hookeri	-37.3811	174.918	14.1927	4.32733
Acanthoxyla geisovii	-45.8493	170.63	10.3167	6.10088
Acrophylla titan	-27.2372	152.984	20.3993	3.41867
Leiophasma nigrotuberculatum	-18.9289	48.4212	19.144	2.145
Phanocles mutica	11.1952	-60.6764	26.3264	4.07431
Diapheromera femorata	44.1323	-78.1712	6.73133	3.70833
Anisomorpha buprestoides	25.949	-81.7428	23.9523	3.90417
Carausius morosus	10.2706	77.5334	18.8593	1.93967
Anisomorpha buprestoides	29.2466	-81.7676	20.7157	2.68167
Acanthoxyla geisovii	-37.5862	175.376	14.0463	3.355
Acanthoxyla geisovii	-37.6108	175.891	13.91	4.92067
Eurycnema osiris	-15.9721	127.942	28.4703	2.11533
Anisomorpha buprestoides	25.1747	-80.9055	24.266	4.48472
Cladomorphus phyllinus	-22.9722	-43.0444	23.175	2.75556
Diapheromera femorata	41.0893	-75.0001	9.207	2.95133
Acanthoxyla geisovii	-36.7122	174.664	14.6307	5.00933
Tithonophasma tithonus	-23.1632	-44.35	22.3528	2.44167
Eurycnema osiris	-12.3807	130.861	27.3294	3.00556
Megaphasma denticrus	30.8374	-97.3052	19.4837	3.63933
Heteropteryx dilatata	7.99092	98.3771	27.7786	1.92143
Megacrania batesii	-16.1019	145.459	24.6722	4.71944
Anisomorpha buprestoides	28.3716	-80.6021	22.2786	4.23571
Carausius morosus	40.8467	-8.47501	14.3523	2.616
Diapheromera femorata	40.6363	-75.9855	9.55633	3.223
Extatosoma tiaratum	-26.8112	152.971	20.115	3.05167
Anisomorpha buprestoides	30.4676	-81.8762	20.029	2.584
Acanthoxyla geisovii	-35.211	173.972	15.3363	4.76667
Candovia annulata	-28.2542	153.377	19.3453	3.47
Anisomorpha buprestoides	26.941	-80.1354	23.5347	4.334
Acanthoxyla geisovii	-46.898	168.123	10.0566	6.78114
Clitarchus hookeri	-35.5783	173.439	14.775	5.08067
Acanthoxyla geisovii	-38.6141	175.986	10.8687	3.46433
Clitarchus hookeri	-41.1149	175.312	11.9673	4.142
Acrophylla titan	-27.2525	153.011	20.4601	3.92847
Extatosoma tiaratum	-27.0798	153.179	20.4663	4.36825
Acanthoxyla geisovii	-45.827	170.632	10.6583	6.04
Diapheromera femorata	43.6014	-81.6662	7.31567	4.03867
Anisomorpha buprestoides	28.2203	-81.1887	22.284	3.00633
Acanthoxyla geisovii	-40.8486	172.873	12.6847	5.02882
Clitarchus hookeri	-36.9338	175.141	14.6472	4.99074
Candovia annulata	-28.254	153.377	19.3453	3.47
Acanthoxyla geisovii	-36.7459	174.757	15.4417	5.06458
Acanthoxyla geisovii	-41.3186	174.776	12.7303	5.72367
Anisomorpha buprestoides	29.2769	-81.6917	20.8293	2.72967
Diapheromera femorata	34.6015	-94.2431	15.1013	3.18767
Extatosoma tiaratum	-27.3541	152.904	19.7057	3.272
Diapheromera femorata	35.4892	-92.1076	15.5253	2.65367
Micrarchus parvulus	-41.3464	173.368	8.84033	5.80033
Candovia annulata	-28.5608	153.404	17.7723	3.463
Dinophasma braggi	4.04005	114.816	26.58	1.007
Diapheromera femorata	38.8727	-92.3054	12.367	3.78567
Anisomorpha buprestoides	27.1306	-80.1695	23.401	4.34444
Extatosoma tiaratum	-26.824	152.92	19.5833	3.23
Diapheromera femorata	38.6598	-80.6954	11.609	2.51467
Ocnophiloidea regularis	10.1955	-61.3081	26.3473	3.333
Aretaon muscosus	4.03867	114.817	26.58	1.007
Acrophylla titan	-30.2484	153.141	18.927	4.3451
Tropidoderus childrenii	-24.2174	151.9	21.9853	4.53633
Diapheromera femorata	41.8133	-72.3124	8.95367	3.318
Megacrania batesii	-16.1134	145.457	22.7347	4.11667
Haplopus micropterus	17.8254	-71.5472	26.3133	2.68533
Carausius morosus	43.3808	-1.68419	14.3242	3.82879
Diapheromera femorata	39.6294	-77.4315	10.8997	3.035
Bactrododema haworthii	-32.5514	19.3608	16.291	3.36267
Tithonophasma tithonus	-20.3626	-40.6582	20.615	2.03933
Carausius morosus	-18.9188	47.7415	17.2963	1.88233
Tithonophasma tithonus	-22.9006	-43.8806	20.7771	2.56493
Anisomorpha buprestoides	26.3749	-80.106	24.1103	4.40367
Anisomorpha buprestoides	28.6293	-82.3563	21.4583	2.805
Anisomorpha buprestoides	32.7182	-97.3542	18.942	4.00133
Acrophylla wuelfingi	-20.3235	148.617	22.7533	4.65167
Acanthoxyla geisovii	-36.8044	174.703	15.0197	5.15379
Acanthoxyla geisovii	-40.8206	173.004	12.8233	5.05167
Clitarchus hookeri	-37.9041	175.706	13.478	3.50733
Anisomorpha buprestoides	28.9939	-81.3401	21.2747	3.05967
Diapheromera femorata	44.8608	-79.966	6.09433	4.327
Anisomorpha buprestoides	30.4475	-97.6226	19.6607	3.564
Candovia peridromes	-27.6768	152.621	19.9237	3.01767
Anisomorpha buprestoides	36.1627	-96.2215	15.296	4.09533
Clitarchus hookeri	-36.9353	175.141	14.6472	4.99074
Diapheromera femorata	36.4534	-94.0165	13.6507	3.625
Bacillus atticus	37.8773	23.7494	18.0382	4.05307
Clitarchus hookeri	-35.2574	174.118	15.4283	4.85167
Megaphasma denticrus	37.6553	-90.687	12.3187	3.38067
Carausius morosus	39.0318	-28.0053	17.6674	5.38864
Sipyloidea sipylus	24.7885	121.723	22.0943	3.36267
Diapheromera femorata	41.4128	-95.8582	10.0657	4.09533
Anisomorpha buprestoides	30.4382	-84.2807	19.7847	2.60133
Diapheromera femorata	44.6784	-79.3462	5.812	3.91133
Diapheromera femorata	44.8466	-79.9986	6.09433	4.327
Carausius morosus	-21.2641	47.4193	19.064	1.756
Megacrania batesii	-16.1133	145.457	22.7347	4.11667
Diapheromera femorata	37.1884	-80.3832	11.6527	2.62967
Clitarchus hookeri	-41.3346	174.81	12.7778	5.53611
Clitarchus hookeri	-41.3345	174.81	12.7778	5.53611
Clitarchus hookeri	-41.3346	174.81	12.7778	5.53611
Carausius morosus	-33.9433	22.4757	16.273	3.72667
Macynia labiata	-34.0256	18.3403	16.1705	5.10035
Macynia labiata	-34.2014	18.3818	16.1873	5.10333
Agathemera crassa	-34.1211	-69.9517	-1.957	6.623
Sipyloidea sipylus	-30.3743	30.699	20.6907	3.54133
Diapheromera femorata	44.8466	-79.9986	6.09433	4.327
Clonopsis gallica	48.8084	-1.55619	11.5947	6.12061
Carausius morosus	-33.9789	18.4484	15.8993	4.52267
Macynia labiata	-34.3045	18.462	16.2028	4.93056
Diapheromera femorata	39.5119	-79.3052	8.48067	3.73
Macynia labiata	-33.9745	18.4009	14.5007	5.22533
Bactrododema haworthii	-32.72	19.43	14.4857	3.39467
Macynia labiata	-34.015	18.3817	15.919	4.912
Macynia labiata	-34.2169	18.4601	15.8573	5.1625
Diapheromera femorata	37.2426	-80.434	11.4663	2.64233
Macynia labiata	-33.5722	18.5136	16.98	4.389
Bactrododema haworthii	-33.2315	20.5815	15.9003	3.07033
Diapheromera femorata	37.3209	-80.4697	11.0803	2.75967
Sipyloidea sipylus	23.388	120.579	21.5503	2.34767
Carausius morosus	-33.9432	22.4758	16.273	3.72667
Diapheromera femorata	44.8459	-79.9837	6.09433	4.327
Clitarchus hookeri	-36.3005	174.739	14.6807	5.18267
Carausius morosus	-18.7471	48.4939	20.092	2.029
Carausius morosus	-34.0676	23.0584	17.3456	3.62456
Carausius morosus	32.6863	-117.171	17.4577	3.11667
Carausius morosus	36.6177	-121.917	13.1765	4.06225
Acrophylla titan	-28.2542	153.377	19.3453	3.47
Carausius morosus	-33.996	18.4947	17.393	4.44267
Carausius morosus	-33.9432	22.4761	16.273	3.72667
Clitarchus hookeri	-41.2361	173.085	12.9333	5.01389
Diapheromera femorata	44.8609	-79.9659	6.09433	4.327
Acrophylla wuelfingi	-20.2803	148.743	23.0132	4.88725
Ramulus mikado	35.3805	129.06	13.1827	2.34167
Ramulus mikado	36.8146	128.842	9.89533	2.04333
Ramulus mikado	36.9003	129.195	8.66667	3.07067
Ramulus mikado	37.939	127.693	10.352	1.61967
Ramulus mikado	35.6401	127.466	9.318	2.37367
Ramulus mikado	33.3021	126.556	12.668	4.469
Ramulus mikado	34.8733	126.44	13.611	3.51733
Ramulus mikado	33.3155	126.813	15.4323	3.85885
Ramulus mikado	33.5323	126.771	14.6257	4.19633
Ramulus mikado	36.4903	127.959	10.6597	1.90633
Ramulus mikado	33.4407	126.566	12.776	4.412
Ramulus mikado	35.7196	129.437	13.2137	3.04733
Ramulus mikado	35.5607	127.859	10.7173	2.11567
Ramulus mikado	34.7871	127.924	13.4135	3.1
Ramulus mikado	33.3038	126.557	12.668	4.469
Ramulus mikado	33.3109	126.457	12.2767	4.65333
Ramulus mikado	35.2898	128.458	12.684	2.578
Ramulus mikado	33.502	126.902	15.3	4.12179
Ramulus mikado	34.5903	126.69	13.3937	3.337
Ramulus mikado	33.4471	126.318	15.2388	4.3942
Ramulus mikado	34.7784	126.548	13.3287	3.349
Ramulus mikado	36.8679	127.004	11.4453	2.74667
Ramulus mikado	36.0731	128.314	12.0373	1.72067
Ramulus mikado	34.4477	126.652	13.5536	3.65217
Ramulus mikado	34.8163	127.691	13.4783	3.10733
Ramulus mikado	34.5914	126.69	13.3937	3.337
Ramulus mikado	35.5362	128.202	12.4107	1.756
Ramulus mikado	34.7519	126.554	13.3287	3.349
Ramulus mikado	33.245	126.242	15.6311	4.33409
Ramulus mikado	33.3175	126.189	15.436	4.496
Ramulus mikado	34.923	128.42	13.9375	2.96667
Ramulus mikado	33.2969	126.68	14.814	3.912
Ramulus mikado	33.3096	126.455	12.2767	4.65333
Ramulus mikado	35.1778	126.43	12.7877	3.381
Ramulus mikado	33.3774	126.392	12.845	4.46233
Ramulus mikado	35.9675	128.645	11.7837	1.769
Ramulus mikado	35.5184	128.581	11.3977	2.336
Ramulus mikado	35.5586	127.859	10.7173	2.11567
Ramulus mikado	36.8437	127.286	10.6313	2.19433
Ramulus mikado	35.4588	128.845	12.187	2.07067
Ramulus mikado	35.3818	129.31	13.8873	3.00067
Ramulus mikado	36.9788	128.789	9.57567	2.089
Ramulus mikado	36.8426	127.038	11.4453	2.74667
Ramulus mikado	35.5876	127.689	9.08267	2.50833
Ramulus mikado	36.8021	127.192	11.138	2.339
Ramulus mikado	36.8235	128.708	11.213	1.64333
Ramulus mikado	37.3102	128.927	7.35033	3.21133
Ramulus mikado	34.4742	126.325	13.3337	3.674
Ramulus mikado	37.9749	127.352	9.77233	1.706
Ramulus mikado	36.5121	128.162	11.951	1.70067
Ramulus mikado	35.6731	128.075	10.218	2.10767
Ramulus mikado	35.1502	126.659	13.0677	2.731
Ramulus mikado	37.9378	127.683	10.352	1.61967
Ramulus mikado	34.6489	126.717	13.3743	3.43533
Ramulus mikado	35.6172	128.088	11.583	1.87767
Ramulus mikado	35.7447	127.406	11.077	2.105
Ramulus mikado	36.9425	126.739	11.6823	2.982
Ramulus mikado	36.8887	128.838	10.2933	1.91967
Ramulus mikado	33.3177	126.186	15.436	4.496
Ramulus mikado	35.5566	128.555	11.7293	2.128
Ramulus mikado	36.5406	127.916	9.846	2.061
Ramulus mikado	35.5536	127.856	10.7173	2.11567
Ramulus mikado	33.4443	126.32	15.2388	4.3942
Ramulus mikado	33.3904	126.399	12.845	4.46233
Ramulus mikado	37.0622	127.594	11.0263	1.71133
Ramulus mikado	34.4726	126.47	13.8504	3.56515
Ramulus mikado	34.857	127.856	12.0267	3.33533
Ramulus mikado	35.1896	129.006	13.0623	2.97667
Ramulus mikado	36.7905	126.445	11.8317	2.81767
Ramulus mikado	36.8121	128.874	9.89533	2.04333
Ramulus mikado	35.4497	127.801	10.9773	2.209
Ramulus mikado	35.5181	129.21	12.7693	2.771
Ramulus mikado	36.8505	126.96	11.3893	2.90233
Ramulus mikado	35.4049	128.195	11.2087	2.30867
Ramulus mikado	35.3187	128.194	12.3867	2.143
Ramulus mikado	35.4456	128.714	12.5703	2.34333
Ramulus mikado	36.7788	128.17	9.43433	2.05033
Ramulus mikado	35.4398	128.958	11.7373	2.322
Ramulus mikado	38.3359	128.521	11.919	2.7631
Ramulus mikado	36.9875	128.899	9.53067	2.209
Ramulus mikado	36.8419	127.355	10.1987	2.20333
Carausius morosus	36.9485	-25.026	16.7657	3.34074
Carausius morosus	36.976	-25.0758	16.6591	3.32652
Carausius morosus	38.6615	-27.266	19.0444	4.76944
Ramulus mikado	33.3016	126.555	12.668	4.469
Sipyloidea sipylus	22.2756	114.132	21.9792	3.43295
Anisomorpha buprestoides	34.6885	-94.3137	14.45	3.447
Acrophylla titan	-29.4009	153.348	19.5064	4.33106
Carausius morosus	38.7975	-9.38733	15.6667	3.984
Anisomorpha buprestoides	25.3894	-80.6273	24.1897	3.87433
Tirachoidea biceps	-7.96186	113.489	20.3293	2.12167
Sipyloidea sipylus	-30.6872	30.4902	20.9939	3.56364
Acanthoxyla geisovii	-41.2955	174.689	11.9677	5.83867
Diapheromera femorata	38.8675	-77.1149	13.746	3.122
Anisomorpha buprestoides	33.8784	-77.981	17.6185	4.87857
Acrophylla titan	-27.4559	153.228	20.3292	4.81667
Anisomorpha buprestoides	28.389	-81.6683	21.9573	2.859
Bacillus rossius	41.4202	2.16985	15.7487	3.16967
Anisomorpha buprestoides	30.228	-88.0193	20.2944	4.075
Anisomorpha buprestoides	32.6052	-96.8956	18.6787	3.936
Extatosoma tiaratum	-29.406	153.352	19.5064	4.33106
Diapheromera femorata	41.1306	-81.4356	9.771	3.94033
Sipyloidea sipylus	24.9038	121.848	21.1313	4.35417
Tropidoderus childrenii	-30.147	153.165	18.3487	4.13533
Diapheromera femorata	41.9268	-80.7175	9.112	3.74933
Tropidoderus childrenii	-33.9735	150.838	17.2667	3.24967
Extatosoma tiaratum	-30.2427	153.111	18.347	4.18267
Diapheromera femorata	46.3281	-96.0893	5.31667	4.383
Clitarchus hookeri	-37.0912	174.65	14.7029	4.89625
Anisomorpha buprestoides	35.394	-94.4295	16.2517	3.17033
Anisomorpha buprestoides	31.3981	-93.1367	18.4357	2.64167
Acrophylla titan	-31.6215	152.295	15.86	2.923
Diapheromera femorata	36.8861	-94.0504	13.344	3.78233
Anisomorpha buprestoides	28.6033	-81.1941	22.0647	3.16067
Anchiale briareus	-16.9041	145.707	23.614	4.56567
Anisomorpha buprestoides	28.6167	-81.5261	21.8967	2.86667
Candovia granulosa	-28.2579	153.402	19.3453	3.47
Heteropteryx dilatata	1.67852	110.251	26.5071	1.76905
Extatosoma tiaratum	-26.4121	152.924	20.0567	3.48367
Diapheromera femorata	39.0509	-78.1623	12.0093	2.59567
Tropidoderus childrenii	-27.207	152.981	20.3757	3.45133
Bacillus atticus	37.8753	23.7486	18.0382	4.05307
Diapheromera femorata	36.1995	-91.7296	14.5643	2.774
Tithonophasma tithonus	-23.2197	-44.7167	22.3611	2.34965
Acanthoxyla geisovii	-37.6089	175.153	13.8813	4.028
Diapheromera femorata	34.5285	-83.9904	14.6163	2.496
Acrophylla wuelfingi	-16.8852	145.688	23.614	4.56567
Acrophylla titan	-28.6383	153.315	18.749	3.20267
Anchiale briareus	-17.5112	146.061	23.9193	4.80965
Diapheromera femorata	34.6969	-94.3775	14.3877	3.511
Ramulus nematodes	5.46512	100.282	26.3538	2.21515
Diapheromera femorata	34.1098	-94.7283	16.1603	3.11367
Anisomorpha buprestoides	36.0578	-95.9943	15.8473	3.99933
Carausius morosus	37.8499	-122.259	14.944	3.96633
Sipyloidea sipylus	-23.8259	30.1477	20.557	1.841
Ocnophiloidea regularis	10.8015	-60.9928	25.919	3.83533
Acanthoxyla geisovii	-41.2811	174.766	12.6844	5.7316
Acrophylla titan	-27.5303	152.946	20.176	3.697
Diapheromera femorata	38.9003	-78.1628	11.676	2.59333
Labidiophasma rouxi	-21.882	166.403	18.75	4.04567
Acanthoxyla geisovii	-41.267	174.758	12.6844	5.7316
Cnipsus rachis	-21.6368	166.038	19.614	3.946
Acanthoxyla geisovii	-40.6774	172.683	13.145	5.08917
Anisomorpha buprestoides	26.375	-80.1056	24.1103	4.40367
Anisomorpha buprestoides	28.9709	-81.7503	21.2373	2.70367
Diapheromera femorata	39.2082	-77.8318	11.611	2.74267
Sipyloidea sipylus	-28.8733	31.4744	19.356	2.76833
Clitarchus hookeri	-45.8914	170.471	10.7142	5.91007
Sipyloidea sipylus	-29.8177	30.9403	20.2577	3.17067
Clonopsis gallica	46.7562	-0.840929	11.4087	3.655
Sipyloidea sipylus	-29.8146	30.8996	19.723	3.251
Sipyloidea sipylus	-29.8449	30.9197	20.3493	3.22667
Oligotoma nigra	29.3195	-103.213	17.9613	3.55767
Oligotoma nigra	29.3259	-103.21	17.9613	3.55767
Oligotoma nigra	29.3408	-103.212	18.9087	3.34767
Carausius morosus	39.2435	-9.30582	15.6017	3.96833
Clonopsis gallica	46.4297	-1.14611	12.5763	4.40533
Tropidoderus childrenii	-33.7288	151.17	16.993	3.60667
Carausius morosus	41.1528	-8.66856	14.575	2.96167
Anchiale briareus	-16.9648	145.672	22.372	5.04167
Anisomorpha buprestoides	28.6541	-80.8613	21.937	4.05067
Acrophylla titan	-33.5215	151.31	17.5798	3.85397
Cnipsus rachis	-20.4466	164.606	21.01	4.19067
Diapheromera femorata	34.8281	-92.4912	16.231	2.57433
Anisomorpha buprestoides	25.4454	-80.7441	24.1987	3.71933
Cnipsus rachis	-21.6378	165.864	21.819	3.392
Sipyloidea sipylus	-29.8241	30.9262	20.2577	3.17067
Oligotoma nigra	29.3259	-103.21	17.9613	3.55767
Clonopsis gallica	46.7011	-1.79087	12.3267	4.67333
Diapheromera femorata	39.0554	-84.5589	12.2427	3.31367
Sipyloidea sipylus	-29.8457	30.9195	20.3493	3.22667
Diapheromera femorata	41.5953	-73.8877	10.111	2.92433
Megaphasma denticrus	30.0627	-97.5288	19.6207	3.44367
Anisomorpha buprestoides	28.6111	-82.3262	21.536	2.74767
Clitarchus hookeri	-36.9256	174.649	14.576	5.18299
Acanthoxyla geisovii	-36.8507	174.764	15.2425	5.27
Acrophylla titan	-29.4041	153.354	19.5064	4.33106
Diapheromera femorata	39.1404	-77.8398	12.0003	2.62267
Candovia peridromes	-29.3985	153.353	19.5064	4.33106
Anisomorpha buprestoides	34.6885	-94.3111	14.45	3.447
Sipyloidea sipylus	-30.2818	30.7509	20.7963	3.59907
Diapheromera femorata	39.8219	-75.8025	11.508	3.45333
Oligotoma nigra	29.3363	-103.228	18.9087	3.34767
Oligotoma nigra	29.3227	-103.212	17.9613	3.55767
Labidiophasma rouxi	-21.6846	166.269	19.6573	4.129
Clonopsis gallica	47.0072	-2.22921	12.7509	5.24259
Anisomorpha buprestoides	35.6231	-95.975	15.6443	3.87067
Megaphasma denticrus	34.7377	-95.353	15.9943	3.55333
Diapheromera femorata	42.4061	-85.4027	8.91367	3.79667
Tithonophasma tithonus	-20.3688	-40.6531	20.615	2.03933
Anisomorpha buprestoides	26.6531	-81.6748	23.282	3.05067
Diapheromera femorata	30.5317	-97.954	18.9067	3.63933
Sipyloidea sipylus	23.2792	120.415	22.9193	2.472
Sipyloidea sipylus	-30.6879	30.4885	20.9939	3.56364
Sipyloidea sipylus	-30.6879	30.4885	20.9939	3.56364
Anisomorpha buprestoides	29.1026	-82.0934	21.0483	2.56167
Clitarchus hookeri	-37.6108	175.891	13.91	4.92067
Clitarchus hookeri	-40.2939	175.782	12.3293	3.74533
Diapheromera femorata	44.5287	-73.2057	7.272	2.695
Diapheromera femorata	37.1942	-80.332	12.014	2.551
Oligotoma nigra	29.3259	-103.21	17.9613	3.55767
Anisomorpha buprestoides	33.9204	-78.1608	17.3767	4.584
Carausius morosus	34.9233	-120.426	15.1807	3.47367
Clonopsis gallica	47.0005	-2.22018	12.7509	5.24259
Diapheromera femorata	36.0159	-84.0126	13.9813	1.973
Macynia labiata	-34.0811	19.5751	16.5197	2.659
Sipyloidea sipylus	-30.2986	30.7404	20.6924	3.57462
Diapheromera femorata	37.2761	-80.0748	13.189	2.41567
Diapheromera femorata	29.9251	-98.2262	19.249	3.60133
Oligotoma nigra	29.3181	-103.211	17.9613	3.55767
Anisomorpha buprestoides	28.4163	-81.2011	22.0673	3.08333
Sipyloidea sipylus	-28.96	31.7564	21.2278	3.48889
Oligotoma nigra	29.3257	-103.21	17.9613	3.55767
[truncated: 9,749 more rows]
