# Supplementary material for: Phasmid species that inhabit colder environments are less likely to have the ability to fly
Source: Ecol Evol. 2023 Jul 20;13(7):e10290. doi: 10.1002/ece3.10290 (PMC10361346; doi:10.1002/ece3.10290)
Supplement: Supplementary file 4 — Dataset S4. [file ECE3-13-e10290-s010.xlsx]

## Sheet: Read.me
	Dataset S4. Phasmatodea body size and assumed flying ability data from Zeng et al. (2020).
		Group.1	Species name
		Group.2	Species name with an underscore
		Body.size.m	Mean male body length in cm
		Flight	1= Males have long wings, 0=Males do not have long wings

## Sheet: Dataset.S4
Group.1	Group.2	Body.size.m	Flight
Abrosoma discolor	Abrosoma_discolor	25	1
Abrosoma festinatum	Abrosoma_festinatum	32.5	0
Abrosoma flavoguttatum	Abrosoma_flavoguttatum	27	0
Abrosoma gibberum	Abrosoma_gibberum	18.5	0
Abrosoma johorense	Abrosoma_johorense	34	1
Abrosoma johorensis	Abrosoma_johorensis	32.5	1
Abrosoma nebulosum	Abrosoma_nebulosum	43.5	1
Abrosoma virescens	Abrosoma_virescens	36.5	1
Abrosoma xiuyuae	Abrosoma_xiuyuae	50	1
Acacus sarawacus	Acacus_sarawacus	73.5	0
Acanthoxyla geisovii	Acanthoxyla_geisovii	39.16	0
Achrioptera fallax	Achrioptera_fallax	145	0
Achrioptera lobipes	Achrioptera_lobipes	94	0
Achrioptera magnifica	Achrioptera_magnifica	112.5	0
Achrioptera punctipes	Achrioptera_punctipes	127	0
Achrioptera pygmaea	Achrioptera_pygmaea	86	0
Achrioptera spinosissima	Achrioptera_spinosissima	162	0
Acrophylla thoon	Acrophylla_thoon	108	1
Acrophylla titan	Acrophylla_titan	138.5	1
Acrophylla wueferingi	Acrophylla_wueferingi	127.5	1
Acrophylla wuelfingi	Acrophylla_wuelfingi	124.5	1
Agamemnon cornutus	Agamemnon_cornutus	65	0
Agathemera claraziana	Agathemera_claraziana	50	0
Agathemera elegans	Agathemera_elegans	50	0
Agathemera maculafulgens	Agathemera_maculafulgens	38	0
Agathemera mesoauriculae	Agathemera_mesoauriculae	54	0
Anchiale briareus	Anchiale_briareus	86.5	1
Anisomorpha buprestoides	Anisomorpha_buprestoides	40.75	0
Anisomorpha ferruginea	Anisomorpha_ferruginea	30.5	0
Anisomorpha paromalus	Anisomorpha_paromalus	38.35	0
Anoplobistus siebersi	Anoplobistus_siebersi	37.5	1
Aploploides stenocephalum	Aploploides_stenocephalum	76.1667	1
Aretaon asperrimus	Aretaon_asperrimus	50.5	0
Argosarchus horridus	Argosarchus_horridus	95	0
Asceles malaccae	Asceles_malaccae	75	1
Asceles tanarata	Asceles_tanarata_amplior	46	1
Asceles tanarata3	Asceles_tanarata_amplior2	46	0
Asceles tanarata5	Asceles_tanarata_singapura	58	1
Asceles tanarata4	Asceles_tanarata_tanarata	34	0
Asceles validus	Asceles_validus	78.5	1
Aschiphasma annulipes	Aschiphasma_annulipes	53	1
Aschiphasma piceum	Aschiphasma_piceum	38	1
Atratomorpha atrata	Atratomorpha_atrata	31	0
Atratomorpha bispinosa	Atratomorpha_bispinosa	42	0
Autolyca daemonia	Autolyca_daemonia	44.5	0
Autolyca herculeana	Autolyca_herculeana	48	0
Autolyca pallidicornis	Autolyca_pallidicornis	42.5	0
Bacillus rossius	Bacillus_rossius	60	0
Bactrododema alldridgei	Bactrododema_alldridgei	190	0
Bactrododema krugeri	Bactrododema_krugeri	154.5	1
Baculofractum insigne	Baculofractum_insigne	57	0
Baculofractum insignis	Baculofractum_insignis	57	0
Bathycharax auriculatus	Bathycharax_auriculatus	40	0
Bathycharax granulatus	Bathycharax_granulatus	67	0
Brevinecroscia heitzmanni	Brevinecroscia_heitzmanni	37.2	1
Brevinecroscia sp	Brevinecroscia_sp	37	1
Calvisia conicipennis	Calvisia_conicipennis	52.2	1
Calvisia flavoguttata	Calvisia_flavoguttata	41.8	1
Calvisia medogensis	Calvisia_medogensis	54	1
Calvisia medora	Calvisia_medora	44.5	1
Calvisia sp1	Calvisia_sp1	46	1
Carausius abbreviatus	Carausius_abbreviatus	74	0
Carausius albopictus	Carausius_albopictus	76	0
Carausius chani	Carausius_chani	75	0
Carausius crawangensis	Carausius_crawangensis	99	0
Carausius cristatus	Carausius_cristatus	82	0
Carausius emeiensis	Carausius_emeiensis	85	0
Carausius femoralis	Carausius_femoralis	110	0
Carausius globosus	Carausius_globosus	105	0
Carausius gracicercatus	Carausius_gracicercatus	85	0
Carausius guangdongensis	Carausius_guangdongensis	72	0
Carausius incertus	Carausius_incertus	85	0
Carausius jesuitas	Carausius_jesuitas	92	0
Carausius lijiangensis	Carausius_lijiangensis	78	0
Carausius mirabilis	Carausius_mirabilis	79	0
Carausius morosus	Carausius_morosus	55	0
Carausius nodosus	Carausius_nodosus	90.97	0
Carausius paucigranulatus	Carausius_paucigranulatus	92	0
Carausius sanguineoligatus	Carausius_sanguineoligatus	61	0
Carausius spinosus	Carausius_spinosus	88.5	0
Carausius tanahrataensis	Carausius_tanahrataensis	82	0
Carausius undatus	Carausius_undatus	120	0
Carlius fecundus	Carlius_fecundus	55	1
Chitoniscus brachysoma	Chitoniscus_brachysoma	38.5	1
Chitoniscus feejeeanus	Chitoniscus_feejeeanus	39	1
Chlorobistus eryx	Chlorobistus_eryx	35	1
Chlorobistus fulvipennis	Chlorobistus_fulvipennis	34.9	1
Chlorobistus hamatus	Chlorobistus_hamatus	42	1
Chlorobistus iridescens	Chlorobistus_iridescens	38	1
Chlorobistus macroelytron	Chlorobistus_macroelytron	39	1
Chlorobistus redtenbacheri	Chlorobistus_redtenbacheri	40	1
Chondrostethus woodfordi	Chondrostethus_woodfordi	66	0
Cladoxerus cryphaleus	Cladoxerus_cryphaleus	88.9	0
Cladoxerus ditomus	Cladoxerus_ditomus	101.6	1
Cladoxerus gracilis	Cladoxerus_gracilis	78	0
Cladoxerus longipes	Cladoxerus_longipes	112.15	1
Cladoxerus nematodes	Cladoxerus_nematodes	129.5	0
Cladoxerus sp1	Cladoxerus_sp1	131	0
Clitarchus hookeri	Clitarchus_hookeri	60	0
Clonaria conformans	Clonaria_conformans	50	0
Cnipsus rachis	Cnipsus_rachis	31	0
Coloratobistus discolor	Coloratobistus_discolor	24	1
Columbiophasma quindensis	Columbiophasma_quindensis	24.5	0
Columbiophasma taeniatum	Columbiophasma_taeniatum	39.2	1
Cotylosoma dipneusticum	Cotylosoma_dipneusticum	47	1
Creoxylus hagani	Creoxylus_hagani	50	1
Creoxylus spinosus	Creoxylus_spinosus	59	1
Ctenomorpha marginipennis	Ctenomorpha_marginipennis	106.5	1
Cuniculina obnoxia	Cuniculina_obnoxia	70	0
Dajaca alata	Dajaca_alata	37.5	1
Dajaca chani	Dajaca_chani	32.5	0
Dajaca monilicornis	Dajaca_monilicornis	46.5	1
Dajaca viridipennis	Dajaca_viridipennis	42.25	1
Dajaca viridpennis	Dajaca_viridpennis	41	1
Damasippoides albomarginatus	Damasippoides_albomarginatus	63.5	1
Damasippoides xanthostictus	Damasippoides_xanthostictus	54	1
Damasippus fuscipes	Damasippus_fuscipes	36	1
Damasippus piceipennis	Damasippus_piceipennis	35.5	1
Damasippus staudingeri	Damasippus_staudingeri	34.5	1
Damasippus striatus	Damasippus_striatus	30	1
Damasippus westwoodii	Damasippus_westwoodii	29.6	1
Dares breitensteini	Dares_breitensteini	40	0
Dares multispinus	Dares_multispinus	30	0
Dares philippinensis	Dares_philippinensis	34	0
Dares planissimus	Dares_planissimus	37.5	0
Dares ulula	Dares_ulula	39	0
Dares validispinus	Dares_validispinus	38.25	0
Dares verrucosus	Dares_verrucosus	35.5	0
Decidia kneubuehleri	Decidia_kneubuehleri	34	0
Decidia microptera	Decidia_microptera	35	0
Diapherodes venustula	Diapherodes_venustula	64.175	1
Diapheromera femorata	Diapheromera_femorata	67	0
Diardia diardi	Diardia_diardi	97.3	1
Diesbachia chani	Diesbachia_chani	72.5	0
Diesbachia hellotis	Diesbachia_hellotis	91	1
Diesbachia sophiae	Diesbachia_sophiae	103	1
Diesbachia tamyris	Diesbachia_tamyris	101.3	1
Dimorphodes mancus	Dimorphodes_mancus	45	0
Dimorphodes prostasis	Dimorphodes_prostasis	71.9667	1
Dinelytron grylloides	Dinelytron_grylloides	37	1
Dinelytron villosipes	Dinelytron_villosipes	40.5	1
Dinophasma furicornis	Dinophasma_furicornis	39	1
Dinophasma kinabaluensis	Dinophasma_kinabaluensis	36.25	0
Dinophasma mjobergi	Dinophasma_mjobergi	41.5	0
Dinophasma nathani	Dinophasma_nathani	43	0
Dinophasma saginata	Dinophasma_saginata	46.5	1
Dinophasma saginatum	Dinophasma_saginatum	46.5	1
Dryococelus australis	Dryococelus_australe	106	0
Dyme tacanae	Dyme_tacanae	93.5	0
Entoria baishanzuensis	Entoria_baishanzuensis	72	0
Entoria formosana	Entoria_formosana	79.5	0
Entoria ishigakiensis	Entoria_ishigakiensis	87	0
Entoria kiirunensis	Entoria_kiirunensis	83	0
Entoria koshunensis	Entoria_koshunensis	96	0
Entoria taitoensis	Entoria_taitoensis	87	0
Entoria takaoensis	Entoria_takaoensis	75	0
Entoria victoria	Entoria_victoria	107	0
Entoria wuzhishanense	Entoria_wuzhishanense	95	0
Epicharmus marchali	Epicharmus_marchali	46.57	1
Epidares nolimetangere	Epidares_nolimetangere	36.25	0
Erinaceophasma vepres	Erinaceophasma_vepres	52.5	0
Euphasma ornatum	Euphasma_ornatum	57.75	1
Eurybistus belalongensis	Eurybistus_belalongensis	41	1
Eurybistus fallax	Eurybistus_fallax	43.25	1
Eurybistus fenestratus	Eurybistus_fenestratus	41	1
Eurybistus parapilosipes	Eurybistus_parapilosipes	42.5	1
Eurybistus santubongensis	Eurybistus_santubongensis	43.5	1
Eurybistus thetis	Eurybistus_thetis	45.5	1
Eurycantha insularis	Eurycantha_insularis	77.5	0
Eurycnema goliath	Eurycnema_goliath	143	1
Eurycnema osiris	Eurycnema_osiris	127.4	1
Extatosoma tiaratum	Extatosoma_tiaratum_tiaratum	97	1
Gigantophasma bicolor	Gigantophasma_bicolor	95	1
Globocrania regina	Globocrania_regina	122.2	0
Graeffea crouanii	Graeffea_crouanii	67.5	0
Haaniella echinata	Haaniella_echinata	76	0
Haplopus achalus	Haplopus_achalus	61.5	1
Haplopus cubensis	Haplopus_cubensis	45	1
Haplopus evadne	Haplopus_evadne	101.8	1
Haplopus jamaicensis	Haplopus_jamaicensis	77	1
Haplopus juvenis	Haplopus_juvenis	64	1
Hermarchus apollonius	Hermarchus_apollonius	123	1
Hermarchus novaebritanniae	Hermarchus_novaebritanniae	104	1
Hermarchus pythonius	Hermarchus_pythonius	136.505	1
Hesperophasma planulum	Hesperophasma_planulum	46	1
Heteropteryx dialatata	Heteropteryx_dialatata	91	1
Heteropteryx dilatata	Heteropteryx_dilatata	91	1
Hirtuleius granuliceps	Hirtuleius_granuliceps	72	1
Hoploclonia abercrombiei	Hoploclonia_abercrombiei	39.6	0
Hoploclonia cuspidata	Hoploclonia_cuspidata	32.5	0
Hoploclonia gecko	Hoploclonia_gecko	32.25	0
Ignacia auriculata	Ignacia_auriculata	47	1
Ignacia spinipes	Ignacia_spinipes	44.1	1
Interphasma bifidum	Interphasma_bifidum	50	0
Interphasma conicercum	Interphasma_conicercum	52	0
Interphasma emeiense	Interphasma_emeiense	59	0
Interphasma longnanense	Interphasma_longnanense	50	0
Interphasma lushanense	Interphasma_lushanense	54.5	0
Interphasma nigrolineatum	Interphasma_nigrolineatum	47	0
Interphasma xinjiangense	Interphasma_xinjiangense	40	0
Isagoras affinis	Isagoras_affinis	47	1
Isagoras apolinari	Isagoras_apolinari	47	1
Isagoras bishopi	Isagoras_bishopi	52.5	1
Isagoras chocoensis	Isagoras_chocoensis	53	1
Isagoras chopardi	Isagoras_chopardi	51.5	1
Isagoras dentipes	Isagoras_dentipes	55	1
Isagoras ecuadoricus	Isagoras_ecuadoricus	53.5	1
Isagoras jurinei	Isagoras_jurinei	60	1
Isagoras phlegyas	Isagoras_phlegyas	57	1
Isagoras plagiatus	Isagoras_plagiatus	52	1
Isagoras rugicollis	Isagoras_rugicollis	72	1
Isagoras sauropterus	Isagoras_sauropterus	55	1
Isagoras venezuelae	Isagoras_venezuelae	62	1
Isagoras vignieri	Isagoras_vignieri	65	1
Jeremiodes guianensis	Jeremiodes_guianensis	79.4	0
Kalocorinnis errans	Kalocorinnis_errans	48	1
Kalocorinnis pulchella	Kalocorinnis_pulchella	29	1
Kerabistus dulichia	Kerabistus_dulichia	37.7	1
Kerabistus hollowayi	Kerabistus_hollowayi	34	1
Kerabistus klantei	Kerabistus_klantei	38	1
Kerabistus marginatus	Kerabistus_marginatus	39.75	1
Kerabistus nigrogeniculatus	Kerabistus_nigrogeniculatus	38	1
Kerabistus sjostedti	Kerabistus_sjostedti	31.5	1
Kerabistus telamon	Kerabistus_telamon	39.5	1
Korinnis errans	Korinnis_errans	48	1
Laciniobethra aculeata	Laciniobethra_aculeata	45.95	0
Lamponius guerini	Lamponius_guerini	53	0
Leosthenes aquatilis	Leosthenes_aquatilis	40.5	1
Libethra chocoense	Libethra_chocoense	54.5	0
Libethra huilanese	Libethra_huilanese	42	0
Libethra madrigal	Libethra_madrigal	37.3	0
Libethroidea tenuis	Libethroidea_tenuis	56.8	0
Litosermyle ocanae	Litosermyle_ocanae	40.25	0
Lobonecroscia subflava	Lobonecroscia_subflava	41	1
Lonchodes amaurops	Lonchodes_amaurops	82.5	0
Lonchodes bicolor	Lonchodes_bicolor	71	0
Lonchodes bobaiensis	Lonchodes_bobaiensis	92.5	0
Lonchodes brevipes	Lonchodes_brevipes	78.5	0
Lonchodes chinensis	Lonchodes_chinensis	72	0
Lonchodes confucius	Lonchodes_confucius	77	0
Lonchodes everetti	Lonchodes_everetti	93	0
Lonchodes geniculatus	Lonchodes_geniculatus	95.4	0
Lonchodes haematomus	Lonchodes_haematomus	102	0
Lonchodes harmani	Lonchodes_harmani	88.75	0
Lonchodes hoseiherberti	Lonchodes_hoseiherberti	101	0
Lonchodes hoseihosei	Lonchodes_hoseihosei	84	0
Lonchodes illepidus	Lonchodes_illepidus	81.5	0
Lonchodes imitator	Lonchodes_imitator	88.5	0
Lonchodes jejunus	Lonchodes_jejunus	99.5	0
Lonchodes malleti	Lonchodes_malleti	90	0
Lonchodes megabeast	Lonchodes_megabeast	112	0
Lonchodes modestus	Lonchodes_modestus	103	0
Lonchodes parvus	Lonchodes_parvus	49.6	0
Lonchodes skapanus	Lonchodes_skapanus	118	0
Lonchodes sodalis	Lonchodes_sodalis	99	0
Lonchodes stomphax	Lonchodes_stomphax	81	0
Lonchodes thami	Lonchodes_thami	85.5	0
Lopaphus iolas	Lopaphus_iolas	93	0
Lopaphus perakensis	Lopaphus_perakensis	75.5	0
Lopaphus suwinae	Lopaphus_suwinae	57.5	0
Loxopsis seowi	Loxopsis_seowi	56	1
Macellina digitata	Macellina_digitata	54.2	0
Macellina souchongia	Macellina_souchongia	53	0
Macrophasma biroi	Macrophasma_biroi	124	1
Malacomorpha cyllarus	Malacomorpha_cyllarus	37.5	1
Malacomorpha poeyi	Malacomorpha_poeyi	41	1
Malacomorpha spinicollis	Malacomorpha_spinicollis	41	1
Medauroidea dolichocercata	Medauroidea_dolichocercata	121	0
Medauroidea extradentata	Medauroidea_extradentata	70	0
Medauroidea polita	Medauroidea_polita	122	0
Megacrania batesii	Megacrania_batesii	95	1
Melophasma colombianum	Melophasma_colombianum	45	0
Menexenus rotunginus	Menexenus_rotunginus	69	0
Menexenus unnoi	Menexenus_unnoi	52.5	0
Mesentoria acuticaudata	Mesentoria_acuticaudata	63	0
Mesentoria bifasciata	Mesentoria_bifasciata	60	0
Metriophasma agathocles	Metriophasma_agathocles	62	1
Metriophasma armatum	Metriophasma_armatum	71	1
Metriophasma diocles	Metriophasma_diocles	63	1
Metriophasma iphicles	Metriophasma_iphicles	63.7	1
Metriophasma myrsilus	Metriophasma_myrsilus	52	1
Micropodacanthus sztrakai	Micropodacanthus_sztrakai	43	1
Miroceramia bullosa	Miroceramia_bullosa	69.79	1
Monandroptera acanthomera	Monandroptera_acanthomera	82	1
Monticomorpha bispinosa	Monticomorpha_bispinosa	24.5	0
Monticomorpha flavolimbata	Monticomorpha_flavolimbata	24	0
Monticomorpha marshallae	Monticomorpha_marshallae	35	0
Monticomorpha roulinii	Monticomorpha_roulinii	17	0
Monticomorpha semele	Monticomorpha_semele	33	0
Monticomorpha unicolor	Monticomorpha_unicolor	23.5	0
Myronides pfeifferae	Myronides_pfeifferae	74.5	0
Nanophyllium adisi	Nanophyllium_adisi	30.6	1
Nanophyllium pygmaeum	Nanophyllium_pygmaeum	28	1
Neopromachus doreyanus	Neopromachus_doreyanus	47	0
Nisyrus spinulosus	Nisyrus_spinulosus	56	1
Niveaphasma annulata	Niveaphasma_annulata	41	0
Niveaphasma annulatum	Niveaphasma_annulatum	41	0
Oestrophora triangulifera	Oestrophora_triangulifera	50	1
Olcyphides rabaeyae	Olcyphides_rabaeyae	43.9	1
Ommatopseudes harmani	Ommatopseudes_harmani	19.5	0
Oncotophasma martin	Oncotophasma_martin	82	0
Ophicrania capito	Ophicrania_capito	68.5	1
Ophicrania leveri	Ophicrania_leveri	73	1
Ophicrania nigricornis	Ophicrania_nigricornis	78	1
Oreophoetes peruana	Oreophoetes_peruana	57	0
Ornatomorpha laciniatum	Ornatomorpha_laciniatum	26	0
Orthomeria alexis	Orthomeria_alexis	37.5	1
Orthomeria cuprinus	Orthomeria_cuprinus	33	1
Orthomeria forstenii	Orthomeria_forstenii	35.5	1
Orthomeria pandora	Orthomeria_pandora	50	1
Orthomeria superba	Orthomeria_superba	50.5	1
Orthomeria versicolor	Orthomeria_versicolor	37	1
Orthomeria xanti	Orthomeria_xanti	50	1
Orthostheneboea yehi	Orthostheneboea_yehi	36	0
Oxyartes lamellatus	Oxyartes_lamellatus	97	0
Pachymorpha darnis	Pachymorpha_darnis	38.5	0
Parabaculum pendleburyi	Parabaculum_pendleburyi	74	0
Parabaculum wushanense	Parabaculum_wushanense	65	0
Paraceroys quadrispinosus	Paraceroys_quadrispinosus	45.7	0
Paraleiophasma xinganense	Paraleiophasma_xinganense	63	0
Paranisomorpha insignis	Paranisomorpha_insignis	35	0
Paraphasma rufipes	Paraphasma_rufipes	52	1
Parapodacanthus hasenpuschorum	Parapodacanthus_hasenpuschorum	85.5	1
Paraprisopus spicatus	Paraprisopus_spicatus	20.2	1
Parastheneboea	Parastheneboea_	36	0
Paratropidoderus spinosus	Paratropidoderus_spinosus	94	1
Parectatosoma echinus	Parectatosoma_echinus	64	0
Parectatosoma hystrix	Parectatosoma_hystrix	61.5	0
Parectatosoma minus	Parectatosoma_minus	40	0
Parectatosoma mocquerysi	Parectatosoma_mocquerysi	83	0
Parectatosoma sakavalanum	Parectatosoma_sakavalanum	74	0
Perliodes affinis	Perliodes_affinis	62	1
Perliodes grisescens	Perliodes_grisescens	63	1
Perliodes nigrogranulosus	Perliodes_nigrogranulosus	61	1
Peruphasma schultei	Peruphasma_schultei	40.5	0
Phaenopharos khaoyaiensis	Phaenopharos_khaoyaiensis	97.7	0
Phaenopharos struthioneus	Phaenopharos_struthioneus	124	0
Phanocles cassicephalus	Phanocles_cassicephalus	93	0
Phanocles undulatus	Phanocles_undulatus	112	1
Phanoclocrania speciosa	Phanoclocrania_speciosa	100	0
Phanocloidea lanceolata	Phanocloidea_lanceolata	93	0
Phantasca laeta	Phantasca_laeta	56.5	1
Pharnacia borneensis	Pharnacia_borneensis	106.5	1
Pharnacia cantori	Pharnacia_cantori	141.25	1
Pharnacia heros	Pharnacia_heros	112.3	1
Pharnacia kalag	Pharnacia_kalag	132.2	1
Pharnacia ponderosa	Pharnacia_ponderosa	122.75	1
Pharnacia sumatrana	Pharnacia_sumatrana	137.25	1
Pharnacia sumatranus	Pharnacia_sumatranus	132.5	1
Pharnacia tirachus	Pharnacia_tirachus	114.75	1
Phasma gigas	Phasma_gigas	105	1
Phasmotaenia lanyuhensis	Phasmotaenia_lanyuhensis	115.5	0
Phasmotaenia spinosa	Phasmotaenia_spinosa	83.7	1
Phasmotaenia virgea	Phasmotaenia_virgea	110.4	1
Phenacephorus auriculatus	Phenacephorus_auriculatus	65	0
Phenacephorus corucervi	Phenacephorus_corucervi	64.5	0
Phenacephorus nieuwenheusi	Phenacephorus_nieuwenheusi	90	0
Phenacephorus spinulosus	Phenacephorus_spinulosus	50.5	0
Phobaeticus annulata	Phobaeticus_annulata	128	1
Phobaeticus chani	Phobaeticus_chani	132.5	1
Phobaeticus foliatus	Phobaeticus_foliatus	124	0
Phobaeticus hypharpax	Phobaeticus_hypharpax	119	1
Phobaeticus ingens	Phobaeticus_ingens	118.1	1
Phobaeticus kirbyi	Phobaeticus_kirbyi	147.75	0
Phobaeticus magnus	Phobaeticus_magnus	165.5	0
Phobaeticus nigricornis	Phobaeticus_nigricornis	104	1
Phobaeticus palawanensis	Phobaeticus_palawanensis	151	0
Phobaeticus pinnipes	Phobaeticus_pinnipes	163	1
Phobaeticus redtenbacheri	Phobaeticus_redtenbacheri	149.875	0
Phobaeticus serratipes	Phobaeticus_serratipes	154.25	0
Phraortes basalis	Phraortes_basalis	70	0
Phraortes biconiferus	Phraortes_biconiferus	125	0
Phraortes bilineatus	Phraortes_bilineatus	71.4	0
Phraortes brevvies	Phraortes_brevvies	74	0
Phraortes clavicaudatus	Phraortes_clavicaudatus	82	0
Phraortes corniformis	Phraortes_corniformis	83	0
Phraortes curvicaudatus	Phraortes_curvicaudatus	82.5	0
Phraortes eurycerca	Phraortes_eurycerca	81	0
Phraortes fengkaiensis	Phraortes_fengkaiensis	121.5	0
Phraortes glabra	Phraortes_glabra	135	0
Phraortes gracilis	Phraortes_gracilis	86	0
Phraortes granulatus	Phraortes_granulatus	119.1	0
Phraortes grossa	Phraortes_grossa	92.5	0
Phraortes jiangxiensis	Phraortes_jiangxiensis	91	0
Phraortes leishanensis	Phraortes_leishanensis	78	0
Phraortes liannanensis	Phraortes_liannanensis	75	0
Phraortes lianzhouensis	Phraortes_lianzhouensis	80	0
Phraortes liaoningensis	Phraortes_liaoningensis	58.1	0
Phraortes longshengensis	Phraortes_longshengensis	103	0
Phraortes major	Phraortes_major	125	0
Phraortes miranda	Phraortes_miranda	55	0
Phraortes moganshanensis	Phraortes_moganshanensis	81.3	0
Phraortes nigricarinatus	Phraortes_nigricarinatus	78.5	0
Phraortes paracurvicaudatus	Phraortes_paracurvicaudatus	88.5	0
Phraortes similis	Phraortes_similis	88	0
Phraortes speciosus	Phraortes_speciosus	91	0
Phraortes sphaeroidalis	Phraortes_sphaeroidalis	82	0
Phyllium bioculatum	Phyllium_bioculatum	59	1
Phyllium celebicum	Phyllium_celebicum	63	1
Phyllium giganteum	Phyllium_giganteum	80.5	1
Phyllium siccifolium	Phyllium_siccifolium	61.5	1
Planispectrum bakiensis	Planispectrum_bakiensis	19	0
Planispectrum bengalensis	Planispectrum_bengalensis	18	0
Planudes paxillus	Planudes_paxillus	60	0
Podacanthus keyi	Podacanthus_keyi	93	1
Podacanthus typhon	Podacanthus_typhon	90	1
Podacanthus viridiroseus	Podacanthus_viridiroseus	80	1
Podacanthus wilkinsoni	Podacanthus_wilkinsoni	89	1
Presbistus appendiculatus	Presbistus_appendiculatus	49.25	1
Presbistus flavicornis	Presbistus_flavicornis	43.5	1
Presbistus fragilis	Presbistus_fragilis	46.5	1
Presbistus marshallae	Presbistus_marshallae	42.25	1
Presbistus peleus	Presbistus_peleus	43	1
Prexaspes ambiguus	Prexaspes_ambiguus	41	1
Prexaspes dictys	Prexaspes_dictys	51	1
Prexaspes nigromaculatus	Prexaspes_nigromaculatus	53	1
Prexaspes pholcus	Prexaspes_pholcus	44.5	1
Prisomera malaya	Prisomera_malaya	85	0
Prisomera repudiosa	Prisomera_repudiosa	60.5	0
Prisomera tuberculata	Prisomera_tuberculata	72	0
Prisomera verruculosa	Prisomera_verruculosa	43.5	0
Prisopus bifidus	Prisopus_bifidus	36.8	1
Prisopus horridus	Prisopus_horridus	76.2	1
Prisopus nanus	Prisopus_nanus	29	1
Prisopus piperinus	Prisopus_piperinus	78	1
Prosentoria arrogans	Prosentoria_arrogans	80.5	0
Pseudoclitarchus sentus	Pseudoclitarchus_sentus	56	0
Pseudophasma acanthonotus	Pseudophasma_acanthonotus	59	1
Pseudophasma amazonicum	Pseudophasma_amazonicum	56.4	1
Pseudophasma andreaszomproi	Pseudophasma_andreaszomproi	57.15	1
Pseudophasma annulipes	Pseudophasma_annulipes	48	1
Pseudophasma bispinosum	Pseudophasma_bispinosum	57	1
Pseudophasma brachypterum	Pseudophasma_brachypterum	54	1
Pseudophasma colombianum	Pseudophasma_colombianum	48.4	1
Pseudophasma flavicorne	Pseudophasma_flavicorne	46	1
Pseudophasma flavidum	Pseudophasma_flavidum	51.75	1
Pseudophasma flavipes	Pseudophasma_flavipes	49	1
Pseudophasma glaber	Pseudophasma_glaber	47	0
Pseudophasma gracile	Pseudophasma_gracile	54.8	1
Pseudophasma lakini	Pseudophasma_lakini	52.2	1
Pseudophasma marmoratum	Pseudophasma_marmoratum	45	1
Pseudophasma menius	Pseudophasma_menius	51	1
Pseudophasma micropterum	Pseudophasma_micropterum	54.8	1
Pseudophasma perezii	Pseudophasma_perezii	45	1
Pseudophasma phthisicum	Pseudophasma_phthisicum	54	1
Pseudophasma putidum	Pseudophasma_putidum	55.5	1
Pseudophasma quitense	Pseudophasma_quitense	45.5	1
Pseudophasma rufipes	Pseudophasma_rufipes	52	1
Pseudophasma subapterum	Pseudophasma_subapterum	38	0
Pseudophasma surinamense	Pseudophasma_surinamense	57	1
Pseudophasma urazi	Pseudophasma_urazi	45	1
Pseudophasma velutinum	Pseudophasma_velutinum	46.5	1
Pterinoxylus eucnemis	Pterinoxylus_eucnemis	116	1
Pterinoxylus spinulosus	Pterinoxylus_spinulosus	103	1
Pterobrimus depressus	Pterobrimus_depressus	25	0
Pylaemenes borneensisborneensis	Pylaemenes_borneensisborneensis	51.5	0
Pylaemenes borneensiswaterstradti	Pylaemenes_borneensiswaterstradti	38.25	0
Pylaemenes mitratus	Pylaemenes_mitratus	40	0
Pylaemenes muluensis	Pylaemenes_muluensis	37.5	0
Pylaemenes oileus	Pylaemenes_oileus	37	0
Pylaemenes otys	Pylaemenes_otys	43	0
Ramulus annuliventris	Ramulus_annuliventris	106	0
Ramulus antennatus	Ramulus_antennatus	109	0
Ramulus baishuijiangius	Ramulus_baishuijiangius	76	0
Ramulus bomiense	Ramulus_bomiense	74	0
Ramulus brevianalus	Ramulus_brevianalus	63	0
Ramulus caii	Ramulus_caii	103.5	0
Ramulus chinensis	Ramulus_chinensis	105	0
Ramulus fasciatus	Ramulus_fasciatus	97	0
Ramulus flavofasciatus	Ramulus_flavofasciatus	131	0
Ramulus fuscothoracicus	Ramulus_fuscothoracicus	118	0
Ramulus gansuense	Ramulus_gansuense	145	0
Ramulus grandis	Ramulus_grandis	106	0
Ramulus intersulcatus	Ramulus_intersulcatus	67	0
Ramulus jianfenglingense	Ramulus_jianfenglingense	80	0
Ramulus jigongshanense	Ramulus_jigongshanense	75	0
Ramulus jinxiuense	Ramulus_jinxiuense	122	0
Ramulus kangxianense	Ramulus_kangxianense	63	0
Ramulus lineaticeps	Ramulus_lineaticeps	65	0
Ramulus lineatus	Ramulus_lineatus	56	0
Ramulus longianalus	Ramulus_longianalus	69	0
Ramulus longmenense	Ramulus_longmenense	78	0
Ramulus nigrifactus	Ramulus_nigrifactus	89	0
Ramulus nigrolineatus	Ramulus_nigrolineatus	85	0
Ramulus phyllodeus	Ramulus_phyllodeus	98	0
Ramulus pingliense	Ramulus_pingliense	79	0
Ramulus platycercatus	Ramulus_platycercatus	84	0
Ramulus spinicornus	Ramulus_spinicornus	95	0
Ramulus spinulosus	Ramulus_spinulosus	79	0
Ramulus thaii	Ramulus_thaii	90.5	0
Ramulus tianmushanense	Ramulus_tianmushanense	68	0
Ramulus trilineatus	Ramulus_trilineatus	68	0
Ramulus vicinus	Ramulus_vicinus	85	0
Ramulus viridulus	Ramulus_viridulus	84	0
Ramulus wenxianense	Ramulus_wenxianense	85	0
Ramulus wuyishanense	Ramulus_wuyishanense	100	0
Ramulus xinganense	Ramulus_xinganense	123	0
Ramulus xingshanense	Ramulus_xingshanense	134	0
Rhamphophasma dianicum	Rhamphophasma_dianicum	86.2	0
Rhamphophasma modestum	Rhamphophasma_modestum	42	0
Rhaphiderus scabrosus	Rhaphiderus_scabrosus	69	0
Sadyattes annulatus	Sadyattes_annulatus	128	1
Sadyattes enganensis	Sadyattes_enganensis	126	0
Sadyattes nigricornis	Sadyattes_nigricornis	104	1
Sceptrophasma hispidulum	Sceptrophasma_hispidulum	51.6	0
Sceptrophasma langkawicensis	Sceptrophasma_langkawicensis	42	0
Sinophasma truncata	Sinophasma_truncata	51.5	1
Sipyloidea perakensis	Sipyloidea_perakensis	59.5	1
Sipyloidea shukayi	Sipyloidea_shukayi	70	1
Sipyloidea sipylus	Sipyloidea_sipylus	60	1
Sosibia brocki	Sosibia_brocki	70	1
Sosibia sp1	Sosibia_sp1	57.1	1
Spinodares jenningsi	Spinodares_jenningsi	42.5	0
Spinohirasea	Spinohirasea_	43	0
Spinonemia chilensis	Spinonemia_chilensis	104.5	0
Stephanacris brevipes	Stephanacris_brevipes	80	1
Tectarchus huttoni	Tectarchus_huttoni	42	0
Timema californicum	Timema	15.1703	0
Tithonophasma tithonus	Tithonophasma_tithonus	38	1
Trachyaretaon brueckneri	Trachyaretaon_brueckneri	75.5	0
Tropidoderus childrenii	Tropidoderus_childrenii	119	1
Tropidoderus exiguus	Tropidoderus_exiguus	86	1
Tropidoderus rhodomus	Tropidoderus_rhodomus	119	1
Xerosoma canaliculatum	Xerosoma_canaliculatum	54.5	1
Xerosoma glyptomerion	Xerosoma_glyptomerion	54	1
Xylica abbreviata	Xylica_abbreviata	56	0
Xylica coriacea	Xylica_coriacea	47	0
Xylica graueri	Xylica_graueri	38	0
Xylica kilimandjarica	Xylica_kilimandjarica	29	0
Xylica oedematosa	Xylica_oedematosa	48.5	0
Xylica quadrispinosa	Xylica_quadrispinosa	37	0
Xylica tomsi	Xylica_tomsi	38.5	0
Xylobacillus femoratus	Xylobacillus_femoratus	67	0
Zangphasma nyingchiense	Zangphasma_nyingchiense	39	0
Pterinoxylus difformipes	Pterinoxylus_difformipes	116	1
Xeroderus kirbii	Xeroderus_kirbii	70	1
Prexaspes servillei	Prexaspes_servillei	67	1
Pseudophasma septemtrionalis	Pseudophasma_septemtrionalis	60	1
Aschiphasma modestum	Aschiphasma_modestum	42	1
Haplopus cytherea	Haplopus_cytherea	101.8	1
Haplopus ligia	Haplopus_ligia	90.97	1
Haplopus ligiolus	Haplopus_ligiolus	88	1
Carausius thoracius	Carausius_thoracius	88	0
Diardia reductipennis	Diardia_reductipennis	116	1
Necroscia punctata	Necroscia_punctata	63	1
Phenacephorus parahaematomus	Phenacephorus_parahaematomus	88	0
Agathemera crassa	Agathemera_crassa	61.02	0
Agathemera grylloidea	Agathemera_grylloidea	44	0
Presbistus carunculifer	Presbistus_carunculifer	41.5	1
Cladoxerus nematodes2	Cladoxerus_nematodes2	118	0
Cladoxerus nematodes3	Cladoxerus_nematodes3	90.5	0
Lonchodes brevipes2	Lonchodes_brevipes2	98	0
Menexenus unnoi2	Menexenus_unnoi2	40	0
Prisomera verruculosa2	Prisomera_verruculosa2	56	0
