# Supplementary material for: Phasmid species that inhabit colder environments are less likely to have the ability to fly
Source: Ecol Evol. 2023 Jul 20;13(7):e10290. doi: 10.1002/ece3.10290 (PMC10361346; doi:10.1002/ece3.10290)
Supplement: Supplementary file 5 — Dataset S5. [file ECE3-13-e10290-s004.xlsx]

## Sheet: Read.me
	Dataset S5. Occurrence and environmental data for species that match Dataset S9
		species	Species name
		decimalLatitude	Latitude coordinate in decimal degrees
		decimalLongitude	Longitude coordinate in decimal degrees
		tmean.avg	Mean yearly temperature in °C
		Avg.wind	Mean yearly windspeed in m/s

## Sheet: Dataset.S5
species	decimalLatitude	decimalLongitude	tmean.avg	Avg.wind
Anisomorpha buprestoides	29.7626	-95.5973	20.563	3.15467
Anisomorpha buprestoides	25.4372	-80.5059	24.2003	3.933
Anisomorpha buprestoides	30.3301	-82.9639	20.084	2.341
Acrophylla titan	-26.9408	152.958	19.8957	3.118
Extatosoma tiaratum	-16.2503	145.319	24.2867	4.578
Anisomorpha buprestoides	28.565	-80.9034	21.8767	3.80033
Anisomorpha buprestoides	33.1678	-87.0324	16.63	2.471
Anisomorpha buprestoides	30.4459	-95.566	19.7017	2.85
Sipyloidea sipylus	23.9559	120.942	20.532	2.39833
Argosarchus horridus	-46.3821	168.363	10.58	5.89433
Acanthoxyla geisovii	-43.8108	173.032	9.91167	6.11467
Anisomorpha buprestoides	29.3558	-95.0574	20.6207	4.31433
Bacillus rossius	45.2536	14.1981	8.64633	3.56333
Extatosoma tiaratum	-16.8799	145.651	22.011	4.77067
Argosarchus horridus	-45.8723	170.589	10.3132	6.08333
Clitarchus hookeri	-41.205	174.915	12.3037	5.758
Acrophylla titan	-28.7115	153.465	19.246	3.586
Acrophylla wuelfingi	-15.5022	145.252	25.6733	4.14278
Sipyloidea sipylus	22.325	114.253	22.4504	3.32544
Anisomorpha buprestoides	29.6838	-85.271	20.3756	3.65
Anchiale briareus	-16.25	145.319	24.2867	4.578
Anisomorpha buprestoides	29.8054	-90.1134	20.277	3.194
Bacillus rossius	44.431	12.2891	13.9063	2.45567
Diapheromera femorata	30.3182	-97.7148	19.98	3.55667
Diapheromera femorata	43.7872	-79.19	8.01867	4.06467
Anisomorpha buprestoides	30.4406	-91.1839	19.9317	2.55333
Diapheromera femorata	39.3012	-83.1276	11.22	3.10967
Diapheromera femorata	43.7135	-73.3519	7.62267	2.82133
Cnipsus rachis	-21.3693	165.556	21.2073	3.48333
Carausius morosus	33.5045	-117.694	16.9503	3.27733
Ctenomorpha marginipennis	-41.4091	145.962	9.293	5.03
Anisomorpha buprestoides	29.9625	-82.1174	20.147	2.41867
Anisomorpha buprestoides	29.2431	-81.7429	20.818	2.70333
Anisomorpha buprestoides	29.5623	-82.1924	20.3947	2.47
Ctenomorpha marginipennis	-36.6322	149.914	15.0477	4.01633
Carausius morosus	33.7692	-118.417	16.3667	3.68056
Anisomorpha buprestoides	32.7396	-96.8145	18.996	3.875
Anisomorpha buprestoides	30.1774	-93.3778	19.8623	3.12467
Anisomorpha buprestoides	28.1305	-96.9858	21.6956	5.22722
Anisomorpha buprestoides	25.6344	-80.3401	24.353	4.31833
Anisomorpha ferruginea	30.1819	-95.2949	19.6223	3.07633
Anisomorpha buprestoides	28.6758	-82.0445	21.5203	2.652
Tropidoderus childrenii	-29.4002	153.353	19.5064	4.33106
Anisomorpha buprestoides	30.5015	-90.4031	19.3787	2.36833
Clitarchus hookeri	-41.2808	174.77	12.6844	5.7316
Anisomorpha buprestoides	29.3583	-94.9904	20.8657	4.50067
Anisomorpha buprestoides	29.6943	-82.4059	20.442	2.39733
Acanthoxyla geisovii	-43.5715	172.649	12.0027	5.068
Anisomorpha buprestoides	25.4287	-80.7718	24.2097	3.78167
Anisomorpha buprestoides	25.4003	-80.793	24.2657	3.938
Extatosoma tiaratum	-28.4379	152.88	18.3403	2.65067
Anisomorpha buprestoides	25.3821	-80.608	24.203	3.911
Acanthoxyla geisovii	-45.8969	170.533	10.8672	5.93278
Diapheromera femorata	45.5492	-92.8372	6.16833	2.974
Ctenomorpha marginipennis	-37.8903	145.29	14.608	4.45367
Extatosoma tiaratum	-26.6805	152.796	18.3893	3.17
Bacillus rossius	44.8399	13.8602	14.2184	2.72708
Clitarchus hookeri	-35.2575	174.118	15.4283	4.85167
Haaniella echinata	4.04226	114.812	26.825	1.01367
Anisomorpha buprestoides	26.5868	-81.7894	23.3233	3.23333
Carausius morosus	-34.0068	18.4447	16.9253	4.40667
Acrophylla titan	-27.5513	153.047	20.33	3.487
Anisomorpha buprestoides	28.8187	-81.4292	21.435	2.926
Acrophylla titan	-26.7972	152.98	20.115	3.05167
Diapheromera femorata	44.6497	-80.6309	6.42533	4.41533
Ctenomorpha marginipennis	-37.6533	145.317	13.8247	3.98867
Diapheromera femorata	42.1803	-72.6848	8.99067	2.87533
Acanthoxyla geisovii	-45.8543	170.511	10.5583	5.91767
Clitarchus hookeri	-43.4848	172.698	12.0893	4.97533
Anisomorpha buprestoides	29.5521	-95.1969	20.6403	3.90967
Carausius morosus	9.64701	77.1767	23.5263	1.81467
Acanthoxyla geisovii	-46.4528	168.277	10.2152	5.76856
Carausius morosus	-34.4086	19.5248	15.888	3.714
Carausius morosus	39.354	-9.29352	15.5767	3.887
Acrophylla titan	-30.2642	153.098	18.7623	4.146
Diapheromera femorata	34.4663	-84.0127	14.5867	2.49833
Anisomorpha buprestoides	25.3104	-80.8344	24.2743	4.23567
Sipyloidea sipylus	24.9057	121.85	21.1313	4.35417
Anisomorpha buprestoides	29.7421	-95.6853	20.2947	3.13333
Anisomorpha buprestoides	30.2783	-84.2108	19.626	2.88333
Acanthoxyla geisovii	-45.8406	170.497	9.97033	6.067
Argosarchus horridus	-45.8713	170.597	10.3132	6.08333
Anisomorpha buprestoides	33.9146	-78.2508	17.4417	4.54167
Diapheromera femorata	35.6359	-97.6288	15.792	4.34067
Anisomorpha buprestoides	32.1872	-95.5245	18.545	3.345
Diapheromera femorata	44.0737	-79.5176	6.45367	4.06033
Diapheromera femorata	40.0899	-77.9688	10.432	3.16533
Clitarchus hookeri	-43.6023	172.573	11.8613	4.57567
Anisomorpha buprestoides	25.3912	-80.6165	24.203	3.911
Carausius morosus	32.6847	-117.178	17.4577	3.11667
Anchiale briareus	-16.5866	145.518	23.5861	4.74907
Diapheromera femorata	43.2003	-81.8035	8.039	3.99167
Clitarchus hookeri	-43.2473	172.28	10.716	3.53133
Carausius morosus	38.798	-9.45464	15.7193	4.02267
Ctenomorpha marginipennis	-33.7452	150.616	16.1687	2.55
Extatosoma tiaratum	-26.7267	153.012	20.2043	3.26567
Carausius morosus	37.4291	-122.43	12.9577	4.27381
Ctenomorpha marginipennis	-35.0183	138.635	14.4477	5.30667
Diapheromera femorata	32.8492	-83.8886	17.265	2.51367
Anisomorpha buprestoides	30.2203	-90.9284	19.7097	2.63333
Anchiale briareus	-19.3194	146.747	24.3767	3.905
Bacillus rossius	43.5695	13.5742	13.6265	2.64356
Argosarchus horridus	-43.4849	172.698	12.0893	4.97533
Eurycnema osiris	-12.3795	130.844	27.3294	3.00556
Anisomorpha buprestoides	29.4359	-95.1043	20.547	4.12933
Carausius morosus	34.423	-119.6	15.518	3.77267
Carausius morosus	34.4231	-119.6	15.518	3.77267
Sipyloidea sipylus	22.4037	114.153	20.9093	3.348
Diapheromera femorata	44.2405	-75.5462	6.43233	3.56
Anisomorpha buprestoides	27.0423	-81.1468	22.7463	2.825
Anisomorpha buprestoides	30.5506	-93.1801	19.2383	2.72333
Anisomorpha buprestoides	30.2559	-91.9866	19.762	2.70067
Bacillus rossius	41.8667	2.65862	13.833	2.95433
Sipyloidea sipylus	-29.8452	30.9196	20.3493	3.22667
Bacillus rossius	41.6039	1.82822	12.4503	3.18833
Anisomorpha buprestoides	29.2256	-94.9317	20.6776	4.80208
Bacillus rossius	41.5306	2.08843	15.319	2.82567
Diapheromera femorata	28.2288	-97.8996	21.552	3.67333
Anisomorpha buprestoides	29.6617	-82.4941	20.495	2.394
Extatosoma tiaratum	-26.3077	152.879	19.947	3.209
Acanthoxyla geisovii	-44.4735	168.075	10.3726	5.7119
Anisomorpha buprestoides	30.1936	-95.4905	20.1103	2.975
Sipyloidea sipylus	-29.845	30.9196	20.3493	3.22667
Carausius morosus	41.0122	-8.64	14.6077	2.95714
Anisomorpha buprestoides	31.7843	-95.6978	18.7043	3.31933
Acanthoxyla geisovii	-45.7449	170.588	10.5017	6.06583
Diapheromera femorata	42.31	-85.5162	9.30933	3.86
Ctenomorpha marginipennis	-37.5734	143.873	12.3743	4.24233
Diapheromera femorata	35.2381	-82.5164	12.3297	3.19833
Tropidoderus childrenii	-25.9044	153.09	21.1167	4.6375
Carausius morosus	37.8806	-122.261	14.593	3.844
Carausius morosus	41.0624	-8.59961	14.4297	2.92967
Timema californicum	37.929	-122.538	14.6451	4.13264
Anisomorpha buprestoides	28.5835	-80.9984	21.7867	3.589
Tropidoderus childrenii	-30.5705	152.983	18.5953	4.16233
Diapheromera femorata	43.2269	-81.9166	7.91233	3.98833
Carausius morosus	38.7925	-27.2561	18.7717	4.82333
Carausius morosus	41.126	-8.58071	14.766	2.514
Anisomorpha buprestoides	35.6442	-78.8488	15.291	2.43433
Sipyloidea sipylus	-29.8452	30.9197	20.3493	3.22667
Anchiale briareus	-19.1279	146.868	23.3766	4.28651
Bacillus rossius	44.0941	9.75554	12.0976	3.97917
Anisomorpha buprestoides	30.4977	-95.6064	19.4863	2.85367
Argosarchus horridus	-45.8286	170.635	10.6583	6.04
Carausius morosus	34.4225	-119.601	15.518	3.77267
Ctenomorpha marginipennis	-31.4292	152.883	18.5497	4.05133
Extatosoma tiaratum	-26.7652	152.961	20.1043	2.996
Anisomorpha buprestoides	30.3239	-87.2763	20.0313	3.82083
Sipyloidea sipylus	23.8273	120.801	21.3783	2.17467
Carausius morosus	41.0974	-8.55427	14.5947	2.61733
Anisomorpha buprestoides	28.6952	-81.8428	21.775	2.72633
Anisomorpha buprestoides	33.67	-78.9073	18.0719	4.19342
Anisomorpha buprestoides	30.5502	-87.1153	19.5213	3.426
Diapheromera femorata	45.2195	-76.2014	5.38033	3.368
Sipyloidea sipylus	22.2798	114.211	22.2064	3.35
Anisomorpha buprestoides	32.344	-88.4676	17.3493	2.41267
Anisomorpha buprestoides	32.3016	-95.2695	18.5663	3.299
Acanthoxyla inermis	-41.3071	174.741	11.7623	6.01933
Diapheromera femorata	43.21	-79.975	7.93733	3.93033
Carausius morosus	33.9889	-118.403	17.829	3.553
Anisomorpha buprestoides	30.0717	-95.499	20.349	3.08567
Anisomorpha buprestoides	28.4147	-82.1011	21.7843	2.683
Bacillus rossius	41.9099	2.65993	13.6957	2.94167
Sipyloidea sipylus	22.4602	114.155	22.25	3.15
Anisomorpha buprestoides	29.6164	-95.1283	20.7563	4.05267
Argosarchus horridus	-43.2503	172.538	11.5227	4.153
Extatosoma tiaratum	-27.4906	152.941	19.681	3.58633
Acrophylla wuelfingi	-16.9622	145.68	22.372	5.04167
Acanthoxyla geisovii	-45.8591	170.566	10.1333	6.12941
Acanthoxyla geisovii	-35.0745	173.677	15.501	4.81067
Anisomorpha buprestoides	29.6817	-95.6996	20.4017	3.14367
Diapheromera femorata	43.2436	-81.8391	7.93133	3.99
Anisomorpha buprestoides	30.2137	-90.924	19.7097	2.63333
Clitarchus hookeri	-45.854	170.511	10.5583	5.91767
Carausius morosus	35.1242	-120.57	14.906	3.80233
Anisomorpha buprestoides	30.4775	-90.0235	19.28	2.37233
Ctenomorpha marginipennis	-31.8304	152.386	18.204	3.04533
Anisomorpha buprestoides	30.1028	-95.5561	19.902	2.995
Carausius morosus	-34.0477	18.4493	17.0517	4.67767
Argosarchus horridus	-43.4272	172.62	11.7647	4.765
Anisomorpha buprestoides	30.7443	-86.6605	19.038	2.71433
Sipyloidea sipylus	-29.8452	30.9197	20.3493	3.22667
Acanthoxyla geisovii	-45.8592	170.565	10.1333	6.12941
Carausius morosus	-33.9371	18.4037	16.4077	5.171
Acanthoxyla geisovii	-45.8591	170.565	10.1333	6.12941
Sipyloidea sipylus	-29.8451	30.9198	20.3493	3.22667
Anisomorpha buprestoides	34.3932	-82.349	15.8263	2.63233
Bacillus rossius	41.5452	1.89134	14.6977	2.616
Acrophylla titan	-28.0463	153.278	19.0783	3.39333
Ctenomorpha marginipennis	-33.905	151.151	18.0403	4.01567
Acanthoxyla geisovii	-38.184	176.33	11.3317	4.08933
Anisomorpha buprestoides	30.5993	-91.0066	19.2247	2.58433
Carausius morosus	41.1233	-8.56927	14.5947	2.61733
Acrophylla titan	-25.7951	153.046	21.2655	4.49167
Clitarchus hookeri	-43.5695	172.653	12.0027	5.068
Carausius morosus	-33.9814	18.4686	17.393	4.44267
Acanthoxyla geisovii	-43.4869	172.686	12.0893	4.97533
Zehntneria mystica	-34.529	19.4896	15.6867	3.78267
Anisomorpha buprestoides	29.664	-95.4911	20.846	3.338
Bacillus rossius	43.3475	3.23085	14.9387	5.27833
Sipyloidea sipylus	-21.152	55.6442	16.227	2.956
Pterinoxylus crassus	14.6548	-61.0193	26.243	4.41367
Monandroptera acanthomera	-21.1332	55.5324	14.202	4.06267
Sipyloidea sipylus	-21.1332	55.5324	14.202	4.06267
Bacillus rossius	43.3737	6.37546	14.569	3.77467
Acanthoxyla geisovii	50.9282	-0.791904	9.74067	4.94267
Clitarchus hookeri	50.9282	-0.791904	9.74067	4.94267
Ctenomorpha marginipennis	-32.4184	152.475	17.9137	4.157
Timema californicum	37.2059	-121.99	14.5533	3.25533
Timema californicum	37.02	-122.022	14.119	3.79967
Timema californicum	36.7597	-121.505	13.558	2.91633
Timema californicum	37.1752	-121.502	14.2343	2.71867
Anchiale briareus	-16.9022	145.752	24.8955	4.61061
Timema californicum	37.0508	-122.153	13.452	3.66233
Timema californicum	37.3607	-121.897	16.2693	3.51533
Timema californicum	37.9299	-122.577	14.0077	3.91633
Timema californicum	37.3226	-122.189	13.5287	3.351
Anisomorpha buprestoides	30.2847	-89.917	19.6677	2.73133
Anisomorpha buprestoides	26.3412	-81.6743	23.355	3.343
Timema californicum	38.0334	-122.575	14.8977	3.92967
Timema californicum	38.7157	-123.019	14.526	3.172
Acanthoxyla geisovii	-45.8285	170.644	10.6583	6.04
Sipyloidea sipylus	-30.2086	30.7818	20.6083	3.54583
Carausius morosus	-34.0001	18.4767	17.391	4.44167
Carausius morosus	-34.0449	18.4373	17.0517	4.67767
Sipyloidea sipylus	-30.6878	30.4884	20.9939	3.56364
Timema californicum	38.7863	-123.033	14.8347	3.128
Ctenomorpha marginipennis	-35.3481	149.054	13.287	3.18133
Timema californicum	37.9284	-122.578	14.0077	3.91633
Timema californicum	37.8512	-121.938	14.8277	3.13767
Timema californicum	37.2017	-121.975	14.5533	3.25533
Anisomorpha buprestoides	32.2836	-95.3503	18.3867	3.32033
Timema californicum	37.1755	-121.983	14.5533	3.25533
Timema californicum	37.1731	-121.882	14.5567	3.15833
Extatosoma tiaratum	-33.8865	151.08	17.9147	3.907
Timema californicum	37.1857	-121.986	14.5533	3.25533
Ctenomorpha marginipennis	-34.6531	150.854	17.1323	4.39167
Carausius morosus	39.3724	-9.33401	15.5901	3.91979
Timema californicum	37.1855	-121.979	14.5533	3.25533
Diapheromera femorata	29.8804	-98.6142	18.8447	3.60033
Timema californicum	37.3094	-122.173	13.5287	3.351
Timema californicum	37.1746	-121.827	15.3037	3.17433
Timema californicum	37.1945	-121.834	15.0133	3.18567
Anchiale briareus	-20.3235	148.617	22.7533	4.65167
Timema californicum	37.1928	-121.543	14.1397	2.74433
Carausius morosus	37.6794	-122.407	14.1676	4.14951
Timema californicum	37.1742	-121.854	15.0133	3.18567
Timema californicum	37.1941	-121.833	15.3037	3.17433
Timema californicum	37.2058	-121.987	14.5533	3.25533
Anisomorpha ferruginea	30.3099	-97.7043	20.1747	3.541
Anchiale briareus	-16.8291	145.626	22.687	5.01
Anisomorpha buprestoides	29.7468	-92.3253	20.3453	3.59467
Acrophylla wuelfingi	-17.8907	146.092	23.9008	4.86742
Timema californicum	38.0156	-122.69	13.6423	3.84133
Timema californicum	37.189	-121.834	15.0133	3.18567
Acrophylla titan	-33.7544	151.223	17.3733	3.82465
Timema californicum	37.3249	-122.205	13.5287	3.351
Sipyloidea sipylus	-30.6879	30.4885	20.9939	3.56364
Timema californicum	37.1666	-122.046	14.172	3.369
Timema californicum	37.1854	-121.979	14.5533	3.25533
Timema californicum	37.8994	-121.929	14.777	3.173
Tropidoderus childrenii	-27.387	152.941	19.885	3.29267
Timema californicum	37.1928	-121.543	14.1397	2.74433
Carausius morosus	-34.0662	23.0597	17.3456	3.62456
Anisomorpha buprestoides	30.2792	-89.9109	19.6313	2.76433
Timema californicum	37.1405	-121.786	14.9197	3.13033
Timema californicum	37.9113	-121.935	14.777	3.173
Timema californicum	37.1857	-121.986	14.5533	3.25533
Bacillus rossius	42.4837	11.211	15.1653	3.273
Timema californicum	37.9076	-121.96	15.1973	3.34667
Timema californicum	37.2025	-121.974	14.5533	3.25533
Carausius morosus	32.8861	-117.242	16.7413	3.115
Carausius morosus	32.7824	-117.191	17.741	3.06833
Timema californicum	37.1898	-121.836	15.0133	3.18567
Timema californicum	37.9224	-121.926	15.4077	3.453
Timema californicum	37.1855	-121.979	14.5533	3.25533
Timema californicum	37.2618	-122.326	13.201	3.82367
Timema californicum	37.3914	-121.941	16.0227	3.71167
Timema californicum	37.1946	-121.834	15.0133	3.18567
Carausius morosus	-33.9685	18.4578	15.8993	4.52267
Timema californicum	37.9685	-122.602	14.1723	3.838
Carausius morosus	-34.0664	23.0613	17.3456	3.62456
Timema californicum	38.1121	-122.528	14.978	4.00733
Timema californicum	37.1849	-121.829	15.3037	3.17433
Timema californicum	37.2797	-122.15	13.4747	3.30133
Anchiale briareus	-16.2257	145.437	24.1907	4.31633
Timema californicum	37.2025	-121.974	14.5533	3.25533
Carausius morosus	-34.0261	18.4868	17.391	4.44167
Timema californicum	37.1855	-121.979	14.5533	3.25533
Extatosoma tiaratum	-16.8178	145.685	24.278	4.78333
Timema californicum	37.1692	-121.896	14.5567	3.15833
Ctenomorpha marginipennis	-38.1842	145.09	13.95	5.49133
Timema californicum	37.8789	-122.539	14.4212	4.1678
Carausius morosus	32.8616	-117.234	16.9387	3.09233
Ctenomorpha marginipennis	-37.8903	145.29	14.608	4.45367
Timema californicum	37.9807	-122.621	14.1723	3.838
Extatosoma tiaratum	-33.2752	151.223	16.0937	3.18833
Diapheromera femorata	42.1656	-88.2943	8.97467	4.23933
Anisomorpha ferruginea	37.3832	-88.6603	13.5903	3.17133
Diapheromera femorata	39.4881	-88.1133	11.4927	3.716
Diapheromera femorata	30.9973	-91.0842	18.563	2.61733
Sipyloidea sipylus	22.408	113.964	22.415	3.24233
Tropidoderus childrenii	-27.5468	153.046	20.33	3.487
Ctenomorpha marginipennis	-33.0197	151.589	17.9653	4.10556
Ctenomorpha marginipennis	-33.4673	151.32	17.498	3.95147
Carausius morosus	41.1704	-8.66966	14.5325	2.94722
Carausius morosus	40.5496	-8.66731	14.8127	2.76
Carausius morosus	40.5615	-8.75178	14.6891	3.08654
Tropidoderus childrenii	-37.8081	145.204	14.594	4.46867
Diapheromera femorata	29.8685	-98.4805	18.9417	3.607
Timema californicum	37.4288	-122.312	13.2053	3.59767
Timema californicum	37.8514	-121.937	14.8277	3.13767
Anisomorpha buprestoides	29.9505	-90.0715	20.7137	3.11567
Tropidoderus childrenii	-25.3457	152.122	20.834	2.58333
Anisomorpha buprestoides	30.631	-96.3738	20.1613	3.25533
Timema californicum	37.8514	-121.937	14.8277	3.13767
Carausius morosus	37.773	-25.3051	16.0447	3.38867
Timema californicum	37.8514	-121.937	14.8277	3.13767
Anisomorpha buprestoides	30.6886	-88.9023	19.0263	2.62
Carausius morosus	37.8452	-122.242	14.4803	3.70167
Tropidoderus childrenii	-27.5473	153.047	20.33	3.487
Ctenomorpha marginipennis	-33.3754	150.258	11.7763	3.067
Anisomorpha buprestoides	32.2817	-95.3425	18.3867	3.32033
Timema californicum	37.8514	-121.937	14.8277	3.13767
Timema californicum	37.849	-121.937	14.8277	3.13767
Acanthoxyla geisovii	-45.8414	170.501	10.5583	5.91767
Acanthoxyla geisovii	-41.2173	173.396	11.7973	5.081
Timema californicum	37.8514	-121.937	14.8277	3.13767
Timema californicum	37.8514	-121.937	14.8277	3.13767
Timema californicum	37.8513	-121.937	14.8277	3.13767
Ctenomorpha marginipennis	-33.8321	151.083	17.9072	3.92614
Ctenomorpha marginipennis	-35.5854	149.231	11.305	3.32433
Ctenomorpha marginipennis	-35.3825	149.2	13.0523	3.127
Ctenomorpha marginipennis	-35.3898	150.439	16.4181	4.33935
Tropidoderus childrenii	-35.2636	149.11	13.222	3.159
Ctenomorpha marginipennis	-35.5301	148.772	7.61933	4.11667
Ctenomorpha marginipennis	-35.342	150.457	16.4134	4.17174
Ctenomorpha marginipennis	-36.7407	149.845	15.152	3.953
Ctenomorpha marginipennis	-35.2627	149.274	12.2783	3.20567
Ctenomorpha marginipennis	-35.0125	150.615	16.506	3.74667
Tropidoderus childrenii	-36.7732	149.922	15.2488	4.33292
Ctenomorpha marginipennis	-35.7759	150.227	16.1389	4.26944
Ctenomorpha marginipennis	-35.2626	149.274	12.2783	3.20567
Tropidoderus childrenii	-35.2218	149.113	13.3063	3.13667
Extatosoma tiaratum	-26.4468	152.988	20.0967	3.541
Ctenomorpha marginipennis	-36.3734	148.48	6.908	4.50767
Ctenomorpha marginipennis	-35.535	148.822	8.583	3.866
Ctenomorpha marginipennis	-35.5405	150.375	15.8923	4.136
Tropidoderus childrenii	-35.2626	149.274	12.2783	3.20567
Ctenomorpha marginipennis	-35.518	150.395	16.2946	4.35536
Tropidoderus childrenii	-36.8703	149.926	15.3201	4.34792
Ctenomorpha marginipennis	-35.414	149.128	13.016	3.11233
Ctenomorpha marginipennis	-33.7521	151.185	17.3087	3.759
Pseudodiacantha macklottii	4.4831	101.45	18.8783	1.45633
Bacillus rossius	43.5139	16.4558	16.3667	3.06667
Carausius morosus	52.6167	10.0831	9.382	3.61633
Bacillus rossius	41.9333	19.2167	15.358	2.219
Pulchriphyllium agathyrsus	4.4831	101.45	18.8783	1.45633
Peruphasma schultei	-6.215	-79.0856	16.7177	2.861
Bacillus rossius	48	7.8497	9.913	2.79267
Sipyloidea sipylus	27.5	117.4	17.4533	2.11433
Heteropteryx dilatata	4.4831	101.45	18.8783	1.45633
Timema californicum	37.1855	-121.979	14.5533	3.25533
Acanthoxyla geisovii	-45.8612	170.563	10.1333	6.12941
Clitarchus hookeri	-41.1805	174.15	12.2396	5.45958
Diapheromera femorata	45.6128	-94.325	6.12633	3.436
Extatosoma tiaratum	-26.3896	152.674	20.1277	2.74467
Anisomorpha buprestoides	25.3977	-80.6595	24.1897	3.87433
Anisomorpha buprestoides	30.0441	-97.1619	19.582	3.34467
Anisomorpha buprestoides	30.6959	-86.874	19.146	2.904
Tropidoderus childrenii	-34.068	150.769	17.0123	3.037
Anisomorpha buprestoides	25.3974	-80.6575	24.1897	3.87433
Anisomorpha buprestoides	30.5797	-96.3629	19.7807	3.23
Anisomorpha ferruginea	29.7938	-94.9543	20.4827	4.03633
Acanthoxyla geisovii	-38.5073	175.59	10.1213	3.86667
Acanthoxyla geisovii	-40.1879	175.88	9.55267	5.03433
Heteropteryx dilatata	32.7218	-97.3564	18.942	4.00133
Acrophylla titan	-31.6539	152.789	17.864	4.04767
Diapheromera femorata	44.3061	-80.0204	6.43167	4.11967
Argosarchus horridus	-40.4148	175.664	12.7897	3.92467
Tropidoderus childrenii	-36.6666	149.817	15.279	3.65533
Diapheromera femorata	45.149	-93.7817	6.45833	3.41433
Diapheromera femorata	42.8245	-71.3103	8.39133	3.17133
Carausius morosus	38.7434	-9.26655	16.5387	4.03033
Sipyloidea sipylus	22.5536	114.059	22.77	3.08133
Clitarchus hookeri	-36.8596	174.774	15.2425	5.27
Micrarchus parvulus	-41.3298	174.731	11.7623	6.01933
Argosarchus horridus	-44.8833	167.89	8.12967	5.49567
Diapheromera femorata	38.8842	-91.8469	12.1303	3.77633
Anisomorpha buprestoides	29.6822	-82.6056	20.5667	2.37867
Diapheromera femorata	32.8533	-97.5367	18.0947	4.05933
Carausius morosus	40.4597	-8.69933	14.902	2.73767
Anisomorpha buprestoides	25.3963	-80.699	24.205	3.84467
Carausius morosus	39.3975	-9.12265	15.4837	3.67967
Sipyloidea sipylus	-29.8451	30.9197	20.3493	3.22667
Bacillus rossius	44.8399	13.86	14.2184	2.72708
Acrophylla titan	-29.4561	153.215	19.3797	3.49233
Clitarchus hookeri	-40.5065	172.677	12.8497	5.12187
Acrophylla titan	-27.4955	153.029	20.6549	3.89167
Acanthoxyla geisovii	-41.2361	174.796	12.4377	5.7442
Timema californicum	37.1361	-121.786	14.9197	3.13033
Sipyloidea sipylus	22.4091	113.963	22.415	3.24233
Heteropteryx dilatata	5.85602	101.236	24.4023	1.293
Anisomorpha buprestoides	28.9875	-82.0081	21.4187	2.60567
Anisomorpha buprestoides	30.3658	-88.5561	19.8413	3.69008
Anisomorpha buprestoides	29.1669	-81.7915	20.7293	2.68967
Timema californicum	37.1405	-121.786	14.9197	3.13033
Acrophylla titan	-31.6537	152.789	17.864	4.04767
Carausius morosus	43.3864	-4.28976	13.4639	3.05694
Acanthoxyla geisovii	-45.5238	167.274	7.918	7.41667
Anisomorpha buprestoides	29.5788	-82.4846	20.5713	2.42267
Carausius morosus	37.7474	-122.416	14.317	4.14826
Anisomorpha buprestoides	30.4008	-91.1333	19.8903	2.581
Diapheromera femorata	36.5512	-84.7966	12.767	2.523
Clitarchus hookeri	-36.6247	174.502	14.6137	4.81767
Diapheromera femorata	30.6492	-98.3332	19.0357	3.67033
Acanthoxyla geisovii	-36.4171	174.671	14.883	5.02067
Acanthoxyla geisovii	-45.43	167.716	10.157	3.72333
Diapheromera femorata	36.6985	-80.7204	10.7157	2.92967
Acanthoxyla inermis	-43.6369	172.483	11.7843	4.177
Extatosoma tiaratum	-26.627	153.093	21.0106	4.16742
Ctenomorpha marginipennis	-35.1336	150.706	16.5207	4.304
Argosarchus horridus	-41.2958	174.689	11.9677	5.83867
Acanthoxyla geisovii	-40.8014	172.535	11.9723	4.364
Acrophylla titan	-31.6539	152.789	17.864	4.04767
Tropidoderus childrenii	-27.2722	152.937	20.167	3.40633
Tectarchus huttoni	-41.2951	174.799	12.9734	5.69087
Acanthoxyla geisovii	-40.9584	175.027	10.9413	6.12433
Ctenomorpha marginipennis	-38.6312	145.729	14.1537	5.32222
Clitarchus hookeri	-41.1831	174.93	12.5743	5.38933
Sipyloidea sipylus	-21.3213	55.4504	23.8714	4.30675
Timema californicum	37.1361	-121.786	14.9197	3.13033
Diapheromera femorata	40.3781	-79.9875	11	3.29933
Ctenomorpha marginipennis	-38.1306	145.836	13.9243	4.00133
Anisomorpha buprestoides	25.3885	-80.6825	24.205	3.84467
Argosarchus horridus	-46.4526	168.277	10.2152	5.76856
Diapheromera femorata	39.4938	-74.5308	12.31	4.36233
Diapheromera femorata	40.0435	-74.2023	12.0113	4.32467
Acrophylla wuelfingi	-17.5095	145.638	20.311	3.44933
Acanthoxyla inermis	-41.1134	174.831	12.8948	5.56042
Diapheromera femorata	39.9651	-74.487	11.6303	3.62133
Sipyloidea sipylus	22.6424	120.614	24.2627	2.413
Anisomorpha buprestoides	33.963	-77.9262	17.5031	4.75208
Diapheromera femorata	46.9286	-95.0518	4.10033	3.67933
Diapheromera femorata	40.0544	-75.2549	11.922	3.19067
Argosarchus horridus	-43.3717	172.06	10.8137	3.277
Diapheromera femorata	39.6234	-74.4328	12.029	4.39133
Diapheromera femorata	39.836	-74.8131	11.953	3.38067
Diapheromera femorata	39.4762	-74.8559	12.2137	3.72633
Diapheromera femorata	40.165	-74.2083	11.6667	4.16333
Diapheromera femorata	36.5502	-84.7967	12.767	2.523
Acanthoxyla geisovii	-43.9135	171.721	11.4053	4.339
Diapheromera femorata	39.6228	-74.9732	12.085	3.514
Diapheromera femorata	39.9169	-74.5974	11.7533	3.442
Timema californicum	37.9872	-122.65	13.3967	3.83467
Acanthoxyla geisovii	-41.2792	174.781	12.6844	5.7316
Diapheromera femorata	40.1669	-74.1935	11.5557	4.079
Diapheromera femorata	40.0895	-74.1665	11.8553	4.39333
Acanthoxyla geisovii	-39.2006	173.979	11.8373	5.74933
Clitarchus hookeri	-41.1915	174.939	12.5743	5.38933
Acanthoxyla geisovii	-37.8119	175.363	13.9397	3.40533
Anisomorpha buprestoides	30.2592	-89.7471	19.8473	2.96433
Ctenomorpha marginipennis	-33.9834	151.246	17.7313	4.09271
Diapheromera femorata	43.528	-72.4271	6.50133	2.84667
Diapheromera femorata	40.1786	-74.2091	11.5623	3.95133
Diapheromera femorata	40.008	-74.3754	11.5067	3.773
Diapheromera femorata	39.8359	-74.8438	12.0223	3.336
Clitarchus hookeri	-43.4848	172.698	12.0893	4.97533
Anisomorpha ferruginea	30.2816	-97.6864	20.2687	3.50733
Ctenomorpha marginipennis	-27.5106	153.469	19.698	4.31333
Diapheromera femorata	39.9163	-74.5972	11.7193	3.491
Acanthoxyla inermis	-40.2794	175.74	12.593	3.67133
Diapheromera femorata	34.3617	-89.5635	16.0167	3.32167
Diapheromera femorata	39.4981	-74.5329	12.31	4.36233
Micrarchus parvulus	-40.6678	173.999	12.8958	5.4375
Carausius morosus	32.7953	-117.249	17.1406	3.10486
Argosarchus horridus	-41.2579	174.778	12.6844	5.7316
Diapheromera femorata	36.2156	-86.7324	14.8327	3.05533
Anisomorpha buprestoides	26.9892	-80.1378	23.4283	4.34033
Diapheromera femorata	40.1528	-74.2177	11.6957	4.029
Diapheromera femorata	39.6824	-75.0429	12.1483	3.42833
Ctenomorpha marginipennis	-38.7319	145.986	13.981	4.97167
Diapheromera femorata	39.6043	-74.3562	12.0373	4.52767
Anisomorpha buprestoides	24.6902	-81.426	25.0125	4.35938
Acanthoxyla inermis	-40.3014	175.757	12.3293	3.74533
Diapheromera femorata	39.7578	-74.2749	11.854	4.357
Acanthoxyla geisovii	-37.8983	176.206	11.836	4.863
Diapheromera femorata	43.3569	-89.9169	7.164	3.493
Anchiale briareus	-16.9028	145.705	23.614	4.56567
Anisomorpha buprestoides	27.5328	-82.1017	22.4143	2.87133
Diapheromera femorata	39.9163	-74.5973	11.7193	3.491
Diapheromera femorata	39.4982	-74.533	12.31	4.36233
Anchiale briareus	-16.9027	145.705	23.614	4.56567
Diapheromera femorata	43.3558	-89.9756	7.20933	3.47067
Argosarchus horridus	-43.5796	172.633	12.0027	5.068
Diapheromera femorata	39.8712	-74.5396	11.5533	3.627
Diapheromera femorata	39.844	-74.3303	11.5853	4.09667
Ctenomorpha marginipennis	-33.6816	151.221	16.87	3.66867
Acanthoxyla geisovii	-45.8499	170.631	10.3167	6.10088
Diapheromera femorata	39.498	-74.5329	12.31	4.36233
Diapheromera femorata	39.7737	-74.2491	11.948	4.517
Tectarchus huttoni	-41.3225	174.824	12.9734	5.69087
Ctenomorpha marginipennis	-36.7301	149.991	15.2917	4.37436
Diapheromera femorata	40.0847	-74.1743	11.859	4.258
Diapheromera femorata	40.1977	-74.3053	11.3817	3.72533
Timema californicum	37.2395	-122.07	13.7457	3.23633
Diapheromera femorata	44.3123	-76.1734	6.91767	3.986
Anisomorpha buprestoides	29.7147	-95.346	21.0467	3.54767
Carausius morosus	38.7178	-9.28123	16.5387	4.03033
Anchiale briareus	-23.3973	150.49	22.661	3.28967
Diapheromera femorata	35.3973	-83.4674	12.6233	2.653
Timema californicum	37.1763	-121.832	15.3037	3.17433
Podacanthus wilkinsoni	-33.8166	150.011	11.169	3.28367
Argosarchus horridus	-43.7161	169.268	11.253	4.95367
Diapheromera femorata	42.8659	-80.7333	8.02233	3.705
Anisomorpha buprestoides	28.3715	-80.6021	22.2786	4.23571
Diapheromera femorata	45.4247	-77.1608	4.47533	3.08867
Extatosoma tiaratum	-26.7783	153.021	20.175	3.166
Clitarchus hookeri	-36.2939	174.652	13.9047	5.15867
Clitarchus hookeri	-41.2906	174.693	12.028	5.861
Clitarchus hookeri	-36.9539	176.095	16.0458	5.70417
Anisomorpha buprestoides	30.2808	-82.5257	19.812	2.45633
Sipyloidea sipylus	22.2541	114.153	21.9792	3.43295
Diapheromera femorata	39.8651	-74.8816	12.16	3.32533
Acanthoxyla geisovii	-45.8592	170.565	10.1333	6.12941
Clitarchus hookeri	-41.273	174.752	12.6844	5.7316
Ctenomorpha marginipennis	-38.4751	143.932	12.1383	6.239
Timema californicum	37.1754	-121.826	15.3037	3.17433
Ctenomorpha marginipennis	-37.6893	143.997	12.008	4.20033
Sipyloidea sipylus	-29.8412	30.9284	20.3493	3.22667
Timema californicum	37.1744	-121.826	15.3037	3.17433
Ctenomorpha marginipennis	-34.0799	150.816	17.2173	3.11567
Clitarchus hookeri	-40.2989	175.758	12.3293	3.74533
Anchiale briareus	-21.1677	148.506	18.6453	4.12667
Acanthoxyla inermis	-40.4227	175.793	12.3813	3.801
Carausius morosus	33.6853	-118	17.51	3.441
Ctenomorpha marginipennis	-33.8869	151.018	17.8187	3.87
Diapheromera femorata	44.2499	-76.6176	7.13067	4.18933
Clitarchus hookeri	46.849	-0.82703	11.2063	3.61533
Ctenomorpha marginipennis	-32.9739	151.683	18.0457	3.85633
Anisomorpha buprestoides	30.2926	-95.3203	19.46	2.93933
Ctenomorpha marginipennis	-33.7678	151.268	17.677	3.78733
Asceles tanarata	5.87831	101.025	23.1487	1.36833
Carausius morosus	33.5027	-117.744	16.4983	3.366
Argosarchus horridus	-41.2962	174.741	11.7623	6.01933
Diapheromera femorata	35.6175	-86.4845	14.5003	2.88967
Anisomorpha buprestoides	33.9022	-78.6983	17.351	3.94167
Timema californicum	37.2091	-121.854	15.8617	3.224
Carausius morosus	37.8417	-25.1489	16.8633	3.44833
Acanthoxyla inermis	-41.2867	174.722	12.1203	5.743
Extatosoma tiaratum	-28.2363	153.479	19.6273	4.02333
Clitarchus hookeri	-41.3225	174.824	12.9734	5.69087
Tectarchus huttoni	-40.4697	175.612	11.2123	4.91
Carausius morosus	41.0433	-8.59931	14.4297	2.92967
Diapheromera femorata	41.854	-72.8279	9.529	3.01467
Sipyloidea sipylus	-23.0069	47.7491	23.4417	2.68467
Acrophylla wuelfingi	-15.483	145.24	25.5715	4.29896
Acrophylla titan	-26.8228	152.919	19.5833	3.23
Diapheromera femorata	36.1036	-86.8679	14.8233	3.075
Diapheromera femorata	44.531	-80.4155	6.22333	4.33367
Diapheromera femorata	44.8464	-79.9984	6.09433	4.327
Clitarchus hookeri	-40.3017	175.755	12.3293	3.74533
Diapheromera femorata	44.6209	-79.4392	5.84	3.98033
Diapheromera femorata	44.3711	-78.3911	5.9	3.60833
Diapheromera femorata	44.5544	-79.6729	5.73733	4.13
Clitarchus hookeri	-43.511	172.705	12.352	5.054
Diapheromera femorata	43.2534	-81.8522	7.79533	3.98433
Diapheromera femorata	43.399	-79.9739	7.23733	3.96667
Argosarchus horridus	-41.2962	174.739	11.7623	6.01933
Acanthoxyla geisovii	-45.776	170.603	9.81367	6.32233
Diapheromera femorata	43.7611	-80.0557	5.99367	4.065
Diapheromera femorata	37.9637	-91.7974	12.8687	3.43633
Timema californicum	37.1756	-121.506	14.2343	2.71867
Diapheromera femorata	39.4977	-74.5328	12.31	4.36233
Ctenomorpha marginipennis	-37.7758	143.699	12.8177	4.00167
Timema californicum	37.1756	-121.506	14.2343	2.71867
Diapheromera femorata	44.3531	-79.7068	6.37533	4.10033
Diapheromera femorata	30.1791	-95.5196	19.9527	2.96233
Diapheromera femorata	42.9958	-80.3139	7.794	3.766
Anchiale briareus	-19.1153	146.867	23.6548	4.26548
Diapheromera femorata	36.2187	-94.2762	14.1007	3.56
Clitarchus hookeri	-41.2233	174.938	12.2577	5.70533
Diapheromera femorata	42.0907	-82.4421	9.221	4.45233
Diapheromera femorata	46.3737	-94.1937	5.14333	3.12467
Diapheromera femorata	42.6377	-81.8138	8.36467	4.12267
Acanthoxyla geisovii	-46.8893	168.117	10.0566	6.78114
Anisomorpha buprestoides	27.7991	-82.3239	22.5167	3.45133
Diapheromera femorata	44.3342	-79.4886	6.51167	4.00667
Diapheromera femorata	42.773	-77.6017	7.925	3.88033
Diapheromera femorata	43.7222	-79.9546	6.529	4.03833
Cnipsus rachis	-20.5653	164.806	21.4859	3.59359
Diapheromera femorata	44.4967	-78.3555	5.892	3.51567
Diapheromera femorata	45.3045	-79.4409	4.59067	3.873
Anisomorpha buprestoides	27.1834	-81.352	22.46	2.775
Anisomorpha buprestoides	25.6712	-80.1546	24.4283	4.605
Anchiale briareus	-26.1548	151.911	19.1337	2.61033
Diapheromera femorata	43.0013	-81.2627	7.96733	3.89767
Diapheromera femorata	43.9269	-79.4533	6.66267	4.077
Sipyloidea sipylus	41.0499	-74.0134	10.9913	3.48567
Tropidoderus childrenii	-27.0873	153.415	19.7107	4.31667
Diapheromera femorata	44.558	-79.6682	5.73733	4.13
Diapheromera femorata	44.8674	-76.0471	5.991	3.63
Argosarchus horridus	-41.2972	174.752	12.7303	5.72367
Clitarchus hookeri	-45.8122	170.592	10.1627	6.20278
Diapheromera femorata	43.2605	-80.3384	7.18033	3.81733
Acanthoxyla geisovii	-41.2254	174.834	12.5591	5.78409
Timema californicum	37.3685	-122.173	13.962	3.54667
Anisomorpha ferruginea	36.1582	-86.7436	15.2663	3.025
Diapheromera femorata	44.5793	-78.839	5.81433	3.667
Clitarchus hookeri	-36.7663	174.496	14.6693	4.70067
Diapheromera femorata	43.114	-89.647	7.34267	3.67767
Acanthoxyla geisovii	-40.4221	175.793	12.3813	3.801
Diapheromera femorata	43.2496	-81.8315	8.02533	3.988
Diapheromera femorata	42.0868	-82.4454	9.221	4.45233
Diapheromera femorata	44.3403	-79.7196	6.314	4.11267
Sipyloidea sipylus	-18.3431	47.4975	20.6937	2.211
Diapheromera femorata	44.0481	-79.3028	6.08533	4.06567
Diapheromera femorata	41.9873	-82.5497	9.25633	4.49633
Diapheromera femorata	44.0289	-79.5114	6.213	4.09133
Diapheromera femorata	43.648	-79.8706	7.19667	4.01
Diapheromera femorata	39.822	-74.9421	12.2747	3.33267
Diapheromera femorata	43.6374	-81.715	7.44467	4.01367
Sipyloidea sipylus	-22.9965	47.7539	23.5647	2.97433
Acanthoxyla geisovii	-45.2307	167.812	10.338	3.543
Bacillus rossius	43.9693	12.0784	12.1737	2.05867
Anchiale briareus	-16.9323	145.988	23.8056	4.475
Diapheromera femorata	42.281	-81.8433	8.90333	4.26033
Acanthoxyla geisovii	-41.2195	174.942	12.2577	5.70533
Diapheromera femorata	43.8371	-79.8745	6.35833	4.06667
Clitarchus hookeri	-36.6527	174.718	14.9304	4.96167
Clitarchus hookeri	-40.3036	175.761	12.3293	3.74533
Diapheromera femorata	44.1484	-77.832	6.775	3.768
Clitarchus hookeri	-40.9215	175.007	11.9383	5.741
Clitarchus hookeri	-41.2207	174.938	12.2577	5.70533
Ctenomorpha marginipennis	-33.2427	148.345	15.5133	3.119
Acanthoxyla geisovii	-41.633	171.849	10.5034	6.08902
Clitarchus hookeri	-41.216	174.803	12.4377	5.7442
Acanthoxyla geisovii	-41.1713	173.466	11.358	5.44133
Diapheromera femorata	45.4494	-76.565	4.87667	3.19267
Diapheromera femorata	44.5991	-79.5546	5.59433	4.06333
Acanthoxyla geisovii	-38.1819	176.331	11.3317	4.08933
Acanthoxyla geisovii	-41.2678	174.758	12.6844	5.7316
Anisomorpha buprestoides	31.3472	-89.3791	18.6167	2.21433
Agathemera crassa	-33.3589	-70.308	8.083	3.69733
Acrophylla wuelfingi	-16.2313	145.452	24.1907	4.31633
Ctenomorpha marginipennis	33.7011	-117.64	17.11	3.03867
Clitarchus hookeri	-35.6154	174.524	15.1803	4.86667
Anisomorpha buprestoides	29.6409	-82.6106	20.583	2.40467
Ctenomorpha marginipennis	-33.8327	151.084	17.829	3.84891
Diapheromera femorata	35.8169	-93.8988	13.6957	3.48533
Ctenomorpha marginipennis	-41.3904	147.125	12.9403	4.67867
Timema californicum	37.1849	-121.981	14.5533	3.25533
Anisomorpha ferruginea	30.4529	-97.7506	19.458	3.61733
Ctenomorpha marginipennis	-35.0456	138.665	14.3693	5.24667
Ctenomorpha marginipennis	-38.012	145.512	13.746	4.46867
Acrophylla titan	-27.5687	152.103	19.267	2.59
Timema californicum	37.16	-121.898	13.429	3.154
Acanthoxyla inermis	-43.6022	172.583	11.8613	4.57567
Clitarchus hookeri	-41.2163	174.803	12.4377	5.7442
Ctenomorpha marginipennis	-38.4749	143.932	12.1383	6.239
Acanthoxyla geisovii	-45.797	167.629	10.3027	3.759
Carausius morosus	36.5539	-121.922	12.7602	4.0875
Clitarchus hookeri	-41.1351	174.879	12.2277	5.79933
Carausius morosus	-18.9317	47.5324	18.865	2.31533
Clitarchus hookeri	-40.8474	175.044	12.7639	5.37708
Anchiale briareus	-18.8025	145.783	21.3327	3.34567
Diapheromera femorata	42.6606	-80.7903	8.29967	3.72533
Diapheromera femorata	45.2301	-75.9972	5.41467	3.31133
Diapheromera femorata	44.0296	-79.5337	6.213	4.09133
Clitarchus hookeri	-40.4148	175.664	12.7897	3.92467
Diapheromera femorata	39.4927	-74.5317	12.31	4.36233
Diapheromera femorata	43.4524	-79.9355	7.26267	3.97167
Diapheromera femorata	43.5515	-80.0241	6.54233	4.01867
Clitarchus hookeri	-40.4149	175.664	12.7897	3.92467
Diapheromera femorata	44.5525	-79.668	5.73733	4.13
Diapheromera femorata	35.5875	-97.6504	15.794	4.35167
Clitarchus hookeri	-40.4149	175.664	12.7897	3.92467
Clitarchus hookeri	29.7356	-95.307	21.0517	3.65267
Diapheromera femorata	44.4695	-78.2866	5.812	3.50733
Diapheromera femorata	43.565	-79.6742	8.26967	4.02667
Diapheromera femorata	45.093	-81.2465	6.93267	4.551
Clitarchus hookeri	-40.4149	175.664	12.7897	3.92467
Argosarchus horridus	-43.5544	172.692	12.0149	5.2191
Diapheromera femorata	41.7757	-82.6796	9.468	4.573
Ctenomorpha marginipennis	-35.2159	148.598	11.1857	3.48633
Diapheromera femorata	44.0776	-77.0391	7.441	4.19367
Diapheromera femorata	44.5146	-78.3584	5.83933	3.48833
Diapheromera femorata	44.3545	-79.6551	6.329	4.076
Diapheromera femorata	45.3077	-76.1745	5.312	3.28133
Diapheromera femorata	45.3072	-75.5906	5.64467	3.07233
Diapheromera femorata	43.0706	-80.2693	7.79233	3.792
Diapheromera femorata	44.2673	-77.5081	6.58467	3.81033
Diapheromera femorata	44.489	-79.1978	6.12167	3.86867
Acanthoxyla geisovii	-45.8131	170.593	10.1627	6.20278
Diapheromera femorata	45.4495	-76.5645	4.87667	3.19267
Anchiale briareus	-16.8268	145.633	22.687	5.01
Diapheromera femorata	44.3441	-78.2473	6.094	3.566
Diapheromera femorata	44.4593	-76.5226	6.38167	4.03133
Diapheromera femorata	43.0702	-80.2688	7.79233	3.792
Diapheromera femorata	45.2978	-76.0591	5.349	3.259
Clitarchus hookeri	-40.4148	175.664	12.7897	3.92467
Sipyloidea sipylus	34.1314	132.202	15.2753	3.34479
Diapheromera femorata	44.7147	-76.0297	6.16	3.67833
Acanthoxyla geisovii	-40.8649	173.032	12.631	5.02262
Diapheromera femorata	42.6975	-80.3238	8.483	3.74233
Diapheromera femorata	43.2506	-81.8603	7.79533	3.98433
Diapheromera femorata	43.5722	-81.6923	7.41633	4.01367
Diapheromera femorata	44.5501	-76.9619	6.09867	3.87733
Diapheromera femorata	42.6504	-80.463	8.30733	3.723
Eurycnema osiris	-15.6218	130.452	28.1173	2.066
Acanthoxyla geisovii	-45.7967	170.73	10.5515	5.92941
Ctenomorpha marginipennis	-34.9048	138.709	14.179	5.136
Anchiale briareus	-16.8	145.6	22.4513	4.779
Tropidoderus childrenii	-27.4	152.9	19.3043	3.26833
Ctenomorpha marginipennis	-36.505	150.052	15.4398	4.39907
Acrophylla wuelfingi	-16.8	145.7	24.278	4.78333
Acrophylla titan	-33.5	151.2	17.0682	4.02273
Eurycnema osiris	-14.5	132.2	27.324	1.94533
Acrophylla titan	-32.4	152	17.1033	3.326
Tropidoderus childrenii	-27.5295	153.035	20.5587	3.73819
Tropidoderus childrenii	-27.53	153.034	20.5587	3.73819
Argosarchus horridus	-41.2829	174.767	12.6844	5.7316
Ctenomorpha marginipennis	-38.4113	144.949	13.6917	5.69833
Bacillus rossius	44.772	13.9113	14.3817	2.83333
Aretaon asperrimus	5.77106	117.372	26.579	1.68
Ctenomorpha marginipennis	-33.7123	150.468	14.0983	2.66
Anisomorpha buprestoides	25.4056	-80.6527	24.1897	3.87433
Anisomorpha buprestoides	28.8154	-81.2851	21.852	3.11433
Extatosoma tiaratum	-28.1948	153.183	16.9767	3.35133
Anisomorpha buprestoides	28.9038	-81.2693	21.6637	3.161
Bacillus rossius	40.3703	17.3184	16.3017	3.41833
Bacillus rossius	44.7033	14.3935	15.2004	2.97018
Ctenomorpha marginipennis	-25.9722	153.072	20.705	4.18833
Anisomorpha buprestoides	29.1957	-81.6403	20.918	2.76967
Bacillus rossius	44.5102	14.4827	15.6801	3.01859
Anisomorpha buprestoides	29.1132	-81.7912	20.8337	2.69267
Clitarchus hookeri	-41.3756	175.038	12.2583	5.81667
Acrophylla titan	-27.3258	152.803	18.7313	2.97
Ctenomorpha marginipennis	-31.9143	152.276	17.8653	2.958
Bacillus rossius	44.6452	14.3947	14.9673	3.04048
Epidares nolimetangere	0.82136	113.813	24.5123	1.054
Acanthoxyla geisovii	-41.2597	174.928	11.889	5.825
Anchiale briareus	-16.8363	145.642	22.6577	4.71833
Carausius morosus	-18.9467	48.4189	19.144	2.145
Ctenomorpha marginipennis	-34.2697	150.962	16.0854	4.09583
Anisomorpha buprestoides	28.4194	-82.6575	21.8047	3.38833
Carausius morosus	37.7992	-122.415	14.1617	4.15
Acrophylla wuelfingi	-17.4424	145.456	19.4473	3.7
Clitarchus hookeri	-40.3345	175.816	12.354	3.768
Ctenomorpha marginipennis	-35.0137	138.746	13.5953	4.938
Anisomorpha buprestoides	28.0237	-82.605	22.535	3.46533
Ctenomorpha marginipennis	-36.9388	149.9	15.3687	4.30238
Anisomorpha buprestoides	29.6199	-82.3278	20.4753	2.41667
Anisomorpha buprestoides	28.0237	-82.605	22.535	3.46533
Anisomorpha buprestoides	28.7248	-81.474	21.5003	2.89633
Carausius morosus	37.8727	-122.262	14.944	3.96633
Anchiale briareus	-19.3327	146.751	24.322	4.05733
Anchiale briareus	-16.2128	145.405	23.9867	3.76533
Anchiale briareus	-16.9838	145.419	23.027	3.43133
Anisomorpha buprestoides	28.7088	-81.4756	21.5003	2.89633
Acrophylla thoon	-19.3323	146.75	24.322	4.05733
Anisomorpha buprestoides	29.5037	-82.2845	20.455	2.44233
Anchiale briareus	-16.8064	145.64	22.687	5.01
Anisomorpha buprestoides	26.3236	-81.7656	23.6283	3.583
Carausius morosus	36.6012	-121.901	13.1765	4.06225
Anchiale briareus	-20.3481	148.958	23.3333	5.17222
Carausius morosus	37.8647	-122.26	14.944	3.96633
Anisomorpha buprestoides	32.3124	-95.2525	18.5663	3.299
Carausius morosus	37.8823	-122.288	14.593	3.844
Anisomorpha buprestoides	26.8733	-80.0616	23.7735	4.46477
Anisomorpha buprestoides	28.4226	-82.6535	21.8047	3.38833
Anisomorpha buprestoides	29.8796	-90.0247	20.5887	3.225
Anisomorpha buprestoides	25.1391	-80.9265	24.3298	4.49781
Acanthoxyla inermis	-40.3006	175.755	12.3293	3.74533
Ctenomorpha marginipennis	-38.2215	145.156	14.2237	5.22067
Acrophylla thoon	-19.3311	146.75	24.3767	3.905
Anchiale briareus	-19.3271	146.758	24.322	4.05733
Acrophylla wuelfingi	-18.7559	146.507	24.2542	4.43333
Anisomorpha buprestoides	28.2003	-82.7804	22.2875	3.49205
Anisomorpha buprestoides	28.1828	-80.6532	22.522	4.12652
Anisomorpha buprestoides	28.7295	-82.0465	21.506	2.64433
Ctenomorpha marginipennis	-38.5731	146.197	12.785	5.354
Anisomorpha buprestoides	29.2091	-81.9098	20.794	2.63433
Anchiale briareus	-19.3202	146.765	24.322	4.05733
Ctenomorpha marginipennis	-32.9023	151.67	18.1057	3.63867
Anisomorpha buprestoides	30.0421	-81.3944	20.605	3.72667
Ctenomorpha marginipennis	-33.7809	151.094	17.4843	3.65933
Anisomorpha buprestoides	28.1336	-81.545	22.3617	2.89167
Anisomorpha buprestoides	30.6479	-84.628	19.1177	2.49767
Acrophylla thoon	-19.3319	146.75	24.322	4.05733
Anisomorpha buprestoides	28.41	-81.4908	22.302	2.91667
Anisomorpha buprestoides	27.0115	-80.1128	23.4036	4.4224
Anisomorpha buprestoides	28.3958	-81.5576	22.131	2.889
Anisomorpha buprestoides	26.9518	-82.3271	23.0107	3.67833
Anisomorpha buprestoides	28.022	-82.6048	22.535	3.46533
Anisomorpha buprestoides	27.0809	-82.3508	22.9357	3.555
Acrophylla thoon	-19.3314	146.75	24.3767	3.905
Clitarchus hookeri	-37.3811	174.918	14.1927	4.32733
Anchiale briareus	-19.3286	146.756	24.322	4.05733
Anisomorpha buprestoides	29.8793	-90.0258	20.5887	3.225
Ctenomorpha marginipennis	-34.7861	150.75	16.7557	3.86067
Acrophylla thoon	-19.3319	146.75	24.322	4.05733
Anisomorpha buprestoides	29.6336	-82.3675	20.61	2.412
Carausius morosus	37.7444	-122.414	14.317	4.14826
Anisomorpha buprestoides	26.4336	-82.1199	23.3995	3.75294
Anchiale briareus	-16.17	145.418	24.2373	4.21029
Diapheromera femorata	44.4589	-75.863	6.64167	3.66467
Anchiale briareus	-17.2727	145.58	20.876	4.05633
Anchiale briareus	-19.3344	146.749	24.0493	3.69967
Anisomorpha buprestoides	30.202	-81.5073	20.591	3.31667
Anisomorpha buprestoides	29.2426	-81.8783	20.794	2.63433
Anchiale briareus	-21.1544	149.197	23.2337	4.42576
Anchiale briareus	-19.3324	146.752	24.322	4.05733
Anchiale briareus	-16.8367	145.644	22.6577	4.71833
Clitarchus hookeri	-35.9407	174.368	14.3637	4.84867
Ctenomorpha marginipennis	-38.0247	145.112	14.6625	5.55926
Anisomorpha buprestoides	29.6447	-82.3529	20.61	2.412
Acrophylla thoon	-19.3323	146.75	24.3767	3.905
Ctenomorpha marginipennis	-38.1544	145.213	14.289	5.12333
Ctenomorpha marginipennis	-33.9103	151.249	17.784	3.963
Anisomorpha buprestoides	30.3268	-87.2864	20.0313	3.82083
Anisomorpha buprestoides	30.1253	-81.363	20.619	3.92857
Anisomorpha buprestoides	30.2137	-92.0246	20.034	2.74767
Anchiale briareus	-21.2791	149.152	22.8173	4.89767
Anisomorpha buprestoides	30.3809	-88.1379	19.6257	3.72333
Extatosoma tiaratum	-26.7971	153.122	20.693	4.038
Anchiale briareus	-21.3614	149.139	22.7473	4.588
Extatosoma tiaratum	-28.2583	153.402	19.3453	3.47
Ctenomorpha marginipennis	-37.6743	145.643	9.575	4.74167
Anisomorpha buprestoides	26.4605	-81.773	23.492	3.453
Acanthoxyla geisovii	-40.5419	176.195	12.4943	4.78833
Anisomorpha buprestoides	28.6303	-82.3564	21.4583	2.805
Anisomorpha buprestoides	30.8055	-83.1556	19.3283	2.45
Ctenomorpha marginipennis	-36.6583	149.846	15.4253	3.755
Anisomorpha buprestoides	31.0156	-81.4258	19.9476	3.81071
Acanthoxyla geisovii	-36.0231	174.462	14.9254	4.92536
Anisomorpha buprestoides	27.012	-80.1113	23.4036	4.4224
Anchiale briareus	-19.3322	146.755	24.322	4.05733
Acanthoxyla inermis	50.1791	-5.35485	10.7677	6.31167
Diapheromera femorata	43.907	-77.2392	7.74733	4.17767
Anchiale briareus	-16.3586	145.409	24.259	4.87882
Anisomorpha buprestoides	28.0237	-82.605	22.535	3.46533
Anisomorpha buprestoides	25.8457	-81.3861	23.6271	4.04896
Anchiale briareus	-16.104	145.449	22.7347	4.11667
Anisomorpha buprestoides	28.4221	-81.5347	22.2183	2.89167
Anisomorpha buprestoides	27.8477	-82.607	22.5761	3.59056
Anisomorpha buprestoides	28.0231	-82.6048	22.535	3.46533
Anchiale briareus	-19.4336	146.945	22.8547	3.74967
Anchiale briareus	-19.3267	146.759	24.322	4.05733
Extatosoma tiaratum	-27.9482	153.339	20.2993	3.892
Anisomorpha buprestoides	29.421	-81.0998	21.1208	4.1975
Anisomorpha buprestoides	28.9294	-81.6656	21.357	2.79567
Anisomorpha buprestoides	28.7155	-81.1311	21.6297	3.27167
Anisomorpha buprestoides	28.9833	-82.0414	21.4187	2.60567
Extatosoma tiaratum	-25.866	152.578	20.7657	2.63967
Ctenomorpha marginipennis	-38.3859	146.267	13.2473	4.16133
Anisomorpha buprestoides	27.0407	-80.1328	23.3627	4.29933
Tropidoderus childrenii	-36.9391	149.9	15.3687	4.30238
Anisomorpha buprestoides	28.3735	-81.3605	22.403	2.947
Acanthoxyla geisovii	-41.0328	174.891	12.1092	5.74917
Anchiale briareus	-23.3261	150.539	22.6513	3.33367
Ctenomorpha marginipennis	-28.6114	153.2	18.7497	3.07033
Anisomorpha buprestoides	30.0743	-81.4598	20.5217	3.39033
Anisomorpha buprestoides	29.5849	-81.1775	21.1423	4.12798
Clitarchus hookeri	-43.5514	172.653	12.0027	5.068
Carausius morosus	53.4498	-1.32388	9.43733	4.11367
Anchiale briareus	-16.8317	145.705	24.278	4.78333
Ctenomorpha marginipennis	-35.0428	138.583	15.189	5.31833
Acrophylla titan	-32.9246	151.695	18.0533	3.63167
Acrophylla titan	-33.4079	151.448	17.4827	4.01367
Ctenomorpha marginipennis	-37.9706	145.044	14.8032	5.51548
Ctenomorpha marginipennis	-34.1832	150.992	15.8547	4.022
Tropidoderus childrenii	-35.3651	150.463	16.5938	4.28611
Acrophylla thoon	-19.3301	146.75	24.3767	3.905
Ctenomorpha marginipennis	-34.3281	150.924	16.7042	4.01333
Diapheromera femorata	43.4501	-79.9554	7.26267	3.97167
Ctenomorpha marginipennis	-32.7909	149.718	13.8453	3.10633
Ctenomorpha marginipennis	-37.9553	145.027	14.7267	5.51528
Ctenomorpha marginipennis	-27.5279	152.989	20.5278	3.68437
Anchiale briareus	-16.818	145.689	24.278	4.78333
Ctenomorpha marginipennis	-41.2198	146.314	12.4657	5.20133
Acrophylla titan	-27.5204	153.245	20.2813	4.073
Clitarchus hookeri	-39.6712	177.037	13.3463	5.334
Anchiale briareus	-16.8216	145.634	22.687	5.01
Extatosoma tiaratum	-16.8183	145.684	24.278	4.78333
Timema californicum	37.1543	-121.785	14.9197	3.13033
Ctenomorpha marginipennis	-37.9852	145.085	14.8993	5.36967
Anisomorpha buprestoides	32.2582	-95.3865	18.3883	3.33233
Anisomorpha buprestoides	27.8476	-82.6072	22.5761	3.59056
Anchiale briareus	-16.2405	145.434	24.1907	4.31633
Acrophylla thoon	-19.3233	146.755	24.322	4.05733
Ctenomorpha marginipennis	-38.1293	145.267	14.3067	5.17967
Tropidoderus childrenii	-28.3759	153.137	18.1633	3.02933
Anisomorpha buprestoides	28.133	-82.6592	22.2163	3.17933
Acrophylla wuelfingi	-17.0223	145.738	24.061	4.74733
Ctenomorpha marginipennis	-35.0188	138.985	14.9053	4.01433
Clitarchus hookeri	-35.2575	174.12	15.4283	4.85167
Ctenomorpha marginipennis	-38.1389	145.249	14.289	5.12333
Ctenomorpha marginipennis	-33.6972	150.554	15.2903	2.56033
Acrophylla titan	-33.001	151.587	17.9653	4.10556
Acrophylla wuelfingi	-16.8012	145.672	24.278	4.78333
Ctenomorpha marginipennis	-32.9574	151.715	18.33	3.80167
Anisomorpha buprestoides	27.9474	-82.7669	22.6587	3.50467
Ctenomorpha marginipennis	-38.139	145.276	14.3067	5.17967
Acrophylla titan	-29.4056	153.355	19.5064	4.33106
Tropidoderus childrenii	-27.5482	153.072	20.33	3.487
Acrophylla thoon	-14.9431	133.099	26.84	2.083
Ctenomorpha marginipennis	-33.6319	150.306	12.174	3
Ctenomorpha marginipennis	-27.3499	152.979	20.5093	3.22133
Ctenomorpha marginipennis	-32.9574	151.715	18.33	3.80167
Acrophylla titan	-33.0182	151.604	17.9653	4.10556
Anchiale briareus	-16.8174	145.72	24.8068	4.43333
Acrophylla wuelfingi	-16.8174	145.685	24.278	4.78333
Ctenomorpha marginipennis	-34.3282	150.924	16.7042	4.01333
Tropidoderus childrenii	-35.2536	149.173	13.211	3.09467
Ctenomorpha marginipennis	-38.1753	145.132	14.1823	5.36367
Ctenomorpha marginipennis	-32.9381	151.774	18.3962	3.90682
Ctenomorpha marginipennis	-34.9635	138.648	15.03	5.19967
Argosarchus horridus	-40.9579	175.026	11.9383	5.741
Extatosoma tiaratum	-27.829	153.385	20.0004	4.57792
Ctenomorpha marginipennis	-36.229	150.127	15.8926	4.45463
Ctenomorpha marginipennis	-38.3683	144.267	14.1469	5.70729
Ctenomorpha marginipennis	-35.6625	150.293	16.0783	4.28
Diapheromera femorata	45.5006	-88.0354	5.414	3.652
Acrophylla titan	-28.6815	153.284	19.2037	2.93567
Carausius morosus	10.3048	76.4247	27.04	2.26533
Ctenomorpha marginipennis	-32.9574	151.715	18.33	3.80167
Ctenomorpha marginipennis	-38.6272	145.736	14.1537	5.32222
Ctenomorpha marginipennis	-32.8907	151.723	18.3848	3.92355
Anisomorpha buprestoides	28.1509	-81.8731	22.205	2.8
Anchiale briareus	-16.8826	145.632	22.011	4.77067
Anchiale briareus	-16.2339	145.427	24.1907	4.31633
Ctenomorpha marginipennis	-33.7541	151.283	17.677	3.78733
Anchiale briareus	-16.0977	145.458	22.7347	4.11667
Ctenomorpha marginipennis	-34.3283	150.924	16.7042	4.01333
Ctenomorpha marginipennis	-31.9389	152.275	18.04	3.02133
Anisomorpha buprestoides	29.6378	-82.3798	20.6073	2.397
Acrophylla wuelfingi	-16.8182	145.688	24.278	4.78333
Ctenomorpha marginipennis	-39.1156	146.387	12.5407	6.04233
Tropidoderus childrenii	-27.5483	153.072	20.33	3.487
Anchiale briareus	-16.875	145.684	24.1537	4.45633
Ctenomorpha marginipennis	-34.1833	150.992	15.8547	4.022
Eurycnema osiris	-12.3807	130.861	27.3294	3.00556
Acrophylla thoon	-19.3307	146.75	24.3767	3.905
Ctenomorpha marginipennis	-32.9574	151.715	18.33	3.80167
Anchiale briareus	-16.8363	145.643	22.6577	4.71833
Acanthoxyla geisovii	-36.669	174.648	14.612	4.78033
Tropidoderus childrenii	-27.8587	153.12	19.5693	2.99067
Acrophylla thoon	-19.3332	146.754	24.322	4.05733
Tropidoderus childrenii	-27.4709	153.27	20.4667	4.5
Clitarchus hookeri	-35.2048	173.785	14.1683	4.85133
Anchiale briareus	-21.4263	149.205	22.606	4.35167
Acrophylla titan	-29.4005	153.352	19.5064	4.33106
Anchiale briareus	-23.1476	150.405	22.632	3.201
Clitarchus hookeri	-36.773	174.491	14.6693	4.70067
Acrophylla titan	-28.1499	153.325	18.6797	3.48067
Agathemera crassa	-33.6252	-69.7425	1.639	5.45967
Argosarchus horridus	-45.4234	167.717	10.157	3.72333
Ctenomorpha marginipennis	-38.2613	145.049	14.1957	5.398
Ctenomorpha marginipennis	-38.2655	145.017	13.9621	5.63625
Diapheromera femorata	35.3088	-80.7372	15.6927	2.29867
Acrophylla thoon	-19.3326	146.754	24.322	4.05733
Anchiale briareus	-16.8186	145.684	24.278	4.78333
Acrophylla titan	-29.4004	153.351	19.5064	4.33106
Acrophylla wuelfingi	-17.2736	145.581	20.876	4.05633
Diapheromera femorata	34.5105	-93.0612	16.034	2.68133
Ctenomorpha marginipennis	-35.7957	148.497	7.92067	4.30233
Anchiale briareus	-19.8174	146.092	23.586	2.359
Ctenomorpha marginipennis	-33.959	150.955	17.1757	3.505
Ctenomorpha marginipennis	-38.287	145.081	14.1957	5.398
Anchiale briareus	-19.3326	146.754	24.322	4.05733
Acrophylla wuelfingi	-19.0525	146.393	23.548	4.385
Ctenomorpha marginipennis	-33.8895	151.161	18.0403	4.01567
Ctenomorpha marginipennis	-37.6894	145.301	14.046	4.03833
Acrophylla thoon	-19.3333	146.754	24.322	4.05733
Ctenomorpha marginipennis	-28.2541	153.377	19.3453	3.47
Acrophylla wuelfingi	-18.9536	146.286	23.6953	4.41567
Ctenomorpha marginipennis	-38.1367	145.277	14.3067	5.17967
Ctenomorpha marginipennis	-28.2541	153.377	19.3453	3.47
Anchiale briareus	-16.8533	145.751	24.8896	4.34583
Diapheromera femorata	42.5542	-81.5512	8.41233	4.068
Ctenomorpha marginipennis	-38.5513	146.974	14.1972	5.16528
Anchiale briareus	-19.3363	146.747	24.0493	3.69967
Carausius morosus	-34.0423	18.4428	17.0517	4.67767
Ctenomorpha marginipennis	-26.7143	152.815	18.3717	3.112
Diapheromera femorata	44.1421	-80.9247	6.30033	4.086
Ctenomorpha marginipennis	-37.8639	145.397	12.769	4.425
Ctenomorpha marginipennis	-33.9228	151.241	17.8693	3.98133
Diapheromera femorata	42.8595	-76.2708	7.64467	3.87767
Anisomorpha buprestoides	25.4244	-80.6801	24.1823	3.73267
Diapheromera femorata	44.568	-76.3217	6.404	3.92567
Ctenomorpha marginipennis	-35.4526	138.633	14.8143	4.97567
Acrophylla thoon	-19.3319	146.75	24.322	4.05733
Ctenomorpha marginipennis	-33.9591	150.955	17.1757	3.505
Anisomorpha buprestoides	25.4245	-80.6802	24.1823	3.73267
Anchiale briareus	-17.0283	145.717	24.061	4.74733
Diapheromera femorata	43.1924	-79.566	8.53433	4.08567
Extatosoma tiaratum	-16.9628	145.678	22.372	5.04167
Ctenomorpha marginipennis	-37.8305	145.579	13.56	3.97167
Clitarchus hookeri	-39.6672	177.043	13.4325	5.38667
Diapheromera femorata	42.0872	-82.4519	9.221	4.45233
Extatosoma tiaratum	-26.8242	152.92	19.5833	3.23
Diapheromera femorata	44.3579	-79.6168	6.15533	4.072
Anchiale briareus	-19.5885	147.406	23.8233	3.698
Diapheromera femorata	35.7225	-93.0153	13.6673	3.075
Argosarchus horridus	-45.4237	167.718	10.157	3.72333
Diapheromera femorata	36.3788	-94.2344	13.988	3.606
Ctenomorpha marginipennis	-41.4221	146.296	11.0593	4.39967
Diapheromera femorata	41.3453	-79.9021	8.867	3.67433
Tectarchus huttoni	-41.1736	174.939	12.5743	5.38933
Acanthoxyla geisovii	-37.8397	177.706	12.2803	5.371
Acanthoxyla geisovii	-36.1799	175.405	14.152	5.577
Ctenomorpha marginipennis	-33.8527	151.077	18.0382	4.13437
Argosarchus horridus	-38.4199	177.316	10.613	4.46
Agathemera crassa	-34.8566	-70.6797	9.85367	2.974
Anisomorpha buprestoides	25.2803	-80.7094	24.4287	4.18333
Agathemera crassa	-33.36	-70.291	3.79967	4.68267
Anisomorpha buprestoides	26.3857	-80.1106	24.0643	4.39167
Diapheromera femorata	44.5588	-79.6574	5.475	4.14033
Anchiale briareus	-19.3327	146.754	24.322	4.05733
Anchiale briareus	-16.8994	145.749	24.598	4.66833
Clitarchus hookeri	-41.1107	174.886	12.8873	5.35333
Acanthoxyla geisovii	-45.1988	167.822	10.503	3.648
Acanthoxyla geisovii	-45.4417	167.69	10.0713	3.86167
Anchiale briareus	-16.8178	145.686	24.278	4.78333
Acanthoxyla geisovii	-45.4421	167.691	10.0713	3.86167
Ctenomorpha marginipennis	-35.3341	149.269	12.517	3.178
Acanthoxyla geisovii	-35.2167	173.961	15.3363	4.76667
Tropidoderus childrenii	-33.4079	151.448	17.4827	4.01367
Ctenomorpha marginipennis	-37.891	145.399	12.9	4.34967
Acrophylla wuelfingi	-17.2655	145.472	20.64	4.01767
Ctenomorpha marginipennis	-36.0564	136.706	15.1833	5.4875
Carausius morosus	41.1544	-8.63843	14.6197	2.919
Ctenomorpha marginipennis	-33.351	149.045	11.782	3.58367
Ctenomorpha marginipennis	-35.0646	138.888	14.3283	4.269
Acanthoxyla geisovii	-35.9407	174.368	14.3637	4.84867
Carausius morosus	40.1867	-8.83926	14.888	3.46833
Extatosoma tiaratum	-25.864	152.579	20.7657	2.63967
Spinotectarchus acornutus	-36.9079	174.545	13.9903	5.009
Ctenomorpha marginipennis	-36.7209	149.869	15.152	3.953
Carausius morosus	48.0372	-4.85174	12.1	7.05
Anchiale briareus	-16.9262	145.646	21.3327	4.847
Ctenomorpha marginipennis	-33.9233	151.146	17.9885	3.92708
Anisomorpha buprestoides	29.0783	-82.1106	21.1007	2.57633
Anchiale briareus	-27.5267	152.737	19.7237	3.45833
Acrophylla titan	-28.321	153.571	20.0679	4.36417
Bacillus rossius	44.6821	-1.01262	12.9864	3.88144
Acrophylla titan	-26.3178	152.904	19.947	3.209
Tropidoderus childrenii	-23.8093	151.287	22.2083	4.79167
Diapheromera femorata	33.4247	-94.0437	17.7463	2.87233
Ctenomorpha marginipennis	-31.7769	151.554	14.4157	2.80533
Clitarchus hookeri	-40.8473	175.044	12.7639	5.37708
Anisomorpha buprestoides	33.9817	-78.0005	17.3907	4.526
Spinotectarchus acornutus	-36.9103	174.543	13.9903	5.009
Heteropteryx dilatata	4.46199	101.389	18.4177	1.459
Clitarchus hookeri	-41.0989	174.917	12.5607	5.20033
Acrophylla wuelfingi	-16.9621	145.68	22.372	5.04167
Anisomorpha buprestoides	24.9033	-80.6954	25.4625	4.61667
Sipyloidea sipylus	-30.688	30.4886	20.9939	3.56364
Acanthoxyla geisovii	-36.9295	174.638	14.576	5.18299
Argosarchus horridus	-37.9118	176.267	12.6413	4.443
Extatosoma tiaratum	-33.8794	151.176	18.0007	4.262
Acanthoxyla geisovii	-46.8969	168.111	10.0566	6.78114
Tropidoderus childrenii	-34.5244	150.772	17.059	3.827
Anisomorpha buprestoides	30.8986	-91.3422	18.7207	2.595
Acrophylla titan	-29.4049	153.354	19.5064	4.33106
Acrophylla titan	-25.7621	152.956	20.9144	4.33712
Asteliaphasma jucundum	-36.9103	174.543	13.9903	5.009
Ctenomorpha marginipennis	-34.3282	150.924	16.7042	4.01333
Anisomorpha buprestoides	33.9142	-78.3233	17.44	4.50667
Bacillus rossius	41.6573	9.32671	17.067	4.64667
Bacillus rossius	42.0283	9.47901	16.5667	4.37083
Bacillus rossius	41.9155	9.41173	16.4644	4.44537
Bacillus rossius	42.6566	9.07917	15.8388	4.63913
Bacillus rossius	42.6612	9.06811	15.8388	4.63913
Bacillus rossius	42.6299	9.05728	15.8388	4.63913
Pterinoxylus crassus	14.8248	-61.1913	23.216	4.18933
Bacillus rossius	43.2253	5.41803	14.709	6.23067
Bacillus rossius	43.3455	5.14361	14.6153	6.10167
Bacillus rossius	43.2215	5.4246	14.709	6.23067
Bacillus rossius	42.5543	8.77068	15.8394	4.54091
Bacillus rossius	42.417	8.68033	14.8507	4.58867
Bacillus rossius	43.7374	5.69612	13.0967	3.66
Pterinoxylus crassus	14.5117	-61.013	26.0653	4.53567
Pterinoxylus crassus	14.6819	-61.0932	23.1893	4.11167
Pterinoxylus crassus	14.4632	-60.8992	26.1435	4.5558
Pterinoxylus crassus	14.7681	-61.0876	23.9837	4.10033
Pterinoxylus crassus	14.5572	-60.8834	25.7043	4.39733
Pterinoxylus crassus	14.488	-60.8178	26.54	4.62917
Pterinoxylus crassus	14.5193	-61.0658	25.7507	4.51
Bacillus rossius	44.1796	5.31418	10.23	3.96
Bacillus rossius	43.414	5.25327	14.6403	5.868
Bacillus rossius	43.2917	5.42044	15.2447	5.55133
Bacillus rossius	43.1623	6.34946	14.741	5.25104
Acanthoxyla geisovii	50.5069	-3.5815	10.57	5.63133
Tropidoderus childrenii	-33.7304	151.268	17.5859	3.88478
Ctenomorpha marginipennis	-36.4129	150.056	15.5798	4.35655
Asteliaphasma jucundum	-36.9407	174.658	14.576	5.18299
Ctenomorpha marginipennis	-33.8778	151.187	18.0007	4.262
Extatosoma tiaratum	-26.6115	153.026	20.5947	3.57067
Acrophylla titan	-28.0462	153.278	19.0783	3.39333
Acanthoxyla geisovii	-45.8471	170.52	10.5583	5.91767
Diapheromera femorata	44.5909	-78.6911	5.44567	3.58033
Ctenomorpha marginipennis	-33.3685	150.071	12.1677	3.333
Acanthoxyla geisovii	-45.8454	170.5	9.97033	6.067
Clitarchus hookeri	-43.4682	172.655	12.1343	4.77333
Carausius morosus	37.7889	-122.453	14.1067	4.04433
Extatosoma tiaratum	-26.3178	152.904	19.947	3.209
Carausius morosus	32.8041	-17.047	15.7903	5.14861
Anisomorpha buprestoides	30.8986	-91.342	18.7207	2.595
Diapheromera femorata	37.2581	-92.0217	12.8957	3.13867
Bacillus rossius	45.6085	9.29312	12.6073	1.22433
Diapheromera femorata	37.2765	-91.824	12.8113	3.16067
Anisomorpha buprestoides	30.2903	-97.6728	20.2687	3.50733
Tropidoderus childrenii	-28.205	153.233	17.669	3.398
Anisomorpha buprestoides	29.2148	-82.3431	20.8847	2.54333
Ctenomorpha marginipennis	-41.4665	147.131	12.3853	4.29033
Anisomorpha buprestoides	35.5911	-83.8526	12.8247	2.43167
Diapheromera femorata	42.5438	-96.4722	8.91567	4.491
Tropidoderus childrenii	-27.5335	153.033	20.5587	3.73819
Acrophylla titan	-25.4913	148.833	19.575	2.466
Acrophylla thoon	-19.332	146.75	24.322	4.05733
Spinotectarchus acornutus	-36.9239	174.526	13.0617	5.59067
Anisomorpha buprestoides	40.7728	-74.433	10.7627	3.24067
Ctenomorpha marginipennis	-38.3877	145.123	14.1306	5.42556
Carausius morosus	32.7349	-117.155	17.9623	3.04367
Carausius morosus	37.9928	-122.221	14.795	3.72867
Extatosoma tiaratum	-17.8177	145.977	23.1627	4.196
Ctenomorpha marginipennis	-38.4786	145.948	13.925	4.54967
Acrophylla titan	-28.1143	153.385	19.8963	3.751
Sipyloidea sipylus	19.5166	-155.924	22.4608	5.75139
Sipyloidea sipylus	-23.8258	30.1476	20.557	1.841
Ctenomorpha marginipennis	-28.1504	153.326	18.6797	3.48067
Acanthoxyla geisovii	-46.0662	166.656	10.1843	7.24213
Acrophylla titan	-28.276	152.74	17.9533	2.62833
Acrophylla titan	-28.628	153.17	18.5853	2.99933
Carausius morosus	40.5492	-8.66582	14.7707	2.73967
Clitarchus hookeri	-36.826	175.136	14.6944	4.89583
Tectarchus huttoni	-41.3106	174.813	12.9734	5.69087
Acrophylla thoon	-19.3297	146.753	24.322	4.05733
Acanthoxyla geisovii	-41.2911	174.769	12.6844	5.7316
Anisomorpha buprestoides	26.9411	-80.1353	23.5347	4.334
Ctenomorpha marginipennis	-37.2261	144.309	12.0017	4.21233
Spinotectarchus acornutus	-36.9185	174.538	13.0617	5.59067
Extatosoma tiaratum	-27.8645	153.378	20.1032	4.57315
Anisomorpha buprestoides	32.6076	-88.1835	17.463	2.42067
Carausius morosus	51.0457	5.17368	10.5667	3.63467
Extatosoma tiaratum	-27.5	152.9	19.7543	3.857
Ctenomorpha marginipennis	-37.6755	145.524	13.985	3.87333
Anchiale briareus	-21.2	149.2	23.1528	4.73278
Acrophylla titan	-27.6	152	17.943	2.698
Acrophylla titan	-27.4	152.9	19.3043	3.26833
Anchiale briareus	-16.8475	145.612	22.192	4.40667
Acrophylla titan	-27.5	152.9	19.7543	3.857
Ctenomorpha marginipennis	-28.6431	153.615	19.9114	4.31579
Acrophylla titan	-37.4214	144.564	11.978	4.22733
Clitarchus hookeri	-35.2607	174.048	15.351	4.77535
Acanthoxyla geisovii	-40.795	172.999	12.264	5.21633
Ctenomorpha marginipennis	-27.3266	152.8	18.7313	2.97
Diapheromera femorata	43.7989	-79.4188	7.81867	4.08433
Clitarchus hookeri	-43.6508	172.634	11.3975	5.45667
Argosarchus horridus	-43.6758	173.013	10.842	6.18576
Acanthoxyla geisovii	-36.7652	174.492	14.6693	4.70067
Acrophylla titan	-29.4046	153.349	19.5064	4.33106
Diapheromera femorata	41.1457	-74.1159	10.2777	3.27533
Extatosoma tiaratum	-27.3271	152.802	18.7313	2.97
Eurycnema osiris	-12.9303	141.63	25.7947	3.459
Ctenomorpha marginipennis	-35.0792	138.616	15.189	5.31833
Clitarchus hookeri	-41.3014	174.774	12.7303	5.72367
Diapheromera femorata	36.2631	-94.0588	14.2297	3.49133
Diapheromera femorata	42.4357	-71.1816	9.51633	4.05367
Clitarchus hookeri	-37.4267	175.723	13.039	4.579
Ctenomorpha marginipennis	-33.7877	150.448	13.8273	2.70133
Diapheromera femorata	43.3433	-89.9526	7.164	3.493
Epidares nolimetangere	1.60232	110.188	25.314	1.83567
Carausius morosus	33.9231	-118.415	17.736	3.602
Diapheromera femorata	42.2707	-73.8073	9.355	2.92133
Tropidoderus childrenii	-35.9759	150.126	15.9153	4.33889
Clitarchus hookeri	-39.7106	175.134	12.4663	4.28
Heteropteryx dilatata	9.36896	98.8351	25.9707	1.30367
Ctenomorpha marginipennis	-33.9136	151.154	18.0403	4.01567
Anisomorpha buprestoides	32.608	-88.1814	17.463	2.42067
Diapheromera femorata	35.2689	-85.1711	14.023	2.37767
Acanthoxyla geisovii	-37.4834	175.188	14.2977	3.55767
Diapheromera femorata	41.4307	-72.891	10.1457	3.82367
Extatosoma tiaratum	-27.9509	153.224	18.8893	3.24867
Acanthoxyla inermis	-40.4149	175.664	12.7897	3.92467
Carausius morosus	41.0964	-8.5544	14.5947	2.61733
Acanthoxyla geisovii	-35.9324	173.862	15.0847	4.58267
Extatosoma tiaratum	-27.8459	153.358	20.1649	4.19583
Acrophylla titan	-25.5916	151.302	20.9193	2.355
Carausius morosus	37.8842	-122.29	14.593	3.844
Clitarchus hookeri	-36.4972	174.689	14.8848	5.07029
Clitarchus hookeri	-37.0669	175.089	13.467	4.945
Spinotectarchus acornutus	-35.9593	174.699	14.825	5.55833
Ctenomorpha marginipennis	-37.6296	144.075	12.018	4.249
Extatosoma tiaratum	-28.2664	153.044	17.684	2.95633
Clitarchus hookeri	-41.2504	174.773	12.6844	5.7316
Diapheromera femorata	41.4327	-74.0654	10.1633	2.967
Extatosoma tiaratum	-27.9283	153.226	18.8893	3.24867
Diapheromera femorata	42.3624	-74.0556	8.37367	3.137
Diapheromera femorata	35.0152	-85.3275	15.48	2.19167
Clitarchus hookeri	-36.9092	175.079	14.7119	5.00238
Acrophylla titan	-28.8716	153.441	18.9177	3.661
Carausius morosus	34.4222	-119.601	15.518	3.77267
Clitarchus hookeri	-36.5262	174.718	15.0333	4.96667
Diapheromera femorata	41.8276	-74.5642	7.73433	3.32833
Bacillus rossius	41.1786	28.8926	13.7103	2.788
Extatosoma tiaratum	-26.2866	152.995	20.6793	3.85167
Anisomorpha buprestoides	28.7227	-81.4734	21.5003	2.89633
Acanthoxyla inermis	-41.2459	174.804	12.4377	5.7442
Diapheromera femorata	41.6348	-88.6569	9.383	4.137
Acanthoxyla geisovii	-36.9401	175.826	14.296	4.92767
Bacillus rossius	41.4682	2.15213	15.3303	2.975
Sipyloidea sipylus	-29.8208	30.9322	20.2577	3.17067
Extatosoma tiaratum	-17.5787	145.464	19.1867	3.65933
Diapheromera femorata	45.5084	-75.913	4.45967	3.115
Diapheromera femorata	41.0252	-82.0952	9.35333	4.16733
Extatosoma tiaratum	-27.8648	153.38	20.1032	4.57315
Anchiale briareus	-17.3422	145.869	21.7667	3.778
Acanthoxyla geisovii	-39.1244	173.958	13.6097	5.15278
Extatosoma tiaratum	-27.3273	152.802	18.7313	2.97
Diapheromera femorata	34.6338	-81.1405	15.854	2.6
Acanthoxyla geisovii	-36.4972	174.689	14.8848	5.07029
Extatosoma tiaratum	-27.8283	153.398	20.0004	4.57792
Clitarchus hookeri	-39.0753	174.108	13.7319	5.06993
Clitarchus hookeri	-35.6095	174.477	14.8647	4.92033
Extatosoma tiaratum	-16.2257	145.436	24.1907	4.31633
Tropidoderus childrenii	-33.5278	151.346	17.4103	4.08269
Acanthoxyla geisovii	-40.9576	175.031	11.9383	5.741
Tropidoderus childrenii	-27.2649	152.058	17.0823	2.81233
Anisomorpha buprestoides	29.3413	-81.721	20.848	2.688
Acanthoxyla geisovii	-40.7401	172.703	13.0284	5.12892
Anisomorpha buprestoides	25.335	-80.8044	24.3047	4.03467
Clitarchus hookeri	-36.8804	175.018	14.665	4.938
Sipyloidea sipylus	-18.9192	48.4241	19.144	2.145
Clitarchus hookeri	-36.978	175.519	13.5707	5.28067
Ctenomorpha marginipennis	-33.9284	151.156	17.9885	3.92708
Anisomorpha buprestoides	29.5698	-82.1984	20.3947	2.47
Clitarchus hookeri	-36.7598	175.49	14.5343	5.13796
Anisomorpha buprestoides	30.2312	-84.2439	19.6457	2.98867
Anisomorpha buprestoides	29.5996	-82.2933	20.4753	2.41667
Diapheromera femorata	44.139	-77.43	7.337	3.92433
Anisomorpha buprestoides	25.625	-80.3068	24.259	4.45467
Anisomorpha buprestoides	29.6259	-82.3174	20.4997	2.41133
Extatosoma tiaratum	-27.9313	153.279	19.611	3.312
Diapheromera femorata	34.1759	-94.7674	15.9423	3.193
Cnipsus rachis	-21.6183	165.887	19.5	3.85833
Anisomorpha buprestoides	24.6467	-81.3289	25.05	4.41667
Clitarchus hookeri	-36.9341	174.65	14.576	5.18299
Diapheromera femorata	41.2934	-74.699	8.43967	3.04733
Clitarchus hookeri	-36.7028	174.738	15.001	4.97813
Clitarchus hookeri	-36.913	174.645	15.1552	5.24236
Ctenomorpha marginipennis	-37.925	144.054	13.628	4.38067
Agamemnon cornutus	18.4936	-64.4038	25.7561	4.40944
Diapheromera femorata	25.3203	-103.752	20.3763	2.52767
Carausius morosus	37.8974	-122.293	15.0958	4.06927
Bacillus rossius	41.7537	16.1573	15.691	4.34933
Carausius morosus	33.5027	-117.744	16.4983	3.366
Anisomorpha buprestoides	28.7249	-81.474	21.5003	2.89633
Acanthoxyla geisovii	-39.0752	174.108	13.7319	5.06993
Diapheromera femorata	41.1384	-79.8177	8.77067	3.653
Carausius morosus	52.4084	-0.726771	9.61433	4.54
Acrophylla titan	-27.4576	153.166	20.5743	3.92812
Ctenomorpha marginipennis	-27.5417	153.051	20.33	3.487
Anisomorpha buprestoides	28.6026	-81.1894	22.0647	3.16067
Ctenomorpha marginipennis	-37.9578	145.084	14.976	5.211
Tropidoderus childrenii	-27.5415	153.033	20.5587	3.73819
Anisomorpha buprestoides	29.183	-81.8253	20.752	2.66833
Bacillus rossius	41.4897	2.17421	15.521	3.088
Acrophylla titan	-28.0766	152.419	17.6027	2.81233
Anisomorpha buprestoides	29.2805	-81.7123	20.767	2.706
Anisomorpha buprestoides	25.4008	-80.6583	24.1897	3.87433
Anisomorpha buprestoides	29.2696	-81.6732	20.8293	2.72967
Anisomorpha buprestoides	27.5468	-81.513	22.4323	2.78267
Carausius morosus	37.773	-25.3054	16.0447	3.38867
Diapheromera femorata	43.2755	-80.3457	7.18033	3.81733
Carausius morosus	-34.0672	23.0589	17.3456	3.62456
Sipyloidea sipylus	24.6987	121.157	19.4447	3.08567
Carausius morosus	12.9211	80.1221	28.5253	2.50567
Diapheromera femorata	39.5945	-79.9519	11.1257	2.872
Clitarchus hookeri	-41.3709	175.054	12.1963	5.848
Sipyloidea sipylus	21.3381	-157.811	21.792	4.377
Anisomorpha ferruginea	34.306	-84.6782	15.009	2.24033
Cnipsus rachis	-21.3813	165.558	20.124	3.707
Carausius morosus	32.7316	-117.152	17.9623	3.04367
Tropidoderus childrenii	-30.098	153.195	19.1053	4.31023
Diapheromera femorata	37.2826	-80.4747	10.999	2.82733
Anisomorpha buprestoides	32.5967	-85.4837	17.436	2.402
Ctenomorpha marginipennis	-38.3748	146.188	12.836	4.13733
Spinotectarchus acornutus	-37.0696	175.666	12.4577	5.41167
Anchiale briareus	-16.0869	145.464	24.6722	4.71944
Anisomorpha buprestoides	32.7182	-97.3542	18.942	4.00133
Carausius morosus	-34.0661	23.0596	17.3456	3.62456
Ctenomorpha marginipennis	-28.254	153.377	19.3453	3.47
Clitarchus hookeri	-36.6037	175.544	14.5867	5.07583
Tropidoderus childrenii	-27.6566	152.761	20.0643	3.34933
Diapheromera femorata	38.5742	-90.3718	13.212	3.386
Eurycnema osiris	-16.1132	130.424	27.3613	2.014
Diapheromera femorata	38.6242	-90.3777	13.0647	3.404
Anchiale briareus	-16.8794	145.716	24.598	4.66833
Clitarchus hookeri	-36.6264	175.789	15.0375	4.975
Tropidoderus childrenii	-27.5398	153.033	20.5587	3.73819
Ctenomorpha marginipennis	-33.9488	151.242	17.8693	3.98133
Ctenomorpha marginipennis	-41.3516	147.002	12.527	5.201
Labidiophasma rouxi	-22.1226	166.47	20.808	3.57233
Acanthoxyla geisovii	-37.3959	175.695	14.1397	4.034
Carausius morosus	38.7882	-9.38793	15.3483	4.24333
Argosarchus horridus	-41.291	173.843	12.0342	5.395
Carausius morosus	37.8339	-122.194	14.2273	3.55867
Acanthoxyla geisovii	-36.8577	174.856	15.3078	5.08088
Acanthoxyla geisovii	-41.28	174.768	12.6844	5.7316
Ctenomorpha marginipennis	-26.3878	152.93	20.0567	3.48367
Extatosoma tiaratum	-16.8234	145.683	24.278	4.78333
Carausius morosus	-34.0465	18.4355	17.0517	4.67767
Ctenomorpha marginipennis	-28.6105	151.839	14.9867	3.19867
Cnipsus rachis	-21.6179	165.886	19.5	3.85833
Acanthoxyla geisovii	-45.7971	170.73	10.5515	5.92941
Anisomorpha buprestoides	28.6174	-82.5523	21.482	3.168
Carausius morosus	10.3022	76.4274	27.04	2.26533
Clitarchus hookeri	-41.1526	175.479	12.945	3.90367
Carausius morosus	48.0363	-4.85141	12.1	7.05
Anisomorpha buprestoides	25.1362	-80.9418	24.3298	4.49781
Anisomorpha buprestoides	27.542	-81.4908	22.5413	2.78367
Anisomorpha buprestoides	28.4148	-81.4584	22.302	2.91667
Anisomorpha buprestoides	28.9296	-81.225	21.5477	3.269
Anisomorpha buprestoides	28.4886	-82.6403	21.7703	3.39033
Diapheromera femorata	41.4416	-73.98	10.095	3.01133
Eurycnema osiris	-12.3808	130.861	27.3294	3.00556
Eurycnema osiris	-12.6272	141.883	26.1477	3.69033
Anisomorpha buprestoides	26.1513	-80.1059	24.22	4.50778
Anisomorpha buprestoides	27.2634	-81.3407	22.5577	2.775
Acrophylla titan	-26.6114	153.026	20.5947	3.57067
Clitarchus hookeri	-36.6372	175.793	14.725	4.865
Diapheromera femorata	40.9707	-74.6415	9.08	2.95767
Anisomorpha buprestoides	25.3259	-80.832	24.3443	4.12667
Sipyloidea sipylus	23.8268	120.802	21.3783	2.17467
Diapheromera femorata	39.2575	-84.4727	12.013	3.325
Clitarchus hookeri	-36.8507	174.764	15.2425	5.27
Anisomorpha buprestoides	29.3574	-81.7291	20.848	2.688
Diapheromera femorata	44.5401	-93.8856	7.03033	3.85
Argosarchus horridus	-37.7774	175.916	11.8233	5.35867
Acrophylla titan	-33.467	151.177	16.7196	4.03768
Carausius morosus	38.5335	-28.6757	16.9818	5.50379
Acrophylla wuelfingi	-20.3245	148.617	22.7533	4.65167
Acanthoxyla geisovii	-42.3466	171.265	11.0225	5.75036
Clitarchus hookeri	-36.6802	174.744	15.001	4.97813
Anisomorpha buprestoides	30.4078	-81.9019	20.048	2.56433
Anisomorpha buprestoides	27.7851	-81.449	22.3717	2.83333
Ctenomorpha marginipennis	-38.2612	145.048	14.1957	5.398
Clitarchus hookeri	-36.3015	174.739	14.6807	5.18267
Diapheromera femorata	34.2742	-94.7667	15.6237	3.28167
Clitarchus hookeri	-36.3018	174.739	14.6807	5.18267
Diapheromera femorata	37.2824	-80.4748	10.999	2.82733
Clitarchus hookeri	-36.3018	174.739	14.6807	5.18267
Zehntneria mystica	-33.8152	22.402	15.0563	4.03133
Diapheromera femorata	45.2743	-75.7912	5.776	3.18033
Anisomorpha buprestoides	33.9608	-77.9245	17.5031	4.75208
Diapheromera femorata	42.6404	-80.5745	8.35767	3.711
Anisomorpha buprestoides	27.7822	-80.4531	22.7435	4.17917
Argosarchus horridus	-43.598	172.728	11.0942	5.65769
Clitarchus hookeri	-40.8161	172.957	12.6117	5.16889
Diapheromera femorata	43.4248	-89.7242	7.09433	3.51667
Anisomorpha buprestoides	25.2466	-80.7894	24.384	4.36667
Anisomorpha buprestoides	30.2322	-84.2439	19.6457	2.98867
Diapheromera femorata	37.2625	-80.4076	11.2547	2.75367
Clitarchus hookeri	-35.6068	174.523	15.1803	4.86667
Carausius morosus	-33.9471	22.4631	16.273	3.72667
Carausius morosus	-33.9432	22.4761	16.273	3.72667
Diapheromera femorata	44.8293	-80.01	5.88033	4.379
Carausius morosus	-33.9513	22.4326	16.4823	3.483
Acanthoxyla geisovii	-37.799	177.717	12.5807	5.23433
Acanthoxyla geisovii	-41.1993	174.822	12.3987	5.54967
Clitarchus hookeri	-35.9407	174.368	14.3637	4.84867
Extatosoma tiaratum	-27.4463	152.905	19.0557	3.367
Anisomorpha buprestoides	28.4451	-81.5372	22.2183	2.89167
Diapheromera femorata	44.7967	-76.6943	5.48633	3.75167
Rhaphiderus scabrosus	-20.4402	57.3679	22.8981	3.32824
Anisomorpha buprestoides	30.2314	-84.2421	19.6457	2.98867
Ctenomorpha marginipennis	-28.2541	153.377	19.3453	3.47
Diapheromera femorata	40.7755	-89.4771	10.2383	4.14033
Anisomorpha buprestoides	25.4833	-80.566	24.14	3.80467
Eurycnema osiris	-12.3806	130.861	27.3294	3.00556
Anisomorpha buprestoides	30.3456	-81.5388	20.7217	3.393
Anchiale briareus	-16.7387	145.666	22.8401	4.96094
Sipyloidea sipylus	-32.9652	27.9263	18.9656	4.35652
Carausius morosus	32.7247	-17.0667	13.39	5.717
Carausius morosus	-18.9325	47.5254	18.865	2.31533
Clitarchus hookeri	-36.9777	175.519	13.5707	5.28067
Diapheromera femorata	37.2122	-80.4018	11.522	2.68767
Extatosoma tiaratum	-28.2541	153.377	19.3453	3.47
Clitarchus hookeri	-36.3015	174.739	14.6807	5.18267
Anisomorpha buprestoides	30.2315	-84.2442	19.6457	2.98867
Carausius morosus	-33.9376	18.4726	17.5597	4.79533
Diapheromera femorata	38.8219	-77.0932	13.7763	3.10533
Clitarchus hookeri	-36.3018	174.739	14.6807	5.18267
Anisomorpha buprestoides	29.1029	-82.0935	21.0483	2.56167
Anchiale briareus	-16.8257	145.688	24.278	4.78333
Ctenomorpha marginipennis	-35.0874	138.668	14.4083	4.88967
Diapheromera femorata	36.0311	-95.8647	15.7353	3.954
Diapheromera femorata	37.3372	-80.3564	10.8347	2.999
Ctenomorpha marginipennis	-40.9897	145.719	12.9894	5.50778
Acanthoxyla geisovii	-37.4007	175.705	14.1397	4.034
Carausius morosus	9.64703	77.1789	23.5263	1.81467
Acrophylla wuelfingi	-16.9163	145.66	22.011	4.77067
Diapheromera femorata	43.2424	-81.8812	7.91233	3.98833
Ctenomorpha marginipennis	-28.2541	153.377	19.3453	3.47
Clitarchus hookeri	-37.0028	174.531	13.4739	5.46136
Argosarchus horridus	-39.1243	174.09	13.3503	4.99
Diapheromera femorata	44.2448	-77.3845	7.009	3.89733
Sipyloidea sipylus	22.3541	114.097	22.4517	3.35583
Ctenomorpha marginipennis	-28.254	153.377	19.3453	3.47
Acrophylla titan	-27.2333	153.099	20.6439	4.26535
Clitarchus hookeri	-35.6664	174.466	15.1287	4.883
Clitarchus hookeri	-36.0711	174.578	14.8881	5.0127
Ctenomorpha marginipennis	-28.254	153.377	19.3453	3.47
Anisomorpha buprestoides	33.9598	-77.9256	17.5031	4.75208
Carausius morosus	38.9725	-9.4129	15.6893	4.07933
Clitarchus hookeri	-45.7449	170.589	10.5017	6.06583
Diapheromera femorata	45.5927	-92.7744	6.00333	2.96933
Cnipsus rachis	-21.6134	165.765	20.4197	3.85233
Diapheromera femorata	33.2911	-89.6865	16.666	2.991
Argosarchus horridus	-43.7035	172.898	11.2917	5.66587
Acanthoxyla geisovii	-36.8568	174.846	15.3078	5.08088
Diapheromera femorata	42.1121	-77.0749	7.68733	3.572
Anisomorpha buprestoides	28.4688	-82.646	21.7703	3.39033
Acanthoxyla geisovii	-40.147	175.843	12.0047	3.68933
Clitarchus hookeri	-36.6035	175.544	14.5867	5.07583
Clitarchus hookeri	-36.7817	174.991	14.975	4.82361
Acanthoxyla geisovii	-40.6813	172.682	13.145	5.08917
Agathemera crassa	-32.9289	-70.2803	8.85867	3.482
Carausius morosus	43.3211	-1.95249	14.1797	3.80333
Clitarchus hookeri	-36.9335	175.142	14.6472	4.99074
Acanthoxyla geisovii	-37.6108	175.891	13.91	4.92067
Anisomorpha buprestoides	30.3275	-87.2897	20.0313	3.82083
Eurycnema osiris	-12.3807	130.861	27.3294	3.00556
Heteropteryx dilatata	8.373	99.7358	25.725	1.46267
Diapheromera femorata	44.8469	-79.9982	6.09433	4.327
Acrophylla wuelfingi	-16.79	145.695	24.5806	4.52847
Clitarchus hookeri	-35.7641	174.449	14.8346	5.155
Clitarchus hookeri	-37.3811	174.918	14.1927	4.32733
Acanthoxyla geisovii	-45.8493	170.63	10.3167	6.10088
Acrophylla titan	-27.2372	152.984	20.3993	3.41867
Diapheromera femorata	44.1323	-78.1712	6.73133	3.70833
Anisomorpha buprestoides	25.949	-81.7428	23.9523	3.90417
Carausius morosus	10.2706	77.5334	18.8593	1.93967
Anisomorpha buprestoides	29.2466	-81.7676	20.7157	2.68167
Acanthoxyla geisovii	-37.5862	175.376	14.0463	3.355
Acanthoxyla geisovii	-37.6108	175.891	13.91	4.92067
Eurycnema osiris	-15.9721	127.942	28.4703	2.11533
Anisomorpha buprestoides	25.1747	-80.9055	24.266	4.48472
Diapheromera femorata	41.0893	-75.0001	9.207	2.95133
Acanthoxyla geisovii	-36.7122	174.664	14.6307	5.00933
Eurycnema osiris	-12.3807	130.861	27.3294	3.00556
Ctenomorpha marginipennis	-28.254	153.377	19.3453	3.47
Heteropteryx dilatata	7.99092	98.3771	27.7786	1.92143
Anisomorpha buprestoides	28.3716	-80.6021	22.2786	4.23571
Carausius morosus	40.8467	-8.47501	14.3523	2.616
Diapheromera femorata	40.6363	-75.9855	9.55633	3.223
Extatosoma tiaratum	-26.8112	152.971	20.115	3.05167
Anisomorpha buprestoides	30.4676	-81.8762	20.029	2.584
Acanthoxyla geisovii	-35.211	173.972	15.3363	4.76667
Anisomorpha buprestoides	26.941	-80.1354	23.5347	4.334
Acanthoxyla geisovii	-46.898	168.123	10.0566	6.78114
Clitarchus hookeri	-35.5783	173.439	14.775	5.08067
Epidares nolimetangere	1.71728	110.448	26.1681	1.78056
Ctenomorpha marginipennis	-28.2542	153.377	19.3453	3.47
Acanthoxyla geisovii	-38.6141	175.986	10.8687	3.46433
Clitarchus hookeri	-41.1149	175.312	11.9673	4.142
Acrophylla titan	-27.2525	153.011	20.4601	3.92847
Extatosoma tiaratum	-27.0798	153.179	20.4663	4.36825
Ctenomorpha marginipennis	-28.258	153.402	19.3453	3.47
Acanthoxyla geisovii	-45.827	170.632	10.6583	6.04
Diapheromera femorata	43.6014	-81.6662	7.31567	4.03867
Anisomorpha buprestoides	28.2203	-81.1887	22.284	3.00633
Acanthoxyla geisovii	-40.8486	172.873	12.6847	5.02882
Clitarchus hookeri	-36.9338	175.141	14.6472	4.99074
Acanthoxyla geisovii	-36.7459	174.757	15.4417	5.06458
Acanthoxyla geisovii	-41.3186	174.776	12.7303	5.72367
Anisomorpha buprestoides	29.2769	-81.6917	20.8293	2.72967
Diapheromera femorata	34.6015	-94.2431	15.1013	3.18767
Extatosoma tiaratum	-27.3541	152.904	19.7057	3.272
Diapheromera femorata	35.4892	-92.1076	15.5253	2.65367
Micrarchus parvulus	-41.3464	173.368	8.84033	5.80033
Diapheromera femorata	38.8727	-92.3054	12.367	3.78567
Anisomorpha buprestoides	27.1306	-80.1695	23.401	4.34444
Extatosoma tiaratum	-26.824	152.92	19.5833	3.23
Diapheromera femorata	38.6598	-80.6954	11.609	2.51467
Ctenomorpha marginipennis	-34.8301	138.76	14.6663	4.98133
Acrophylla titan	-30.2484	153.141	18.927	4.3451
Tropidoderus childrenii	-24.2174	151.9	21.9853	4.53633
Diapheromera femorata	41.8133	-72.3124	8.95367	3.318
Carausius morosus	43.3808	-1.68419	14.3242	3.82879
Diapheromera femorata	39.6294	-77.4315	10.8997	3.035
Carausius morosus	-18.9188	47.7415	17.2963	1.88233
Anisomorpha buprestoides	26.3749	-80.106	24.1103	4.40367
Anisomorpha buprestoides	28.6293	-82.3563	21.4583	2.805
Anisomorpha buprestoides	32.7182	-97.3542	18.942	4.00133
Ctenomorpha marginipennis	-27.4355	153.452	19.6861	4.17722
Acrophylla wuelfingi	-20.3235	148.617	22.7533	4.65167
Acanthoxyla geisovii	-36.8044	174.703	15.0197	5.15379
Acanthoxyla geisovii	-40.8206	173.004	12.8233	5.05167
Clitarchus hookeri	-37.9041	175.706	13.478	3.50733
Anisomorpha buprestoides	28.9939	-81.3401	21.2747	3.05967
Diapheromera femorata	44.8608	-79.966	6.09433	4.327
Anisomorpha buprestoides	30.4475	-97.6226	19.6607	3.564
Ctenomorpha marginipennis	-35.0077	138.649	14.4477	5.30667
Anisomorpha buprestoides	36.1627	-96.2215	15.296	4.09533
Clitarchus hookeri	-36.9353	175.141	14.6472	4.99074
Diapheromera femorata	36.4534	-94.0165	13.6507	3.625
Clitarchus hookeri	-35.2574	174.118	15.4283	4.85167
Carausius morosus	39.0318	-28.0053	17.6674	5.38864
Sipyloidea sipylus	24.7885	121.723	22.0943	3.36267
Diapheromera femorata	41.4128	-95.8582	10.0657	4.09533
Anisomorpha buprestoides	30.4382	-84.2807	19.7847	2.60133
Diapheromera femorata	44.6784	-79.3462	5.812	3.91133
Diapheromera femorata	44.8466	-79.9986	6.09433	4.327
Carausius morosus	-21.2641	47.4193	19.064	1.756
Diapheromera femorata	37.1884	-80.3832	11.6527	2.62967
Argosarchus horridus	-43.6063	172.646	10.9951	5.4809
Clitarchus hookeri	-41.3346	174.81	12.7778	5.53611
Clitarchus hookeri	-41.3345	174.81	12.7778	5.53611
Clitarchus hookeri	-41.3346	174.81	12.7778	5.53611
Carausius morosus	-33.9433	22.4757	16.273	3.72667
Ctenomorpha marginipennis	-28.0344	153.248	18.3167	3.345
Agathemera crassa	-34.1211	-69.9517	-1.957	6.623
Sipyloidea sipylus	-30.3743	30.699	20.6907	3.54133
Diapheromera femorata	44.8466	-79.9986	6.09433	4.327
Carausius morosus	-33.9789	18.4484	15.8993	4.52267
Diapheromera femorata	39.5119	-79.3052	8.48067	3.73
Diapheromera femorata	37.2426	-80.434	11.4663	2.64233
Diapheromera femorata	37.3209	-80.4697	11.0803	2.75967
Sipyloidea sipylus	23.388	120.579	21.5503	2.34767
Acanthoxyla inermis	50.2329	-4.90341	10.6175	6.26548
Carausius morosus	-33.9432	22.4758	16.273	3.72667
Diapheromera femorata	44.8459	-79.9837	6.09433	4.327
Clitarchus hookeri	-36.3005	174.739	14.6807	5.18267
Carausius morosus	-18.7471	48.4939	20.092	2.029
Carausius morosus	-34.0676	23.0584	17.3456	3.62456
Carausius morosus	32.6863	-117.171	17.4577	3.11667
Carausius morosus	36.6177	-121.917	13.1765	4.06225
Acrophylla titan	-28.2542	153.377	19.3453	3.47
Carausius morosus	-33.996	18.4947	17.393	4.44267
Carausius morosus	-33.9432	22.4761	16.273	3.72667
Clitarchus hookeri	-41.2361	173.085	12.9333	5.01389
Diapheromera femorata	44.8609	-79.9659	6.09433	4.327
Ctenomorpha marginipennis	-33.8958	151.254	17.6719	4.03281
Acrophylla wuelfingi	-20.2803	148.743	23.0132	4.88725
Carausius morosus	36.9485	-25.026	16.7657	3.34074
Carausius morosus	36.976	-25.0758	16.6591	3.32652
Carausius morosus	38.6615	-27.266	19.0444	4.76944
Sipyloidea sipylus	22.2756	114.132	21.9792	3.43295
Anisomorpha buprestoides	34.6885	-94.3137	14.45	3.447
Acrophylla titan	-29.4009	153.348	19.5064	4.33106
Carausius morosus	38.7975	-9.38733	15.6667	3.984
Anisomorpha buprestoides	25.3894	-80.6273	24.1897	3.87433
Sipyloidea sipylus	-30.6872	30.4902	20.9939	3.56364
Acanthoxyla geisovii	-41.2955	174.689	11.9677	5.83867
Diapheromera femorata	38.8675	-77.1149	13.746	3.122
Anisomorpha buprestoides	33.8784	-77.981	17.6185	4.87857
Acrophylla titan	-27.4559	153.228	20.3292	4.81667
Anisomorpha buprestoides	28.389	-81.6683	21.9573	2.859
Bacillus rossius	41.4202	2.16985	15.7487	3.16967
Anisomorpha buprestoides	30.228	-88.0193	20.2944	4.075
Anisomorpha buprestoides	32.6052	-96.8956	18.6787	3.936
Extatosoma tiaratum	-29.406	153.352	19.5064	4.33106
Diapheromera femorata	41.1306	-81.4356	9.771	3.94033
Sipyloidea sipylus	24.9038	121.848	21.1313	4.35417
Tropidoderus childrenii	-30.147	153.165	18.3487	4.13533
Diapheromera femorata	41.9268	-80.7175	9.112	3.74933
Tropidoderus childrenii	-33.9735	150.838	17.2667	3.24967
Extatosoma tiaratum	-30.2427	153.111	18.347	4.18267
Diapheromera femorata	46.3281	-96.0893	5.31667	4.383
Clitarchus hookeri	-37.0912	174.65	14.7029	4.89625
Anisomorpha buprestoides	35.394	-94.4295	16.2517	3.17033
Anisomorpha buprestoides	31.3981	-93.1367	18.4357	2.64167
Acrophylla titan	-31.6215	152.295	15.86	2.923
Diapheromera femorata	36.8861	-94.0504	13.344	3.78233
Anisomorpha buprestoides	28.6033	-81.1941	22.0647	3.16067
Anchiale briareus	-16.9041	145.707	23.614	4.56567
Anisomorpha buprestoides	28.6167	-81.5261	21.8967	2.86667
Ctenomorpha marginipennis	-33.7841	151.241	17.3733	3.82465
Heteropteryx dilatata	1.67852	110.251	26.5071	1.76905
Extatosoma tiaratum	-26.4121	152.924	20.0567	3.48367
Diapheromera femorata	39.0509	-78.1623	12.0093	2.59567
Tropidoderus childrenii	-27.207	152.981	20.3757	3.45133
Diapheromera femorata	36.1995	-91.7296	14.5643	2.774
Acanthoxyla geisovii	-37.6089	175.153	13.8813	4.028
Diapheromera femorata	34.5285	-83.9904	14.6163	2.496
Acrophylla wuelfingi	-16.8852	145.688	23.614	4.56567
Acrophylla titan	-28.6383	153.315	18.749	3.20267
Anchiale briareus	-17.5112	146.061	23.9193	4.80965
Diapheromera femorata	34.6969	-94.3775	14.3877	3.511
Diapheromera femorata	34.1098	-94.7283	16.1603	3.11367
Anisomorpha buprestoides	36.0578	-95.9943	15.8473	3.99933
Carausius morosus	37.8499	-122.259	14.944	3.96633
Sipyloidea sipylus	-23.8259	30.1477	20.557	1.841
Acanthoxyla geisovii	-41.2811	174.766	12.6844	5.7316
Acrophylla titan	-27.5303	152.946	20.176	3.697
Diapheromera femorata	38.9003	-78.1628	11.676	2.59333
Ctenomorpha marginipennis	-38.2296	145.183	14.308	5.22867
Labidiophasma rouxi	-21.882	166.403	18.75	4.04567
Acanthoxyla geisovii	-41.267	174.758	12.6844	5.7316
Cnipsus rachis	-21.6368	166.038	19.614	3.946
Acanthoxyla geisovii	-40.6774	172.683	13.145	5.08917
Anisomorpha buprestoides	26.375	-80.1056	24.1103	4.40367
Anisomorpha buprestoides	28.9709	-81.7503	21.2373	2.70367
Diapheromera femorata	39.2082	-77.8318	11.611	2.74267
Sipyloidea sipylus	-28.8733	31.4744	19.356	2.76833
Clitarchus hookeri	-45.8914	170.471	10.7142	5.91007
Sipyloidea sipylus	-29.8177	30.9403	20.2577	3.17067
Sipyloidea sipylus	-29.8146	30.8996	19.723	3.251
Sipyloidea sipylus	-29.8449	30.9197	20.3493	3.22667
Carausius morosus	39.2435	-9.30582	15.6017	3.96833
Ctenomorpha marginipennis	-34.9082	138.627	16.4453	4.79633
Tropidoderus childrenii	-33.7288	151.17	16.993	3.60667
Carausius morosus	41.1528	-8.66856	14.575	2.96167
Anchiale briareus	-16.9648	145.672	22.372	5.04167
Ctenomorpha marginipennis	-35.4126	138.757	15.8577	4.86467
Anisomorpha buprestoides	28.6541	-80.8613	21.937	4.05067
Acrophylla titan	-33.5215	151.31	17.5798	3.85397
Cnipsus rachis	-20.4466	164.606	21.01	4.19067
Diapheromera femorata	34.8281	-92.4912	16.231	2.57433
Anisomorpha buprestoides	25.4454	-80.7441	24.1987	3.71933
Cnipsus rachis	-21.6378	165.864	21.819	3.392
Sipyloidea sipylus	-29.8241	30.9262	20.2577	3.17067
Diapheromera femorata	39.0554	-84.5589	12.2427	3.31367
Sipyloidea sipylus	-29.8457	30.9195	20.3493	3.22667
Diapheromera femorata	41.5953	-73.8877	10.111	2.92433
Anisomorpha buprestoides	28.6111	-82.3262	21.536	2.74767
Clitarchus hookeri	-36.9256	174.649	14.576	5.18299
Acanthoxyla geisovii	-36.8507	174.764	15.2425	5.27
Acrophylla titan	-29.4041	153.354	19.5064	4.33106
Diapheromera femorata	39.1404	-77.8398	12.0003	2.62267
Anisomorpha buprestoides	34.6885	-94.3111	14.45	3.447
Sipyloidea sipylus	-30.2818	30.7509	20.7963	3.59907
Diapheromera femorata	39.8219	-75.8025	11.508	3.45333
Labidiophasma rouxi	-21.6846	166.269	19.6573	4.129
Ctenomorpha marginipennis	-38.1754	145.132	14.1823	5.36367
Anisomorpha buprestoides	35.6231	-95.975	15.6443	3.87067
Diapheromera femorata	42.4061	-85.4027	8.91367	3.79667
Anisomorpha buprestoides	26.6531	-81.6748	23.282	3.05067
Diapheromera femorata	30.5317	-97.954	18.9067	3.63933
Sipyloidea sipylus	23.2792	120.415	22.9193	2.472
Sipyloidea sipylus	-30.6879	30.4885	20.9939	3.56364
Sipyloidea sipylus	-30.6879	30.4885	20.9939	3.56364
Anisomorpha buprestoides	29.1026	-82.0934	21.0483	2.56167
Clitarchus hookeri	-37.6108	175.891	13.91	4.92067
Ctenomorpha marginipennis	-33.7285	150.301	13.1597	2.87767
Clitarchus hookeri	-40.2939	175.782	12.3293	3.74533
Diapheromera femorata	44.5287	-73.2057	7.272	2.695
Diapheromera femorata	37.1942	-80.332	12.014	2.551
Anisomorpha buprestoides	33.9204	-78.1608	17.3767	4.584
Carausius morosus	34.9233	-120.426	15.1807	3.47367
Diapheromera femorata	36.0159	-84.0126	13.9813	1.973
Sipyloidea sipylus	-30.2986	30.7404	20.6924	3.57462
Diapheromera femorata	37.2761	-80.0748	13.189	2.41567
Diapheromera femorata	29.9251	-98.2262	19.249	3.60133
Anisomorpha buprestoides	28.4163	-81.2011	22.0673	3.08333
Sipyloidea sipylus	-28.96	31.7564	21.2278	3.48889
Diapheromera femorata	36.0708	-93.3153	13.7643	3.23733
Diapheromera femorata	34.7847	-94.9025	15.245	3.62533
Anisomorpha buprestoides	29.3497	-81.6774	20.8503	2.72533
Diapheromera femorata	38.9424	-92.315	12.6807	3.79467
Diapheromera femorata	32.4391	-93.7195	18.3887	2.81267
Sipyloidea sipylus	-30.688	30.4885	20.9939	3.56364
Carausius morosus	39.2569	-9.2867	15.4783	3.87567
Phasma gigas	-3.13441	129.702	22.3003	2.22967
Diapheromera femorata	32.37	-112.864	22.0587	2.55933
Diapheromera femorata	36.1229	-97.0976	15.445	4.26967
Anisomorpha buprestoides	33.9632	-77.9267	17.5031	4.75208
Diapheromera femorata	36.0718	-95.9931	15.8473	3.99933
Anisomorpha buprestoides	27.081	-82.3508	22.9357	3.555
Diapheromera femorata	26.171	-98.3817	23.309	3.663
Acrophylla wuelfingi	-17.3415	145.869	21.7667	3.778
Acanthoxyla geisovii	-36.8162	174.729	15.1116	5.14306
Acanthoxyla geisovii	-41.1999	174.821	12.3987	5.54967
Anisomorpha buprestoides	25.6277	-80.2991	24.259	4.45467
Carausius morosus	41.0995	-8.56184	14.5947	2.61733
Anisomorpha buprestoides	33.9625	-77.9241	17.5031	4.75208
Diapheromera femorata	43.2575	-81.8278	7.841	3.988
Extatosoma tiaratum	-27.4538	152.939	19.724	3.48667
Carausius morosus	41.1543	-8.63817	14.6197	2.919
Anisomorpha buprestoides	33.9634	-77.9263	17.5031	4.75208
Diapheromera femorata	34.1285	-94.6866	16.197	3.09133
Anisomorpha buprestoides	28.6167	-81.5262	21.8967	2.86667
Cnipsus rachis	-22.1774	166.508	21.1297	3.79333
Diapheromera femorata	38.7926	-77.0937	13.7763	3.10533
Anisomorpha buprestoides	33.9644	-77.9227	17.5031	4.75208
Sipyloidea sipylus	-30.6882	30.4886	20.9939	3.56364
Diapheromera femorata	41.6117	-73.9324	10.298	2.90367
Tropidoderus childrenii	-37.6404	145.34	13.9117	3.862
Diapheromera femorata	31.8957	-104.827	14.1517	5.00933
Sipyloidea sipylus	-29.8054	31.0182	20.7226	3.41701
Xylica oedematosa	-32.6956	28.3338	18.9413	4.39028
Diapheromera femorata	34.3929	-93.5866	15.5237	2.78933
Tropidoderus childrenii	-27.1755	152.992	20.3757	3.45133
Sipyloidea sipylus	-30.2951	30.7391	20.6924	3.57462
Carausius morosus	-34.127	18.4152	16.5027	5.03267
Sipyloidea sipylus	-29.7351	31.0784	20.4573	3.44375
Labidiophasma rouxi	-22.1774	166.508	21.1297	3.79333
Diapheromera femorata	33.3235	-84.5402	16.408	2.24233
Anisomorpha buprestoides	29.5979	-82.3781	20.5357	2.40767
Diapheromera femorata	40.73	-77.8612	9.02633	3.35833
Acanthoxyla geisovii	-41.1993	174.822	12.3987	5.54967
Diapheromera femorata	41.754	-74.153	9.012	3.07633
Anchiale briareus	-17.5115	146.061	23.9193	4.80965
Micrarchus parvulus	-42.242	173.752	10.2713	5.85333
Anchiale briareus	-17.5114	146.061	23.9193	4.80965
Diapheromera femorata	41.2681	-81.6389	9.364	4.18467
Acanthoxyla geisovii	-41.2553	174.764	12.6844	5.7316
Acanthoxyla geisovii	-40.7893	172.975	12.7583	5.18542
Diapheromera femorata	36.3179	-91.2286	14.5297	2.94767
Diapheromera femorata	42.6398	-80.5693	8.35767	3.711
Eurycnema osiris	-18.3668	122.039	27.175	3.85
Diapheromera femorata	39.682	-78.3038	10.9123	3.077
Argosarchus horridus	-38.9375	175.749	10.875	3.32667
Anisomorpha buprestoides	29.6868	-85.2325	20.3522	3.66556
Anisomorpha buprestoides	29.7786	-85.213	20.177	3.425
Micrarchus parvulus	-41.0901	174.781	13.5806	5.45833
Ctenomorpha marginipennis	-38.3727	144.898	14.197	5.67273
Clitarchus hookeri	-36.9383	174.654	14.576	5.18299
Diapheromera femorata	39.6667	-77.4296	10.7573	3.06467
Anisomorpha buprestoides	27.1834	-81.352	22.46	2.775
Podacanthus wilkinsoni	-26.648	152.956	20.1193	3.09467
Anisomorpha buprestoides	30.747	-81.7383	19.9257	2.96267
Diapheromera femorata	34.6784	-86.7183	15.72	2.811
Anisomorpha buprestoides	29.6392	-81.9759	20.5257	2.51633
Diapheromera femorata	44.5307	-79.6227	5.455	4.11467
Diapheromera femorata	41.9816	-74.085	9.026	3.05433
Anisomorpha buprestoides	32.4133	-93.7645	18.1787	2.83133
Tropidoderus childrenii	-33.0691	151.571	17.852	4.12402
Clitarchus hookeri	-42.7118	170.972	11.8439	4.72538
Anisomorpha buprestoides	29.7827	-85.2855	20.2397	3.53467
Diapheromera femorata	40.5168	-74.2254	11.7591	4.22817
Tectarchus huttoni	-41.1993	174.822	12.3987	5.54967
Anisomorpha buprestoides	29.2117	-81.9104	20.794	2.63433
Anisomorpha buprestoides	29.7638	-85.2368	20.177	3.425
Anisomorpha buprestoides	34.2257	-77.9447	17.7123	4.05233
Anisomorpha buprestoides	28.6156	-81.1739	22.0647	3.16067
Anisomorpha buprestoides	27.6642	-81.3997	22.378	2.82433
Anisomorpha buprestoides	30.7931	-85.3669	19.0587	2.49533
Diapheromera femorata	42.4695	-72.4098	7.391	2.965
Anisomorpha buprestoides	29.9683	-96.2525	19.9083	3.15067
Diapheromera femorata	44.0079	-79.0903	6.07433	4.052
Anisomorpha buprestoides	29.7663	-85.3143	20.3229	3.61979
Diapheromera femorata	34.0529	-94.7387	16.3087	3.08333
Extatosoma tiaratum	-16.8851	145.687	23.614	4.56567
Ctenomorpha marginipennis	-26.7986	152.882	19.2677	3.318
Diapheromera femorata	34.2476	-95.6037	16.5493	3.46367
Extatosoma tiaratum	-26.6386	152.854	18.6113	3.40933
Anisomorpha buprestoides	25.4296	-80.6882	24.1823	3.73267
Diapheromera femorata	42.6174	-81.6609	8.358	4.09133
Anisomorpha buprestoides	32.3708	-95.327	18.6463	3.32367
Bacillus rossius	44.0959	8.13832	13.9933	2.943
Diapheromera femorata	38.946	-92.3359	12.736	3.78933
Diapheromera femorata	37.3195	-93.1502	12.8673	3.632
Carausius morosus	32.8122	-17.0014	15.8394	5.16889
Diapheromera femorata	43.4138	-79.8067	8.151	3.998
Anisomorpha buprestoides	29.0535	-82.0385	21.2603	2.58933
Diapheromera femorata	34.7604	-84.7071	13.3273	2.66267
Diapheromera femorata	44.0489	-79.9408	6.381	4.06333
Anisomorpha buprestoides	28.4978	-82.0659	21.5577	2.675
Acrophylla titan	-29.3996	153.355	19.5064	4.33106
Diapheromera femorata	36.0719	-95.9928	15.8473	3.99933
Acanthoxyla inermis	-46.4498	168.271	10.2152	5.76856
Ctenomorpha marginipennis	-38.1966	145.483	14.471	5.32
Ctenomorpha marginipennis	-35.0733	138.596	15.189	5.31833
Anisomorpha buprestoides	30.3748	-81.8216	20.325	2.66867
Acanthoxyla geisovii	-46.4514	168.275	10.2152	5.76856
Anisomorpha buprestoides	28.4213	-82.6579	21.8047	3.38833
Diapheromera femorata	35.2285	-93.2553	15.178	2.74667
Acrophylla titan	-29.4008	153.349	19.5064	4.33106
Diapheromera femorata	44.0754	-77.6588	7.24633	3.88867
Acanthoxyla geisovii	-46.4492	168.272	10.2152	5.76856
Diapheromera femorata	37.8078	-83.6573	12.0653	2.512
Diapheromera femorata	36.0719	-95.9931	15.8473	3.99933
Diapheromera femorata	36.0719	-95.9929	15.8473	3.99933
Diapheromera femorata	38.5208	-94.7929	12.797	4.17967
Diapheromera femorata	33.5914	-84.0733	16.368	2.44
Bacillus rossius	41.5566	2.37507	14.8687	3.29467
Ctenomorpha marginipennis	-35.084	138.858	14.217	4.31333
Acanthoxyla inermis	-39.1909	173.879	13.23	5.13267
Diapheromera femorata	38.9259	-94.8628	12.479	4.22033
Acrophylla titan	-29.4005	153.352	19.5064	4.33106
Anisomorpha buprestoides	29.6998	-95.452	21.0597	3.38533
Carausius morosus	32.7823	-16.8603	17.092	4.89653
Carausius morosus	38.7571	-9.34952	15.9783	3.98667
Carausius morosus	38.8089	-9.37341	15.798	3.871
Bacillus rossius	41.5329	13.0945	13.9713	2.252
Anisomorpha buprestoides	28.9299	-81.2253	21.5477	3.269
Anisomorpha buprestoides	33.3451	-93.1821	17.0053	2.69
Diapheromera femorata	35.9651	-95.7547	15.4873	3.92767
Anchiale briareus	-14.6791	145.449	25.7306	4.24167
Carausius morosus	41.1581	-8.62911	14.6197	2.919
Anisomorpha buprestoides	29.6999	-95.4516	21.0597	3.38533
Anisomorpha buprestoides	28.6312	-82.3543	21.4583	2.805
Ctenomorpha marginipennis	-32.1122	151.475	14.2163	2.901
Anisomorpha buprestoides	32.3851	-95.2566	18.355	3.3
Extatosoma tiaratum	-26.6511	153.076	20.8903	3.88933
Anisomorpha buprestoides	35.9655	-95.8993	15.615	3.937
Acrophylla titan	-33.1182	151.548	17.9594	4.19896
Diapheromera femorata	38.8578	-77.3283	13.1693	2.78233
Diapheromera femorata	34.9647	-85.3751	14.6913	2.27433
Bacillus rossius	43.5831	13.169	13.5643	2.14333
Diapheromera femorata	42.1748	-71.7445	8.72867	3.18033
Ctenomorpha marginipennis	-37.878	145.411	12.9	4.34967
Diapheromera femorata	39.2294	-84.7209	11.703	3.37733
Acrophylla titan	-29.4002	153.349	19.5064	4.33106
Clitarchus hookeri	-36.669	174.648	14.612	4.78033
Tectarchus huttoni	-41.2952	174.799	12.9734	5.69087
Anisomorpha buprestoides	27.4714	-81.5312	22.428	2.76567
Diapheromera femorata	38.5517	-78.3158	10.8307	2.806
Ctenomorpha marginipennis	-33.1057	151.645	17.9139	4.34722
Extatosoma tiaratum	-27.5985	152.879	20.1597	3.91458
Diapheromera femorata	45.1301	-93.2949	7.238	3.234
Anisomorpha buprestoides	27.1681	-82.4647	22.8117	3.7325
Anisomorpha buprestoides	43.8227	-79.1813	7.85467	4.05533
Tectarchus huttoni	-41.1541	175.022	12.439	4.919
Diapheromera femorata	37.381	-80.1845	11.85	2.67833
Carausius morosus	37.7443	-25.5157	16.4294	3.45437
Diapheromera femorata	38.8237	-78.1706	10.5343	2.924
Carausius morosus	37.7433	-25.6671	17.4306	3.49815
Ctenomorpha marginipennis	-36.3786	150.063	15.5798	4.35655
Extatosoma tiaratum	-33.074	151.451	17.5077	3.42633
Tectarchus huttoni	-41.31	174.891	12.2488	5.67625
Anisomorpha buprestoides	29.2853	-81.6479	20.9817	2.75867
Diapheromera femorata	39.1212	-83.399	11.2123	3.126
Diapheromera femorata	42.59	-73.4941	6.96967	3.26467
Carausius morosus	41.7475	-8.86379	13.9801	3.10254
Diapheromera femorata	39.3541	-94.9146	12.4757	4.10733
Diapheromera femorata	19.0655	-99.6495	12.6363	2.69467
Diapheromera femorata	40.0556	-75.2521	11.922	3.19067
Diapheromera femorata	39.4963	-84.0916	11.0943	3.421
Carausius morosus	32.6763	-16.9214	15.184	5.20933
Anisomorpha buprestoides	27	-80.1018	23.5306	4.4381
Diapheromera femorata	43.4605	-70.3865	7.86991	4.37639
Bacillus rossius	41.596	1.78007	12.7983	2.992
Diapheromera femorata	45.4273	-76.7349	4.80167	3.17333
Heteropteryx dilatata	6.0589	101.407	25.4417	1.32067
Diapheromera femorata	30.8138	-94.0238	18.8157	2.84
Carausius morosus	38.8124	-9.42305	15.7193	4.02267
Carausius morosus	33.14	-117.142	17.5283	2.86467
Anisomorpha buprestoides	29.8003	-95.4058	20.856	3.43967
Anisomorpha buprestoides	29.6605	-82.3694	20.61	2.412
Diapheromera femorata	35.6381	-94.169	14.7557	3.32933
Diapheromera femorata	36.5739	-82.8976	12.5707	2.138
Diapheromera femorata	28.7651	-97.0294	21.3247	3.85167
Diapheromera femorata	36.8943	-88.1027	14.1853	3.18733
Tropidoderus childrenii	-33.7948	151.181	17.4963	3.92733
Ctenomorpha marginipennis	-34.5752	150.83	17.2574	4.1662
Ctenomorpha marginipennis	-34.3065	150.935	16.7042	4.01333
Ctenomorpha marginipennis	-33.9482	151.184	18.0344	4.1663
Diapheromera femorata	44.0474	-92.4519	7.04833	3.67033
Ctenomorpha marginipennis	-31.7337	152.649	18.0513	3.54733
Anisomorpha buprestoides	33.22	-92.6821	17.3343	2.66633
Ctenomorpha marginipennis	-34.1393	151.136	16.9917	4.325
Ctenomorpha marginipennis	-28.1926	153.272	16.917	3.61367
Diapheromera femorata	39.3262	-76.6111	13.6617	3.655
Diapheromera femorata	42.0389	-82.6541	9.35333	4.459
Diapheromera femorata	39.5918	-77.4359	11.2	2.964
Diapheromera femorata	37.5974	-91.7354	12.6867	3.30133
Anisomorpha buprestoides	29.7309	-81.8007	20.3863	2.58433
Carausius morosus	37.7541	-25.6032	17.2223	3.42967
Ctenomorpha marginipennis	-37.3696	144.207	11.164	4.587
Ctenomorpha marginipennis	-33.7739	151.116	17.4843	3.65933
Ctenomorpha marginipennis	-41.3397	147.06	12.9163	5.07067
Ctenomorpha marginipennis	-38.3875	144.841	14.191	5.653
Carausius morosus	41.0126	-8.60123	14.463	2.92867
Anisomorpha buprestoides	25.7588	-80.7664	24.004	3.26767
Diapheromera femorata	37.5556	-84.239	12.71	2.58067
Anisomorpha buprestoides	28.4451	-81.5371	22.2183	2.89167
Diapheromera femorata	42.1392	-87.892	9.45433	4.25267
Diapheromera femorata	44.9537	-75.7638	5.98267	3.416
Diapheromera femorata	43.5552	-79.6745	8.26967	4.02667
Diapheromera femorata	35.0734	-92.495	16.214	2.50533
Diapheromera femorata	40.1815	-77.1106	11.126	2.91767
Ctenomorpha marginipennis	-37.6532	145.534	13.833	3.77367
Ctenomorpha marginipennis	-34.1185	150.871	16.327	3.29567
Anisomorpha buprestoides	29.5697	-82.1984	20.3947	2.47
Ctenomorpha marginipennis	-33.6259	150.311	12.174	3
Ctenomorpha marginipennis	-37.3696	144.207	11.164	4.587
Carausius morosus	37.847	-25.8323	16.4243	3.56767
Diapheromera femorata	45.3245	-75.8949	5.79167	3.20967
Anisomorpha buprestoides	28.7065	-81.1236	21.6977	3.342
Ctenomorpha marginipennis	-34.1833	150.992	15.8547	4.022
Anisomorpha buprestoides	26.4958	-80.0712	24.0588	4.50098
Anisomorpha buprestoides	29.6393	-82.2687	20.4647	2.42333
Ctenomorpha marginipennis	-31.9374	152.342	18.0733	3.248
Diapheromera femorata	38.8583	-77.3281	13.1693	2.78233
Ctenomorpha marginipennis	-37.0684	149.896	15.219	4.34907
Diapheromera femorata	42.9881	-80.2051	7.91533	3.82167
Anisomorpha buprestoides	27.9173	-81.5659	22.484	2.85067
Diapheromera femorata	36.4947	-82.6843	12.7863	2.11133
Ctenomorpha marginipennis	-33.8138	151.021	18.012	3.86033
Diapheromera femorata	37.5575	-84.2464	12.71	2.58067
Diapheromera femorata	37.0211	-82.9265	11.8983	2.36567
Diapheromera femorata	36.6583	-94.072	13.5313	3.70367
Clitarchus hookeri	-36.8564	174.779	15.2425	5.27
Ctenomorpha marginipennis	-38.1327	145.279	14.3067	5.17967
Ctenomorpha marginipennis	-37.6592	148.514	14.2687	4.27133
Ctenomorpha marginipennis	-38.2502	145.17	14.447	5.348
Ctenomorpha marginipennis	-37.9349	145.408	13.642	4.31
Diapheromera femorata	44.9986	-75.7689	5.947	3.38
Ctenomorpha marginipennis	-38.671	143.493	12.1403	6.06933
Ctenomorpha marginipennis	-33.7367	150.381	13.0127	2.84733
Ctenomorpha marginipennis	-37.8918	145.306	13.818	4.48967
Diapheromera femorata	44.0206	-80.0574	5.613	4.15767
Anisomorpha buprestoides	28.9438	-81.3404	21.3213	3.04267
Ctenomorpha marginipennis	-37.7946	148.228	14.556	4.69537
Diapheromera femorata	44.6837	-76.3932	6.05933	3.858
Ctenomorpha marginipennis	-37.3837	144.56	11.234	4.51767
Diapheromera femorata	34.1786	-94.7826	15.9423	3.193
Ctenomorpha marginipennis	-32.9372	151.777	18.3962	3.90682
Diapheromera femorata	37.7954	-84.1902	12.634	2.63633
Ctenomorpha marginipennis	-37.4914	144.357	11.2417	4.32933
Anisomorpha buprestoides	33.1611	-93.3015	17.1903	2.72067
Ctenomorpha marginipennis	-27.3883	152.878	19.3043	3.26833
Ctenomorpha marginipennis	-26.3818	152.99	20.235	3.59267
Anisomorpha buprestoides	27.2819	-81.3183	22.572	2.78133
Ctenomorpha marginipennis	-38.0553	145.623	14.2323	4.40667
Diapheromera femorata	43.5408	-79.6193	8.34667	4.048
Ctenomorpha marginipennis	-35.7931	150.22	16.1333	4.34028
Ctenomorpha marginipennis	-37.6906	149.492	14.4933	4.39733
Diapheromera femorata	34.6956	-94.6923	15.0707	3.511
Diapheromera femorata	37.6542	-83.7173	12.2617	2.441
Diapheromera femorata	39.1316	-77.5287	12.653	2.59167
Ctenomorpha marginipennis	-37.8243	145.407	13.2893	4.31333
Clitarchus hookeri	-41.3448	174.94	11.796	5.80233
Ctenomorpha marginipennis	-33.5093	150.472	13.964	2.742
Anisomorpha buprestoides	29.7922	-82.3516	20.2447	2.396
Ctenomorpha marginipennis	-37.9845	145.154	14.9583	5.139
Ctenomorpha marginipennis	-37.5588	145.528	10.7597	4.304
Diapheromera femorata	39.5918	-77.4358	11.2	2.964
Anisomorpha buprestoides	33.3468	-93.1843	17.0053	2.69
Pulchriphyllium agathyrsus	6.41186	80.456	23.9363	1.884
Bacillus rossius	44.1351	9.6832	12.1004	3.90476
Acrophylla titan	-31.4	152.9	18.4453	4.21433
Extatosoma tiaratum	-16.8411	145.686	24.1537	4.45633
Anchiale briareus	-16.7525	145.678	24.5806	4.52847
Diapheromera femorata	41.122	-77.701	8.86767	3.26033
Diapheromera femorata	44.3329	-78.3956	6.03533	3.63267
Diapheromera femorata	43.2581	-81.8456	7.79533	3.98433
Diapheromera femorata	37.536	-77.4891	14.778	2.204
Anisomorpha buprestoides	28.0598	-80.5909	22.7246	4.10044
Anisomorpha buprestoides	30.107	-85.6542	19.9548	3.48465
Heteropteryx dilatata	5.46512	100.282	26.3538	2.21515
Anisomorpha buprestoides	34.3671	-94.0286	15.0817	3.05333
Anisomorpha buprestoides	28.9879	-81.3563	21.2747	3.05967
Anisomorpha buprestoides	28.0229	-82.6058	22.535	3.46533
Diapheromera femorata	44.0946	-80.8951	6.21033	4.06267
Diapheromera femorata	36.8324	-85.0149	13.833	2.42767
Anisomorpha buprestoides	34.2204	-77.8283	17.5739	4.27955
Anisomorpha buprestoides	28.1002	-80.6096	22.6464	4.13214
Diapheromera femorata	43.0288	-85.6426	8.824	3.75333
Anisomorpha buprestoides	26.8851	-80.0565	23.6976	4.47024
Anisomorpha buprestoides	34.2413	-77.8654	17.7097	4.17433
Diapheromera femorata	44.7805	-76.2297	6.21467	3.741
Diapheromera femorata	43.8078	-70.8262	6.823	2.88033
Anisomorpha buprestoides	33.9633	-77.9258	17.5031	4.75208
Diapheromera femorata	39.1335	-77.5282	12.653	2.59167
Anisomorpha buprestoides	28.0031	-81.005	22.2193	3.05333
Anisomorpha buprestoides	30.1567	-81.358	20.619	3.92857
Diapheromera femorata	43.4709	-79.95	7.05067	4.003
Diapheromera femorata	38.1503	-83.4248	12.1033	2.599
Diapheromera femorata	44.855	-75.5086	6.13833	3.283
Anisomorpha buprestoides	27.0361	-82.1536	22.9653	3.54667
Anisomorpha buprestoides	26.687	-80.1364	23.872	4.13633
Bacillus rossius	45.6059	9.30172	12.6073	1.22433
Diapheromera femorata	44.3534	-76.0573	6.81067	3.86867
Diapheromera femorata	43.617	-79.7213	7.99533	4.017
Diapheromera femorata	44.2788	-76.5929	6.84733	4.17
Ctenomorpha marginipennis	-33.8804	151.279	17.6719	4.03281
Diapheromera femorata	43.6965	-79.2555	8.27667	4.07933
Bacillus rossius	43.6114	6.94926	14.817	3.77533
Diapheromera femorata	43.2475	-81.8444	7.93133	3.99
Diapheromera femorata	43.2924	-84.6111	8.02333	3.267
Diapheromera femorata	43.2442	-81.8506	7.93133	3.99
Ctenomorpha marginipennis	-41.4483	147.131	13.052	4.31733
Diapheromera femorata	37.2024	-80.401	11.6527	2.62967
Diapheromera femorata	32.332	-110.903	20.2363	2.92833
Diapheromera femorata	43.2573	-81.8479	7.79533	3.98433
Clitarchus hookeri	-40.0468	175.956	11.2417	3.909
Diapheromera femorata	45.1664	-87.2254	6.53333	4.12367
Diapheromera femorata	42.5543	-81.5516	8.41233	4.068
Anisomorpha buprestoides	30.3295	-84.5569	19.4543	2.644
Anisomorpha buprestoides	29.2445	-82.1523	21	2.50867
Anisomorpha buprestoides	32.3145	-95.2542	18.5663	3.299
Diapheromera femorata	44.4944	-78.4372	5.929	3.51967
Diapheromera femorata	43.2482	-81.8224	8.02533	3.988
Diapheromera femorata	34.2629	-94.7148	15.8053	3.20833
Diapheromera femorata	41.6422	-73.7556	9.534	2.96
Acrophylla wuelfingi	-16.9036	145.75	24.598	4.66833
Diapheromera femorata	44.0959	-92.4658	6.98833	3.651
Anisomorpha buprestoides	26.8569	-80.0724	23.7735	4.46477
Diapheromera femorata	43.9224	-79.8448	6.261	4.06667
Diapheromera femorata	45.3985	-94.0828	6.325	3.4
Diapheromera femorata	38.8767	-77.4954	13.1063	2.57267
Anisomorpha buprestoides	27.1837	-80.2485	23.4167	4.31111
[truncated: 7,733 more rows]
