# Supplementary material for: Phasmid species that inhabit colder environments are less likely to have the ability to fly
Source: Ecol Evol. 2023 Jul 20;13(7):e10290. doi: 10.1002/ece3.10290 (PMC10361346; doi:10.1002/ece3.10290)
Supplement: Supplementary file 6 — Dataset S6. [file ECE3-13-e10290-s011.txt]

[Dataset.S6 Main dated Phasmatodea phylogeny in nexus tree format, which is referred to as B2 in Bank and Bradler (2022)]
[tree includes species at tips and node ages in millions of years]
#NEXUS

Begin taxa;
	Dimensions ntax=515;
		Taxlabels
			18-217
			20-004
			16-148
			16-120
			BAF1
			BAL3
			BAL4
			17-336
			16-282
			CLN4
			CLO2
			CRG2
			16-202
			DAJ1
			ENK1
			16-067
			16-142
			GB173
			GB174
			GB175
			GB176
			GB177
			GB178
			GB179
			GB180
			GB181
			GB182
			GB183
			GB184
			GB185
			GB186
			GB187
			GB188
			GB189
			GB190
			GB191
			GB192
			GB193
			GB194
			GB195
			GB196
			GB197
			GB198
			GB199
			GB200
			GB201
			GB202
			GB203
			GB204
			GB205
			GB206
			GB207
			GB208
			GB209
			GB210
			GB211
			GB212
			GB213
			GB214
			GB215
			GB216
			GB217
			GB218
			GB219
			GB220
			GB221
			16-196
			16-122
			16-121
			16-264
			16-030
			LET1
			LON3
			LOP3
			MAC1
			Ma001
			Ma003
			Ma004
			Ma005
			Ma006
			Ma007
			Ma013
			Ma018
			Ma019
			Ma028
			Ma029
			Ma032
			Ma036
			Ma039
			Ma060
			Ma070
			Ma085
			Ma091
			Ma095
			Ma100
			Ma102
			Ma113
			Ma119
			Ma122
			Ma123
			Ma124
			16-096
			16-099
			PAZ1
			PHA4
			PIJ1
			PRC1
			PSM1
			Q7
			S7
			S9
			SB0002
			SB0005
			SB0007
			SB0008
			SB0009
			SB0012
			SB0013
			SB0016
			SB0017
			SB0020
			SB0022
			SB0024
			SB0026
			SB0028
			SB0030
			SB0031
			SB0043
			SB0051
			SB0052
			SB0055
			SB0056
			SB0057
			SB0060
			SB0061
			SB0062
			SB0065
			SB0066
			SB0067
			SB0069
			SB0070
			SB0071
			SB0072
			SB0075
			SB0079
			SB0080
			SB0084
			SB0085
			SB0086
			SB0087
			SB0089
			SB0094
			SB0096
			SB0097
			SB0101
			SB0103
			SB0107
			SB0108
			SB0110
			SB0111
			SB0113
			SB0115
			SB0118
			SB0123
			SB0126
			SB0132
			SB0136
			SB0138
			SB0140
			SB0141
			SB0146
			SB0149
			SB0150
			SB0152
			SB0158
			SB0162
			SB0163
			SB0167
			SB0168
			SB0170
			SB0171
			SB0172
			SB0176
			SB0178
			SB0180
			SB0181
			SB0182
			SB0183
			SB0184
			SB0186
			SB0187
			SB0188
			SB0189
			SB0190
			SB0191
			SB0193
			SB0196
			SB0202
			SB0206
			SB0207
			SB0212
			SB0214
			SB0215
			SB0216
			SB0217
			SB0218
			SB0219
			SB0224
			SB0232
			SB0234
			SB0236
			SB0237
			SB0257
			SB0262
			SB0270
			SB0280
			SB0287
			SB0293
			SB0295
			SB0296
			SB0300
			SB0301
			SB0308
			SB0316
			SB0318
			SB0321
			SB0322
			SB0327
			SB0329
			SB0334
			SB0339
			SB0342
			SB0343
			SB0344
			SB0345
			SB0346
			SB0347
			SB0348
			SB0349
			SB0351
			SB0352
			SB0353
			SB0354
			SB0355
			SB0357
			SB0361
			SB0362
			SB0363
			SB0366
			SB0367
			SB0368
			SB0370
			SB0371
			SB0373
			SB0374
			SB0375
			SB0376
			SB0377
			SB0378
			SB0379
			SB0380
			SB0381
			SB0391
			SB0395
			SB0397
			SB0398
			SB0399
			SB0400
			SB0403
			SB0405
			SB0406
			SB0414
			SB0415
			SB0416
			SB0420
			SB0421
			SB0422
			SB0426
			SB0429
			SB0430
			SB0434
			SB0437
			SB0438
			SB0440
			SB0442
			SB0444
			SB0450
			SB0451
			SB0456
			SB0458
			SB0459
			SB0465
			SB0466
			SB0469
			SB0470
			SB0472
			SB0473
			SB0474
			SB0476
			SB0479
			SB0480
			SB0481
			SB0496
			SB0497
			SB0498
			SB0499
			SB0501
			SB0511
			SB0515
			SB0517
			SB0519
			SB0521
			SB0524
			SB0526
			SB0529
			SB0530
			SB0536
			SB0537
			SB0538
			SB0540
			SB0541
			SB0542
			SB0543
			SB0544
			SB0548
			SB0549
			SB0550
			SB0553
			SB0554
			SB0555
			SB0557
			SB0558
			SB0559
			SB0565
			SB0567
			SB0568
			SB0571
			SB0573
			GB001
			GB002
			GB003
			GB004
			GB005
			GB006
			GB007
			GB008
			GB009
			GB010
			GB011
			GB012
			GB013
			GB014
			GB015
			GB016
			GB017
			GB018
			GB019
			GB020
			GB021
			GB022
			GB023
			GB024
			GB025
			GB026
			GB027
			GB028
			GB029
			GB030
			GB031
			GB032
			GB033
			GB034
			GB035
			GB036
			GB037
			GB038
			GB039
			GB040
			GB041
			GB042
			GB043
			GB044
			GB045
			GB046
			GB047
			GB048
			GB049
			GB050
			GB051
			GB052
			GB053
			GB054
			GB055
			GB056
			GB057
			GB058
			GB059
			GB060
			GB061
			GB062
			GB063
			GB064
			GB065
			GB066
			GB067
			GB068
			GB069
			GB070
			GB071
			GB072
			GB073
			GB074
			GB075
			GB076
			GB077
			GB078
			GB079
			GB080
			GB081
			GB082
			GB083
			GB084
			GB085
			GB086
			GB087
			GB088
			GB089
			GB090
			GB091
			GB092
			GB093
			GB094
			GB095
			GB096
			GB097
			GB098
			GB099
			GB100
			GB101
			GB102
			GB103
			GB104
			GB105
			GB106
			GB107
			GB108
			GB109
			GB110
			GB111
			GB112
			GB113
			GB114
			GB115
			GB116
			GB117
			GB118
			GB119
			GB120
			GB121
			GB122
			GB123
			GB124
			GB125
			GB126
			GB127
			GB128
			GB129
			GB130
			GB131
			GB132
			GB133
			GB134
			GB135
			GB136
			GB137
			GB138
			GB139
			GB140
			GB141
			GB142
			GB143
			GB144
			GB145
			GB146
			GB147
			GB148
			GB149
			GB150
			GB151
			GB152
			GB153
			GB154
			GB155
			GB156
			GB157
			GB158
			GB159
			GB160
			GB161
			GB162
			GB163
			GB164
			GB165
			GB166
			GB167
			GB168
			GB169
			GB170
			GB171
			GB172
			SER1
			SLT13
			17-008
			16-232
			17-256
			;
End;
Begin trees;
	Translate
		   1 18-217,
		   2 20-004,
		   3 16-148,
		   4 16-120,
		   5 BAF1,
		   6 BAL3,
		   7 BAL4,
		   8 17-336,
		   9 16-282,
		  10 CLN4,
		  11 CLO2,
		  12 CRG2,
		  13 16-202,
		  14 DAJ1,
		  15 ENK1,
		  16 16-067,
		  17 16-142,
		  18 GB173,
		  19 GB174,
		  20 GB175,
		  21 GB176,
		  22 GB177,
		  23 GB178,
		  24 GB179,
		  25 GB180,
		  26 GB181,
		  27 GB182,
		  28 GB183,
		  29 GB184,
		  30 GB185,
		  31 GB186,
		  32 GB187,
		  33 GB188,
		  34 GB189,
		  35 GB190,
		  36 GB191,
		  37 GB192,
		  38 GB193,
		  39 GB194,
		  40 GB195,
		  41 GB196,
		  42 GB197,
		  43 GB198,
		  44 GB199,
		  45 GB200,
		  46 GB201,
		  47 GB202,
		  48 GB203,
		  49 GB204,
		  50 GB205,
		  51 GB206,
		  52 GB207,
		  53 GB208,
		  54 GB209,
		  55 GB210,
		  56 GB211,
		  57 GB212,
		  58 GB213,
		  59 GB214,
		  60 GB215,
		  61 GB216,
		  62 GB217,
		  63 GB218,
		  64 GB219,
		  65 GB220,
		  66 GB221,
		  67 16-196,
		  68 16-122,
		  69 16-121,
		  70 16-264,
		  71 16-030,
		  72 LET1,
		  73 LON3,
		  74 LOP3,
		  75 MAC1,
		  76 Ma001,
		  77 Ma003,
		  78 Ma004,
		  79 Ma005,
		  80 Ma006,
		  81 Ma007,
		  82 Ma013,
		  83 Ma018,
		  84 Ma019,
		  85 Ma028,
		  86 Ma029,
		  87 Ma032,
		  88 Ma036,
		  89 Ma039,
		  90 Ma060,
		  91 Ma070,
		  92 Ma085,
		  93 Ma091,
		  94 Ma095,
		  95 Ma100,
		  96 Ma102,
		  97 Ma113,
		  98 Ma119,
		  99 Ma122,
		 100 Ma123,
		 101 Ma124,
		 102 16-096,
		 103 16-099,
		 104 PAZ1,
		 105 PHA4,
		 106 PIJ1,
		 107 PRC1,
		 108 PSM1,
		 109 Q7,
		 110 S7,
		 111 S9,
		 112 SB0002,
		 113 SB0005,
		 114 SB0007,
		 115 SB0008,
		 116 SB0009,
		 117 SB0012,
		 118 SB0013,
		 119 SB0016,
		 120 SB0017,
		 121 SB0020,
		 122 SB0022,
		 123 SB0024,
		 124 SB0026,
		 125 SB0028,
		 126 SB0030,
		 127 SB0031,
		 128 SB0043,
		 129 SB0051,
		 130 SB0052,
		 131 SB0055,
		 132 SB0056,
		 133 SB0057,
		 134 SB0060,
		 135 SB0061,
		 136 SB0062,
		 137 SB0065,
		 138 SB0066,
		 139 SB0067,
		 140 SB0069,
		 141 SB0070,
		 142 SB0071,
		 143 SB0072,
		 144 SB0075,
		 145 SB0079,
		 146 SB0080,
		 147 SB0084,
		 148 SB0085,
		 149 SB0086,
		 150 SB0087,
		 151 SB0089,
		 152 SB0094,
		 153 SB0096,
		 154 SB0097,
		 155 SB0101,
		 156 SB0103,
		 157 SB0107,
		 158 SB0108,
		 159 SB0110,
		 160 SB0111,
		 161 SB0113,
		 162 SB0115,
		 163 SB0118,
		 164 SB0123,
		 165 SB0126,
		 166 SB0132,
		 167 SB0136,
		 168 SB0138,
		 169 SB0140,
		 170 SB0141,
		 171 SB0146,
		 172 SB0149,
		 173 SB0150,
		 174 SB0152,
		 175 SB0158,
		 176 SB0162,
		 177 SB0163,
		 178 SB0167,
		 179 SB0168,
		 180 SB0170,
		 181 SB0171,
		 182 SB0172,
		 183 SB0176,
		 184 SB0178,
		 185 SB0180,
		 186 SB0181,
		 187 SB0182,
		 188 SB0183,
		 189 SB0184,
		 190 SB0186,
		 191 SB0187,
		 192 SB0188,
		 193 SB0189,
		 194 SB0190,
		 195 SB0191,
		 196 SB0193,
		 197 SB0196,
		 198 SB0202,
		 199 SB0206,
		 200 SB0207,
		 201 SB0212,
		 202 SB0214,
		 203 SB0215,
		 204 SB0216,
		 205 SB0217,
		 206 SB0218,
		 207 SB0219,
		 208 SB0224,
		 209 SB0232,
		 210 SB0234,
		 211 SB0236,
		 212 SB0237,
		 213 SB0257,
		 214 SB0262,
		 215 SB0270,
		 216 SB0280,
		 217 SB0287,
		 218 SB0293,
		 219 SB0295,
		 220 SB0296,
		 221 SB0300,
		 222 SB0301,
		 223 SB0308,
		 224 SB0316,
		 225 SB0318,
		 226 SB0321,
		 227 SB0322,
		 228 SB0327,
		 229 SB0329,
		 230 SB0334,
		 231 SB0339,
		 232 SB0342,
		 233 SB0343,
		 234 SB0344,
		 235 SB0345,
		 236 SB0346,
		 237 SB0347,
		 238 SB0348,
		 239 SB0349,
		 240 SB0351,
		 241 SB0352,
		 242 SB0353,
		 243 SB0354,
		 244 SB0355,
		 245 SB0357,
		 246 SB0361,
		 247 SB0362,
		 248 SB0363,
		 249 SB0366,
		 250 SB0367,
		 251 SB0368,
		 252 SB0370,
		 253 SB0371,
		 254 SB0373,
		 255 SB0374,
		 256 SB0375,
		 257 SB0376,
		 258 SB0377,
		 259 SB0378,
		 260 SB0379,
		 261 SB0380,
		 262 SB0381,
		 263 SB0391,
		 264 SB0395,
		 265 SB0397,
		 266 SB0398,
		 267 SB0399,
		 268 SB0400,
		 269 SB0403,
		 270 SB0405,
		 271 SB0406,
		 272 SB0414,
		 273 SB0415,
		 274 SB0416,
		 275 SB0420,
		 276 SB0421,
		 277 SB0422,
		 278 SB0426,
		 279 SB0429,
		 280 SB0430,
		 281 SB0434,
		 282 SB0437,
		 283 SB0438,
		 284 SB0440,
		 285 SB0442,
		 286 SB0444,
		 287 SB0450,
		 288 SB0451,
		 289 SB0456,
		 290 SB0458,
		 291 SB0459,
		 292 SB0465,
		 293 SB0466,
		 294 SB0469,
		 295 SB0470,
		 296 SB0472,
		 297 SB0473,
		 298 SB0474,
		 299 SB0476,
		 300 SB0479,
		 301 SB0480,
		 302 SB0481,
		 303 SB0496,
		 304 SB0497,
		 305 SB0498,
		 306 SB0499,
		 307 SB0501,
		 308 SB0511,
		 309 SB0515,
		 310 SB0517,
		 311 SB0519,
		 312 SB0521,
		 313 SB0524,
		 314 SB0526,
		 315 SB0529,
		 316 SB0530,
		 317 SB0536,
		 318 SB0537,
		 319 SB0538,
		 320 SB0540,
		 321 SB0541,
		 322 SB0542,
		 323 SB0543,
		 324 SB0544,
		 325 SB0548,
		 326 SB0549,
		 327 SB0550,
		 328 SB0553,
		 329 SB0554,
		 330 SB0555,
		 331 SB0557,
		 332 SB0558,
		 333 SB0559,
		 334 SB0565,
		 335 SB0567,
		 336 SB0568,
		 337 SB0571,
		 338 SB0573,
		 339 GB001,
		 340 GB002,
		 341 GB003,
		 342 GB004,
		 343 GB005,
		 344 GB006,
		 345 GB007,
		 346 GB008,
		 347 GB009,
		 348 GB010,
		 349 GB011,
		 350 GB012,
		 351 GB013,
		 352 GB014,
		 353 GB015,
		 354 GB016,
		 355 GB017,
		 356 GB018,
		 357 GB019,
		 358 GB020,
		 359 GB021,
		 360 GB022,
		 361 GB023,
		 362 GB024,
		 363 GB025,
		 364 GB026,
		 365 GB027,
		 366 GB028,
		 367 GB029,
		 368 GB030,
		 369 GB031,
		 370 GB032,
		 371 GB033,
		 372 GB034,
		 373 GB035,
		 374 GB036,
		 375 GB037,
		 376 GB038,
		 377 GB039,
		 378 GB040,
		 379 GB041,
		 380 GB042,
		 381 GB043,
		 382 GB044,
		 383 GB045,
		 384 GB046,
		 385 GB047,
		 386 GB048,
		 387 GB049,
		 388 GB050,
		 389 GB051,
		 390 GB052,
		 391 GB053,
		 392 GB054,
		 393 GB055,
		 394 GB056,
		 395 GB057,
		 396 GB058,
		 397 GB059,
		 398 GB060,
		 399 GB061,
		 400 GB062,
		 401 GB063,
		 402 GB064,
		 403 GB065,
		 404 GB066,
		 405 GB067,
		 406 GB068,
		 407 GB069,
		 408 GB070,
		 409 GB071,
		 410 GB072,
		 411 GB073,
		 412 GB074,
		 413 GB075,
		 414 GB076,
		 415 GB077,
		 416 GB078,
		 417 GB079,
		 418 GB080,
		 419 GB081,
		 420 GB082,
		 421 GB083,
		 422 GB084,
		 423 GB085,
		 424 GB086,
		 425 GB087,
		 426 GB088,
		 427 GB089,
		 428 GB090,
		 429 GB091,
		 430 GB092,
		 431 GB093,
		 432 GB094,
		 433 GB095,
		 434 GB096,
		 435 GB097,
		 436 GB098,
		 437 GB099,
		 438 GB100,
		 439 GB101,
		 440 GB102,
		 441 GB103,
		 442 GB104,
		 443 GB105,
		 444 GB106,
		 445 GB107,
		 446 GB108,
		 447 GB109,
		 448 GB110,
		 449 GB111,
		 450 GB112,
		 451 GB113,
		 452 GB114,
		 453 GB115,
		 454 GB116,
		 455 GB117,
		 456 GB118,
		 457 GB119,
		 458 GB120,
		 459 GB121,
		 460 GB122,
		 461 GB123,
		 462 GB124,
		 463 GB125,
		 464 GB126,
		 465 GB127,
		 466 GB128,
		 467 GB129,
		 468 GB130,
		 469 GB131,
		 470 GB132,
		 471 GB133,
		 472 GB134,
		 473 GB135,
		 474 GB136,
		 475 GB137,
		 476 GB138,
		 477 GB139,
		 478 GB140,
		 479 GB141,
		 480 GB142,
		 481 GB143,
		 482 GB144,
		 483 GB145,
		 484 GB146,
		 485 GB147,
		 486 GB148,
		 487 GB149,
		 488 GB150,
		 489 GB151,
		 490 GB152,
		 491 GB153,
		 492 GB154,
		 493 GB155,
		 494 GB156,
		 495 GB157,
		 496 GB158,
		 497 GB159,
		 498 GB160,
		 499 GB161,
		 500 GB162,
		 501 GB163,
		 502 GB164,
		 503 GB165,
		 504 GB166,
		 505 GB167,
		 506 GB168,
		 507 GB169,
		 508 GB170,
		 509 GB171,
		 510 GB172,
		 511 SER1,
		 512 SLT13,
		 513 17-008,
		 514 16-232,
		 515 17-256
;
tree TREE1 = ((((((((((((((1[&height=6.133388263733865E-14,height_95%_HPD={2.8421709430404007E-14,1.1368683772161603E-13},height_median=5.6843418860808015E-14,height_range={0.0,4.547473508864641E-13},length=13.198877502914495,length_95%_HPD={6.618438618736093,20.177342849920365},length_median=13.006470094351727,length_range={3.9597553947797905,30.165691945525282},rate=0.004297072117868026,rate_95%_HPD={0.002198322573959784,0.006998886522260908},rate_median=0.00404242829909661,rate_range={0.0014530668611985149,0.012718263474128085}]:13.198877502914495,3[&height=6.133388263733865E-14,height_95%_HPD={2.8421709430404007E-14,1.1368683772161603E-13},height_median=5.6843418860808015E-14,height_range={0.0,4.547473508864641E-13},length=13.198877502914495,length_95%_HPD={6.618438618736093,20.177342849920365},length_median=13.006470094351727,length_range={3.9597553947797905,30.165691945525282},rate=0.0025873548214367693,rate_95%_HPD={0.001292167686627123,0.004212215798017753},rate_median=0.0024338168067683406,rate_range={9.146550048337932E-4,0.009995775762456605}]:13.198877502914495)[&CAheight_95%_HPD={0.0,19.166263988691725},CAheight_mean=11.879033747414951,CAheight_median=12.51372824173123,CAheight_range={0.0,30.16569194552531},height=13.198877502914558,height_95%_HPD={6.6184386187362065,20.177342849920393},height_median=13.006470094351783,height_range={3.959755394780018,30.16569194552531},length=7.544861403808312,length_95%_HPD={2.2915792187295665,14.019702642064289},length_median=7.005395365543222,length_range={0.4041487818205667,26.89405205418541},posterior=1.0,rate=0.0030818126761623715,rate_95%_HPD={0.0011393735495782284,0.005490338126021743},rate_median=0.002842860479406753,rate_range={6.299912002914956E-4,0.030875238547888883}]:7.54486140380825,4[&height=6.130125151284909E-14,height_95%_HPD={2.8421709430404007E-14,1.1368683772161603E-13},height_median=5.6843418860808015E-14,height_range={0.0,4.547473508864641E-13},length=20.743738906722744,length_95%_HPD={12.537840043461358,29.766051608345037},length_median=20.47813567911456,length_range={8.5600688488978,43.104645002541076},rate=0.0026057960933543547,rate_95%_HPD={0.0014269607580934423,0.0038872031021711735},rate_median=0.0025120720875834277,rate_range={0.0010630646649852638,0.0069044430026105035}]:20.743738906722747)[&CAheight_95%_HPD={0.0,27.96093391094564},CAheight_mean=18.6694341595421,CAheight_median=19.919136289424642,CAheight_range={0.0,43.10464500254125},height=20.743738906722808,height_95%_HPD={12.537840043461415,29.766051608345094},height_median=20.478135679114644,height_range={8.56006884889797,43.10464500254125},length=22.06652170084972,length_95%_HPD={12.049384176814897,31.56013321178935},length_median=22.037673390543006,length_range={5.738434878968405,47.50550757293712},posterior=1.0,rate=0.0026490012074322855,rate_95%_HPD={0.001450580636892448,0.004036399136862768},rate_median=0.00252862815549205,rate_range={9.701776845798938E-4,0.008582599457931753}]:36.30085373043151,((((2[&height=6.140967105550794E-14,height_95%_HPD={0.0,1.1368683772161603E-13},height_median=5.6843418860808015E-14,height_range={0.0,4.547473508864641E-13},length=10.499574867937689,length_95%_HPD={4.744610604753461,17.316842301369235},length_median=10.124356424799032,length_range={1.3490010707025135,29.356770719905427},rate=0.0030287827336572507,rate_95%_HPD={0.0013520912606710888,0.004990940816215057},rate_median=0.0028037377676121454,rate_range={9.98145868055772E-4,0.018362038677704803}]:10.499574867937689,513[&height=6.140967105550794E-14,height_95%_HPD={0.0,1.1368683772161603E-13},height_median=5.6843418860808015E-14,height_range={0.0,4.547473508864641E-13},length=10.499574867937689,length_95%_HPD={4.744610604753461,17.316842301369235},length_median=10.124356424799032,length_range={1.3490010707025135,29.356770719905427},rate=0.003647209741458173,rate_95%_HPD={0.001655484494597583,0.00601239279185013},rate_median=0.003381950438243744,rate_range={0.0011879512918351977,0.025597116603041894}]:10.499574867937689)[&CAheight_95%_HPD={0.0,16.20106405546926},CAheight_mean=9.44965237856029,CAheight_median=9.70875598298801,CAheight_range={0.0,29.356770719905484},height=10.499574867937751,height_95%_HPD={4.74461060475349,17.31684230136929},height_median=10.12435642479906,height_range={1.349001070702741,29.356770719905484},length=9.3549936644226,length_95%_HPD={2.921348575496779,17.006158611990827},length_median=8.817297242997427,length_range={0.8905700978971254,28.26390164422358},posterior=1.0,rate=0.0030479712597726856,rate_95%_HPD={0.0011499988132761846,0.005426515321825489},rate_median=0.0027981084761101683,rate_range={7.906096656087305E-4,0.022887254673448314}]:14.748625988218679,((13[&height=6.12433575823031E-14,height_95%_HPD={0.0,1.1368683772161603E-13},height_median=5.6843418860808015E-14,height_range={0.0,4.547473508864641E-13},length=20.164999866069238,length_95%_HPD={12.459389272124213,28.157393519122195},length_median=20.047675695180374,length_range={7.043716369011861,43.827972801521355},rate=0.0026832410132748325,rate_95%_HPD={0.0016473506291370874,0.0038975666775795488},rate_median=0.0025895239363956236,rate_range={9.755781266534766E-4,0.0069695712220879495}]:21.045642713923204,67[&height=6.126125206992641E-14,height_95%_HPD={0.0,1.1368683772161603E-13},height_median=5.6843418860808015E-14,height_range={0.0,4.547473508864641E-13},length=21.042476950994214,length_95%_HPD={12.336220945608972,30.343881654872405},length_median=20.661884503407663,length_range={7.043716369011861,47.880261708610874},rate=0.004521031098846672,rate_95%_HPD={0.0026448011308123284,0.006722961045547325},rate_median=0.004348364035103885,rate_range={0.0018631210386723172,0.012116335895621274}]:21.045642713923204)[&CAheight_95%_HPD={0.0,29.022619474818242},CAheight_mean=18.94114859233499,CAheight_median=20.007535798513686,CAheight_range={0.0,47.88026170861096},height=19.400212236876662,height_95%_HPD={12.333013486512925,27.22139859687016},height_median=19.234330630337922,height_range={7.043716369011946,40.67921813738664},length=4.7098807534858045,length_95%_HPD={0.8127686247315182,9.84330551337871},length_median=4.167393511537398,length_range={0.2624626943118642,23.950663374818504},posterior=0.73238028221177,rate=0.003015904654962374,rate_95%_HPD={6.549148652394352E-4,0.005592584504543437},rate_median=0.002763075518553422,rate_range={2.5043802820824126E-4,0.01695449556748485}]:3.566280566268645,((17[&height=6.132861955274356E-14,height_95%_HPD={0.0,1.1368683772161603E-13},height_median=5.6843418860808015E-14,height_range={0.0,4.547473508864641E-13},length=18.85198691555019,length_95%_HPD={11.570445108460717,26.28264613254572},length_median=18.707731274826102,length_range={6.903455006973786,39.46508805660227},rate=0.003753610506046392,rate_95%_HPD={0.0023418667180086844,0.0053596163501554986},rate_median=0.0036331570541532645,rate_range={0.0015762341616246257,0.00941211579808224}]:19.422307302985757,69[&height=6.123598926386997E-14,height_95%_HPD={0.0,1.1368683772161603E-13},height_median=5.6843418860808015E-14,height_range={0.0,4.547473508864641E-13},length=18.53035571669505,length_95%_HPD={11.5543214241888,25.815742725809315},length_median=18.388026181057484,length_range={6.902371789386393,41.317508174712145},rate=0.004263625211697885,rate_95%_HPD={0.002565190244646896,0.006111866470332711},rate_median=0.004125170638312464,rate_range={0.0016914456590286008,0.011861652031568757}]:19.422307302985757)[&CAheight_95%_HPD={0.0,25.723547554114134},CAheight_mean=17.480141311553616,CAheight_median=18.797810287514693,CAheight_range={0.0,41.3175081747122},height=17.97718209102272,height_95%_HPD={11.286509544403373,24.789875623699828},height_median=17.826473402292848,height_range={7.203496738849992,38.712969848039364},length=2.6191570818574714,length_95%_HPD={0.0067419731327902355,5.679540419167353},length_median=2.3126459798824897,length_range={1.6005919718509176E-4,12.476183529696073},posterior=0.545609421873264,rate=0.00308875650222613,rate_95%_HPD={9.127325942165004E-4,0.005842172458930159},rate_median=0.0028068843677964946,rate_range={2.691990221662552E-4,0.038732353316479805}]:1.5463476089238597,68[&height=6.124019973154604E-14,height_95%_HPD={0.0,1.1368683772161603E-13},height_median=5.6843418860808015E-14,height_range={0.0,4.547473508864641E-13},length=18.717774152843855,length_95%_HPD={11.736028466930748,26.18789847347938},length_median=18.61789198422389,length_range={4.559030439668788,41.282229500122725},rate=0.002929417132339599,rate_95%_HPD={0.0017923073846878267,0.0042486923717490145},rate_median=0.0028203168512362865,rate_range={0.0010651982466121947,0.009132367010622701}]:20.968654911909617)[&CAheight_95%_HPD={0.0,26.753723903301704},CAheight_mean=18.871859313905308,CAheight_median=20.362871831811646,CAheight_range={0.0,44.21303825485529},height=19.496924977182463,height_95%_HPD={13.62024509814097,25.87302270465949},height_median=19.34753938572004,height_range={9.105906195856221,39.51103159036987},length=2.593364406137065,length_95%_HPD={0.14782001361541575,5.546629913224933},length_median=2.332062720327116,length_range={0.0016780621930649886,11.551179670840725},posterior=0.2778785970889967,rate=0.0029666518011221775,rate_95%_HPD={0.0010304671184900066,0.005456966635588719},rate_median=0.0027177414883197463,rate_range={1.6165371586288323E-4,0.03647926637504432}]:3.643268368282232)[&CAheight_95%_HPD={0.0,30.568339211458692},CAheight_mean=22.15081298918242,CAheight_median=23.96714242598759,CAheight_range={0.0,48.113455025291984},height=22.439621465657467,height_95%_HPD={16.749906201065414,28.86816678291666},height_median=22.214252147504993,height_range={13.478340830268877,35.533185904612054},length=2.4368979898743386,length_95%_HPD={0.3337396908716812,5.134307831295104},length_median=2.1838541339475626,length_range={0.08205736591418145,9.280775208186867},posterior=0.26110144068738195,rate=0.0031066424236085256,rate_95%_HPD={0.0012005657138855197,0.0057141302687498275},rate_median=0.002887836442420774,rate_range={7.663102255217739E-4,0.021206009570250168}]:0.6362775759645203)[&CAheight_95%_HPD={0.0,30.893342002435304},CAheight_mean=22.723464928405047,CAheight_median=24.632664579683563,CAheight_range={0.0,48.113455025291984},height=25.25010340989422,height_95%_HPD={18.459977104025143,32.20646664669508},height_median=25.07892083755982,height_range={9.941262837672355,48.113455025291984},length=4.4992290582146195,length_95%_HPD={1.042422368764818,8.784244049394147},length_median=4.164210293380222,length_range={0.05873343993943081,17.33806255435522},posterior=0.9995555720158512,rate=0.0031571267283258767,rate_95%_HPD={0.001023496786006297,0.005757248141625192},rate_median=0.0028398709005080704,rate_range={5.424528240183638E-4,0.02586467567786625}]:4.49722947491416,514[&height=6.144546003075455E-14,height_95%_HPD={2.8421709430404007E-14,1.1368683772161603E-13},height_median=5.6843418860808015E-14,height_range={0.0,4.547473508864641E-13},length=29.744571438267165,length_95%_HPD={22.57921783519447,37.919447996903955},length_median=29.567716239149632,length_range={12.507785801869545,53.447283561681616},rate=0.0034475338640028498,rate_95%_HPD={0.002396696329685716,0.0044796757547741},rate_median=0.0033954107679532975,rate_range={0.0016733313151268297,0.008353800546379811}]:29.74543033107053)[&CAheight_95%_HPD={0.0,36.08557136014724},CAheight_mean=26.77098644609303,CAheight_median=29.058556397606026,CAheight_range={0.0,53.44728356168167},height=29.74543033107059,height_95%_HPD={22.588576054669687,37.914083159585175},height_median=29.56771623914969,height_range={12.866598351945072,53.44728356168167},length=10.571570648907763,length_95%_HPD={4.398318428006519,17.29404834130014},length_median=10.214785446958672,length_range={1.3331572085677408,32.79975198975478},posterior=1.0,rate=0.003529934692380017,rate_95%_HPD={0.0016261765598821385,0.0059249093706326425},rate_median=0.003275785969311627,rate_range={0.0010670550565821321,0.01658722386945152}]:24.79330659934386,(((71[&height=6.126230468684542E-14,height_95%_HPD={0.0,1.1368683772161603E-13},height_median=5.6843418860808015E-14,height_range={0.0,4.547473508864641E-13},length=9.99424327695644,length_95%_HPD={5.472515024462183,15.260453336666728},length_median=9.776104349802864,length_range={3.055190504322411,24.319405253022666},rate=0.004029968846548494,rate_95%_HPD={0.002036064438551434,0.006223853798828493},rate_median=0.003836466065731105,rate_range={0.00138374899900915,0.01366085984782032}]:9.994243276956436,110[&height=6.126230468684542E-14,height_95%_HPD={0.0,1.1368683772161603E-13},height_median=5.6843418860808015E-14,height_range={0.0,4.547473508864641E-13},length=9.99424327695644,length_95%_HPD={5.472515024462183,15.260453336666728},length_median=9.776104349802864,length_range={3.055190504322411,24.319405253022666},rate=0.003210272043694446,rate_95%_HPD={0.0016752410743119958,0.005123547241309219},rate_median=0.0030576774602042987,rate_range={0.0011789296475739407,0.010989965817059253}]:9.994243276956436)[&CAheight_95%_HPD={0.0,14.345402222261527},CAheight_mean=8.994852262294668,CAheight_median=9.434292091862204,CAheight_range={0.0,24.319405253022722},height=9.994243276956496,height_95%_HPD={5.47251502446224,15.260453336666814},height_median=9.776104349802921,height_range={3.0551905043225815,24.319405253022722},length=10.457846564405164,length_95%_HPD={4.321140869630739,18.031745386214112},length_median=9.968569606260502,length_range={1.1946807138720033,57.7179973003536},posterior=1.0,rate=0.004067394962830231,rate_95%_HPD={0.001519217354325364,0.006972056147776247},rate_median=0.003755453583532717,rate_range={7.783401754071069E-4,0.02751518629711825}]:10.45784656440512,111[&height=6.140861843858891E-14,height_95%_HPD={2.8421709430404007E-14,1.1368683772161603E-13},height_median=5.6843418860808015E-14,height_range={0.0,4.547473508864641E-13},length=20.45208984136154,length_95%_HPD={13.075820346182098,28.59281225684279},length_median=20.16669416733285,length_range={6.979264099235991,64.52126216273666},rate=0.003264277424871022,rate_95%_HPD={0.001957048707267704,0.004803110858705377},rate_median=0.003159087741746561,rate_range={8.013975490587294E-4,0.00983962921156335}]:20.452089841361556)[&CAheight_95%_HPD={0.0,26.68499052640641},CAheight_mean=18.406949028585878,CAheight_median=19.66725134956178,CAheight_range={0.0,64.52126216273683},height=20.452089841361616,height_95%_HPD={13.075820346182184,28.592812256842876},height_median=20.166694167332906,height_range={6.979264099236104,64.52126216273683},length=17.09703969668965,length_95%_HPD={7.842271633367631,26.06459671109826},length_median=16.20727831777947,length_range={5.350757060745451,67.61659265567368},posterior=1.0,rate=0.0044796737052899775,rate_95%_HPD={0.002125876195973984,0.0072326689127179275},rate_median=0.004352882803450767,rate_range={0.0011090651375943465,0.011427578736054565}]:17.09703969668934,((102[&height=6.144230217999749E-14,height_95%_HPD={0.0,1.1368683772161603E-13},height_median=5.6843418860808015E-14,height_range={0.0,4.547473508864641E-13},length=17.443709604906807,length_95%_HPD={9.994577345538744,25.85465568709688},length_median=17.324684604678396,length_range={6.010666726190038,40.91347228369273},rate=0.0037537521633817373,rate_95%_HPD={0.0020429208301542233,0.0058857540328139096},rate_median=0.003567293155687257,rate_range={0.0013389381658606815,0.01201222478479478}]:17.443709604906807,515[&height=6.144230217999749E-14,height_95%_HPD={0.0,1.1368683772161603E-13},height_median=5.6843418860808015E-14,height_range={0.0,4.547473508864641E-13},length=17.443709604906807,length_95%_HPD={9.994577345538744,25.85465568709688},length_median=17.324684604678396,length_range={6.010666726190038,40.91347228369273},rate=0.00463699277991814,rate_95%_HPD={0.0025994410934945225,0.007157846653891979},rate_median=0.004415336869737278,rate_range={0.001851400501362977,0.012867668701084134}]:17.443709604906807)[&CAheight_95%_HPD={0.0,24.097994694733757},CAheight_mean=15.69939678817674,CAheight_median=16.786366408053652,CAheight_range={0.0,40.913472283692755},height=17.443709604906868,height_95%_HPD={9.9945773455388,25.854655687096994},height_median=17.324684604678453,height_range={6.010666726190152,40.913472283692755},length=9.154282994713732,length_95%_HPD={3.3297833609088343,15.676859837857933},length_median=8.72763790968105,length_range={1.3989070183785373,42.93693392926366},posterior=1.0,rate=0.003883618058979035,rate_95%_HPD={0.0015684720927113737,0.0069947241821200065},rate_median=0.003569931206226625,rate_range={5.565457405476365E-4,0.02055599873987743}]:9.154282994713693,103[&height=6.13023041297681E-14,height_95%_HPD={2.8421709430404007E-14,1.1368683772161603E-13},height_median=5.6843418860808015E-14,height_range={0.0,4.547473508864641E-13},length=26.597992599620483,length_95%_HPD={18.23999512428844,35.424072436393175},length_median=26.472224123990543,length_range={10.441020259443349,53.279356312463605},rate=0.00378576455104012,rate_95%_HPD={0.002432615592239831,0.005240497938918433},rate_median=0.003690363673285428,rate_range={0.0016289181361749225,0.009293489453060244}]:26.5979925996205)[&CAheight_95%_HPD={0.0,33.37931218588699},CAheight_mean=23.9382819966786,CAheight_median=25.88483055914125,CAheight_range={0.0,53.279356312463634},height=26.59799259962056,height_95%_HPD={18.239995124288527,35.42407243639326},height_median=26.472224123990543,height_range={10.441020259443462,53.279356312463634},length=10.951136938430626,length_95%_HPD={3.0806778874062957,19.600475644056246},length_median=9.643160061237836,length_range={1.876875900061151,81.3202422313646},posterior=1.0,rate=0.003838634315765975,rate_95%_HPD={9.148175695506403E-4,0.006718860220992326},rate_median=0.003654956428711132,rate_range={3.04675334198679E-4,0.013175992366093073}]:10.951136938430395)[&CAheight_95%_HPD={0.0,45.52375159605893},CAheight_mean=33.794341743839006,CAheight_median=35.97376709319272,CAheight_range={0.0,104.6056005968166},height=37.549129538050956,height_95%_HPD={28.603253249951933,46.97420588468097},height_median=36.46454780585293,height_range={24.47931668519456,104.6056005968166},length=16.984351012368087,length_95%_HPD={0.5217994364403182,10.390604153694596},length_median=3.610228603605634,length_range={0.4705694272406049,524.5081713589273},posterior=1.0,rate=0.003319854317548182,rate_95%_HPD={4.7092153669767404E-5,0.006037525198115207},rate_median=0.0031397932703416684,rate_range={4.5041456050100764E-5,0.01367432989160074}]:16.989607392363496)[&CAheight_95%_HPD={0.0,56.34010526838067},CAheight_mean=49.08504502710312,CAheight_median=39.70587023798157,CAheight_range={0.0,580.5146084532315},height=40.35459157181627,height_95%_HPD={33.36288820897059,48.094230476021295},height_median=39.94465904078244,height_range={27.708397545337988,70.83201339323917},length=2.6516934448062326,length_95%_HPD={0.5807901064946464,5.164056178743579},length_median=2.4225028055130338,length_range={0.14387457795720593,10.109311453942922},posterior=0.945002036961594,rate=0.0033377574992584065,rate_95%_HPD={0.0012235336639404447,0.0059283292950955795},rate_median=0.003112015446817837,rate_range={6.060937000120871E-4,0.011518058381822141}]:2.5058557067398723)[&CAheight_95%_HPD={0.0,59.02941594439531},CAheight_mean=51.34032351574294,CAheight_median=42.288844163204885,CAheight_range={0.0,580.5146084532315},height=43.0026908028874,height_95%_HPD={36.35149670843856,51.441844225696855},height_median=42.52216045060102,height_range={30.749833307831068,72.69250941386477},length=3.2271920283412867,length_95%_HPD={0.7112018798142685,6.09845133599751},length_median=2.96673078974041,length_range={0.24207185111174567,15.755521172769704},posterior=0.9468538202288804,rate=0.0033171974359139374,rate_95%_HPD={0.0011931069662533312,0.005902022551842306},rate_median=0.0030763798723142163,rate_range={7.444838099704082E-4,0.014761664513700184}]:3.063188711269788,((8[&height=6.115704299494363E-14,height_95%_HPD={2.8421709430404007E-14,1.1368683772161603E-13},height_median=5.6843418860808015E-14,height_range={0.0,4.547473508864641E-13},length=15.676046681839367,length_95%_HPD={8.09717385939075,24.46030279266975},length_median=15.212467403455491,length_range={4.712190961780323,38.51312410944439},rate=0.0029728285180415795,rate_95%_HPD={0.0014486121270579082,0.004766443794288009},rate_median=0.0028381171668737507,rate_range={8.863103549138675E-4,0.008964061009617653}]:15.67604668183936,16[&height=6.115704299494363E-14,height_95%_HPD={2.8421709430404007E-14,1.1368683772161603E-13},height_median=5.6843418860808015E-14,height_range={0.0,4.547473508864641E-13},length=15.676046681839367,length_95%_HPD={8.09717385939075,24.46030279266975},length_median=15.212467403455491,length_range={4.712190961780323,38.51312410944439},rate=0.003355776545515221,rate_95%_HPD={0.0016425162306325744,0.00536725912800583},rate_median=0.0031994732433691993,rate_range={0.0010035882850579526,0.01168712045874281}]:15.67604668183936)[&CAheight_95%_HPD={0.0,23.07224422422601},CAheight_mean=14.108494265402692,CAheight_median=14.673782621154857,CAheight_range={0.0,38.51312410944445},height=15.67604668183942,height_95%_HPD={8.097173859390836,24.460302792669808},height_median=15.212467403455577,height_range={4.712190961780493,38.51312410944445},length=25.212650029177873,length_95%_HPD={14.132640050610178,36.00556866446399},length_median=25.25241185303574,length_range={5.1836517270996865,52.165622593851964},posterior=1.0,rate=0.0031790331227424477,rate_95%_HPD={0.001839591498705738,0.004771667193586719},rate_median=0.003015285161539934,rate_range={0.00139454221719529,0.01185123323093838}]:26.311700657936267,((9[&height=6.125914683608837E-14,height_95%_HPD={2.8421709430404007E-14,1.1368683772161603E-13},height_median=5.6843418860808015E-14,height_range={0.0,4.547473508864641E-13},length=34.645184292596554,length_95%_HPD={24.990882356084455,44.63303344294587},length_median=34.69464486170958,length_range={15.076471367599254,63.25106931311042},rate=0.0038020255606112585,rate_95%_HPD={0.00270271092759535,0.005099378656173869},rate_median=0.003712006778096397,rate_range={0.0019774169583215294,0.008861952267144951}]:35.073981749496426,109[&height=6.129283057749694E-14,height_95%_HPD={2.8421709430404007E-14,1.1368683772161603E-13},height_median=5.6843418860808015E-14,height_range={0.0,4.547473508864641E-13},length=34.98075420043835,length_95%_HPD={25.23217969917826,45.18286176268222},length_median=34.99699909178878,length_range={15.076471367599254,66.41085258158262},rate=0.002563226498170603,rate_95%_HPD={0.0017778664283090624,0.0034442973771862677},rate_median=0.002510384965087148,rate_range={0.0012370086566897145,0.005916879216073668}]:35.073981749496426)[&CAheight_95%_HPD={0.0,43.167945189037},CAheight_mean=31.56670048392236,CAheight_median=34.377283218074865,CAheight_range={0.0,69.56851502149124},height=34.5944705809781,height_95%_HPD={24.990882356084455,44.306335376749075},height_median=34.639489216025254,height_range={15.076471367599368,63.07710074380779},length=5.0895304178326315,length_95%_HPD={0.551660144157978,10.807886590873665},length_median=4.486246472065048,length_range={0.11802961873402751,26.65427390007129},posterior=0.8969297433428391,rate=0.0028011218871532247,rate_95%_HPD={8.074679276057219E-4,0.00526628472711424},rate_median=0.0025147644097119138,rate_range={4.7098973082340033E-4,0.0462608338669024}]:5.031595930781371,(70[&height=6.12791465575497E-14,height_95%_HPD={2.8421709430404007E-14,1.1368683772161603E-13},height_median=5.6843418860808015E-14,height_range={0.0,5.684341886080801E-13},length=13.062803829037412,length_95%_HPD={5.646369888626424,21.35788893631957},length_median=12.699451423573095,length_range={2.444093784162817,34.456983331068955},rate=0.0035559268143586765,rate_95%_HPD={0.00148698086759569,0.00598262137498032},rate_median=0.003298233037814474,rate_range={0.0010271508307980728,0.01723191776162372}]:13.06280382903741,512[&height=6.12791465575497E-14,height_95%_HPD={2.8421709430404007E-14,1.1368683772161603E-13},height_median=5.6843418860808015E-14,height_range={0.0,5.684341886080801E-13},length=13.062803829037412,length_95%_HPD={5.646369888626424,21.35788893631957},length_median=12.699451423573095,length_range={2.444093784162817,34.456983331068955},rate=0.0030184289475704913,rate_95%_HPD={0.0012766747794202284,0.005111780672076024},rate_median=0.0027898720445760643,rate_range={8.983053912445381E-4,0.014433809417066248}]:13.06280382903741)[&CAheight_95%_HPD={0.0,19.877575110361164},CAheight_mean=11.75656698736178,CAheight_median=12.141031768161383,CAheight_range={0.0,34.45698333106898},height=13.06280382903747,height_95%_HPD={5.646369888626481,21.357888936319625},height_median=12.699451423573151,height_range={2.4440937841629307,34.45698333106898},length=26.053488125357863,length_95%_HPD={15.550970351578002,36.59447123120967},length_median=26.067326411241538,length_range={7.765362207159058,51.59228025480547},posterior=1.0,rate=0.0033298796275410296,rate_95%_HPD={0.002023737419411879,0.004922617921164942},rate_median=0.0031952991832012,rate_range={0.0014371359297535372,0.009278395310783394}]:27.04277385124039)[&CAheight_95%_HPD={0.0,47.888914761983216},CAheight_mean=36.095153593052984,CAheight_median=39.42640812648551,CAheight_range={0.0,69.86555717059352},height=38.937071180468585,height_95%_HPD={30.358318498287815,48.8154372753709},height_median=38.8900311763403,height_range={16.879118235572662,67.6469329755233},length=3.1207966544449435,length_95%_HPD={0.2429402120297084,7.1464969260083535},length_median=2.675268617459693,length_range={0.007195690898413432,17.436672243208022},posterior=0.6025332395096478,rate=0.0027535269609881385,rate_95%_HPD={8.192578646299254E-4,0.00514220846435056},rate_median=0.002523058283757827,rate_range={1.4881119413226164E-4,0.017087458805632307}]:1.8821696594978263)[&CAheight_95%_HPD={0.0,49.42603400657805},CAheight_mean=37.78911256029077,CAheight_median=41.26306646889702,CAheight_range={0.0,69.86555717059352},height=41.96948035079109,height_95%_HPD={33.653543326107894,51.86407486254507},height_median=41.76675215932747,height_range={18.2909466728575,69.86555717059352},length=4.303953028068161,length_95%_HPD={0.5180206008070343,9.300817522412302},length_median=3.645205909211569,length_range={0.11619200567245969,30.6698280808032},posterior=0.9965186474575016,rate=0.002677549784908277,rate_95%_HPD={5.42542326581852E-4,0.005233499364272604},rate_median=0.0024405985490022456,rate_range={1.0417654359637276E-4,0.01337759863552493}]:18.120034008648425)[&CAheight_95%_HPD={0.0,61.592772645641844},CAheight_mean=54.09720356617444,CAheight_median=45.381184406184815,CAheight_range={0.0,580.5146084532315},height=46.26800126534489,height_95%_HPD={39.16799215156766,54.564113210092586},height_median=45.63951975572371,height_range={33.89454200567138,74.84260605131853},length=5.863275036730893,length_95%_HPD={1.8470290512290433,10.49754556577301},length_median=5.591723706510209,length_range={0.6061403206071105,21.25330072831767},posterior=0.9489648531535869,rate=0.0035112872322633215,rate_95%_HPD={0.0012790192555225113,0.006193458342069209},rate_median=0.00321793677260548,rate_range={8.605599092081397E-4,0.013178756657223952}]:5.564041934230318,(34[&height=6.136546114490918E-14,height_95%_HPD={2.8421709430404007E-14,1.1368683772161603E-13},height_median=5.6843418860808015E-14,height_range={0.0,4.547473508864641E-13},length=25.115643824061518,length_95%_HPD={13.676172157340858,35.52513141016519},length_median=24.954412238840945,length_range={8.691490740950428,50.322989518348805},rate=0.004263042058390389,rate_95%_HPD={0.002423126944600639,0.006553735067376617},rate_median=0.004077838854214547,rate_range={0.001826572964948342,0.009906404459907755}]:25.11564382406151,362[&height=6.136546114490918E-14,height_95%_HPD={2.8421709430404007E-14,1.1368683772161603E-13},height_median=5.6843418860808015E-14,height_range={0.0,4.547473508864641E-13},length=25.115643824061518,length_95%_HPD={13.676172157340858,35.52513141016519},length_median=24.954412238840945,length_range={8.691490740950428,50.322989518348805},rate=0.0038708725299824004,rate_95%_HPD={0.0021493146552454246,0.0058872807099400485},rate_median=0.0037193383843408213,rate_range={0.001621883385482353,0.011059273617955409}]:25.11564382406151)[&CAheight_95%_HPD={0.0,34.198686908229746},CAheight_mean=22.604163157677625,CAheight_median=24.114359718756504,CAheight_range={0.0,50.32298951834886},height=25.11564382406157,height_95%_HPD={13.676172157340915,35.525131410165244},height_median=24.954412238840973,height_range={8.691490740950485,50.32298951834886},length=26.745955109356505,length_95%_HPD={15.320054879179906,38.164284626508305},length_median=26.506777803809598,length_range={8.571223391416083,52.4334463927303},posterior=1.0,rate=0.004478158022251796,rate_95%_HPD={0.002617592773668555,0.006737401072518738},rate_median=0.004300369704962559,rate_range={0.00188274288845993,0.015420913082019953}]:40.55617945859286)[&CAheight_95%_HPD={0.0,68.6812978465152},CAheight_mean=59.10485985316998,CAheight_median=50.657692267114385,CAheight_range={0.0,580.5146084532315},height=65.67182328265443,height_95%_HPD={47.02433890263006,74.72174450384551},height_median=51.21578371275132,height_range={47.02433890263006,580.5146084532315},length=18.188437711980846,length_95%_HPD={6.642513343393659,29.20010624916455},length_median=17.379665417722364,length_range={2.44400076826264,78.60706715577984},posterior=1.0,rate=0.00443733464658188,rate_95%_HPD={0.0011030801100010716,0.0076302729807088965},rate_median=0.003978723346991203,rate_range={0.001014905257326977,0.031175416327142408}]:19.204066917491062,(((((((((76[&height=6.135914544339507E-14,height_95%_HPD={0.0,1.1368683772161603E-13},height_median=5.6843418860808015E-14,height_range={0.0,3.410605131648481E-13},length=3.5257998691758474,length_95%_HPD={1.5406109879583596,5.87817185940483},length_median=3.3844383539254466,length_range={0.5549048984825617,10.266762267209657},rate=0.0032789529199107495,rate_95%_HPD={0.001412016129408285,0.005595957249521869},rate_median=0.003053040516400293,rate_range={9.626594390584194E-4,0.018769091745046734}]:3.5257998691758456,91[&height=6.135914544339507E-14,height_95%_HPD={0.0,1.1368683772161603E-13},height_median=5.6843418860808015E-14,height_range={0.0,3.410605131648481E-13},length=3.5257998691758474,length_95%_HPD={1.5406109879583596,5.87817185940483},length_median=3.3844383539254466,length_range={0.5549048984825617,10.266762267209657},rate=0.003419025175576358,rate_95%_HPD={0.0013190847592947463,0.005706711033860967},rate_median=0.003190148395072584,rate_range={0.0011508496988756726,0.02065218397072749}]:3.5257998691758456)[&CAheight_95%_HPD={0.0,5.488208800052945},CAheight_mean=3.173231634532804,CAheight_median=3.245263705063195,CAheight_range={0.0,10.266762267209714},height=3.525799869175907,height_95%_HPD={1.5406109879584164,5.878171859404915},height_median=3.384438353925532,height_range={0.5549048984827323,10.266762267209714},length=4.772646820992505,length_95%_HPD={1.8236155242649374,8.135307852247081},length_median=4.594508158198607,length_range={0.6989250989188349,13.524692589393567},posterior=1.0,rate=0.003519373642498436,rate_95%_HPD={0.0013995401292397638,0.006224725384311752},rate_median=0.0032386843393405976,rate_range={0.0010656788462055937,0.01679049446383985}]:4.772646820992431,78[&height=6.132335646814847E-14,height_95%_HPD={0.0,1.1368683772161603E-13},height_median=5.6843418860808015E-14,height_range={0.0,3.410605131648481E-13},length=8.298446690168277,length_95%_HPD={4.904810635715336,12.457083475298987},length_median=8.169900859496096,length_range={2.0622096812582527,18.196499135456122},rate=0.002516976606421973,rate_95%_HPD={0.0013105886767466183,0.0037938312649022587},rate_median=0.002413514138077814,rate_range={0.0010173053105839358,0.00884759547144378}]:8.298446690168277)[&CAheight_95%_HPD={0.0,11.515012436188414},CAheight_mean=7.468629681718454,CAheight_median=7.918155723647573,CAheight_range={0.0,18.19649913545618},height=8.298446690168339,height_95%_HPD={4.904810635715364,12.457083475299044},height_median=8.169900859496124,height_range={2.0622096812583663,18.19649913545618},length=2.982001319753954,length_95%_HPD={0.5263066293471752,5.872346905566815},length_median=2.7148949796551562,length_range={0.15613554669226914,13.358331770016775},posterior=1.0,rate=0.0029258104413724803,rate_95%_HPD={9.609221998057101E-4,0.005495606465923266},rate_median=0.0026254532461475718,rate_range={5.641968101012005E-4,0.02401648602613957}]:2.9820013197540884,77[&height=6.138019778177543E-14,height_95%_HPD={2.8421709430404007E-14,1.1368683772161603E-13},height_median=5.6843418860808015E-14,height_range={0.0,3.410605131648481E-13},length=11.280448009922354,length_95%_HPD={7.077818152543813,15.969447346695404},length_median=11.142208945141704,length_range={3.7148386135123133,21.98609581867808},rate=0.004042585229549664,rate_95%_HPD={0.0022866852942620085,0.005889164644077311},rate_median=0.0039042701739549724,rate_range={0.0018663743019417206,0.013649873998471822}]:11.280448009922365)[&CAheight_95%_HPD={0.0,14.99802502369269},CAheight_mean=10.152440809170209,CAheight_median=10.838193350329618,CAheight_range={0.0,21.98609581867811},height=11.280448009922427,height_95%_HPD={7.077818152543841,15.96944734669546},height_median=11.14220894514176,height_range={3.714838613512427,21.98609581867811},length=3.801245222700082,length_95%_HPD={1.0998096889314866,7.2546227180583855},length_median=3.522584690873714,length_range={0.33194673323424695,16.4994144741068},posterior=1.0,rate=0.0031987779888475783,rate_95%_HPD={0.0010860796210461988,0.005744992489733562},rate_median=0.002930434307309834,rate_range={6.68541031268101E-4,0.017885848007867088}]:3.801327875115593,79[&height=6.131388291587731E-14,height_95%_HPD={2.8421709430404007E-14,1.1368683772161603E-13},height_median=5.6843418860808015E-14,height_range={0.0,3.410605131648481E-13},length=15.04264023504434,length_95%_HPD={10.015653518159297,20.82278848141192},length_median=14.924626069818771,length_range={4.827368623278005,29.00577181408923},rate=0.0029279862015596904,rate_95%_HPD={0.0017526010688645771,0.004151379418046956},rate_median=0.002836859075470696,rate_range={0.0012730244156951578,0.007821587631521361}]:15.081775885037958)[&CAheight_95%_HPD={0.0,19.48021182851417},CAheight_mean=13.573648567444806,CAheight_median=14.556276792698412,CAheight_range={0.0,29.005771814089286},height=15.090081300255523,height_95%_HPD={10.015653518159468,20.472002590286536},height_median=14.948453213378158,height_range={6.595098304191822,29.005771814089286},length=3.355965962722138,length_95%_HPD={0.5362994690734126,6.800150110011344},length_median=3.0309916114026407,length_range={0.06810251627729258,15.051374443297476},posterior=0.9924076886041258,rate=0.003014724464347909,rate_95%_HPD={8.874638876644443E-4,0.0055116496649564835},rate_median=0.002687498301975041,rate_range={5.835668665767288E-4,0.02562825558858767}]:3.5750469521174644,(88[&height=6.149072255827231E-14,height_95%_HPD={2.8421709430404007E-14,1.1368683772161603E-13},height_median=5.6843418860808015E-14,height_range={0.0,4.547473508864641E-13},length=6.235073706069683,length_95%_HPD={2.6161105043961186,10.171453186955205},length_median=6.0065106352491,length_range={1.518870648585164,16.4036339903287},rate=0.003195788320912103,rate_95%_HPD={0.0013885178282993897,0.005464914548902375},rate_median=0.0029983204372278096,rate_range={9.969207159338162E-4,0.015239109587835621}]:6.235073706069683,92[&height=6.149072255827231E-14,height_95%_HPD={2.8421709430404007E-14,1.1368683772161603E-13},height_median=5.6843418860808015E-14,height_range={0.0,4.547473508864641E-13},length=6.235073706069683,length_95%_HPD={2.6161105043961186,10.171453186955205},length_median=6.0065106352491,length_range={1.518870648585164,16.4036339903287},rate=0.0033072501632242495,rate_95%_HPD={0.0014721747773264703,0.005670703017157185},rate_median=0.003083835544594656,rate_range={8.431535856645437E-4,0.012033983452380033}]:6.235073706069683)[&CAheight_95%_HPD={0.0,9.737170045882579},CAheight_mean=5.611587118349027,CAheight_median=5.75145343551975,CAheight_range={0.0,16.40363399032873},height=6.235073706069744,height_95%_HPD={2.616110504396147,10.171453186955262},height_median=6.006510635249157,height_range={1.5188706485852208,16.40363399032873},length=11.306482744543468,length_95%_HPD={4.742038216131249,18.092625529727854},length_median=11.227231046673438,length_range={1.3290077971591359,26.74420837976166},posterior=1.0,rate=0.0036629119370532657,rate_95%_HPD={0.0015391818406393855,0.006153883648868628},rate_median=0.003299878721100894,rate_range={0.0012467065428541874,0.026981122338789847}]:12.42174913108574)[&CAheight_95%_HPD={0.0,23.71113832174501},CAheight_mean=16.791202740776484,CAheight_median=18.108392793952135,CAheight_range={0.0,34.262335690976215},height=18.106658739517727,height_95%_HPD={12.352246502903881,24.50985333929873},height_median=17.94291407950223,height_range={8.276785410231128,34.262335690976215},length=1.8143484050804366,length_95%_HPD={0.01582549560387747,4.32707356710128},length_median=1.5302071550625271,length_range={0.0036193604854872774,9.843639218878678},posterior=0.3142476204585015,rate=0.003034395147174252,rate_95%_HPD={9.78839519527167E-4,0.005754718690558722},rate_median=0.0027263438813316526,rate_range={1.564419389633424E-4,0.03302800952731016}]:0.5701546689791677,94[&height=6.137703993101838E-14,height_95%_HPD={2.8421709430404007E-14,1.1368683772161603E-13},height_median=5.6843418860808015E-14,height_range={0.0,3.410605131648481E-13},length=17.905497855836572,length_95%_HPD={11.04791648244992,25.027711353974667},length_median=17.791451281674,length_range={6.196232574792532,36.340541433954286},rate=0.0023054536500663886,rate_95%_HPD={0.0013786223034507718,0.0034356824347511116},rate_median=0.002234003184794465,rate_range={9.819904874823547E-4,0.00604119100516657}]:19.226977506134592)[&CAheight_95%_HPD={0.0,24.481304017062087},CAheight_mean=17.304343843309947,CAheight_median=18.653957605200503,CAheight_range={0.0,36.3405414339544},height=19.226977506134652,height_95%_HPD={12.82030654331885,25.50969856335425},height_median=19.065831993442742,height_range={8.55420197591775,36.3405414339544},length=35.74318498333378,length_95%_HPD={16.197445063735074,52.409200322363034},length_median=36.76586689676584,length_range={4.619887786829338,62.8232220455816},posterior=1.0,rate=0.0021310867259728312,rate_95%_HPD={0.0010579330744211587,0.0036238380247454933},rate_median=0.0019042945709721842,rate_range={9.293996185434049E-4,0.011560549983393259}]:35.74318498333402,((89[&height=6.10444129846087E-14,height_95%_HPD={2.8421709430404007E-14,1.1368683772161603E-13},height_median=5.6843418860808015E-14,height_range={0.0,3.410605131648481E-13},length=21.80655988747106,length_95%_HPD={13.946978761541828,31.805596230571012},length_median=21.48273429328782,length_range={6.118376849934407,44.27923975186809},rate=0.002767893226305936,rate_95%_HPD={0.0015971326109230461,0.003969790777224133},rate_median=0.002690150570223382,rate_range={0.0012984146195205305,0.007933088724582071}]:23.27546103549639,101[&height=6.120651599013747E-14,height_95%_HPD={2.8421709430404007E-14,1.1368683772161603E-13},height_median=5.6843418860808015E-14,height_range={0.0,3.410605131648481E-13},length=23.104602217507132,length_95%_HPD={13.978731792993358,33.91975725931218},length_median=22.78031571513415,length_range={6.118376849934407,46.69648696749084},rate=0.004076009537082531,rate_95%_HPD={0.0022254795475425194,0.0060665366867600655},rate_median=0.003906043520228137,rate_range={0.0016759828123487461,0.01675736547917672}]:23.27546103549639)[&CAheight_95%_HPD={0.0,31.71276278863138},CAheight_mean=20.94799251423085,CAheight_median=22.345767151114643,CAheight_range={0.0,46.6964869674909},height=20.391399739188206,height_95%_HPD={9.533297292105544,28.8378382990754},height_median=20.20399084016367,height_range={6.118376849934577,43.8399771737474},length=2.8176056673477543,length_95%_HPD={0.0010316540669066399,7.204678028959705},length_median=2.226441666872276,length_range={0.0010316540669066399,16.058710899467542},posterior=0.3865782748787082,rate=0.0028527056457586745,rate_95%_HPD={4.778990323647876E-4,0.005520385992067241},rate_median=0.002588061535045561,rate_range={7.461278358219658E-5,0.037706757010272506}]:1.0892251381715958,(((90[&height=6.126967300527854E-14,height_95%_HPD={0.0,1.1368683772161603E-13},height_median=5.6843418860808015E-14,height_range={0.0,4.547473508864641E-13},length=11.171556456484034,length_95%_HPD={6.260930428908978,15.969930576835338},length_median=10.96449399518059,length_range={4.32101814700502,22.4829410111424},rate=0.004468243758189002,rate_95%_HPD={0.002574820938821434,0.0066628419465401935},rate_median=0.004325260496221932,rate_range={0.001760886489932166,0.010763645820753632}]:11.171556456484037,(98[&height=6.123283141311292E-14,height_95%_HPD={0.0,1.1368683772161603E-13},height_median=5.6843418860808015E-14,height_range={0.0,4.547473508864641E-13},length=4.961202648374028,length_95%_HPD={2.2410739029600677,8.18656024798642},length_median=4.769211158305353,length_range={0.8959949802078881,13.46910307162318},rate=0.003449595905519322,rate_95%_HPD={0.0015106006816472005,0.005878712586655092},rate_median=0.00322344803193407,rate_range={9.206506283976528E-4,0.014895215569193754}]:4.961202648374026,155[&height=6.123283141311292E-14,height_95%_HPD={0.0,1.1368683772161603E-13},height_median=5.6843418860808015E-14,height_range={0.0,4.547473508864641E-13},length=4.961202648374028,length_95%_HPD={2.2410739029600677,8.18656024798642},length_median=4.769211158305353,length_range={0.8959949802078881,13.46910307162318},rate=0.0026335940697883933,rate_95%_HPD={0.0011809072606889157,0.004438690931653792},rate_median=0.002464128725677691,rate_range={7.724687886407569E-4,0.01271707072007524}]:4.961202648374026)[&CAheight_95%_HPD={0.0,7.680938824715298},CAheight_mean=4.4650989203276135,CAheight_median=4.570378724046378,CAheight_range={0.0,13.469103071623351},height=4.961202648374087,height_95%_HPD={2.2410739029601245,8.18656024798645},height_median=4.76921115830541,height_range={0.8959949802080018,13.469103071623351},length=6.210353808109961,length_95%_HPD={2.0968956252431212,10.75948797077092},length_median=5.990052664308195,length_range={0.7279428340548293,18.637022527548254},posterior=1.0,rate=0.002986223460677741,rate_95%_HPD={0.0011733564029245654,0.005381826750446776},rate_median=0.002702220042470099,rate_range={8.208053177213661E-4,0.016638230328628417}]:6.2103538081100105)[&CAheight_95%_HPD={0.0,15.401654697484531},CAheight_mean=10.054438048115966,CAheight_median=10.638395255914702,CAheight_range={0.0,22.482941011142458},height=11.171556456484097,height_95%_HPD={6.260930428909035,15.969930576835367},height_median=10.964493995180618,height_range={4.321018147005191,22.482941011142458},length=3.524418364303638,length_95%_HPD={0.6822949836667931,6.968504807584594},length_median=3.2461670253433397,length_range={0.08544939718393607,15.697157132210805},posterior=1.0,rate=0.0033110062938420007,rate_95%_HPD={0.001080083196290205,0.006184806926013856},rate_median=0.002912566170059641,rate_range={5.095076387299288E-4,0.05354475187292187}]:3.626271329818824,(99[&height=6.127493608987364E-14,height_95%_HPD={0.0,1.1368683772161603E-13},height_median=5.6843418860808015E-14,height_range={0.0,4.547473508864641E-13},length=2.926781682922949,length_95%_HPD={1.0846406761722278,5.078288347523625},length_median=2.7709443026188296,length_range={0.36518471793374374,10.461008871619697},rate=0.002624339769954797,rate_95%_HPD={9.704424015423406E-4,0.0045490225052781975},rate_median=0.0024504729384565343,rate_range={5.369369691061227E-4,0.018279919676415277}]:2.9267816829229463,100[&height=6.127493608987364E-14,height_95%_HPD={0.0,1.1368683772161603E-13},height_median=5.6843418860808015E-14,height_range={0.0,4.547473508864641E-13},length=2.926781682922949,length_95%_HPD={1.0846406761722278,5.078288347523625},length_median=2.7709443026188296,length_range={0.36518471793374374,10.461008871619697},rate=0.003701467685776466,rate_95%_HPD={0.0014667109199903838,0.006478749594352324},rate_median=0.0034357118258020575,rate_range={7.124782308964558E-4,0.01888900935666753}]:2.9267816829229463)[&CAheight_95%_HPD={0.0,4.79592574804559},CAheight_mean=2.634113270244463,CAheight_median=2.6391432137912716,CAheight_range={0.0,10.46100887161981},height=2.9267816829230076,height_95%_HPD={1.0846406761722847,5.0782883475236815},height_median=2.770944302618858,height_range={0.36518471793385743,10.46100887161981},length=11.626733130153216,length_95%_HPD={6.238863727995977,17.16530787990544},length_median=11.445782355028342,length_range={2.02728244672403,26.954285638738185},posterior=1.0,rate=0.0037550714214348905,rate_95%_HPD={0.0019510710011896315,0.005745510751664142},rate_median=0.0035724596599290763,rate_range={0.0014140076343619838,0.016201384379105035}]:11.871046103379914)[&CAheight_95%_HPD={0.0,19.659597280011695},CAheight_mean=13.3180943321211,CAheight_median=14.186650224643046,CAheight_range={0.0,31.22550285792329},height=14.474560726697685,height_95%_HPD={9.194326464814765,19.96702443177972},height_median=14.256408720750954,height_range={5.156206540204721,28.57239116930532},length=1.9680408157357754,length_95%_HPD={0.0394243206581848,4.5111891208291865},length_median=1.6828891799269456,length_range={6.9303243185459E-4,13.3698653954917},posterior=0.7569719640013333,rate=0.003106208677459429,rate_95%_HPD={8.447485577473194E-4,0.005794749031105185},rate_median=0.0027931148087845243,rate_range={1.979392159927616E-4,0.053032627779288154}]:1.4897517215223708,97[&height=6.116441131337675E-14,height_95%_HPD={2.8421709430404007E-14,1.1368683772161603E-13},height_median=5.6843418860808015E-14,height_range={0.0,3.410605131648481E-13},length=15.941413569083453,length_95%_HPD={10.045949601995972,22.106045251412127},length_median=15.743313819941164,length_range={5.573544524377553,31.41414455668061},rate=0.0023907543867086782,rate_95%_HPD={0.0014150150169785938,0.0034925926619985624},rate_median=0.0023259434389756714,rate_range={0.0010799347340211352,0.0059313616830464965}]:16.28757950782523)[&CAheight_95%_HPD={0.0,21.39351183827833},CAheight_mean=14.658875847164785,CAheight_median=15.665352912400408,CAheight_range={0.0,31.414144556680696},height=16.287579507825292,height_95%_HPD={10.999553245013146,22.598448597953364},height_median=16.027244286022466,height_range={6.541003539721771,31.414144556680696},length=6.437346699828464,length_95%_HPD={1.6185342214669731,11.973800236310609},length_median=5.974969802122672,length_range={0.7404206398267661,26.905781337940766},posterior=1.0,rate=0.00319417715288205,rate_95%_HPD={0.0011131174793169345,0.00600917786725422},rate_median=0.002874723470660551,rate_range={6.600312166293017E-4,0.01748854802601977}]:8.077106665842756)[&CAheight_95%_HPD={0.0,32.1664998667826},CAheight_mean=21.928298769214724,CAheight_median=23.347891726248065,CAheight_range={0.0,46.6964869674909},height=24.364686173668048,height_95%_HPD={16.20345211701843,33.744495637783444},height_median=23.89263340765777,height_range={11.879390590680089,46.6964869674909},length=30.605397512654864,length_95%_HPD={12.93184207121169,47.73276642838778},length_median=31.469125605507486,length_range={1.851895895067969,58.339118116648834},posterior=1.0,rate=0.0037402805546200095,rate_95%_HPD={0.0016400694022944877,0.006219639823206483},rate_median=0.002906700986170843,rate_range={0.0014859899610854003,0.042290739353661365}]:30.605476315800622)[&CAheight_95%_HPD={0.0,67.91711772498675},CAheight_mean=49.47332946828918,CAheight_median=55.000985103369715,CAheight_range={0.0,87.94105617481789},height=54.97236161131125,height_95%_HPD={32.3673082875012,74.60149684283688},height_median=55.96181091754613,height_range={16.659633003924796,87.94105617481789},length=8.482284521871815,length_95%_HPD={1.6519459531832155,17.526124550759604},length_median=7.553348297646011,length_range={0.6662632003505848,32.904975853294246},posterior=0.9999259286693085,rate=0.0024453506230166385,rate_95%_HPD={7.456194471672877E-4,0.004739303867146791},rate_median=0.002214355467883277,rate_range={3.2316109390420633E-4,0.015374932928961329}]:8.484697523634573,(80[&height=6.143914432924044E-14,height_95%_HPD={2.8421709430404007E-14,1.1368683772161603E-13},height_median=5.6843418860808015E-14,height_range={0.0,3.410605131648481E-13},length=29.35566933741561,length_95%_HPD={15.278302292287435,44.367486744291995},length_median=29.25433056361544,length_range={4.447605592807065,57.066398704830476},rate=0.003318864392398191,rate_95%_HPD={0.001682684523809156,0.005264540604292097},rate_median=0.003048038212012231,rate_range={0.001247192685966407,0.019320358891406843}]:29.355669337415616,(83[&height=6.131493553279632E-14,height_95%_HPD={2.8421709430404007E-14,1.1368683772161603E-13},height_median=5.6843418860808015E-14,height_range={0.0,3.410605131648481E-13},length=17.705433968533406,length_95%_HPD={7.3163122031211,31.074573362323548},length_median=17.45168034203303,length_range={1.3630427128892961,45.40621615573849},rate=0.005193240559533437,rate_95%_HPD={0.0020116626848976095,0.008602369705477675},rate_median=0.004301269186510768,rate_range={0.0014327067397325805,0.04598437047167852}]:17.705433968533384,86[&height=6.131493553279632E-14,height_95%_HPD={2.8421709430404007E-14,1.1368683772161603E-13},height_median=5.6843418860808015E-14,height_range={0.0,3.410605131648481E-13},length=17.705433968533406,length_95%_HPD={7.3163122031211,31.074573362323548},length_median=17.45168034203303,length_range={1.3630427128892961,45.40621615573849},rate=0.0034265301687019596,rate_95%_HPD={0.001259151504804586,0.005816955058963946},rate_median=0.0028691702519926276,rate_range={8.856098726033243E-4,0.031159987670118013}]:17.705433968533384)[&CAheight_95%_HPD={0.0,26.919939789889128},CAheight_mean=15.934949587826125,CAheight_median=16.771481152246622,CAheight_range={0.0,45.40621615573855},height=17.705433968533445,height_95%_HPD={7.316312203121186,31.074573362323633},height_median=17.451680342033114,height_range={1.363042712889353,45.40621615573855},length=11.650235368882147,length_95%_HPD={3.3057777836068567,20.750651641743247},length_median=11.043134686104793,length_range={1.0762462540253352,34.438176153051984},posterior=1.0,rate=0.003484937440789235,rate_95%_HPD={0.0013238139296360804,0.006383988764414913},rate_median=0.003181360951963904,rate_range={4.360428200470819E-4,0.01484652108696534}]:11.650235368882232)[&CAheight_95%_HPD={0.0,40.57231943829545},CAheight_mean=26.4202002526436,CAheight_median=28.406264179144955,CAheight_range={0.0,57.06639870483053},height=29.355669337415677,height_95%_HPD={15.278302292287549,44.36748674429205},height_median=29.254330563615497,height_range={4.4476055928072356,57.06639870483053},length=34.0892847078129,length_95%_HPD={18.69473160473558,47.71777485303417},length_median=34.39700180453802,length_range={10.043649421593841,62.284864813016014},posterior=1.0,rate=0.0040413956985279826,rate_95%_HPD={0.0024187779928329153,0.006271216822397917},rate_median=0.0038171542704292603,rate_range={0.0019035546811837932,0.011185013591915717}]:34.09919067568757)[&CAheight_95%_HPD={0.0,76.21134615273905},CAheight_mean=57.10958552094266,CAheight_median=63.09069454989633,CAheight_range={0.0,96.8034233551665},height=63.53768334747051,height_95%_HPD={44.199250687825725,83.05679124019169},height_median=64.07668669781077,height_range={20.327084981680912,96.8034233551665},length=5.100413594744491,length_95%_HPD={0.49692731740495333,11.977080558237901},length_median=4.2723341206562395,length_range={0.04985376131480734,27.450267466973273},posterior=0.9954075774971297,rate=0.002606412218123849,rate_95%_HPD={7.285052957809771E-4,0.005052130560993722},rate_median=0.0023551075026027536,rate_range={4.3120488495997225E-4,0.019527803261269253}]:5.5240082101551735,195[&height=6.134546142344784E-14,height_95%_HPD={2.8421709430404007E-14,8.526512829121202E-14},height_median=5.6843418860808015E-14,height_range={0.0,4.547473508864641E-13},length=67.2237751697449,length_95%_HPD={47.25707404437301,89.92563157488418},length_median=68.0006906116162,length_range={1.7850805410969315,103.77657834856107},rate=0.0024390492417983214,rate_95%_HPD={0.0015732551685815098,0.003156068510059341},rate_median=0.0022639564262866645,rate_range={6.489460172231062E-4,0.02987287346329396}]:68.97886822325836)[&CAheight_95%_HPD={0.0,81.4049687759719},CAheight_mean=62.081211322829255,CAheight_median=68.2017087408314,CAheight_range={0.0,103.77657834856113},height=68.26360968847027,height_95%_HPD={56.0581862336729,81.8735373182946},height_median=67.77516499242104,height_range={28.564928159800274,103.77657834856113},length=1.867582615653551,length_95%_HPD={3.637714448530005E-4,5.2867253847760765},length_median=1.3792464916010232,length_range={3.637714448530005E-4,18.73297190828829},posterior=0.3715047590829969,rate=0.0027459290900519345,rate_95%_HPD={8.212261370145232E-4,0.005210978494013397},rate_median=0.002500887724486316,rate_range={4.1043101444332756E-4,0.010903134789184662}]:15.897021976887075)[&CAheight_95%_HPD={0.0,116.90040901604839},CAheight_mean=76.3885840903346,CAheight_median=69.99769769914639,CAheight_range={0.0,592.0815821999718},height=70.45891795348666,height_95%_HPD={58.53192359552986,83.41848357164514},height_median=69.80372058962426,height_range={54.177887912456555,104.23707528942418},length=1.577956487791224,length_95%_HPD={3.436749717877774E-5,3.954516210344778},length_median=1.286169339482072,length_range={3.436749717877774E-5,11.369201774039468},posterior=0.4866116069775194,rate=0.0028039608993601648,rate_95%_HPD={9.598840178424324E-4,0.005230776559631018},rate_median=0.0025654819277292503,rate_range={6.67992800776989E-4,0.012929042093282876}]:0.7745349686418734,((((((81[&height=6.148651209059625E-14,height_95%_HPD={2.8421709430404007E-14,1.1368683772161603E-13},height_median=5.6843418860808015E-14,height_range={0.0,4.547473508864641E-13},length=13.109197836021306,length_95%_HPD={6.287440286670403,20.009778324248174},length_median=13.092844961503062,length_range={2.5811517109719375,26.438414902051818},rate=0.0055601677048887615,rate_95%_HPD={0.0027476467995609585,0.009156072704545114},rate_median=0.005063240220846149,rate_range={0.002088618159349495,0.026163830580602194}]:13.109197836021291,95[&height=6.148651209059625E-14,height_95%_HPD={2.8421709430404007E-14,1.1368683772161603E-13},height_median=5.6843418860808015E-14,height_range={0.0,4.547473508864641E-13},length=13.109197836021306,length_95%_HPD={6.287440286670403,20.009778324248174},length_median=13.092844961503062,length_range={2.5811517109719375,26.438414902051818},rate=0.004972846070109175,rate_95%_HPD={0.0024420484953931033,0.007987769825634037},rate_median=0.004568461261621057,rate_range={0.0018506694393858915,0.026002829773797767}]:13.109197836021291)[&CAheight_95%_HPD={0.0,18.39354492467345},CAheight_mean=11.79832174828881,CAheight_median=12.66549735577658,CAheight_range={0.0,26.438414902051903},height=13.109197836021353,height_95%_HPD={6.28744028667046,20.00977832424826},height_median=13.09284496150309,height_range={2.581151710972051,26.438414902051903},length=10.21068883053334,length_95%_HPD={4.707826530195007,16.348895785205855},length_median=9.971226918838738,length_range={2.4668800348895275,24.581933619606986},posterior=1.0,rate=0.006066292423871895,rate_95%_HPD={0.0028500831675385392,0.010111052027129933},rate_median=0.005642984466870784,rate_range={0.0018921555798386356,0.02188540160765768}]:10.210688830533085,(85[&height=6.140967105550794E-14,height_95%_HPD={2.8421709430404007E-14,1.1368683772161603E-13},height_median=5.6843418860808015E-14,height_range={0.0,4.547473508864641E-13},length=13.845418496364047,length_95%_HPD={6.3619987441897194,21.277242049662533},length_median=13.787510987976304,length_range={2.615700136098127,27.235209808520437},rate=0.00613739044428193,rate_95%_HPD={0.003001740203860101,0.010495619077840445},rate_median=0.005591354926700607,rate_range={0.0023088507237548268,0.029713664430270275}]:13.845418496364049,87[&height=6.140967105550794E-14,height_95%_HPD={2.8421709430404007E-14,1.1368683772161603E-13},height_median=5.6843418860808015E-14,height_range={0.0,4.547473508864641E-13},length=13.845418496364047,length_95%_HPD={6.3619987441897194,21.277242049662533},length_median=13.787510987976304,length_range={2.615700136098127,27.235209808520437},rate=0.004099403969002318,rate_95%_HPD={0.0019214657536228202,0.006907478744916737},rate_median=0.0037545433329267577,rate_range={0.0014038823341292403,0.01947824427232794}]:13.845418496364049)[&CAheight_95%_HPD={0.0,19.438495753011637},CAheight_mean=12.46092279658436,CAheight_median=13.373012234855281,CAheight_range={0.0,27.235209808520523},height=13.845418496364111,height_95%_HPD={6.361998744189776,21.27724204966256},height_median=13.787510987976361,height_range={2.615700136098212,27.235209808520523},length=9.474468170190436,length_95%_HPD={4.416103168561733,15.45351876833044},length_median=9.260921311548827,length_range={0.6016313918236165,23.308916596737106},posterior=1.0,rate=0.004976368407308089,rate_95%_HPD={0.0021916595658346525,0.008123824686401488},rate_median=0.004528513527375124,rate_range={0.0014521556210275691,0.0510438190831555}]:9.474468170190327)[&CAheight_95%_HPD={0.0,29.480865143737446},CAheight_mean=20.987975730263535,CAheight_median=22.926139887184092,CAheight_range={0.0,41.79136381712971},height=23.31988666655444,height_95%_HPD={13.567976585018982,31.449126129946364},height_median=23.404356676579425,height_range={7.8562969201566375,41.79136381712971},length=16.57924139213969,length_95%_HPD={8.519866175883237,24.91890026707452},length_median=16.55146385069625,length_range={2.231947089731136,34.643150008947856},posterior=1.0,rate=0.012241573998382002,rate_95%_HPD={0.0060057782393038665,0.015510316685126134},rate_median=0.01142754491664321,rate_range={0.005015941360543975,0.07180670838549774}]:16.57924139213973,96[&height=6.154545863806126E-14,height_95%_HPD={2.8421709430404007E-14,1.1368683772161603E-13},height_median=5.6843418860808015E-14,height_range={0.0,4.547473508864641E-13},length=39.89912805869409,length_95%_HPD={26.13376958805631,54.381804901332856},length_median=40.30499203102184,length_range={11.602038658291292,62.84878512047561},rate=0.0034313446382099105,rate_95%_HPD={0.002100377517740888,0.004866018104462399},rate_median=0.003266595101410194,rate_range={0.0017905376472777,0.011643743563845422}]:39.8991280586941)[&CAheight_95%_HPD={0.0,48.64985032091411},CAheight_mean=35.90934824548519,CAheight_median=39.65287086894514,CAheight_range={0.0,62.84878512047567},height=39.89912805869417,height_95%_HPD={26.133769588056396,54.38180490133294},height_median=40.3049920310219,height_range={11.602038658291406,62.84878512047567},length=13.49558305779924,length_95%_HPD={7.50137491892383,21.37995629697278},length_median=13.27783582486893,length_range={1.3151526130550337,33.790154769761116},posterior=1.0,rate=0.010767901033524346,rate_95%_HPD={0.005645440319613637,0.014512236644912815},rate_median=0.010210720399152056,rate_range={0.004156122256248486,0.06820860826990635}]:13.498321446140508,(84[&height=6.154756387189929E-14,height_95%_HPD={2.8421709430404007E-14,1.1368683772161603E-13},height_median=5.6843418860808015E-14,height_range={0.0,4.547473508864641E-13},length=20.017075585790487,length_95%_HPD={10.061770417818792,31.1142594498302},length_median=19.47436476821079,length_range={5.863481126632337,45.70849111123431},rate=0.0028361315504072636,rate_95%_HPD={0.0014080040206416494,0.004596682304876297},rate_median=0.0026941702559755737,rate_range={9.044018948921627E-4,0.009188308096579329}]:20.01707558579049,108[&height=6.154756387189929E-14,height_95%_HPD={2.8421709430404007E-14,1.1368683772161603E-13},height_median=5.6843418860808015E-14,height_range={0.0,4.547473508864641E-13},length=20.017075585790487,length_95%_HPD={10.061770417818792,31.1142594498302},length_median=19.47436476821079,length_range={5.863481126632337,45.70849111123431},rate=0.004222955525110298,rate_95%_HPD={0.001964686990784744,0.006846931731130304},rate_median=0.003987895979369765,rate_range={0.0015927709291986506,0.013899097177241289}]:20.01707558579049)[&CAheight_95%_HPD={0.0,29.555823615328393},CAheight_mean=18.015434748572737,CAheight_median=18.75998309600189,CAheight_range={0.0,45.708491111234366},height=20.01707558579055,height_95%_HPD={10.061770417818849,31.114259449830257},height_median=19.474364768210847,height_range={5.863481126632507,45.708491111234366},length=33.30056760395717,length_95%_HPD={19.22408295662062,48.43980013404678},length_median=33.79266694989752,length_range={4.449475976560336,58.122184692500355},posterior=1.0,rate=0.004429287148313691,rate_95%_HPD={0.0024659238644907104,0.006602475008746469},rate_median=0.003973273758930611,rate_range={0.00205543112117409,0.027380996349569482}]:33.380373919044125)[&CAheight_95%_HPD={0.0,64.04994779067064},CAheight_mean=48.057882539916704,CAheight_median=53.15769741470139,CAheight_range={0.0,86.06296671645096},height=53.27297483178084,height_95%_HPD={35.126154512224446,70.38062416844005},height_median=53.83865818645367,height_range={15.096031948557538,86.06296671645096},length=6.651552055639665,length_95%_HPD={1.9479605290653126,11.718143604945539},length_median=6.383864578102347,length_range={0.029271258530584987,20.936017087755033},posterior=0.9794822413984667,rate=0.006175157122169971,rate_95%_HPD={0.0022665721958864773,0.011034565138094615},rate_median=0.005734884455899958,rate_range={0.0011395475103588356,0.028134758702091547}]:6.515077116236981,(82[&height=6.158966854866001E-14,height_95%_HPD={2.8421709430404007E-14,1.1368683772161603E-13},height_median=5.6843418860808015E-14,height_range={0.0,4.547473508864641E-13},length=17.80996180987022,length_95%_HPD={8.385432799366413,29.731503663390754},length_median=17.278257566873407,length_range={1.9980242277337084,49.302790131287054},rate=0.0033437481589314515,rate_95%_HPD={0.0014128805089662644,0.005543815400405044},rate_median=0.003067112769361177,rate_range={0.0010582421946790934,0.02351964412505752}]:17.809961809870224,93[&height=6.158966854866001E-14,height_95%_HPD={2.8421709430404007E-14,1.1368683772161603E-13},height_median=5.6843418860808015E-14,height_range={0.0,4.547473508864641E-13},length=17.80996180987022,length_95%_HPD={8.385432799366413,29.731503663390754},length_median=17.278257566873407,length_range={1.9980242277337084,49.302790131287054},rate=0.003955554394967599,rate_95%_HPD={0.001759616254174995,0.006478252577796691},rate_median=0.0035815843210767638,rate_range={0.0011289864619535785,0.028456598962852006}]:17.809961809870224)[&CAheight_95%_HPD={0.0,27.628784879813708},CAheight_mean=16.029024993443805,CAheight_median=16.581397701887767,CAheight_range={0.0,49.30279013128714},height=17.809961809870284,height_95%_HPD={8.38543279936647,29.73150366339081},height_median=17.278257566873464,height_range={1.9980242277338789,49.30279013128714},length=42.02002010777267,length_95%_HPD={24.500938001786693,57.54376627997182},length_median=42.63034676531976,length_range={9.290732444028322,72.64685768745098},posterior=1.0,rate=0.003693478080237073,rate_95%_HPD={0.002284845845904744,0.005529742195413231},rate_median=0.0034591445983987628,rate_range={0.0019155673008387347,0.015093997870228066}]:42.102564811201376)[&CAheight_95%_HPD={0.0,71.22384282187947},CAheight_mean=53.92147366072983,CAheight_median=59.54466780678345,CAheight_range={0.0,91.1107965876396},height=59.912526621071656,height_95%_HPD={45.23451964541749,81.17477446141214},height_median=60.387629541365754,height_range={18.981240973771662,91.1107965876396},length=5.83914761064477,length_95%_HPD={2.1451972385570315,10.289973358313489},length_median=5.537958751439518,length_range={0.5851571769036923,25.095871606478966},posterior=1.0,rate=0.005614550461822853,rate_95%_HPD={0.001908213411724038,0.010109276718133534},rate_median=0.005151201929664349,rate_range={0.0010055041131116294,0.028921814455660833}]:5.870642496144889,((200[&height=6.148545947367722E-14,height_95%_HPD={2.8421709430404007E-14,1.1368683772161603E-13},height_median=5.6843418860808015E-14,height_range={0.0,4.547473508864641E-13},length=19.710994873888602,length_95%_HPD={10.071290933545242,29.592894376505882},length_median=19.495744814535783,length_range={4.575615199452557,46.914932741739136},rate=0.007445012136107309,rate_95%_HPD={0.0038936980186212266,0.012101472611616801},rate_median=0.006953743143227922,rate_range={0.0026988506797015867,0.028424951736623138}]:19.71099487388859,(493[&height=6.147072283681097E-14,height_95%_HPD={2.8421709430404007E-14,1.1368683772161603E-13},height_median=5.6843418860808015E-14,height_range={0.0,4.547473508864641E-13},length=0.15622999227109094,length_95%_HPD={0.0061403757409834725,0.3726992965259228},length_median=0.12660088355292487,length_range={0.0029247817604414195,2.812418880287737},rate=0.00285865996832463,rate_95%_HPD={7.18443863164096E-4,0.0056411244483720435},rate_median=0.002613074032960975,rate_range={6.390003892507541E-5,0.036062813593550985}]:0.15622999227109063,494[&height=6.147072283681097E-14,height_95%_HPD={2.8421709430404007E-14,1.1368683772161603E-13},height_median=5.6843418860808015E-14,height_range={0.0,4.547473508864641E-13},length=0.15622999227109094,length_95%_HPD={0.0061403757409834725,0.3726992965259228},length_median=0.12660088355292487,length_range={0.0029247817604414195,2.812418880287737},rate=0.003330193976043996,rate_95%_HPD={9.260894810454736E-4,0.006393538961961262},rate_median=0.0030329904092322867,rate_range={1.6511962972484814E-4,0.032510395576470105}]:0.15622999227109063)[&CAheight_95%_HPD={0.0,0.36114648815546957},CAheight_mean=0.14060751379331948,CAheight_median=0.11232533211202167,CAheight_range={0.0,2.8124188802878507},height=0.1562299922711521,height_95%_HPD={0.006140375741040316,0.37269929652609335},height_median=0.1266008835529817,height_range={0.0029247817605551063,2.8124188802878507},length=19.55476488161733,length_95%_HPD={9.963848776174046,29.496646154358615},length_median=19.34979719921421,length_range={4.4686095346408194,46.672863382825625},posterior=1.0,rate=0.00310731650745696,rate_95%_HPD={0.0015164950071621956,0.004926533747613582},rate_median=0.0029218863740918155,rate_range={9.760085352296533E-4,0.01423794332705686}]:19.554764881617498)[&CAheight_95%_HPD={0.0,28.108345244370497},CAheight_mean=17.739961087625996,CAheight_median=18.81324105385599,CAheight_range={0.0,46.91493274173919},height=19.71099487388865,height_95%_HPD={10.071290933545413,29.59289437650594},height_median=19.49574481453584,height_range={4.575615199452642,46.91493274173919},length=17.33969869297688,length_95%_HPD={6.51238849296783,29.887510171617862},length_median=17.110946194060432,length_range={0.8476954467954556,42.45673256007757},posterior=1.0,rate=0.006810743502782399,rate_95%_HPD={0.0023727832344366427,0.011323750358114318},rate_median=0.005659767991012599,rate_range={0.0018463772967456833,0.07497509498387821}]:17.339698692976533,309[&height=6.150861704589562E-14,height_95%_HPD={2.8421709430404007E-14,1.1368683772161603E-13},height_median=5.6843418860808015E-14,height_range={0.0,4.547473508864641E-13},length=37.05069356686511,length_95%_HPD={22.132742904837244,55.22943605499768},length_median=37.212123036381286,length_range={10.099911335251306,70.60510848201324},rate=0.004458806019344786,rate_95%_HPD={0.0024128667550042827,0.0068452765684045925},rate_median=0.004179468877832728,rate_range={0.002030083692444716,0.017435691656107172}]:37.05069356686512)[&CAheight_95%_HPD={0.0,48.42412997863468},CAheight_mean=33.34574770837395,CAheight_median=36.31812351051056,CAheight_range={0.0,70.60510848201326},height=37.050693566865185,height_95%_HPD={22.13274290483747,55.229436054997734},height_median=37.212123036381314,height_range={10.099911335251363,70.60510848201326},length=28.682631314899112,length_95%_HPD={17.265628576978187,41.369026159863395},length_median=28.33251509606913,length_range={7.498744463424828,58.31587303511425},posterior=1.0,rate=0.008595867695154264,rate_95%_HPD={0.0050711267426810916,0.012656994236878962},rate_median=0.008264462236156922,rate_range={0.003910775935780958,0.024312092939353654}]:28.73247555035136)[&CAheight_95%_HPD={0.0,77.56154491319792},CAheight_mean=59.20507147541629,CAheight_median=65.34250147569716,CAheight_range={0.0,100.15151409323435},height=66.1103390134483,height_95%_HPD={52.88053555163353,84.10840141162711},height_median=66.28306869134238,height_range={25.00841732135183,100.15151409323435},length=4.325447966039152,length_95%_HPD={1.4257488861792922,7.585428091118004},length_median=4.061692796306119,length_range={0.099998205966358,19.588799002643498},posterior=0.9834080219251139,rate=0.005058000490475228,rate_95%_HPD={0.0018740346380415765,0.008689796085582938},rate_median=0.004771565428452253,rate_range={1.4547261257910385E-4,0.02875928055795995}]:19.86725605157082)[&CAheight_95%_HPD={0.0,116.90040901604839},CAheight_mean=77.08566814380946,CAheight_median=70.87777818155008,CAheight_range={0.0,592.0815821999718},height=71.82666445203711,height_95%_HPD={60.26994459919359,85.70522813555213},height_median=71.21485562731624,height_range={54.94222513607983,105.25446885422375},length=2.229045631295493,length_95%_HPD={0.5482705143280242,4.281053495058515},length_median=2.0486060236762924,length_range={0.08707140866441421,9.677209693463851},posterior=0.9284100588867079,rate=0.0036831345862900454,rate_95%_HPD={0.0012808723526783032,0.006591847341230271},rate_median=0.0034183599279978714,rate_range={7.37510542701061E-4,0.013664430978387711}]:2.0873721875084073,(((((((((((19[&height=6.122230524392274E-14,height_95%_HPD={0.0,1.1368683772161603E-13},height_median=5.6843418860808015E-14,height_range={0.0,4.547473508864641E-13},length=22.40397306021572,length_95%_HPD={10.78769874566899,35.139527730884225},length_median=22.7768891983591,length_range={1.8315884252183423,41.55929333578831},rate=0.003290930285981036,rate_95%_HPD={0.0015628385452037135,0.0051797492816378484},rate_median=0.0028597502626818163,rate_range={0.0013605255199698224,0.030445225526718096}]:25.246813150061403,153[&height=6.131704076663435E-14,height_95%_HPD={0.0,1.1368683772161603E-13},height_median=5.6843418860808015E-14,height_range={0.0,4.547473508864641E-13},length=23.64903939405081,length_95%_HPD={11.272114107581956,38.46853492337519},length_median=23.91143399628558,length_range={1.8315884252183423,48.21035462597888},rate=0.004191644678419694,rate_95%_HPD={0.0019246448293412568,0.006477541472774953},rate_median=0.003603715762064068,rate_range={0.001812168573013202,0.03485021341010329}]:25.246813150061403)[&CAheight_95%_HPD={0.0,37.78208690285558},CAheight_mean=22.722215988294042,CAheight_median=23.664688765379196,CAheight_range={0.0,50.78397819328103},height=20.67075412763637,height_95%_HPD={4.345869131467623,29.763099099736564},height_median=21.097432668434152,height_range={1.831588425218456,41.08600740324232},length=5.963127147623045,length_95%_HPD={0.7847114550347101,12.167554655593108},length_median=5.4226037433504075,length_range={0.11255400041048347,21.9132893012399},posterior=0.6139031887707863,rate=0.0029156223027806843,rate_95%_HPD={8.941652639544677E-4,0.005499247247716135},rate_median=0.002615707701256992,rate_range={3.221759358848677E-4,0.03258731988282914}]:3.7021525385736034,(293[&height=6.129388319441595E-14,height_95%_HPD={0.0,1.1368683772161603E-13},height_median=5.6843418860808015E-14,height_range={0.0,4.547473508864641E-13},length=13.455489044852573,length_95%_HPD={6.391607928027781,22.08233856794658},length_median=13.248754628141057,length_range={1.6975281070976962,32.693422240385445},rate=0.004692892940166504,rate_95%_HPD={0.002120604697370847,0.007806143197220904},rate_median=0.004271334004774009,rate_range={0.0016564842933901292,0.030803939223846537}]:13.455489044852573,325[&height=6.129388319441595E-14,height_95%_HPD={0.0,1.1368683772161603E-13},height_median=5.6843418860808015E-14,height_range={0.0,4.547473508864641E-13},length=13.455489044852573,length_95%_HPD={6.391607928027781,22.08233856794658},length_median=13.248754628141057,length_range={1.6975281070976962,32.693422240385445},rate=0.002834230107166813,rate_95%_HPD={0.0012367021760066634,0.004628819092722585},rate_median=0.002576463978673622,rate_range={0.0010118191790410998,0.020338893944078746}]:13.455489044852573)[&CAheight_95%_HPD={0.0,19.917604265261645},CAheight_mean=12.109984990502518,CAheight_median=12.743974591444584,CAheight_range={0.0,32.69342224038553},height=13.455489044852635,height_95%_HPD={6.391607928028009,22.082338567946636},height_median=13.248754628141114,height_range={1.6975281070978099,32.69342224038553},length=12.526977076829699,length_95%_HPD={4.2176913808418135,21.175467298378805},length_median=12.345028761491875,length_range={1.1438520186268875,29.41003455739542},posterior=1.0,rate=0.0035043143852635907,rate_95%_HPD={0.001453842507008271,0.006171869356269765},rate_median=0.00303094507418302,rate_range={0.0010676209875370912,0.02447739905525321}]:15.493476643782431)[&CAheight_95%_HPD={0.0,38.35752346367303},CAheight_mean=26.05416561310741,CAheight_median=28.40540798318625,CAheight_range={0.0,50.78397819328103},height=26.207075486164822,height_95%_HPD={10.615132526296065,36.19510071477907},height_median=26.79983262069041,height_range={3.7879482519740577,48.1241366003423},length=2.8238506037772604,length_95%_HPD={0.058087457355640026,6.335648144518871},length_median=2.4410005380910036,length_range={8.746549041802609E-4,13.100346494163375},posterior=0.5119440020739973,rate=0.002836253028745465,rate_95%_HPD={7.408016914843678E-4,0.0052953135586690835},rate_median=0.0025926816113337977,rate_range={1.5400822961693093E-4,0.022062129589443678}]:1.4464596180450755,20[&height=6.122756832851783E-14,height_95%_HPD={2.8421709430404007E-14,1.1368683772161603E-13},height_median=5.6843418860808015E-14,height_range={0.0,5.684341886080801E-13},length=28.278769835923967,length_95%_HPD={17.09354303217478,39.91488650957197},length_median=28.550090797520625,length_range={7.0136460338065945,50.04373549058015},rate=0.0037683871702955964,rate_95%_HPD={0.0022361368574805316,0.005500996372928425},rate_median=0.00356494727851965,rate_range={0.001843702429191026,0.014135453925730674}]:30.39542530668008)[&CAheight_95%_HPD={0.0,38.91979851183606},CAheight_mean=27.355984090719325,CAheight_median=29.959116816751816,CAheight_range={0.0,50.78397819328103},height=29.084034032807967,height_95%_HPD={14.83288205308213,39.386771031149834},height_median=29.457338207323787,height_range={7.013646033806822,50.043735490580175},length=4.352436513182465,length_95%_HPD={0.7160071951175269,9.101965045318622},length_median=3.9135322957373972,length_range={0.08343939131555089,17.727487027859695},posterior=0.7238991148475983,rate=0.0029406838387676507,rate_95%_HPD={9.538478759091477E-4,0.005587240160715055},rate_median=0.0026561349142776624,rate_range={5.850690113450814E-4,0.021566676631407298}]:3.150724939323087,276[&height=6.138125039869446E-14,height_95%_HPD={2.8421709430404007E-14,1.1368683772161603E-13},height_median=5.6843418860808015E-14,height_range={0.0,5.684341886080801E-13},length=32.06566917298106,length_95%_HPD={19.6818284812654,43.950875645569084},length_median=32.45843113912713,length_range={10.683905617294045,56.94681842247152},rate=0.00295112682643649,rate_95%_HPD={0.0018741117056329088,0.004182814060645225},rate_median=0.0028280677144147974,rate_range={0.0014082699671642957,0.008488022287552847}]:33.546150246003165)[&CAheight_95%_HPD={0.0,41.75889877724916},CAheight_mean=30.1916470381765,CAheight_median=33.14551102845445,CAheight_range={0.0,56.94681842247164},height=33.54615024600323,height_95%_HPD={22.332965472382767,45.489865722556885},height_median=33.76644877377916,height_range={10.683905617294386,56.94681842247164},length=7.335002055781,length_95%_HPD={1.7825196633523035,13.50205330180978},length_median=6.8588630493124185,length_range={0.43766949785435827,24.29194719100414},posterior=1.0,rate=0.0026277039903042686,rate_95%_HPD={9.114838623374449E-4,0.004891403917405218},rate_median=0.0024025260489463343,rate_range={6.29507869370332E-4,0.01490878326962846}]:8.094370808837652,(118[&height=6.13317774035006E-14,height_95%_HPD={2.8421709430404007E-14,1.1368683772161603E-13},height_median=5.6843418860808015E-14,height_range={0.0,5.684341886080801E-13},length=21.975023144218216,length_95%_HPD={14.071243928933683,31.60593606429964},length_median=21.605378046096092,length_range={8.255458316006184,44.1674233359835},rate=0.0021486544579112535,rate_95%_HPD={0.0012361757902391583,0.003138291652616006},rate_median=0.002096129438694654,rate_range={9.402831238571017E-4,0.005640895878338733}]:21.975023144218238,((185[&height=6.143809171232143E-14,height_95%_HPD={0.0,1.1368683772161603E-13},height_median=5.6843418860808015E-14,height_range={0.0,5.684341886080801E-13},length=7.641444021022601,length_95%_HPD={3.830523685161694,12.165069745362189},length_median=7.462799580525541,length_range={0.900594832335571,19.157116201619488},rate=0.0043020912966053705,rate_95%_HPD={0.0020773033214757713,0.006758820934740617},rate_median=0.003949963608500242,rate_range={0.001291196323308868,0.03453577798480762}]:7.660890618595281,191[&height=6.14307233938883E-14,height_95%_HPD={0.0,1.1368683772161603E-13},height_median=5.6843418860808015E-14,height_range={0.0,5.684341886080801E-13},length=7.660807691468771,length_95%_HPD={3.80495575979333,12.166979442227614},length_median=7.478048250842932,length_range={0.900594832335571,19.157116201619488},rate=0.003255667625140926,rate_95%_HPD={0.0014624981195550154,0.0051406718116057985},rate_median=0.0029720016826791647,rate_range={0.00106611054213182,0.028705618561295134}]:7.660890618595281)[&CAheight_95%_HPD={0.0,11.390005417137274},CAheight_mean=6.894827092186689,CAheight_median=7.184405258668761,CAheight_range={0.0,19.157116201619516},height=7.641478898422366,height_95%_HPD={3.831324490787722,12.16823662735925},height_median=7.461884257180088,height_range={0.9005948323357416,19.157116201619516},length=2.461159823395915,length_95%_HPD={0.41868531451274293,5.0344982251237695},length_median=2.1790092125072533,length_range={0.12144320057328173,14.215602947350419},posterior=0.991148475982371,rate=0.0031544818765531415,rate_95%_HPD={8.599579831890078E-4,0.005913561349798079},rate_median=0.0028997219976549123,rate_range={1.4975954698250482E-4,0.019158280064687408}]:2.439374808107903,331[&height=6.142019722469812E-14,height_95%_HPD={2.8421709430404007E-14,1.1368683772161603E-13},height_median=5.6843418860808015E-14,height_range={0.0,5.684341886080801E-13},length=10.080735902003989,length_95%_HPD={5.885686192405302,15.700606858874579},length_median=9.851880569225472,length_range={1.3195060806552874,21.74727232697296},rate=0.003001780129855255,rate_95%_HPD={0.001494729520939404,0.0045129727746342115},rate_median=0.002807233965312123,rate_range={8.620829443842437E-4,0.020895716859529175}]:10.100265426703183)[&CAheight_95%_HPD={0.0,14.354081415163876},CAheight_mean=9.090272550462128,CAheight_median=9.54843814735429,CAheight_range={0.0,21.747272326973075},height=10.100265426703245,height_95%_HPD={5.902565098396195,15.591509265306541},height_median=9.871287535038675,height_range={1.3195060806558558,21.747272326973075},length=11.874757717515074,length_95%_HPD={4.817723415100204,19.633702647012512},length_median=11.398046339824674,length_range={2.743326903549473,30.83808589567863},posterior=1.0,rate=0.0039106108576227915,rate_95%_HPD={0.0016734273405684583,0.006636151942013219},rate_median=0.0036460749787549053,rate_range={0.0011275477933217056,0.015127852240231679}]:11.874757717515052)[&CAheight_95%_HPD={0.0,29.68529426918863},CAheight_mean=19.777594077432028,CAheight_median=21.017971031352715,CAheight_range={0.0,44.167423335983585},height=21.975023144218298,height_95%_HPD={14.071243928933768,31.60593606429967},height_median=21.60537804609612,height_range={8.255458316006298,44.167423335983585},length=19.13064705558986,length_95%_HPD={7.7527185591558805,32.068804960297484},length_median=19.496703152973538,length_range={0.7884265311982688,44.28849527639045},posterior=1.0,rate=0.004288063287525177,rate_95%_HPD={0.0014893013521550906,0.006343025407839807},rate_median=0.003018412147025175,rate_range={0.0012203852433277991,0.06856302083174708}]:19.665497910622584)[&CAheight_95%_HPD={0.0,50.43625123989639},CAheight_mean=37.476607746467074,CAheight_median=40.837066006112565,CAheight_range={0.0,66.27317283478564},height=40.98484497184249,height_95%_HPD={32.3560416685053,51.16671188541281},height_median=40.64903426081173,height_range={20.179911457084927,66.27317283478564},length=2.3024520735834635,length_95%_HPD={0.3147817501397867,5.087076665986416},length_median=1.9938149704489092,length_range={0.0056285587726563335,12.981992681685966},posterior=0.6960482945076109,rate=0.002797722651596058,rate_95%_HPD={8.889302314235481E-4,0.005265341730819718},rate_median=0.00256423356142737,rate_range={6.654285077170955E-4,0.016617632331667513}]:2.3890603376155397,((((((59[&height=6.138861871712757E-14,height_95%_HPD={0.0,1.1368683772161603E-13},height_median=5.6843418860808015E-14,height_range={0.0,4.547473508864641E-13},length=21.344039763854255,length_95%_HPD={9.343340155554387,32.25777207789676},length_median=21.58019839028387,length_range={3.2309737839149193,42.10816991865997},rate=0.0026337404156541178,rate_95%_HPD={0.0011691614034818113,0.0042974040030301},rate_median=0.0023740922013722665,rate_range={0.0010377860689092674,0.01730702287052062}]:21.3641120002108,265[&height=6.139703965247972E-14,height_95%_HPD={0.0,1.1368683772161603E-13},height_median=5.6843418860808015E-14,height_range={0.0,4.547473508864641E-13},length=21.351182770639056,length_95%_HPD={9.343340155554387,32.275473919532544},length_median=21.592554878755806,length_range={3.2309737839149193,44.119138633455066},rate=0.002832302646198701,rate_95%_HPD={0.0014043391874350474,0.004712418387304022},rate_median=0.002550600766437096,rate_range={0.0011723507486231597,0.01777845922455033}]:21.3641120002108)[&CAheight_95%_HPD={0.0,29.141944199643007},CAheight_mean=19.227772011522728,CAheight_median=20.961100913582214,CAheight_range={0.0,44.11913863345512},height=21.27646203148823,height_95%_HPD={8.72232435748694,31.67595256275223},height_median=21.51247316765651,height_range={3.2309737839150046,42.108169918660025},length=4.254400349384647,length_95%_HPD={0.15832604331373545,10.08249063304197},length_median=3.5790782075857948,length_range={0.01370515680488893,20.443612119141108},posterior=0.9758897818599311,rate=0.0026021962045507997,rate_95%_HPD={7.743350595487674E-4,0.005021950925344849},rate_median=0.002342578787156908,rate_range={2.965330145201885E-4,0.021125887563104986}]:4.4173787493067564,317[&height=6.146967021989196E-14,height_95%_HPD={0.0,1.1368683772161603E-13},height_median=5.6843418860808015E-14,height_range={0.0,4.547473508864641E-13},length=25.528749304290063,length_95%_HPD={16.123468430820623,36.00158632513171},length_median=25.66424811200011,length_range={5.347966530027122,46.11986109646392},rate=0.004186777907579441,rate_95%_HPD={0.0025114407932055717,0.00595799075168359},rate_median=0.003942347721536884,rate_range={0.001783983503519575,0.01852860705240803}]:25.781490749517555)[&CAheight_95%_HPD={0.0,32.94602585854335},CAheight_mean=23.20342761000384,CAheight_median=25.184721942627476,CAheight_range={0.0,46.11986109646398},height=25.811082926711634,height_95%_HPD={17.078061736600176,35.288120957945864},height_median=25.834980840949427,height_range={5.3479665300272075,46.05196482424297},length=5.2854508548043215,length_95%_HPD={1.0144916991979755,11.018382968419132},length_median=4.775536638476694,length_range={0.20240292219426692,18.834732114827148},posterior=0.9690011481056258,rate=0.002591393590281676,rate_95%_HPD={8.825695543143927E-4,0.004852770227864921},rate_median=0.002331316667997275,rate_range={5.399699538221212E-4,0.01784195383748065}]:5.122717992256213,(126[&height=6.158861593174099E-14,height_95%_HPD={0.0,1.1368683772161603E-13},height_median=5.6843418860808015E-14,height_range={0.0,4.547473508864641E-13},length=18.094462201393785,length_95%_HPD={10.6656909017251,25.953622532934133},length_median=18.02582833236724,length_range={4.22929013681437,35.24817769724993},rate=0.004098040401565609,rate_95%_HPD={0.002387867357831614,0.006124216235646877},rate_median=0.003893824507995915,rate_range={0.0018388830146176091,0.014901730701885179}]:18.094462201393778,132[&height=6.158861593174099E-14,height_95%_HPD={0.0,1.1368683772161603E-13},height_median=5.6843418860808015E-14,height_range={0.0,4.547473508864641E-13},length=18.094462201393785,length_95%_HPD={10.6656909017251,25.953622532934133},length_median=18.02582833236724,length_range={4.22929013681437,35.24817769724993},rate=0.004971495219308548,rate_95%_HPD={0.0028821819212736196,0.007416582052265787},rate_median=0.004721662234693671,rate_range={0.00210976347552993,0.02033244732764888}]:18.094462201393778)[&CAheight_95%_HPD={0.0,24.386299682788064},CAheight_mean=16.285076294118028,CAheight_median=17.515457093835323,CAheight_range={0.0,35.24817769724996},height=18.09446220139384,height_95%_HPD={10.665690901725128,25.95362253293419},height_median=18.025828332367325,height_range={4.229290136814541,35.24817769724996},length=12.542821488377513,length_95%_HPD={4.6838056800461345,20.776921568709383},length_median=12.398916907988792,length_range={1.3748724796167267,33.27409740785146},posterior=1.0,rate=0.004862963026005354,rate_95%_HPD={0.001985957822536976,0.008156287290864138},rate_median=0.004284000385136678,rate_range={0.0014142056037855539,0.031531002592923026}]:12.80974654037999)[&CAheight_95%_HPD={0.0,37.84939839385248},CAheight_mean=27.8138908781919,CAheight_median=30.35480972892529,CAheight_range={0.0,53.11441090142526},height=31.085836623107454,height_95%_HPD={23.251467816388214,40.60529657390208},height_median=31.025956886298673,height_range={9.213066447996056,53.11441090142526},length=4.233828608315106,length_95%_HPD={0.8047914886009551,8.517504338448958},length_median=3.8480439814570673,length_range={0.2599583945628581,22.660913689583026},posterior=0.9715936446798267,rate=0.002967813459574499,rate_95%_HPD={9.542614490506623E-4,0.005609865051659793},rate_median=0.002678685866413478,rate_range={5.573110838162862E-4,0.02938873985838876}]:4.418780303911809,((60[&height=6.165703603147716E-14,height_95%_HPD={0.0,1.1368683772161603E-13},height_median=5.6843418860808015E-14,height_range={0.0,4.547473508864641E-13},length=30.701062784383367,length_95%_HPD={20.91355465441356,41.934074656910326},length_median=30.891916474432065,length_range={7.179460241187712,50.009464412568946},rate=0.002847426443354158,rate_95%_HPD={0.0017615317772437114,0.004000037245687321},rate_median=0.0027199672451696127,rate_range={0.0011073957740940549,0.012446798408153305}]:31.08903304718299,(130[&height=6.180124454938262E-14,height_95%_HPD={0.0,1.1368683772161603E-13},height_median=5.6843418860808015E-14,height_range={0.0,4.547473508864641E-13},length=21.96460423445798,length_95%_HPD={13.070313144227953,30.78007465542953},length_median=21.952407100284944,length_range={4.745933672443471,41.54299915800905},rate=0.00320219992050231,rate_95%_HPD={0.001866623534651878,0.004733209885218952},rate_median=0.003058831238672068,rate_range={0.0013791006699864293,0.012713466540716253}]:21.96460423445799,(318[&height=6.192019026123165E-14,height_95%_HPD={0.0,1.1368683772161603E-13},height_median=5.6843418860808015E-14,height_range={0.0,4.547473508864641E-13},length=12.515309721451521,length_95%_HPD={5.54666532137216,20.508048699342993},length_median=12.321731448336692,length_range={1.6763858058824326,28.866113285753954},rate=0.0037825023162706356,rate_95%_HPD={0.0016996234499592397,0.006450774864751591},rate_median=0.0034062476694605606,rate_range={0.0013652842792876174,0.024209350306791645}]:12.515309721451523,489[&height=6.192019026123165E-14,height_95%_HPD={0.0,1.1368683772161603E-13},height_median=5.6843418860808015E-14,height_range={0.0,4.547473508864641E-13},length=12.515309721451521,length_95%_HPD={5.54666532137216,20.508048699342993},length_median=12.321731448336692,length_range={1.6763858058824326,28.866113285753954},rate=0.0038480691766357308,rate_95%_HPD={0.0016915035024015034,0.006356345965998148},rate_median=0.0034719233109839647,rate_range={0.0012198876470545864,0.0238868577527252}]:12.515309721451523)[&CAheight_95%_HPD={0.0,18.477023691388695},CAheight_mean=11.263820465614955,CAheight_median=11.885688957531158,CAheight_range={0.0,28.86611328575401},height=12.515309721451585,height_95%_HPD={5.546665321372245,20.50804869934302},height_median=12.321731448336777,height_range={1.67638580588266,28.86611328575401},length=9.449294513006464,length_95%_HPD={3.5358177622009066,16.01815972058904},length_median=9.141554857566234,length_range={1.111854325463753,28.125583465224935},posterior=1.0,rate=0.003488129674602924,rate_95%_HPD={0.0015313920719953035,0.005903998395352585},rate_median=0.003243013554376558,rate_range={9.99244162951281E-4,0.013486638433600033}]:9.449294513006466)[&CAheight_95%_HPD={0.0,28.8580545996399},CAheight_mean=19.768217023919263,CAheight_median=21.417958393585764,CAheight_range={0.0,41.54299915800911},height=21.96460423445805,height_95%_HPD={13.070313144228123,30.780074655429587},height_median=21.952407100285114,height_range={4.745933672443499,41.54299915800911},length=8.472463916625506,length_95%_HPD={2.4301976307074824,15.184368681437661},length_median=8.14835079396471,length_range={0.5731850187218583,25.90680150802109},posterior=1.0,rate=0.0033439942526884234,rate_95%_HPD={0.0011457354873710159,0.006002163223959251},rate_median=0.0029590130212368503,rate_range={9.013221929269605E-4,0.0259505056642403}]:9.124428812725)[&CAheight_95%_HPD={0.0,38.439324600597615},CAheight_mean=27.980233369120683,CAheight_median=30.654015802609166,CAheight_range={0.0,50.450872746232506},height=30.02930041399567,height_95%_HPD={21.717493811636302,40.21442789914269},height_median=30.058208906056876,height_range={7.179460241187883,46.75753028829098},length=2.3769559200437316,length_95%_HPD={2.13616035779296E-4,5.889245452190323},length_median=1.9520206634923056,length_range={2.13616035779296E-4,13.93871082093952},posterior=0.5460908855227584,rate=0.002906382413149798,rate_95%_HPD={8.244747170656276E-4,0.0055066812097485},rate_median=0.0026516313987638798,rate_range={1.2903160738879715E-4,0.025726784342324848}]:1.4086086083681977,(209[&height=6.165177294688207E-14,height_95%_HPD={0.0,1.1368683772161603E-13},height_median=5.6843418860808015E-14,height_range={0.0,3.410605131648481E-13},length=21.079286024470473,length_95%_HPD={8.542294098392802,31.189108485805207},length_median=21.455151916369687,length_range={1.5159834167060922,43.30032926253813},rate=0.005997113656281491,rate_95%_HPD={0.0027143099815751665,0.009903871247613369},rate_median=0.0048751316201358,rate_range={0.002285016038467526,0.06858531967122702}]:21.079286024470463,405[&height=6.165177294688207E-14,height_95%_HPD={0.0,1.1368683772161603E-13},height_median=5.6843418860808015E-14,height_range={0.0,3.410605131648481E-13},length=21.079286024470473,length_95%_HPD={8.542294098392802,31.189108485805207},length_median=21.455151916369687,length_range={1.5159834167060922,43.30032926253813},rate=0.004004386322999541,rate_95%_HPD={0.0016611072261950466,0.00620097105418871},rate_median=0.003298089226765624,rate_range={0.0013485929457856208,0.044423322645238385}]:21.079286024470463)[&CAheight_95%_HPD={0.0,28.276469209280663},CAheight_mean=18.971427683968155,CAheight_median=20.877663095707987,CAheight_range={0.0,43.30032926253824},height=21.079286024470523,height_95%_HPD={8.542294098392915,31.189108485805292},height_median=21.455151916369744,height_range={1.5159834167062627,43.30032926253824},length=9.999139751029425,length_95%_HPD={3.8937865956353335,16.695845530209},length_median=9.655299457529338,length_range={1.5337167291415597,29.93139101247172},posterior=1.0,rate=0.0035519556221367886,rate_95%_HPD={0.0013443617782143051,0.006257457413693897},rate_median=0.0033354867875803494,rate_range={4.2224799790715166E-4,0.010963332355101966}]:11.418355631080725)[&CAheight_95%_HPD={0.0,39.74015579458165},CAheight_mean=29.24798581185758,CAheight_median=32.03882161880199,CAheight_range={0.0,54.19853320990609},height=32.280939829961255,height_95%_HPD={24.608909677088718,41.44095435994774},height_median=32.170001399997716,height_range={10.054500521828118,50.635619589619154},length=2.6251592799538837,length_95%_HPD={0.2067978524596299,5.834009605758638},length_median=2.295492286113813,length_range={0.0018864970506342615,13.259043516023638},posterior=0.7048998185252398,rate=0.0030210208128557446,rate_95%_HPD={9.269493540928028E-4,0.005580965779880981},rate_median=0.002747269784326312,rate_range={3.2244094380425747E-4,0.040512958295765025}]:2.8253473901343895)[&CAheight_95%_HPD={0.0,42.81561396226533},CAheight_mean=31.790807880489247,CAheight_median=34.75307906536051,CAheight_range={0.0,58.22287260308005},height=34.9707703706185,height_95%_HPD={27.49131609965613,43.50848391989069},height_median=34.746073045558376,height_range={13.002583519874378,52.844480755356216},length=3.2133399866574464,length_95%_HPD={0.5551061849395467,6.6230891097706035},length_median=2.912553424441768,length_range={0.05297743725429882,15.479683838403531},posterior=0.5641272545461279,rate=0.003030688821723182,rate_95%_HPD={0.0010524643095481418,0.0056182272638809995},rate_median=0.002776073862781829,rate_range={5.690574848948527E-4,0.016603806205160547}]:1.849251856188431,(260[&height=6.153914293654715E-14,height_95%_HPD={2.8421709430404007E-14,1.1368683772161603E-13},height_median=5.6843418860808015E-14,height_range={0.0,4.547473508864641E-13},length=23.174639612717193,length_95%_HPD={11.616995820038795,34.4633457394836},length_median=23.128208254674263,length_range={4.725219937929523,43.85987719859406},rate=0.003683007720489759,rate_95%_HPD={0.0019842384420837734,0.005815918925691255},rate_median=0.00342813171492253,rate_range={0.0016268318896445833,0.017644878699341292}]:23.174639612717204,477[&height=6.153914293654715E-14,height_95%_HPD={2.8421709430404007E-14,1.1368683772161603E-13},height_median=5.6843418860808015E-14,height_range={0.0,4.547473508864641E-13},length=23.174639612717193,length_95%_HPD={11.616995820038795,34.4633457394836},length_median=23.128208254674263,length_range={4.725219937929523,43.85987719859406},rate=0.0036383402346633164,rate_95%_HPD={0.0019317642720799943,0.005719939031403254},rate_median=0.003386619982850037,rate_range={0.001447483695894926,0.015661288972448593}]:23.174639612717204)[&CAheight_95%_HPD={0.0,32.11279856818203},CAheight_mean=20.857252897669373,CAheight_median=22.413071112861388,CAheight_range={0.0,43.85987719859412},height=23.174639612717264,height_95%_HPD={11.616995820038852,34.46334573948366},height_median=23.128208254674263,height_range={4.725219937929751,43.85987719859412},length=12.417952584862345,length_95%_HPD={3.9453302530762926,21.537853393474535},length_median=12.040467540614571,length_range={0.8446985479777709,32.37235550603617},posterior=1.0,rate=0.003251701263158677,rate_95%_HPD={0.001345358727283648,0.005981009725272668},rate_median=0.0029104488601373775,rate_range={8.164811092578306E-4,0.02325419591164798}]:13.997601289156805)[&CAheight_95%_HPD={0.0,44.936431714203025},CAheight_mean=33.455140715026225,CAheight_median=36.63497872307116,CAheight_range={0.0,58.22287260308005},height=37.464930105193766,height_95%_HPD={29.691944573064347,48.049085609693776},height_median=37.27448794965065,height_range={14.124589487230935,58.22287260308005},length=4.166588728614573,length_95%_HPD={0.5573278920029736,8.234548559851902},length_median=3.8295011172110804,length_range={0.05659311742599016,15.315669360619523},posterior=0.9588533758008962,rate=0.0031509415003047854,rate_95%_HPD={0.001055489490280524,0.005729539653135777},rate_median=0.002823825079439704,rate_range={7.349112974521583E-4,0.03104810605890092}]:5.361583666183606,(((((116[&height=6.153598508579009E-14,height_95%_HPD={0.0,1.1368683772161603E-13},height_median=5.6843418860808015E-14,height_range={0.0,4.547473508864641E-13},length=19.539997185561983,length_95%_HPD={10.026988648644277,28.998581311797068},length_median=19.44380416033411,length_range={3.261305562418613,41.09812080645386},rate=0.004603894477362901,rate_95%_HPD={0.002354492716665474,0.007151959224882024},rate_median=0.00427932505983086,rate_range={0.0016754271115273904,0.024684556136295215}]:19.64321483773877,301[&height=6.155598480725143E-14,height_95%_HPD={0.0,1.1368683772161603E-13},height_median=5.6843418860808015E-14,height_range={0.0,4.547473508864641E-13},length=19.618484885150156,length_95%_HPD={9.937199274971192,29.114825752867063},length_median=19.525926323275996,length_range={3.261305562418613,41.09812080645386},rate=0.002997363621316851,rate_95%_HPD={0.0015898699430673328,0.00464084031835167},rate_median=0.002794338162956984,rate_range={0.0013549747859095936,0.015393883951168384}]:19.64321483773877)[&CAheight_95%_HPD={0.0,27.313005279077828},CAheight_mean=17.678958829165232,CAheight_median=18.918750976560887,CAheight_range={0.0,41.09812080645389},height=19.396413166153806,height_95%_HPD={9.959276765849978,28.75283524789228},height_median=19.31596871673912,height_range={3.261305562418727,41.09812080645389},length=5.034318667778928,length_95%_HPD={0.5938496812535163,10.497053041594654},length_median=4.559093744513945,length_range={0.003748922322188264,20.884093579080798},posterior=0.9528906336802341,rate=0.0030299581196171614,rate_95%_HPD={0.0010187192952177885,0.005732342274058808},rate_median=0.00274232025353101,rate_range={3.86553156630881E-4,0.03386533052666858}]:4.797155105488141,(165[&height=6.160966827012135E-14,height_95%_HPD={0.0,1.1368683772161603E-13},height_median=5.6843418860808015E-14,height_range={0.0,4.547473508864641E-13},length=10.202547908512274,length_95%_HPD={4.7261835957473295,16.046532033354993},length_median=9.914924831229314,length_range={2.87496460826776,24.013777074307683},rate=0.002399441579607144,rate_95%_HPD={0.0010704983706200913,0.0039121180428538065},rate_median=0.0022633986352222297,rate_range={7.172863440672499E-4,0.007635696513397514}]:10.20254790851228,263[&height=6.160966827012135E-14,height_95%_HPD={0.0,1.1368683772161603E-13},height_median=5.6843418860808015E-14,height_range={0.0,4.547473508864641E-13},length=10.202547908512274,length_95%_HPD={4.7261835957473295,16.046532033354993},length_median=9.914924831229314,length_range={2.87496460826776,24.013777074307683},rate=0.004021099746165364,rate_95%_HPD={0.0019406696841680448,0.0067132439884408784},rate_median=0.00377048941659126,rate_range={0.001436620668675991,0.012365572019714456}]:10.20254790851228)[&CAheight_95%_HPD={0.0,15.407426678831996},CAheight_mean=9.182327125020556,CAheight_median=9.506436957480759,CAheight_range={0.0,24.01377707430774},height=10.202547908512342,height_95%_HPD={4.726183595747415,16.04653203335505},height_median=9.914924831229342,height_range={2.8749646082679874,24.01377707430774},length=14.11191649222734,length_95%_HPD={6.212077536462857,23.21569978443563},length_median=13.91482922884606,length_range={1.1999372145330085,31.506290144647892},posterior=1.0,rate=0.002841895498041694,rate_95%_HPD={0.0012684856235725905,0.004823622532780212},rate_median=0.0025794547841884795,rate_range={9.55638946328153E-4,0.01592026236439495}]:14.23782203471463)[&CAheight_95%_HPD={0.0,31.829337575208996},CAheight_mean=21.99641441408858,CAheight_median=23.912326270091057,CAheight_range={0.0,44.731936924140484},height=24.43357585617544,height_95%_HPD={15.030728400317344,34.00836697117742},height_median=24.497059977151167,height_range={8.731166509844229,44.731936924140484},length=5.083104383681003,length_95%_HPD={1.1502124312789306,9.7869226898369},length_median=4.711044722281017,length_range={0.2752573972011021,18.896619662752727},posterior=0.9990000370356653,rate=0.0029007876510776273,rate_95%_HPD={9.846974306876974E-4,0.005394255665024953},rate_median=0.0026002398680738574,rate_range={6.474200836683339E-4,0.016823751763966003}]:5.0780214675534125,294[&height=6.160861565320233E-14,height_95%_HPD={2.8421709430404007E-14,1.1368683772161603E-13},height_median=5.6843418860808015E-14,height_range={0.0,4.547473508864641E-13},length=29.51607486999959,length_95%_HPD={19.494113141469654,39.559034156913725},length_median=29.66064220691422,length_range={12.425475305053396,50.14307659423619},rate=0.0022579168955692173,rate_95%_HPD={0.0014859007056035232,0.003228605427607707},rate_median=0.0021798337858321224,rate_range={0.0011782558062475473,0.005948652813633085}]:29.518391410780325)[&CAheight_95%_HPD={0.0,37.198032261337204},CAheight_mean=26.56665066106067,CAheight_median=29.00545398465104,CAheight_range={0.0,50.14307659423628},height=29.518391410780385,height_95%_HPD={19.498180076024482,39.55903415691378},height_median=29.662349249575414,height_range={12.425475305053425,50.14307659423628},length=7.7699740724641035,length_95%_HPD={2.302707097219127,13.996177469568607},length_median=7.391540816313466,length_range={0.9738887248373089,22.110572800039904},posterior=1.0,rate=0.0025307695229626194,rate_95%_HPD={9.501768368835486E-4,0.00463028979642646},rate_median=0.002280821832272739,rate_range={7.527597800650567E-4,0.013967885992686365}]:7.770414496907183,(139[&height=6.160019471785018E-14,height_95%_HPD={2.8421709430404007E-14,1.1368683772161603E-13},height_median=5.6843418860808015E-14,height_range={0.0,4.547473508864641E-13},length=33.813019125772215,length_95%_HPD={20.8394231806393,44.07359987548003},length_median=34.0181570468354,length_range={9.6051572881413,55.5913465274044},rate=0.002651565742572973,rate_95%_HPD={0.0017189316576278666,0.0036897701061347596},rate_median=0.00256699401753189,rate_range={0.0014338688382519989,0.008188093540688392}]:33.88385052450703,((((277[&height=6.16591412653152E-14,height_95%_HPD={0.0,1.1368683772161603E-13},height_median=5.6843418860808015E-14,height_range={0.0,4.547473508864641E-13},length=26.17462005168846,length_95%_HPD={15.434145233954581,36.563524288572324},length_median=26.38541442380614,length_range={7.8116605155549905,44.655383900765486},rate=0.006531571021677567,rate_95%_HPD={0.004052488645236998,0.009705116511063247},rate_median=0.006209611971662456,rate_range={0.003240636829653157,0.01962495424077147}]:26.735420122640747,326[&height=6.162861537466367E-14,height_95%_HPD={0.0,1.1368683772161603E-13},height_median=5.6843418860808015E-14,height_range={0.0,5.684341886080801E-13},length=25.993291398157208,length_95%_HPD={15.557132264085226,36.61632698013517},length_median=26.174689841182783,length_range={7.073530987456934,44.61697307627688},rate=0.00590329465349521,rate_95%_HPD={0.0036664975809179135,0.009031288128398462},rate_median=0.00559124916269023,rate_range={0.003095944415953779,0.021509608009777414}]:26.735420122640747)[&CAheight_95%_HPD={0.0,33.905633813580295},CAheight_mean=24.061967225473296,CAheight_median=26.407198809622486,CAheight_range={0.0,48.46356726588908},height=24.986582307983113,height_95%_HPD={16.309674958725196,35.11468159306173},height_median=25.123228120549896,height_range={8.35050551411814,42.690972678224455},length=2.1974156576546138,length_95%_HPD={2.8347757620394987E-5,5.191044590235549},length_median=1.8926586531550527,length_range={2.8347757620394987E-5,13.137117705679088},posterior=0.3616532721010333,rate=0.003267902330154291,rate_95%_HPD={9.175351166261672E-4,0.006110201880703967},rate_median=0.002968410840541665,rate_range={3.03631727848178E-4,0.026779486425290665}]:0.7953845034754323,((279[&height=6.159703686709314E-14,height_95%_HPD={0.0,1.1368683772161603E-13},height_median=5.6843418860808015E-14,height_range={0.0,4.547473508864641E-13},length=18.318250836919336,length_95%_HPD={9.136976961027983,27.557894685929085},length_median=18.54458804274813,length_range={2.7873229361696303,38.343908090325925},rate=0.005552188890791206,rate_95%_HPD={0.0028952018213814945,0.00923098990409507},rate_median=0.0050373875466546165,rate_range={0.00209101867256802,0.033804487393726684}]:18.35401963635779,300[&height=6.159598425017411E-14,height_95%_HPD={0.0,1.1368683772161603E-13},height_median=5.6843418860808015E-14,height_range={0.0,4.547473508864641E-13},length=18.348217229692914,length_95%_HPD={9.025832083308728,27.55533953050309},length_median=18.567706157126395,length_range={2.7873229361696303,38.343908090325925},rate=0.00547813528289949,rate_95%_HPD={0.0028165198847924173,0.008821631104197713},rate_median=0.004954625019197847,rate_range={0.0022238418277366846,0.033804487393726684}]:18.35401963635779)[&CAheight_95%_HPD={0.0,24.450507922563304},CAheight_mean=16.518678850748252,CAheight_median=18.104974554661197,CAheight_range={0.0,38.34390809032601},height=18.3018531032779,height_95%_HPD={9.199361015662674,27.548293622052654},height_median=18.525760675327803,height_range={2.7873229361697156,38.34390809032601},length=3.590276973512641,length_95%_HPD={0.550737370758327,7.020355012975131},length_median=3.3296078184370685,length_range={8.669901944244884E-4,14.229284016840808},posterior=0.9782971001074035,rate=0.0035444579498444513,rate_95%_HPD={0.0012014829198198928,0.006490229600778114},rate_median=0.0031821448530270596,rate_range={1.950107983948138E-4,0.04321860921543916}]:3.5123575517697994,296[&height=6.15717740610367E-14,height_95%_HPD={0.0,1.1368683772161603E-13},height_median=5.6843418860808015E-14,height_range={0.0,5.684341886080801E-13},length=21.824805982024262,length_95%_HPD={11.378141410808382,30.776211699222955},length_median=22.06398253547215,length_range={4.71628138643635,39.74534233712225},rate=0.003946809406645698,rate_95%_HPD={0.0022363588352784483,0.006102023138690718},rate_median=0.0036724762949247813,rate_range={0.001657056254532046,0.01694579140647238}]:21.86637718812759)[&CAheight_95%_HPD={0.0,28.140330805329654},CAheight_mean=19.679812354809332,CAheight_median=21.626417335398088,CAheight_range={0.0,39.74534233712234},height=21.86637718812765,height_95%_HPD={11.438498027263364,30.794162982079257},height_median=22.100625619212764,height_range={4.716281386436464,39.74534233712234},length=4.283032546860646,length_95%_HPD={0.8545465903252989,7.971317989948432},length_median=4.014086183918863,length_range={0.2693251823874334,14.28719701498028},posterior=1.0,rate=0.003879329119058997,rate_95%_HPD={0.0013279134689912972,0.007051842617260216},rate_median=0.0034043648788013056,rate_range={6.753743157891924E-4,0.033825063573478344}]:5.664427437988589)[&CAheight_95%_HPD={0.0,34.42554321563526},CAheight_mean=24.777815929794492,CAheight_median=27.21402193467881,CAheight_range={0.0,48.46356726588908},height=27.11387397424847,height_95%_HPD={19.67915576901794,37.69636923529677},height_median=27.15027452752085,height_range={8.658016102803288,45.200982868848854},length=2.370738289189438,length_95%_HPD={0.33580393415346066,4.80795340092439},length_median=2.1718333683276683,length_range={0.0039036794874789393,10.680399047897055},posterior=0.6633458020073331,rate=0.003660127723609439,rate_95%_HPD={0.0013534219766410647,0.006835630903515957},rate_median=0.0033542915677845613,rate_range={2.3856272221777297E-4,0.032188822017337644}]:1.5728247136515279,((321[&height=6.151598536432875E-14,height_95%_HPD={0.0,1.1368683772161603E-13},height_median=5.6843418860808015E-14,height_range={0.0,5.684341886080801E-13},length=5.7952980433255386,length_95%_HPD={2.4445375383556325,9.697044409136822},length_median=5.589375935426801,length_range={1.171616412774597,18.157926917033848},rate=0.0025563990832658695,rate_95%_HPD={0.0010645321249135396,0.004325109220114002},rate_median=0.0023816341860700163,rate_range={5.750618997507953E-4,0.012477033408254845}]:5.795298043325542,322[&height=6.151598536432875E-14,height_95%_HPD={0.0,1.1368683772161603E-13},height_median=5.6843418860808015E-14,height_range={0.0,5.684341886080801E-13},length=5.7952980433255386,length_95%_HPD={2.4445375383556325,9.697044409136822},length_median=5.589375935426801,length_range={1.171616412774597,18.157926917033848},rate=0.0044380261376612325,rate_95%_HPD={0.001822821865759336,0.0075154452491988976},rate_median=0.004094481788381165,rate_range={0.0012636803781628648,0.020173042357435122}]:5.795298043325542)[&CAheight_95%_HPD={0.0,8.958820320962872},CAheight_mean=5.215787556009287,CAheight_median=5.34991198941708,CAheight_range={0.0,18.157926917033905},height=5.795298043325603,height_95%_HPD={2.4445375383556893,9.69704440913685},height_median=5.589375935426858,height_range={1.171616412774938,18.157926917033905},length=13.692312790478207,length_95%_HPD={3.529090199074062,21.609562510574563},length_median=13.840556257951562,length_range={1.2325803610304717,35.66359276926366},posterior=1.0,rate=0.005027892381931045,rate_95%_HPD={0.001869958315579607,0.009573978099800064},rate_median=0.0041275946337835795,rate_range={0.0015402079650336112,0.039929739585387904}]:13.692312790478253,335[&height=6.152019583200483E-14,height_95%_HPD={0.0,1.1368683772161603E-13},height_median=5.6843418860808015E-14,height_range={0.0,5.684341886080801E-13},length=19.4876108338038,length_95%_HPD={7.834905249240791,28.927617013175905},length_median=19.700724339839667,length_range={4.236365979246671,38.660499705685766},rate=0.0048226557341866285,rate_95%_HPD={0.0023536335419103915,0.008690278865096778},rate_median=0.004325098958192184,rate_range={0.0017858507006145758,0.022711574509049072}]:19.487610833803796)[&CAheight_95%_HPD={0.0,26.17904124050449},CAheight_mean=17.538914706961034,CAheight_median=19.192206925383545,CAheight_range={0.0,38.66049970568582},height=19.487610833803856,height_95%_HPD={7.834905249240876,28.92761701317596},height_median=19.700724339839724,height_range={4.236365979246898,38.66049970568582},length=8.846777242340911,length_95%_HPD={3.668115733899185,14.414183867278552},length_median=8.575058533794362,length_range={1.512969772459769,24.066581305294278},posterior=1.0,rate=0.004038632380192471,rate_95%_HPD={0.0018246325055048264,0.006760929932910976},rate_median=0.003772215193641256,rate_range={0.0013520462659476343,0.016608641416329405}]:9.616018505963911)[&CAheight_95%_HPD={0.0,35.989450758827076},CAheight_mean=26.193363414655163,CAheight_median=28.850738956963653,CAheight_range={0.0,48.46356726588908},height=29.099950238572166,height_95%_HPD={15.43915681879676,37.76659877754963},height_median=29.332210466548958,height_range={9.932415113599973,48.13201690898029},length=2.6750189401355615,length_95%_HPD={0.6516950116251223,5.069999905278053},length_median=2.4938534930958838,length_range={0.0839046815938218,10.50920513787608},posterior=0.9952223991704011,rate=0.004130834303153584,rate_95%_HPD={0.0014287975221038956,0.007524081156010126},rate_median=0.0037456951031806093,rate_range={5.036338208171972E-4,0.02851087969047346}]:2.7204180974442735,299[&height=6.161914182239251E-14,height_95%_HPD={0.0,1.1368683772161603E-13},height_median=5.6843418860808015E-14,height_range={0.0,4.547473508864641E-13},length=31.799990275406937,length_95%_HPD={19.85943914303553,43.066490779263006},length_median=32.00541705045731,length_range={11.010894831058238,51.68856871576551},rate=0.002856721108873625,rate_95%_HPD={0.0018334497691605775,0.004054004608466521},rate_median=0.002749970869609643,rate_range={0.0014996134705751376,0.008244426036903094}]:31.82404743721198)[&CAheight_95%_HPD={0.0,39.0916089288248},CAheight_mean=28.64174877011307,CAheight_median=31.50848031112065,CAheight_range={0.0,51.688568715765626},height=31.75791813881629,height_95%_HPD={19.818032067861168,43.066490779263034},height_median=31.96222229875815,height_range={11.653455613428093,51.688568715765626},length=2.1408346418278974,length_95%_HPD={0.3777090080097594,4.224517788700723},length_median=1.9420161167408878,length_range={0.04324494236468013,9.669699550743871},posterior=0.962149550016666,rate=0.0037566605104578047,rate_95%_HPD={0.001209303881100883,0.007050287380487701},rate_median=0.003433503472607852,rate_range={6.094301086277445E-4,0.022231156358107376}]:2.0598030872950552)[&CAheight_95%_HPD={0.0,41.2738280553028},CAheight_mean=30.495578414460056,CAheight_median=33.51946582240146,CAheight_range={0.0,55.591346527404454},height=33.883850524507096,height_95%_HPD={20.827165647459367,44.029283315100315},height_median=34.078642925720175,height_range={13.604331244509467,55.591346527404454},length=3.4049553831805515,length_95%_HPD={1.0170225476934434,6.230469528797244},length_median=3.1882306716948676,length_range={0.13751889290080044,14.95596820206805},posterior=1.0,rate=0.004232704053291696,rate_95%_HPD={0.0015674857767700296,0.0074819185207922355},rate_median=0.0038121101305382344,rate_range={6.483041561308831E-4,0.04277672538927537}]:3.4049553831804715)[&CAheight_95%_HPD={0.0,44.94171602027885},CAheight_mean=33.560049608795445,CAheight_median=36.913700552490155,CAheight_range={0.0,59.3158816331275},height=37.28796255049254,height_95%_HPD={25.153053557798728,49.13095499141414},height_median=37.45229594521189,height_range={17.279398958659215,59.3158816331275},length=2.766805224729483,length_95%_HPD={0.4839356363682725,5.496232664211078},length_median=2.525757497632412,length_range={0.065721601479936,10.307556961550063},posterior=0.9997777860079257,rate=0.003566692354318911,rate_95%_HPD={0.0012271125710492158,0.006486259217545178},rate_median=0.0032315332470820293,rate_range={6.781802339026674E-4,0.033610180217530455}]:3.16267223611635,298[&height=6.160124733476921E-14,height_95%_HPD={2.8421709430404007E-14,1.1368683772161603E-13},height_median=5.6843418860808015E-14,height_range={0.0,4.547473508864641E-13},length=37.90777008048161,length_95%_HPD={23.929123057032825,49.237962485171636},length_median=38.27086652657968,length_range={7.621321815309443,62.760754108947964},rate=0.002791670889201999,rate_95%_HPD={0.0018172167252705138,0.0037807123846580934},rate_median=0.0026670768524360753,rate_range={0.0014584724383779502,0.012127937820958336}]:40.451478143803854)[&CAheight_95%_HPD={0.0,48.8014837991133},CAheight_mean=36.406465163189544,CAheight_median=39.98390158879829,CAheight_range={0.0,63.918266055046956},height=38.870743923649734,height_95%_HPD={23.77955860635882,49.223780724796114},height_median=39.19268754128662,height_range={18.034142274066994,62.76075410894802},length=2.4379200503805767,length_95%_HPD={0.4079627269177877,4.696552216105005},length_median=2.265334201891463,length_range={0.09237634403601191,10.469050458097087},posterior=0.5411651420317766,rate=0.0035196301544000805,rate_95%_HPD={0.001095248717753793,0.006360543725088224},rate_median=0.003145528157000253,rate_range={7.316781533515187E-4,0.03474184976213765}]:2.082346424253757)[&CAheight_95%_HPD={0.0,50.995771920758884},CAheight_mean=38.28058388594131,CAheight_median=42.12439295498629,CAheight_range={0.0,67.04606156468293},height=41.74775230224289,height_95%_HPD={32.1598455621488,55.85888640632393},height_median=41.75425176486284,height_range={20.201254561493926,65.69133630630256},length=1.6440661449909846,length_95%_HPD={0.22350144500030922,3.410731831724462},length_median=1.4750491617378145,length_range={0.07578426248869619,7.56155861094939},posterior=0.5308692270656642,rate=0.003185015517577492,rate_95%_HPD={9.78925663040052E-4,0.00587162480287006},rate_median=0.0029313178955405867,rate_range={5.235756728405027E-4,0.016309794144849152}]:1.4957568243987467)[&CAheight_95%_HPD={0.0,52.57078913629627},CAheight_mean=39.626770013590075,CAheight_median=43.46492469235511,CAheight_range={0.0,67.49012550198967},height=44.50508988023811,height_95%_HPD={35.628708149547094,54.58249376741483},height_median=44.10646212364969,height_range={30.07657064517383,67.49012550198967},length=1.1380903262835553,length_95%_HPD={0.019559060006429263,2.5935125759841924},length_median=0.9729628223321356,length_range={0.009578710751384278,6.3713239020868855},posterior=0.35446835302396207,rate=0.0029926092681904866,rate_95%_HPD={0.0010326879303732665,0.005529098070852879},rate_median=0.002743929397646345,rate_range={7.163328914627905E-4,0.011481151477845938}]:0.5110500297683842,(114[&height=6.143282862772633E-14,height_95%_HPD={2.8421709430404007E-14,1.1368683772161603E-13},height_median=5.6843418860808015E-14,height_range={0.0,4.547473508864641E-13},length=38.76132155950378,length_95%_HPD={24.69010820822521,52.56512199057792},length_median=39.023836561941465,length_range={14.766406593757495,65.19999917660947},rate=0.0021136109635323664,rate_95%_HPD={0.0013602248137350617,0.0030790227402103243},rate_median=0.0020316518803828497,rate_range={0.0010717400627828172,0.00715073776498422}]:41.524298635147865,((137[&height=6.138861871712757E-14,height_95%_HPD={2.8421709430404007E-14,1.1368683772161603E-13},height_median=5.6843418860808015E-14,height_range={0.0,4.547473508864641E-13},length=30.303460958552517,length_95%_HPD={15.781659781728905,42.374344603617374},length_median=30.52804317997868,length_range={9.206359253967491,55.37396818601988},rate=0.003234345048977996,rate_95%_HPD={0.0018761313164484103,0.004971566383726797},rate_median=0.00305125528312915,rate_range={0.0015899223709256915,0.00958975712706589}]:30.833906290784245,(156[&height=6.144967049843062E-14,height_95%_HPD={0.0,1.1368683772161603E-13},height_median=5.6843418860808015E-14,height_range={0.0,4.547473508864641E-13},length=23.279317742713744,length_95%_HPD={11.92237925880653,34.52153175086704},length_median=23.21372998119287,length_range={7.26557383621585,45.48894130900729},rate=0.003349912548211151,rate_95%_HPD={0.0017626154970945566,0.005332264408862538},rate_median=0.0031480157873214924,rate_range={0.0014727601970260394,0.009571430934612277}]:23.279317742713744,275[&height=6.144967049843062E-14,height_95%_HPD={0.0,1.1368683772161603E-13},height_median=5.6843418860808015E-14,height_range={0.0,4.547473508864641E-13},length=23.279317742713744,length_95%_HPD={11.92237925880653,34.52153175086704},length_median=23.21372998119287,length_range={7.26557383621585,45.48894130900729},rate=0.0036690606053103245,rate_95%_HPD={0.0020009180788177505,0.0058792047661527375},rate_median=0.003447099832323477,rate_range={0.0017654973521854223,0.011912495544796823}]:23.279317742713744)[&CAheight_95%_HPD={0.0,32.32194416113157},CAheight_mean=20.951463563581726,CAheight_median=22.457604905420055,CAheight_range={0.0,45.488941309007345},height=23.279317742713804,height_95%_HPD={11.922379258806757,34.521531750867155},height_median=23.213729981192927,height_range={7.265573836215907,45.488941309007345},length=7.236242470040972,length_95%_HPD={1.7900456016367343,13.913497624793877},length_median=6.691739692494963,length_range={0.48400920962234295,26.206767073798773},posterior=1.0,rate=0.003111355583135641,rate_95%_HPD={9.996526661490842E-4,0.005890655507091317},rate_median=0.0027486369682135294,rate_range={6.757245360275245E-4,0.02822294097288914}]:7.554588548070502)[&CAheight_95%_HPD={0.0,40.15570194754383},CAheight_mean=27.75061843796764,CAheight_median=30.266507509330637,CAheight_range={0.0,55.37396818601991},height=30.36616178489369,height_95%_HPD={15.86824203713229,42.073447551030824},height_median=30.559970377537155,height_range={10.37581506681758,55.37396818601991},length=2.7366868343515396,length_95%_HPD={0.2146867066318805,6.000896552164335},length_median=2.392408785754853,length_range={0.001749659693501826,14.442225143955824},posterior=0.8275989778156364,rate=0.0029195508543776306,rate_95%_HPD={8.930208728594211E-4,0.005548529651139771},rate_median=0.0026060701725857493,rate_range={3.666216671546625E-4,0.036256642994767996}]:3.1639300876481897,((291[&height=6.149388040902937E-14,height_95%_HPD={0.0,1.1368683772161603E-13},height_median=5.6843418860808015E-14,height_range={0.0,4.547473508864641E-13},length=16.428922403710576,length_95%_HPD={7.722048932580037,25.727319957008262},length_median=15.913880820174853,length_range={3.8640686434223994,38.91233631728073},rate=0.0028858596971583104,rate_95%_HPD={0.0014259921611187204,0.004583796054665001},rate_median=0.0027421295262145713,rate_range={9.666564645237224E-4,0.010447219277207914}]:16.428922403710583,462[&height=6.149388040902937E-14,height_95%_HPD={0.0,1.1368683772161603E-13},height_median=5.6843418860808015E-14,height_range={0.0,4.547473508864641E-13},length=16.428922403710576,length_95%_HPD={7.722048932580037,25.727319957008262},length_median=15.913880820174853,length_range={3.8640686434223994,38.91233631728073},rate=0.002585921363276499,rate_95%_HPD={0.0012502768341442036,0.004204850086291353},rate_median=0.0024556011520481193,rate_range={9.834767359206784E-4,0.010391923159091829}]:16.428922403710583)[&CAheight_95%_HPD={0.0,24.621534969133023},CAheight_mean=14.786084924588884,CAheight_median=15.314872969708432,CAheight_range={0.0,38.91233631728079},height=16.428922403710644,height_95%_HPD={7.722048932580066,25.727319957008348},height_median=15.913880820174938,height_range={3.8640686434223994,38.91233631728079},length=15.498353235338058,length_95%_HPD={3.7977545403511215,27.995257888001362},length_median=15.27204487841422,length_range={0.49099292591444055,46.144732237215834},posterior=1.0,rate=0.002664513300675813,rate_95%_HPD={8.985205450342135E-4,0.005042476244996676},rate_median=0.002126425545452385,rate_range={7.207494002240022E-4,0.044187345935683596}]:16.153485583598396,374[&height=6.144546003075455E-14,height_95%_HPD={2.8421709430404007E-14,1.1368683772161603E-13},height_median=5.6843418860808015E-14,height_range={0.0,4.547473508864641E-13},length=31.50442442469801,length_95%_HPD={16.792327827500173,44.09410895889866},length_median=31.70582407185023,length_range={9.206359253967491,62.04519468522801},rate=0.0024506853832925732,rate_95%_HPD={0.0013836001375784725,0.003776379123974644},rate_median=0.0023237269483832096,rate_range={0.0010758699016492866,0.008962328138377164}]:32.582407987308976)[&CAheight_95%_HPD={0.0,42.41548946374442},CAheight_mean=29.324275792984615,CAheight_median=31.92997090224398,CAheight_range={0.0,62.045194685228125},height=30.561696937685713,height_95%_HPD={16.426874765047955,42.33034144790798},height_median=30.634492253962378,height_range={10.051089902768979,56.0492150353104},length=2.8924191926267624,length_95%_HPD={6.6470941592911E-4,7.660334165097595},length_median=2.215600664017529,length_range={6.6470941592911E-4,19.014938289913943},posterior=0.4793896522351024,rate=0.002662059861153615,rate_95%_HPD={7.415190395452696E-4,0.0051768493589171944},rate_median=0.00241525870093011,rate_range={2.174120287339508E-4,0.02281910628923623}]:1.4154283911234558)[&CAheight_95%_HPD={0.0,43.379943305165426},CAheight_mean=30.5981660629331,CAheight_median=33.402222816293346,CAheight_range={0.0,62.045194685228125},height=33.998849892714,height_95%_HPD={21.029000937558635,47.19476278012954},height_median=34.17097018173382,height_range={12.870068810993956,62.045194685228125},length=7.227353038942989,length_95%_HPD={0.8510269589661732,15.332236105623934},length_median=6.507372616958918,length_range={0.07632491488936921,32.2161072199018},posterior=0.9957038628198955,rate=0.0023418838769533653,rate_95%_HPD={6.968985532948168E-4,0.004585193467133958},rate_median=0.0020145379194870046,rate_range={4.2667347409447003E-4,0.03102832323181969}]:7.526462256715433)[&CAheight_95%_HPD={0.0,50.81116395904141},CAheight_mean=37.372007181348266,CAheight_median=41.25060399151411,CAheight_range={0.0,67.04606156468293},height=40.07436820980017,height_95%_HPD={23.19968376597967,54.28664165485981},height_median=40.66779476634275,height_range={14.766406593757608,65.1999991766095},length=3.5583406176277004,length_95%_HPD={0.10926029301612061,8.4786044273216},length_median=2.9452672047928274,length_range={0.004077925422990347,17.919174810814923},posterior=0.5726824932409911,rate=0.002446295619429714,rate_95%_HPD={6.625924454623593E-4,0.0048306546310295274},rate_median=0.0021393474469970585,rate_range={3.887574618941811E-4,0.016801112782745316}]:3.016332787076877)[&CAheight_95%_HPD={0.0,53.239243617375735},CAheight_mean=40.08671674382494,CAheight_median=43.94205679913185,CAheight_range={0.0,68.68233952733945},height=44.9173013079578,height_95%_HPD={36.3356801953868,56.706264054420245},height_median=44.711805732182725,height_range={22.019578464395153,68.68233952733945},length=6.054135337498726,length_95%_HPD={1.9284416337082604,10.5110942544367},length_median=5.780791316567544,length_range={0.8505550163043551,17.473009669789263},posterior=0.9721862153253583,rate=0.0027799888197367084,rate_95%_HPD={0.0011565007286040614,0.004958652209207155},rate_median=0.002556264872757845,rate_range={9.550340878428902E-4,0.011502725816901569}]:6.903707122655305,((((((((23[&height=6.170440379283297E-14,height_95%_HPD={0.0,1.1368683772161603E-13},height_median=5.6843418860808015E-14,height_range={0.0,4.547473508864641E-13},length=16.760965632449345,length_95%_HPD={10.441170982549437,23.966893168611847},length_median=16.838425620238326,length_range={1.2859185730084164,29.778909709000857},rate=0.003804078823930059,rate_95%_HPD={0.0016798425009074836,0.004260222075280163},rate_median=0.0027731507763305656,rate_range={0.0012656156168699155,0.09496152694902868}]:17.441680562552236,((26[&height=6.157808976255081E-14,height_95%_HPD={0.0,1.1368683772161603E-13},height_median=5.6843418860808015E-14,height_range={0.0,5.684341886080801E-13},length=4.383390956797722,length_95%_HPD={1.9234727622020387,7.3755657770499},length_median=4.182882288875447,length_range={0.5279214701508863,14.73315357669739},rate=0.003240875857162155,rate_95%_HPD={0.0013335641114452866,0.005539196671521074},rate_median=0.0030520847008411313,rate_range={8.806831882036178E-4,0.018386216082477293}]:4.383418569351053,133[&height=6.157808976255081E-14,height_95%_HPD={0.0,1.1368683772161603E-13},height_median=5.6843418860808015E-14,height_range={0.0,5.684341886080801E-13},length=4.383418569351056,length_95%_HPD={1.9234727622020387,7.3755657770499},length_median=4.182882288875447,length_range={0.5279214701508863,14.73315357669739},rate=0.0030059902924888375,rate_95%_HPD={0.0012361060983203174,0.005108966071110707},rate_median=0.0028272302238003763,rate_range={7.309989779192074E-4,0.015316832351244243}]:4.383418569351053)[&CAheight_95%_HPD={0.0,6.937666078673288},CAheight_mean=3.9450913233242044,CAheight_median=3.998799451094243,CAheight_range={0.0,14.733153576697418},height=4.383377976012265,height_95%_HPD={1.923472762202067,7.375565777050014},height_median=4.1828655027901505,height_range={0.527921470151,14.733153576697418},length=5.780931177707638,length_95%_HPD={1.8579438028303343,10.126470791769805},length_median=5.4861344556363605,length_range={0.8170790894108677,18.483008567555174},posterior=0.9999629643346543,rate=0.0030691669590971683,rate_95%_HPD={0.0011382986378611587,0.005524147267332348},rate_median=0.002814600692578538,rate_range={8.585600054355011E-4,0.01769864664157131}]:5.78851026838049,29[&height=6.144440741383553E-14,height_95%_HPD={0.0,1.1368683772161603E-13},height_median=5.6843418860808015E-14,height_range={0.0,5.684341886080801E-13},length=10.171928837731544,length_95%_HPD={5.868709500891072,15.282648144775038},length_median=9.956996543784271,length_range={3.296316263869585,22.47984707694164},rate=0.004057642877906123,rate_95%_HPD={0.0021256695204127283,0.006260544347271643},rate_median=0.003883910858269199,rate_range={0.0013491456805375455,0.012786283887473668}]:10.171928837731542)[&CAheight_95%_HPD={0.0,14.333598409989492},CAheight_mean=9.154769859257728,CAheight_median=9.655950474385548,CAheight_range={0.0,22.479847076941724},height=10.166667636770661,height_95%_HPD={5.871052814692092,15.25822622539431},height_median=9.955046547053229,height_range={3.29631626386967,22.479847076941724},length=6.859449930238903,length_95%_HPD={2.665793221909155,11.521329655226339},length_median=6.6181917183072585,length_range={1.344188233473517,19.104331544394825},posterior=0.9991111440317025,rate=0.003563936661181311,rate_95%_HPD={0.001536077565647003,0.006264260109415551},rate_median=0.0032901020629452016,rate_range={8.454518355792895E-4,0.01849301638631383}]:7.269751724820692)[&CAheight_95%_HPD={0.0,22.7833343327963},CAheight_mean=15.697570643294375,CAheight_median=16.56389361157278,CAheight_range={0.0,50.87886638703452},height=17.040683094475916,height_95%_HPD={11.199382714654263,23.27605583453888},height_median=16.910692250588085,height_range={5.967221611048245,29.778909709000857},length=4.415501668329287,length_95%_HPD={0.9002200006504495,8.500526610053555},length_median=4.105556606668813,length_range={0.10412220369397573,15.816601246126538},posterior=0.9802970260360727,rate=0.0031444950637806585,rate_95%_HPD={0.001135738686618247,0.005823758773989443},rate_median=0.0028480423588743,rate_range={6.445660473504464E-4,0.023920218358564223}]:4.4156446828179625,((164[&height=6.157072144411768E-14,height_95%_HPD={0.0,1.1368683772161603E-13},height_median=5.6843418860808015E-14,height_range={0.0,5.684341886080801E-13},length=3.1548419329385613,length_95%_HPD={1.1226685627092365,5.555383814592432},length_median=2.96460674404409,length_range={0.48033649605190476,11.715983877171567},rate=0.003680199974998239,rate_95%_HPD={0.0013163779548079984,0.006613130823378087},rate_median=0.0033860745759135558,rate_range={8.470460652797208E-4,0.019677917636584732}]:3.1548419329385604,472[&height=6.157072144411768E-14,height_95%_HPD={0.0,1.1368683772161603E-13},height_median=5.6843418860808015E-14,height_range={0.0,5.684341886080801E-13},length=3.1548419329385613,length_95%_HPD={1.1226685627092365,5.555383814592432},length_median=2.96460674404409,length_range={0.48033649605190476,11.715983877171567},rate=0.0028116375714316716,rate_95%_HPD={9.553419847618322E-4,0.004978129816658863},rate_median=0.0026247403856120323,rate_range={6.111576452206846E-4,0.019506164965259844}]:3.1548419329385604)[&CAheight_95%_HPD={0.0,5.304713738242242},CAheight_mean=2.83936825543401,CAheight_median=2.8145484014196427,CAheight_range={0.0,11.715983877171595},height=3.154841932938622,height_95%_HPD={1.1226685627093218,5.5553838145924885},height_median=2.9646067440441186,height_range={0.4803364960520753,11.715983877171595},length=12.596317800731851,length_95%_HPD={5.564845847113247,18.713403682403225},length_median=12.6065923227668,length_range={2.9789075869979342,27.23259215780925},posterior=1.0,rate=0.0040828779960902445,rate_95%_HPD={0.0020282255771966987,0.006930396662335475},rate_median=0.003777525632795095,rate_range={0.0013057946214184949,0.014710391215872783}]:12.660780163025084,278[&height=6.1530722001195E-14,height_95%_HPD={0.0,1.1368683772161603E-13},height_median=5.6843418860808015E-14,height_range={0.0,5.684341886080801E-13},length=15.754165566995685,length_95%_HPD={9.046747945396106,22.452277539824195},length_median=15.752134490670727,length_range={4.561296535698375,30.13790358195851},rate=0.004261955011217432,rate_95%_HPD={0.0024795221189897435,0.006398908130531392},rate_median=0.0040567195266127875,rate_range={0.0019571305486533117,0.013435626081195619}]:15.815622095963644)[&CAheight_95%_HPD={0.0,21.046808634678285},CAheight_mean=14.234112603350422,CAheight_median=15.390163380686062,CAheight_range={0.0,30.6708516894914},height=15.702602859103353,height_95%_HPD={8.990853152571958,22.35761926984776},height_median=15.707529555475361,height_range={4.561296535698489,30.137903581958597},length=5.603679282057311,length_95%_HPD={1.849033863056036,10.311334211823862},length_median=5.267986013226221,length_range={0.06433243791917675,18.521363049554083},posterior=0.9611125513869857,rate=0.0034338590371528763,rate_95%_HPD={0.0012000682865291276,0.006100155223459169},rate_median=0.003153131195471433,rate_range={6.08508190980199E-4,0.01693497312936909}]:6.041703149406553)[&CAheight_95%_HPD={0.0,27.754792907168763},CAheight_mean=19.67166557615554,CAheight_median=21.105502613604813,CAheight_range={0.0,50.87886638703452},height=21.306213572617786,height_95%_HPD={15.307581574723883,28.227578034159677},height_median=21.255234330491177,height_range={9.856664278234433,35.53782467982859},length=3.2216483202490953,length_95%_HPD={0.07457801037656964,6.7871848966881885},length_median=2.888252582203677,length_range={9.672635667357099E-5,18.677718058510095},posterior=0.872856560868116,rate=0.0032646779195403364,rate_95%_HPD={0.001071295366770716,0.005987074157406977},rate_median=0.0029561772973726638,rate_range={3.2775409010010514E-4,0.02695120940006381}]:3.09103601470526,(25[&height=6.154966910573733E-14,height_95%_HPD={0.0,1.1368683772161603E-13},height_median=5.6843418860808015E-14,height_range={0.0,4.547473508864641E-13},length=8.515349474560782,length_95%_HPD={3.4577844686691037,14.530815122074785},length_median=8.259876842590302,length_range={1.0043563900873664,23.082482825044195},rate=0.0026086786788828784,rate_95%_HPD={9.647388978492534E-4,0.004464261197983296},rate_median=0.002368889411423608,rate_range={7.069496816556399E-4,0.020535467037034714}]:8.51597757646379,30[&height=6.154966910573733E-14,height_95%_HPD={0.0,1.1368683772161603E-13},height_median=5.6843418860808015E-14,height_range={0.0,4.547473508864641E-13},length=8.510632148528877,length_95%_HPD={3.2345824930784772,14.326326207129682},length_median=8.255913780343292,length_range={0.40873300954228853,23.082482825044195},rate=0.00434073703844039,rate_95%_HPD={0.0015656632543091188,0.0075131838962126255},rate_median=0.0038897485123108775,rate_range={0.001142896753711698,0.027500081798859488}]:8.51597757646379)[&CAheight_95%_HPD={0.0,13.257674339747041},CAheight_mean=7.6644082044632,CAheight_median=7.907566541812798,CAheight_range={0.0,23.08248282504428},height=8.51445298504675,height_95%_HPD={3.3748976083850835,14.452535638269126},height_median=8.258488325456426,height_range={1.004356390087537,23.08248282504428},length=15.701514169435965,length_95%_HPD={8.359919082950825,23.138734889878634},length_median=15.609067318253253,length_range={0.06297422860004076,32.45495954082048},posterior=0.9986296803822081,rate=0.003310290502336946,rate_95%_HPD={0.0017751822226875235,0.005271340718528258},rate_median=0.0031422307333918197,rate_range={0.0011822587851211999,0.011949401659607069}]:16.43238368361167)[&CAheight_95%_HPD={0.0,31.403343619497235},CAheight_mean=22.45360829250022,CAheight_median=24.192516631752227,CAheight_range={0.0,50.87886638703452},height=24.323563991428696,height_95%_HPD={17.516521238298083,31.56185777535299},height_median=24.239697946047954,height_range={10.211608566089978,40.85480965884767},length=2.514408945030166,length_95%_HPD={0.007003951515059725,5.799186902697841},length_median=2.128390076135048,length_range={1.2740491035856394E-4,15.835974240096789},posterior=0.7525276841598459,rate=0.003119562995672932,rate_95%_HPD={0.0010535039940954712,0.005875297619918339},rate_median=0.0028418649239703437,rate_range={1.894487993930778E-4,0.03584643476822427}]:2.110812837233148,27[&height=6.167493051910046E-14,height_95%_HPD={2.8421709430404007E-14,1.1368683772161603E-13},height_median=5.6843418860808015E-14,height_range={0.0,4.547473508864641E-13},length=26.24375640120758,length_95%_HPD={18.142486358518596,34.64624468695945},length_median=26.155147678798755,length_range={9.633335032670146,43.52150587128477},rate=0.003202162266036514,rate_95%_HPD={0.002095736186373638,0.004376823588096866},rate_median=0.0031347432801936046,rate_range={0.0015502042655397364,0.00726129092374162}]:27.059174097308606)[&CAheight_95%_HPD={0.0,33.7875370502268},CAheight_mean=24.353346881818318,CAheight_median=26.24111108552816,CAheight_range={0.0,50.87886638703452},height=26.48373513466024,height_95%_HPD={19.36033140541045,34.118994223875944},height_median=26.341298945208592,height_range={11.60472460184252,43.5215058712848},length=3.0280153153570244,length_95%_HPD={0.1319065457421118,6.555848651409519},length_median=2.6793951234048166,length_range={0.001994167636524935,15.536183735262085},posterior=0.827932298803748,rate=0.0032487971001647904,rate_95%_HPD={0.0010739536353579473,0.00605220623182872},rate_median=0.0028409960519026767,rate_range={4.2412226850919337E-4,0.054775302302369724}]:2.6821058784966283,(24[&height=6.13665137618282E-14,height_95%_HPD={2.8421709430404007E-14,1.1368683772161603E-13},height_median=5.6843418860808015E-14,height_range={0.0,5.684341886080801E-13},length=23.179116613301865,length_95%_HPD={13.583982652102577,33.169522398084666},length_median=23.29321332937323,length_range={3.9086058838216786,45.75184851226413},rate=0.00242910567731108,rate_95%_HPD={0.0013975456207381892,0.0035909989332415034},rate_median=0.00229266265768084,rate_range={0.0011810874395681706,0.012722214439066513}]:23.337390409892116,28[&height=6.141177628934597E-14,height_95%_HPD={2.8421709430404007E-14,1.1368683772161603E-13},height_median=5.6843418860808015E-14,height_range={0.0,4.547473508864641E-13},length=23.18612481352291,length_95%_HPD={13.729815277887809,33.2283236615512},length_median=23.29705748233792,length_range={3.9086058838216786,45.75184851226413},rate=0.0033651611363324,rate_95%_HPD={0.0019348161949227995,0.005016806583025559},rate_median=0.0031377256819377485,rate_range={0.0013324605331877257,0.021483576200460753}]:23.337390409892116)[&CAheight_95%_HPD={0.0,31.26919823487495},CAheight_mean=21.003729157611367,CAheight_median=22.69720285151604,CAheight_range={0.0,47.163404979040024},height=23.159510964440745,height_95%_HPD={13.73485204483751,32.933696847500016},height_median=23.262876901759398,height_range={3.9086058838217355,45.75184851226419},length=6.158177212623709,length_95%_HPD={0.42752088123936005,13.386755329536726},length_median=5.484095227146867,length_range={0.013860700668914205,23.920737555114044},posterior=0.979852598051924,rate=0.0026636999406772837,rate_95%_HPD={7.229721553568858E-4,0.0050299499118418535},rate_median=0.002405401303379713,rate_range={1.3448466071016814E-4,0.02680652717251327}]:6.4038895659131185)[&CAheight_95%_HPD={0.0,36.50212879544921},CAheight_mean=26.76725111252021,CAheight_median=28.99715477624096,CAheight_range={0.0,50.87886638703452},height=29.523747363269845,height_95%_HPD={22.001197193986656,37.65617563888239},height_median=29.424873690242293,height_range={13.280694239817024,48.998568521508645},length=4.982285659320241,length_95%_HPD={0.9825747738418613,9.987562886577535},length_median=4.607918029249873,length_range={0.011819637379630876,17.748776500013776},posterior=0.9174104662790267,rate=0.002973778174720298,rate_95%_HPD={9.970555856000601E-4,0.005527520797010526},rate_median=0.0027022144484959124,rate_range={4.7456820357703227E-4,0.020218125109583315}]:5.070187761776307,(138[&height=6.146861760297294E-14,height_95%_HPD={2.8421709430404007E-14,1.1368683772161603E-13},height_median=5.6843418860808015E-14,height_range={0.0,4.547473508864641E-13},length=20.85914729557328,length_95%_HPD={12.642936804215083,29.823956047645794},length_median=20.65700406220924,length_range={8.117827794045695,41.79542972987855},rate=0.004476921021201326,rate_95%_HPD={0.0026105373920098443,0.006593194774154949},rate_median=0.004324808809420472,rate_range={0.0019465965647718828,0.011143107102523959}]:20.859147295573287,282[&height=6.146861760297294E-14,height_95%_HPD={2.8421709430404007E-14,1.1368683772161603E-13},height_median=5.6843418860808015E-14,height_range={0.0,4.547473508864641E-13},length=20.85914729557328,length_95%_HPD={12.642936804215083,29.823956047645794},length_median=20.65700406220924,length_range={8.117827794045695,41.79542972987855},rate=0.0033384775704698505,rate_95%_HPD={0.0019819936666854478,0.004968448503256446},rate_median=0.0032136892395645015,rate_range={0.001419411477109916,0.008850350627992193}]:20.859147295573287)[&CAheight_95%_HPD={0.0,28.25686845693835},CAheight_mean=18.773302094189393,CAheight_median=20.040399715117502,CAheight_range={0.0,41.795429729878606},height=20.859147295573347,height_95%_HPD={12.642936804215168,29.823956047645822},height_median=20.657004062209353,height_range={8.117827794045809,41.795429729878606},length=13.48347006308724,length_95%_HPD={5.855685667255898,21.82165938771763},length_median=13.145063360879192,length_range={2.6561496130507294,40.454235805786084},posterior=1.0,rate=0.003554107360158406,rate_95%_HPD={0.0017164965704502752,0.005911633311850156},rate_median=0.003325899401698571,rate_range={0.0011105243096159918,0.013471002999016926}]:13.952320442008254)[&CAheight_95%_HPD={0.0,42.27288207740878},CAheight_mean=31.330436998181423,CAheight_median=34.04521624460699,CAheight_range={0.0,54.477688034827565},height=34.37910337073757,height_95%_HPD={26.077969442198537,43.746466137385056},height_median=34.280632209547235,height_range={14.482304285221659,54.477688034827565},length=4.927570148873881,length_95%_HPD={0.015567396300241398,11.348764573446687},length_median=4.341931422160513,length_range={0.0017321305280972865,21.891976639498864},posterior=0.7258620051109218,rate=0.0032402893087447914,rate_95%_HPD={0.0010170602854854907,0.0059971765426203175},rate_median=0.0028782154516310172,rate_range={7.201022482993548E-4,0.02124202033990387}]:4.539885748366821,40[&height=6.128651487598284E-14,height_95%_HPD={2.8421709430404007E-14,1.1368683772161603E-13},height_median=5.6843418860808015E-14,height_range={0.0,4.547473508864641E-13},length=35.01062380162526,length_95%_HPD={4.872206669406097,49.848934364584466},length_median=37.16619537093186,length_range={0.007939338432265686,64.00390045748156},rate=0.003928189384631959,rate_95%_HPD={0.0018557596618880828,0.007087801923874432},rate_median=0.0034836097067278467,rate_range={1.9605830067466744E-4,0.0541415859068004}]:39.35135348594836)[&CAheight_95%_HPD={0.0,49.73243301625891},CAheight_mean=35.41634930415964,CAheight_median=37.84394484683003,CAheight_range={0.0,75.59675094979346},height=38.5071029583441,height_95%_HPD={28.648420050896533,48.063251029953875},height_median=38.2202925423949,height_range={22.761211923996825,64.00390045748162},length=9.468632287341812,length_95%_HPD={2.0538573643241307,16.96856417723133},length_median=9.156770275445695,length_range={0.2951656339737099,28.897435954087328},posterior=0.9414095774230584,rate=0.003100321093999534,rate_95%_HPD={0.0013132443238638495,0.0051678815785642235},rate_median=0.002934382130186363,rate_range={7.26072333282293E-4,0.009705311791372096}]:8.91412943205907,(((((74[&height=6.15949316332551E-14,height_95%_HPD={0.0,1.1368683772161603E-13},height_median=5.6843418860808015E-14,height_range={0.0,4.547473508864641E-13},length=26.009442080632866,length_95%_HPD={16.291510028728567,35.8660994887606},length_median=26.202075846636916,length_range={6.154799589307004,48.58391503461516},rate=0.002775173885905092,rate_95%_HPD={0.0016936605121362493,0.004097357096335252},rate_median=0.002623824670686656,rate_range={0.0013721829498254173,0.011365833354016293}]:26.00944208063284,((174[&height=6.15538795734134E-14,height_95%_HPD={0.0,1.1368683772161603E-13},height_median=5.6843418860808015E-14,height_range={0.0,4.547473508864641E-13},length=10.040584480353367,length_95%_HPD={4.406077282558243,16.28699920896861},length_median=9.857273976545883,length_range={1.2952846376775256,24.010120669737915},rate=0.0036332975140010615,rate_95%_HPD={0.0015651651949642252,0.0058819948052985516},rate_median=0.003333187983025679,rate_range={0.0011436732575362397,0.020779721331396397}]:10.040584480353365,239[&height=6.15538795734134E-14,height_95%_HPD={0.0,1.1368683772161603E-13},height_median=5.6843418860808015E-14,height_range={0.0,4.547473508864641E-13},length=10.040584480353367,length_95%_HPD={4.406077282558243,16.28699920896861},length_median=9.857273976545883,length_range={1.2952846376775256,24.010120669737915},rate=0.003910006445266607,rate_95%_HPD={0.0017351196796949822,0.006464049955158731},rate_median=0.003575541433949699,rate_range={0.0013193154338847347,0.0276608665046008}]:10.040584480353365)[&CAheight_95%_HPD={0.0,14.807182797549984},CAheight_mean=9.036559499817436,CAheight_median=9.49526679481383,CAheight_range={0.0,24.010120669737944},height=10.040584480353427,height_95%_HPD={4.4060772825583285,16.286999208968666},height_median=9.857273976545969,height_range={1.295284637677696,24.010120669737944},length=10.050827342914658,length_95%_HPD={3.7484960742747546,17.25607855966112},length_median=9.834357647766183,length_range={1.1352635939277889,27.061014711559494},posterior=1.0,rate=0.004126363406542273,rate_95%_HPD={0.0016990815027350082,0.007192836834191435},rate_median=0.0036521817141253778,rate_range={0.0012591954064078608,0.026125064317700862}]:10.050827342914722,264[&height=6.156756359336062E-14,height_95%_HPD={0.0,1.1368683772161603E-13},height_median=5.6843418860808015E-14,height_range={0.0,4.547473508864641E-13},length=20.091411823268096,length_95%_HPD={11.888520659821353,28.996214529845787},length_median=20.13949962073832,length_range={4.397833055397882,36.957265554773215},rate=0.0035789653915403443,rate_95%_HPD={0.0020197279943573636,0.005354257122315516},rate_median=0.0033403163586830896,rate_range={0.0016045277952351925,0.015093951840438964}]:20.09141182326809)[&CAheight_95%_HPD={0.0,26.703225134511825},CAheight_mean=18.082337610081773,CAheight_median=19.60932267942755,CAheight_range={0.0,36.95726555477327},height=20.09141182326815,height_95%_HPD={11.888520659821381,28.996214529845787},height_median=20.139499620738434,height_range={4.3978330553981095,36.95726555477327},length=5.918030257364588,length_95%_HPD={1.50698802947187,10.85023207926696},length_median=5.577781855583993,length_range={0.40066906801533264,19.25282767899199},posterior=1.0,rate=0.0034706075777540526,rate_95%_HPD={0.0012094567946761782,0.006325325173862305},rate_median=0.003094674554392387,rate_range={8.893966954646265E-4,0.023106220127170573}]:5.918030257364752)[&CAheight_95%_HPD={0.0,33.31979017069608},CAheight_mean=23.408584567820036,CAheight_median=25.59922454376101,CAheight_range={0.0,48.58391503461522},height=26.0094420806329,height_95%_HPD={16.291510028728737,35.86609948876065},height_median=26.202075846636973,height_range={6.154799589307061,48.58391503461522},length=7.4496823370514536,length_95%_HPD={2.1217299336037456,13.195197835930173},length_median=7.080128553609626,length_range={0.7607212918093182,22.374474936391607},posterior=1.0,rate=0.0032902122031891337,rate_95%_HPD={0.0012070550009399864,0.005840089718106061},rate_median=0.0030005504007300263,rate_range={8.413010096760687E-4,0.019660172489484685}]:7.4548012934985195,(172[&height=6.149388040902937E-14,height_95%_HPD={0.0,1.1368683772161603E-13},height_median=5.6843418860808015E-14,height_range={0.0,4.547473508864641E-13},length=23.840491879667148,length_95%_HPD={14.06334027258768,34.242719187184605},length_median=23.769746390544242,length_range={4.285572581514771,43.287902913526466},rate=0.002683723523684526,rate_95%_HPD={0.0015207360136278106,0.003949929414627826},rate_median=0.0025647242888344585,rate_range={0.0011880690807548522,0.013848527653589392}]:23.840491879667148,410[&height=6.149388040902937E-14,height_95%_HPD={0.0,1.1368683772161603E-13},height_median=5.6843418860808015E-14,height_range={0.0,4.547473508864641E-13},length=23.840491879667148,length_95%_HPD={14.06334027258768,34.242719187184605},length_median=23.769746390544242,length_range={4.285572581514771,43.287902913526466},rate=0.008053591237747085,rate_95%_HPD={0.004506148802242595,0.011914335078157994},rate_median=0.007605607552428848,rate_range={0.0034949335798734973,0.03962123079810535}]:23.840491879667148)[&CAheight_95%_HPD={0.0,32.059514693945545},CAheight_mean=21.4565221573579,CAheight_median=23.098200152038913,CAheight_range={0.0,43.28790291352661},height=23.84049187966721,height_95%_HPD={14.063340272587737,34.24271918718469},height_median=23.7697463905443,height_range={4.285572581514828,43.28790291352661},length=9.611086961076106,length_95%_HPD={3.1470440276111447,17.06838300636727},length_median=9.287563412818855,length_range={0.3139341790517278,26.142801541545595},posterior=1.0,rate=0.004047579931139105,rate_95%_HPD={0.0015154514006550975,0.0069526366227773626},rate_median=0.003406046582523378,rate_range={8.466167599209113E-4,0.09130655878824652}]:9.623751494464212)[&CAheight_95%_HPD={0.0,41.32700881292445},CAheight_mean=30.117930580478067,CAheight_median=33.04999840711602,CAheight_range={0.0,54.2994815268697},height=33.46065261640335,height_95%_HPD={23.21058142662926,44.67719853273414},height_median=33.70418239217102,height_range={11.437446993706033,54.2994815268697},length=5.036789303331765,length_95%_HPD={0.794438566849891,9.918289857231741},length_median=4.72517126138365,length_range={0.009217519122131534,19.496003950053847},posterior=0.9877041591052184,rate=0.0034648638426495845,rate_95%_HPD={0.0011061437631108093,0.006325418152800714},rate_median=0.0031408685499321734,rate_range={3.9392674530354057E-4,0.03229729258276684}]:5.732936225269803,(((151[&height=6.13959870355607E-14,height_95%_HPD={0.0,1.1368683772161603E-13},height_median=5.6843418860808015E-14,height_range={0.0,5.684341886080801E-13},length=7.657685173971539,length_95%_HPD={2.8362927200671493,12.90835777475155},length_median=7.3866818157198395,length_range={1.1562280033322736,20.624441166229076},rate=0.0036526912779225517,rate_95%_HPD={0.0014407356081773347,0.0064272490469649115},rate_median=0.003333876164168106,rate_range={9.667876261415477E-4,0.019373585561152575}]:7.6576851739715455,324[&height=6.13959870355607E-14,height_95%_HPD={0.0,1.1368683772161603E-13},height_median=5.6843418860808015E-14,height_range={0.0,5.684341886080801E-13},length=7.657685173971539,length_95%_HPD={2.8362927200671493,12.90835777475155},length_median=7.3866818157198395,length_range={1.1562280033322736,20.624441166229076},rate=0.0025666445294799645,rate_95%_HPD={0.0010907837754965805,0.004483790401180468},rate_median=0.002353910137332736,rate_range={7.850909344531853E-4,0.014451495894200495}]:7.6576851739715455)[&CAheight_95%_HPD={0.0,12.076466282601388},CAheight_mean=6.891942181340867,CAheight_median=7.060875030015609,CAheight_range={0.0,20.624441166229133},height=7.657685173971607,height_95%_HPD={2.8362927200671493,12.908357774751636},height_median=7.386681815719953,height_range={1.1562280033324441,20.624441166229133},length=11.133399726015735,length_95%_HPD={3.2920727159441867,19.372881778791992},length_median=10.67042393869815,length_range={1.5535115935290946,29.924082177689257},posterior=1.0,rate=0.0027457434334943174,rate_95%_HPD={0.0010690529914134982,0.00512625770679848},rate_median=0.002468923174497174,rate_range={7.086081001858495E-4,0.01256814268550302}]:11.1333997260158,216[&height=6.134967189112391E-14,height_95%_HPD={0.0,1.1368683772161603E-13},height_median=5.6843418860808015E-14,height_range={0.0,4.547473508864641E-13},length=18.791084899987347,length_95%_HPD={8.911091487724292,29.126603471107614},length_median=18.621541028694168,length_range={4.049658347767149,37.87393450428712},rate=0.0030538596547927755,rate_95%_HPD={0.0014979978586395295,0.005073121189180629},rate_median=0.00281843397902325,rate_range={0.0011184663815771456,0.012685603013482129}]:18.791084899987347)[&CAheight_95%_HPD={0.0,26.863148667653547},CAheight_mean=16.912039044850506,CAheight_median=17.93610469376054,CAheight_range={0.0,37.87393450428718},height=18.791084899987407,height_95%_HPD={8.911091487724349,29.1266034711077},height_median=18.621541028694224,height_range={4.049658347767263,37.87393450428718},length=11.71301116414509,length_95%_HPD={3.549926862745309,20.513881237239048},length_median=11.30755370410563,length_range={0.8954115178187294,32.758698123978434},posterior=1.0,rate=0.0024955784308724267,rate_95%_HPD={9.735434018893435E-4,0.004640679871682046},rate_median=0.00224473625369316,rate_range={7.650265786457815E-4,0.010713236073507168}]:11.815694016403892,159[&height=6.140967105550794E-14,height_95%_HPD={2.8421709430404007E-14,1.1368683772161603E-13},height_median=5.6843418860808015E-14,height_range={0.0,4.547473508864641E-13},length=30.46221863589982,length_95%_HPD={19.242625777534926,44.913939627453516},length_median=30.713738009242093,length_range={7.610945209118142,51.70740066078298},rate=0.0024787983022873813,rate_95%_HPD={0.0014290751326367106,0.003716602643564884},rate_median=0.00233828340385786,rate_range={0.0011705744618150848,0.008075472041468178}]:30.60677891639124)[&CAheight_95%_HPD={0.0,39.5620813801888},CAheight_mean=27.54620304394792,CAheight_median=30.125737724924647,CAheight_range={0.0,51.70740066078304},height=30.357529429412,height_95%_HPD={18.87538588840829,44.414480372809635},height_median=30.6048558876208,height_range={7.610945209118256,51.70740066078304},length=7.162907711736651,length_95%_HPD={0.192026553717227,15.007740725178934},length_median=6.545693282136028,length_range={1.9555712924557156E-6,26.21525635697563},posterior=0.9065219806673827,rate=0.002338687342627693,rate_95%_HPD={7.293558077210254E-4,0.00449028824669993},rate_median=0.0020979527441748074,rate_range={5.32074831175637E-5,0.012725106337227763}]:8.590400683009925)[&CAheight_95%_HPD={0.0,47.65871510541132},CAheight_mean=35.27759229237134,CAheight_median=38.740331725477034,CAheight_range={0.0,63.80389595511332},height=38.54345052011874,height_95%_HPD={27.835128362514467,51.71509657055185},height_median=38.99526025970815,height_range={15.772452057075157,53.99031087250535},length=1.086254005159384,length_95%_HPD={1.081956866642031E-4,3.4094277478527033},length_median=0.685050126765276,length_range={1.081956866642031E-4,8.315023367065749},posterior=0.06996037183808007,rate=0.00281343424678604,rate_95%_HPD={7.280907415352434E-4,0.00542801736114249},rate_median=0.002534328782249085,rate_range={1.6779014865357753E-4,0.05546352631672994}]:0.07668700580492782,178[&height=6.143598647848338E-14,height_95%_HPD={2.8421709430404007E-14,1.1368683772161603E-13},height_median=5.6843418860808015E-14,height_range={0.0,4.547473508864641E-13},length=36.1092034976981,length_95%_HPD={23.174472923974804,48.8781312344027},length_median=36.48393907067046,length_range={9.767867547765661,57.692264842892826},rate=0.010055820694867604,rate_95%_HPD={0.0060972367977850505,0.014373188536778476},rate_median=0.009574962753374052,rate_range={0.005366229630968284,0.03011664588533674}]:39.27386660520609)[&CAheight_95%_HPD={0.0,47.755327129856596},CAheight_mean=35.346610853210606,CAheight_median=38.81472580311572,CAheight_range={0.0,63.80389595511332},height=39.298414822496106,height_95%_HPD={28.557542662902364,51.5624558346297},height_median=39.472550417707126,height_range={15.451471050964813,61.272904304825374},length=2.9331437130916242,length_95%_HPD={0.4400919053147163,6.2692368249833805},length_median=2.611046914131279,length_range={0.005875658950998286,14.927802952997467},posterior=0.9711492166956779,rate=0.002965212921794846,rate_95%_HPD={9.322575050118092E-4,0.0056553569894358755},rate_median=0.0027055302661208036,rate_range={3.079105422420521E-4,0.01874706246618417}]:2.8485202194246497,302[&height=6.144230217999749E-14,height_95%_HPD={2.8421709430404007E-14,1.1368683772161603E-13},height_median=5.6843418860808015E-14,height_range={0.0,4.547473508864641E-13},length=41.9929135258347,length_95%_HPD={30.017899031490913,54.997594473975596},length_median=42.218588131638995,length_range={16.357337139419485,66.82379024542115},rate=0.002021238738066833,rate_95%_HPD={0.0013502865165331169,0.0026962406629054657},rate_median=0.001964759657850709,rate_range={0.0010445112161332807,0.0051794778274607016}]:42.12238682463074)[&CAheight_95%_HPD={0.0,50.860035302884455},CAheight_mean=37.91028854544369,CAheight_median=41.596612408582445,CAheight_range={0.0,66.82379024542121},height=42.12222776514834,height_95%_HPD={30.523700257617634,54.839392846798944},height_median=42.28655293556098,height_range={17.390414884444397,66.82379024542121},length=5.075548807610981,length_95%_HPD={1.1545101865860943,9.858721171982125},length_median=4.633825399824659,length_range={0.4297886735884333,22.95189100765498},posterior=0.9998888930039628,rate=0.0028928107056528838,rate_95%_HPD={9.46615182476454E-4,0.005538329351728326},rate_median=0.002611077451713124,rate_range={5.001879725995321E-4,0.022512845558334407}]:6.143096093376691)[&CAheight_95%_HPD={0.0,57.53737329150482},CAheight_mean=43.43909550578715,CAheight_median=47.07312162666631,CAheight_range={0.0,75.59675094979346},height=47.97593514523195,height_95%_HPD={38.74633524635695,58.132826153486306},height_median=47.54356268658299,height_range={32.59246941823139,71.84006708541966},length=3.3769634803941844,length_95%_HPD={0.7943194662612427,6.711237893904155},length_median=3.0714176153745285,length_range={0.26868670673584916,14.160503600369424},posterior=0.9413355060923669,rate=0.0028917397116780346,rate_95%_HPD={0.001003742606653409,0.005306161561167858},rate_median=0.0026477452626570298,rate_range={6.299133675499067E-4,0.011898718071128403}]:3.1788556268726182)[&CAheight_95%_HPD={0.0,60.99885228062391},CAheight_mean=46.30007616580474,CAheight_median=50.28084953192487,CAheight_range={0.0,79.3906408911077},height=51.35271803274584,height_95%_HPD={41.55301363833442,61.915016679896866},height_median=50.901353233103976,height_range={37.269606446418976,79.3906408911077},length=3.022583974445258,length_95%_HPD={0.6544737246176453,6.224327739819387},length_median=2.711835365156105,length_range={0.17927166511476855,14.565761182702275},posterior=0.9414095774230584,rate=0.002735517719817724,rate_95%_HPD={8.769848066544129E-4,0.0049367616926783275},rate_median=0.0025057556442076283,rate_range={6.856333444574028E-4,0.012535375390783334}]:2.845489502107988,(((((((50[&height=6.141072367242696E-14,height_95%_HPD={0.0,1.1368683772161603E-13},height_median=5.6843418860808015E-14,height_range={0.0,5.684341886080801E-13},length=8.34784322001602,length_95%_HPD={0.3795013743751383,12.881066215112497},length_median=8.356662943026976,length_range={0.30871122032448284,19.908375596197033},rate=0.004480059980963456,rate_95%_HPD={0.0011919709191861897,0.0070386573696498275},rate_median=0.0029186568528911357,rate_range={9.862310999256493E-4,0.06690460118243823}]:8.347843220016024,179[&height=6.141072367242696E-14,height_95%_HPD={0.0,1.1368683772161603E-13},height_median=5.6843418860808015E-14,height_range={0.0,5.684341886080801E-13},length=8.34784322001602,length_95%_HPD={0.3795013743751383,12.881066215112497},length_median=8.356662943026976,length_range={0.30871122032448284,19.908375596197033},rate=0.00535590388092144,rate_95%_HPD={0.001275806266476017,0.007794713172012092},rate_median=0.0033321848858206215,rate_range={0.001275806266476017,0.08942275673915322}]:8.347843220016024)[&CAheight_95%_HPD={0.0,12.708011279720495},CAheight_mean=7.513086723231037,CAheight_median=8.032355135214601,CAheight_range={0.0,19.908375596197146},height=8.347843220016086,height_95%_HPD={0.379501374375252,12.881066215112554},height_median=8.356662943027032,height_range={0.3087112203245397,19.908375596197146},length=9.758602391291115,length_95%_HPD={4.336777146914017,15.646258379096196},length_median=9.456296884297359,length_range={2.258835928715655,23.652590345541796},posterior=1.0,rate=0.0032062403452713106,rate_95%_HPD={0.0014910999899439528,0.0053237543103458055},rate_median=0.0030099455199891273,rate_range={0.001060543472370435,0.010680130377666021}]:9.758602391290923,(180[&height=6.1530722001195E-14,height_95%_HPD={0.0,1.1368683772161603E-13},height_median=5.6843418860808015E-14,height_range={0.0,5.684341886080801E-13},length=5.658473419296878,length_95%_HPD={1.8496581094927933,10.266603352131256},length_median=5.314601550021791,length_range={0.5651006495686488,21.959296708400274},rate=0.002947742664504219,rate_95%_HPD={0.0010362942730183717,0.005180683747529802},rate_median=0.0027226237051604933,rate_range={4.015862839779224E-4,0.012145761811013437}]:5.6584734192968655,423[&height=6.1530722001195E-14,height_95%_HPD={0.0,1.1368683772161603E-13},height_median=5.6843418860808015E-14,height_range={0.0,5.684341886080801E-13},length=5.658473419296878,length_95%_HPD={1.8496581094927933,10.266603352131256},length_median=5.314601550021791,length_range={0.5651006495686488,21.959296708400274},rate=0.0030706684862997326,rate_95%_HPD={0.0011692258175463642,0.005423819167632115},rate_median=0.0028248114908414916,rate_range={6.513728120351779E-4,0.0216499901823496}]:5.6584734192968655)[&CAheight_95%_HPD={0.0,9.712918512424807},CAheight_mean=5.0926449383166,CAheight_median=5.0244066630227735,CAheight_range={0.0,21.959296708400302},height=5.658473419296927,height_95%_HPD={1.8496581094928217,10.266603352131284},height_median=5.314601550021905,height_range={0.5651006495689899,21.959296708400302},length=12.447972192010209,length_95%_HPD={4.952086236671192,20.135682959446825},length_median=12.391033072979326,length_range={0.922756683794205,28.787859055618526},posterior=1.0,rate=0.0025264931642104828,rate_95%_HPD={0.0011311623277519254,0.004267606096613528},rate_median=0.002291121830251451,rate_range={8.748640857369733E-4,0.02257708493202229}]:12.447972192010083)[&CAheight_95%_HPD={0.0,23.890532481733743},CAheight_mean=16.295861402983252,CAheight_median=17.57867504305986,CAheight_range={0.0,33.478925679802245},height=18.10644561130701,height_95%_HPD={11.303067362313953,26.102255695463725},height_median=18.045526626838807,height_range={5.096071332253473,33.478925679802245},length=7.763885686988048,length_95%_HPD={2.5525663052392247,13.744217605366856},length_median=7.469705345636328,length_range={0.29748905372247236,23.268285297178977},posterior=1.0,rate=0.002732239645920427,rate_95%_HPD={0.0010121939418761227,0.0049428410949292735},rate_median=0.0024244296096036628,rate_range={7.970852438945495E-4,0.028700060004269147}]:7.785216152142674,(((182[&height=6.144124956307847E-14,height_95%_HPD={0.0,1.1368683772161603E-13},height_median=5.6843418860808015E-14,height_range={0.0,5.684341886080801E-13},length=6.05361703084464,length_95%_HPD={2.764171710169421,9.764067691313386},length_median=5.821707595986567,length_range={1.7578958748502487,16.716876830645475},rate=0.006385030510225493,rate_95%_HPD={0.0027345898249493835,0.010656787745133952},rate_median=0.0059805048827240226,rate_range={0.0019247417231384896,0.02131607048385021}]:6.053617030844642,478[&height=6.144124956307847E-14,height_95%_HPD={0.0,1.1368683772161603E-13},height_median=5.6843418860808015E-14,height_range={0.0,5.684341886080801E-13},length=6.05361703084464,length_95%_HPD={2.764171710169421,9.764067691313386},length_median=5.821707595986567,length_range={1.7578958748502487,16.716876830645475},rate=0.0016223685516983638,rate_95%_HPD={6.765911664594034E-4,0.002855549167311108},rate_median=0.0015363851361008037,rate_range={1.2019040820286233E-4,0.005605942676638138}]:6.053617030844642)[&CAheight_95%_HPD={0.0,9.392705355077055},CAheight_mean=5.4482755058110675,CAheight_median=5.55620357246346,CAheight_range={0.0,16.71687683064556},height=6.053617030844704,height_95%_HPD={2.7641717101695065,9.764067691313471},height_median=5.821707595986624,height_range={1.7578958748503055,16.71687683064556},length=9.79324281619097,length_95%_HPD={4.511339429582108,15.666776872618016},length_median=9.734994482308622,length_range={1.0630431969693177,22.37374104672358},posterior=1.0,rate=0.003483107952528481,rate_95%_HPD={0.001621081545253503,0.0056856253594764405},rate_median=0.0031827022939915272,rate_range={0.0010215578037999498,0.023161175357434838}]:9.793242816190808,(221[&height=6.146124928453981E-14,height_95%_HPD={0.0,1.1368683772161603E-13},height_median=5.6843418860808015E-14,height_range={0.0,5.684341886080801E-13},length=8.017388803011345,length_95%_HPD={4.026540005169295,12.321703361705914},length_median=7.864909032939664,length_range={2.1386299039945698,19.33776449758318},rate=0.006095032421729611,rate_95%_HPD={0.0030123897520852815,0.010058937496610597},rate_median=0.0056869925587725596,rate_range={0.0018922969955205164,0.02191780058932569}]:8.01738880301134,424[&height=6.146124928453981E-14,height_95%_HPD={0.0,1.1368683772161603E-13},height_median=5.6843418860808015E-14,height_range={0.0,5.684341886080801E-13},length=8.017388803011345,length_95%_HPD={4.026540005169295,12.321703361705914},length_median=7.864909032939664,length_range={2.1386299039945698,19.33776449758318},rate=0.0026154454285389,rate_95%_HPD={0.0012559536927302048,0.004140553340678208},rate_median=0.0024937928319363335,rate_range={8.748650504158213E-4,0.01046401763235874}]:8.01738880301134)[&CAheight_95%_HPD={0.0,11.608998847237075},CAheight_mean=7.215676646448814,CAheight_median=7.5919389496212375,CAheight_range={0.0,19.337764497583237},height=8.017388803011402,height_95%_HPD={4.026540005169352,12.321703361705943},height_median=7.8649090329397495,height_range={2.1386299039947403,19.337764497583237},length=7.8294710440242135,length_95%_HPD={2.794589124393326,12.692458385087093},length_median=7.650566100950584,length_range={1.0754418742004646,19.066617621104854},posterior=1.0,rate=0.004940142929309889,rate_95%_HPD={0.002089736084718261,0.00838712922906765},rate_median=0.004511098253241823,rate_range={0.0012913761092342075,0.023992075785961495}]:7.82947104402411)[&CAheight_95%_HPD={0.0,20.708383331997965},CAheight_mean=14.262226683437415,CAheight_median=15.443451237185599,CAheight_range={0.0,28.243808473422746},height=15.846859847035512,height_95%_HPD={10.031903905993715,23.0270312167234},height_median=15.832339804358156,height_range={4.549249005961997,28.243808473422746},length=5.254102296801014,length_95%_HPD={1.6588088892835628,9.39476574241641},length_median=5.015794461992783,length_range={0.3692775483797277,16.314733750387575},posterior=1.0,rate=0.004408292454257602,rate_95%_HPD={0.0015046046140898945,0.00797395558084297},rate_median=0.0038666124253820488,rate_range={0.0010585692913097674,0.041957996288802986}]:5.275371248684801,183[&height=6.14780911552441E-14,height_95%_HPD={0.0,1.1368683772161603E-13},height_median=5.6843418860808015E-14,height_range={0.0,4.547473508864641E-13},length=20.897685099638455,length_95%_HPD={14.199967467997027,29.683551682218706},length_median=21.123264520967012,length_range={1.2859185730084164,35.32433009767817},rate=0.005198815654937697,rate_95%_HPD={0.0028084085352600074,0.00644034058243202},rate_median=0.0043691026194785385,rate_range={0.002324449460840019,0.07524747994196294}]:21.122231095720252)[&CAheight_95%_HPD={0.0,26.668917661828687},CAheight_mean=19.01007839123843,CAheight_median=20.65096718059624,CAheight_range={0.0,35.3243300976782},height=21.251592851274626,height_95%_HPD={15.400629644171062,28.74794480529215},height_median=21.198433939187723,height_range={7.825337299256944,35.3243300976782},length=4.8255797687411155,length_95%_HPD={1.6076391530814362,8.48011419616239},length_median=4.576447539341174,length_range={0.5477837746474279,16.235902579286318},posterior=0.9810007036776416,rate=0.004088019934227573,rate_95%_HPD={0.0015665156614073478,0.007141557023677964},rate_median=0.003772228587531187,rate_range={0.0010152696219258928,0.022493471943744077}]:4.76943066772937)[&CAheight_95%_HPD={0.0,32.0283829554171},CAheight_mean=23.30258188976717,CAheight_median=25.420346918371962,CAheight_range={0.0,41.51184618309597},height=26.077172620015848,height_95%_HPD={19.749676638423466,34.030961541400075},height_median=25.988070759299717,height_range={10.017437407264623,41.51184618309597},length=5.251852754841921,length_95%_HPD={1.659314875698641,9.382971461904134},length_median=4.9179277905463294,length_range={0.7347026811948183,19.704372207341805},posterior=0.9810007036776416,rate=0.0036346877945001126,rate_95%_HPD={0.001399791099761102,0.006554280047174844},rate_median=0.003361419507743839,rate_range={7.4931137623972E-4,0.012999436500696048}]:5.282017268395457,((176[&height=6.14665123691349E-14,height_95%_HPD={0.0,1.1368683772161603E-13},height_median=5.6843418860808015E-14,height_range={0.0,5.684341886080801E-13},length=16.380669704811552,length_95%_HPD={8.319088567386643,24.328607543226155},length_median=16.297216497833176,length_range={4.525120913574597,33.19370359190734},rate=0.0038080424267950197,rate_95%_HPD={0.00206046981545605,0.006010616741990111},rate_median=0.003575225067303748,rate_range={0.0015574918521975773,0.01374485160133409}]:16.38066970481154,269[&height=6.14665123691349E-14,height_95%_HPD={0.0,1.1368683772161603E-13},height_median=5.6843418860808015E-14,height_range={0.0,5.684341886080801E-13},length=16.380669704811552,length_95%_HPD={8.319088567386643,24.328607543226155},length_median=16.297216497833176,length_range={4.525120913574597,33.19370359190734},rate=0.0032735092795996394,rate_95%_HPD={0.0017551091936234434,0.005176458750239082},rate_median=0.00309096271829985,rate_range={0.0010911568530803588,0.01093194980771893}]:16.38066970481154)[&CAheight_95%_HPD={0.0,22.71947662775719},CAheight_mean=14.742657334742777,CAheight_median=15.816043804717168,CAheight_range={0.0,33.19370359190742},height=16.380669704811602,height_95%_HPD={8.319088567386729,24.328607543226212},height_median=16.29721649783326,height_range={4.52512091357471,33.19370359190742},length=9.131674805043106,length_95%_HPD={3.387032640963753,15.795241347907819},length_median=8.741921116192259,length_range={1.058390867217497,28.024035019155804},posterior=1.0,rate=0.003201940177458218,rate_95%_HPD={0.0013245943110489638,0.0055641947277342615},rate_median=0.002946486466852128,rate_range={8.929619784355633E-4,0.017127598522810244}]:9.13217233965105,(189[&height=6.142230245853615E-14,height_95%_HPD={0.0,1.1368683772161603E-13},height_median=5.6843418860808015E-14,height_range={0.0,4.547473508864641E-13},length=14.231667283071896,length_95%_HPD={7.839130100170337,21.219882260375897},length_median=13.990194898215265,length_range={3.0626104937888954,29.091599439321783},rate=0.0031424385143233443,rate_95%_HPD={0.0016748895717601459,0.004846197540037913},rate_median=0.002994737266597105,rate_range={0.001255717507985352,0.012346064026930031}]:14.23166728307189,311[&height=6.142230245853615E-14,height_95%_HPD={0.0,1.1368683772161603E-13},height_median=5.6843418860808015E-14,height_range={0.0,4.547473508864641E-13},length=14.231667283071896,length_95%_HPD={7.839130100170337,21.219882260375897},length_median=13.990194898215265,length_range={3.0626104937888954,29.091599439321783},rate=0.0038379249396661526,rate_95%_HPD={0.0020466908611375817,0.005841773195039556},rate_median=0.0036757048335728285,rate_range={0.00161440568726731,0.014975122337353654}]:14.23166728307189)[&CAheight_95%_HPD={0.0,20.12615538110012},CAheight_mean=12.808547992074457,CAheight_median=13.51930435815953,CAheight_range={0.0,29.09159943932181},height=14.231667283071952,height_95%_HPD={7.839130100170394,21.219882260375954},height_median=13.990194898215321,height_range={3.062610493789009,29.09159943932181},length=11.281174761390623,length_95%_HPD={3.704885298407362,18.513280858211402},length_median=11.115027511186298,length_range={1.216697133908383,26.7520832425852},posterior=1.0,rate=0.0034704942682078394,rate_95%_HPD={0.001456091616395915,0.006348251614856105},rate_median=0.0031078823277093303,rate_range={0.0010861868955839966,0.02300877385426693}]:11.2811747613907)[&CAheight_95%_HPD={0.0,31.803802009988544},CAheight_mean=22.961642879988535,CAheight_median=24.974147379858067,CAheight_range={0.0,42.62474316227343},height=25.512123300627273,height_95%_HPD={17.588645935283466,33.78897919170976},height_median=25.483746163512592,height_range={7.431011498259409,42.62474316227343},length=5.390893260306078,length_95%_HPD={1.4501197226113334,10.39162899414498},length_median=5.055856274570004,length_range={0.23359183334946465,17.82515278874871},posterior=0.9997037146772342,rate=0.0031101988016594764,rate_95%_HPD={0.0011132253741709998,0.0056408440392946915},rate_median=0.002817220659329614,rate_range={5.19094095296446E-4,0.02242200935015774}]:5.660836987382488)[&CAheight_95%_HPD={0.0,37.72620648197713},CAheight_mean=28.05641503746044,CAheight_median=30.575226436287295,CAheight_range={0.0,47.69124593642323},height=31.226340075071874,height_95%_HPD={23.934773753521853,38.933698851268645},height_median=31.053315371648893,height_range={15.047492502877901,47.69124593642323},length=2.5876491180240473,length_95%_HPD={0.012920670750702357,5.5998997980381375},length_median=2.292778269834116,length_range={0.0023064425621157625,12.115325435307312},posterior=0.8210436650494426,rate=0.003177589318689615,rate_95%_HPD={0.00106555419601178,0.005891868074842081},rate_median=0.0029272050065433366,rate_range={3.603268941229917E-4,0.023880453692768786}]:2.6025793324500057,496[&height=6.145177573226865E-14,height_95%_HPD={2.8421709430404007E-14,1.1368683772161603E-13},height_median=5.6843418860808015E-14,height_range={0.0,4.547473508864641E-13},length=33.015767365059126,length_95%_HPD={23.942448964890787,43.76552149635975},length_median=32.970964995299596,length_range={11.801853080663932,57.67543005148681},rate=0.0033361572683491083,rate_95%_HPD={0.0020651783436921207,0.004792097502267322},rate_median=0.003241755870320901,rate_range={0.001474919932622842,0.011990290406387511}]:33.77625836429508)[&CAheight_95%_HPD={0.0,41.298851014948696},CAheight_mean=30.398745111640718,CAheight_median=33.020850964167124,CAheight_range={0.0,57.67543005148687},height=33.09951212999342,height_95%_HPD={25.43126933000201,41.50108896302018},height_median=32.93320415244628,height_range={15.419615507386112,51.26464068954499},length=2.555894458243254,length_95%_HPD={0.0920010250477219,5.595410686810084},length_median=2.2199815683762694,length_range={1.3430389807922438E-4,16.141738578030726},posterior=0.7287878226732343,rate=0.003152825694774383,rate_95%_HPD={9.564147118230567E-4,0.005776237861683787},rate_median=0.002902112247481452,rate_range={2.862516872496936E-4,0.018277958818348587}]:2.225374078793351,(193[&height=6.15012487274625E-14,height_95%_HPD={2.8421709430404007E-14,1.1368683772161603E-13},height_median=5.6843418860808015E-14,height_range={0.0,4.547473508864641E-13},length=23.40495126788804,length_95%_HPD={12.475848962372652,34.429621993602524},length_median=23.44996624580287,length_range={6.046733349969827,44.653361529689846},rate=0.0037268468158853053,rate_95%_HPD={0.0020814489397809315,0.0058464370408320195},rate_median=0.0034774894029059,rate_range={0.0017121080016895783,0.012351117772971446}]:23.404951267888038,445[&height=6.15012487274625E-14,height_95%_HPD={2.8421709430404007E-14,1.1368683772161603E-13},height_median=5.6843418860808015E-14,height_range={0.0,4.547473508864641E-13},length=23.40495126788804,length_95%_HPD={12.475848962372652,34.429621993602524},length_median=23.44996624580287,length_range={6.046733349969827,44.653361529689846},rate=0.001974888152904493,rate_95%_HPD={0.0010817920248184342,0.0030984170406624842},rate_median=0.0018487098250078637,rate_range={8.758232357294791E-4,0.0075714808464157485}]:23.404951267888038)[&CAheight_95%_HPD={0.0,32.00292406120292},CAheight_mean=21.06453415500305,CAheight_median=22.745390599237055,CAheight_range={0.0,44.653361529689874},height=23.404951267888098,height_95%_HPD={12.47584896237268,34.42962199360258},height_median=23.449966245802898,height_range={6.046733349970054,44.653361529689874},length=11.527029020671339,length_95%_HPD={3.4449636587677332,20.966054378862538},length_median=10.917561125183568,length_range={0.9948145779788717,33.78461807221041},posterior=1.0,rate=0.002282842529583416,rate_95%_HPD={8.89547187849407E-4,0.004121869490048926},rate_median=0.0020889545007521065,rate_range={6.636397630182692E-4,0.010420741063436243}]:12.596681175200398)[&CAheight_95%_HPD={0.0,43.37372205346361},CAheight_mean=32.401589200221075,CAheight_median=35.25160841740001,CAheight_range={0.0,57.67543005148687},height=35.28034996406684,height_95%_HPD={27.56184384049601,43.474818632535744},height_median=35.02310339176255,height_range={18.648092664252488,52.39372324413503},length=1.9759408681001092,length_95%_HPD={0.03230883357230141,4.486580246394595},length_median=1.6901907682671293,length_range={0.006903299990796086,11.548403411977517},posterior=0.5045739046701974,rate=0.002920821681343312,rate_95%_HPD={8.629686980971954E-4,0.005548037821372399},rate_median=0.0026640485517753125,rate_range={2.1217827036131652E-4,0.028618049976976537}]:1.0194252141323332,((442[&height=6.140440797091284E-14,height_95%_HPD={2.8421709430404007E-14,1.1368683772161603E-13},height_median=5.6843418860808015E-14,height_range={0.0,4.547473508864641E-13},length=14.894141376541778,length_95%_HPD={7.468217099871566,24.179752642700976},length_median=14.721799126996814,length_range={1.9296975798789617,37.7250800627356},rate=0.003950382620045697,rate_95%_HPD={0.00181160644909565,0.006328775621158106},rate_median=0.003573416447822863,rate_range={0.0014304807480220963,0.022757494434135547}]:14.905095741294225,443[&height=6.138967133404659E-14,height_95%_HPD={2.8421709430404007E-14,1.1368683772161603E-13},height_median=5.6843418860808015E-14,height_range={0.0,4.547473508864641E-13},length=14.900852103313627,length_95%_HPD={7.468217099871566,24.149463696347084},length_median=14.725029123013172,length_range={1.9296975798789617,37.7250800627356},rate=0.0024274006082907543,rate_95%_HPD={0.0011090156069220882,0.003858398661113594},rate_median=0.0022183387544821086,rate_range={8.111639018826418E-4,0.0169347002671525}]:14.905095741294225)[&CAheight_95%_HPD={0.0,21.74987981745548},CAheight_mean=13.414635849161263,CAheight_median=14.188081642021245,CAheight_range={0.0,37.72508006273566},height=14.90422784429442,height_95%_HPD={7.468217099871623,24.153568160276706},height_median=14.729284036272276,height_range={1.9296975798790754,37.72508006273566},length=7.384006114688364,length_95%_HPD={1.5907447719114884,14.337961413063567},length_median=6.807440525723933,length_range={0.5855957497821294,24.627158820721036},posterior=0.9983704307247879,rate=0.0027202919167896166,rate_95%_HPD={9.510634647705775E-4,0.0051088811382108265},rate_median=0.002455634415077659,rate_range={3.2737077263502313E-4,0.015253945753798358}]:7.371973365195883,((451[&height=6.150651181205759E-14,height_95%_HPD={2.8421709430404007E-14,1.1368683772161603E-13},height_median=5.6843418860808015E-14,height_range={0.0,5.684341886080801E-13},length=4.2611807568520845,length_95%_HPD={1.1795855475686494,7.880621442365367},length_median=3.957918371001284,length_range={0.27691809852740334,14.649294432446737},rate=0.003151896807836287,rate_95%_HPD={0.0011171904501482452,0.0056504757724743174},rate_median=0.0028587408665849317,rate_range={7.160073890731608E-4,0.033048419789466495}]:4.261180756852086,452[&height=6.150651181205759E-14,height_95%_HPD={2.8421709430404007E-14,1.1368683772161603E-13},height_median=5.6843418860808015E-14,height_range={0.0,5.684341886080801E-13},length=4.2611807568520845,length_95%_HPD={1.1795855475686494,7.880621442365367},length_median=3.957918371001284,length_range={0.27691809852740334,14.649294432446737},rate=0.003071597266948466,rate_95%_HPD={0.0011405257035162666,0.005541066525960587},rate_median=0.0028082507143667606,rate_range={7.083472065046085E-4,0.05224629039065563}]:4.261180756852086)[&CAheight_95%_HPD={0.0,7.517622734942563},CAheight_mean=3.8350768846293404,CAheight_median=3.723910304242338,CAheight_range={0.0,14.649294432446823},height=4.261180756852148,height_95%_HPD={1.179585547568763,7.8806214423653955},height_median=3.957918371001341,height_range={0.2769180985278581,14.649294432446823},length=9.74124956230512,length_95%_HPD={3.2912964245827823,16.62971959064845},length_median=9.460540762619587,length_range={1.2267355944844098,25.931618385972854},posterior=1.0,rate=0.002819038779427567,rate_95%_HPD={0.0011619944130830163,0.005097978976823361},rate_median=0.002553722705736522,rate_range={8.441293076249339E-4,0.012969700442430739}]:9.741249562305153,453[&height=6.143177601080731E-14,height_95%_HPD={2.8421709430404007E-14,1.1368683772161603E-13},height_median=5.6843418860808015E-14,height_range={0.0,4.547473508864641E-13},length=14.002430319157247,length_95%_HPD={7.257308324465271,21.445057197972005},length_median=13.82285306282435,length_range={2.391179850407525,29.74600897630762},rate=0.0033656360979972817,rate_95%_HPD={0.001659192565571857,0.005372881252436351},rate_median=0.0031584789171509374,rate_range={0.0011833010576295779,0.01721282077577991}]:14.002430319157238)[&CAheight_95%_HPD={0.0,19.840668742991284},CAheight_mean=12.602233960453527,CAheight_median=13.358870014315187,CAheight_range={0.0,29.746008976307678},height=14.0024303191573,height_95%_HPD={7.257308324465498,21.445057197972062},height_median=13.822853062824407,height_range={2.3911798504077524,29.746008976307678},length=8.270395149352238,length_95%_HPD={2.496977367412825,15.056173000155724},length_median=7.8328399993873745,length_range={0.709305396008574,24.929208344984715},posterior=1.0,rate=0.0027607995400460317,rate_95%_HPD={0.0010166967974323633,0.005108840997257053},rate_median=0.0024744596476511207,rate_range={7.080871806790477E-4,0.020615948990385446}]:8.27463878733287)[&CAheight_95%_HPD={0.0,29.215894386212995},CAheight_mean=20.049436450263027,CAheight_median=21.620744136650075,CAheight_range={0.0,43.43029606598776},height=22.28823395898279,height_95%_HPD={14.149442777391073,31.297455387150706},height_median=22.18001952187157,height_range={6.130984534166942,43.43029606598776},length=13.614231915760948,length_95%_HPD={5.472813193460638,22.273813577662736},length_median=13.416140232223512,length_range={1.5847246521741454,31.22735160441451},posterior=0.9983704307247879,rate=0.0020368839991400487,rate_95%_HPD={9.035520431668095E-4,0.003577766257826449},rate_median=0.001865752993912527,rate_range={6.428414740860133E-4,0.007717590746157473}]:14.74398855073066)[&CAheight_95%_HPD={0.0,44.350963094706174},CAheight_mean=33.31907529091095,CAheight_median=36.194942711449954,CAheight_range={0.0,57.67543005148687},height=37.23958811819893,height_95%_HPD={29.46567667580183,45.685061865656905},height_median=36.89798663525805,height_range={20.28733273078757,57.67543005148687},length=16.663949973428284,length_95%_HPD={7.552563941851659,26.06977161997206},length_median=16.5562278050338,length_range={1.785414950480913,35.497937198748374},posterior=0.9810007036776416,rate=0.002266950858777787,rate_95%_HPD={0.0010795961864235818,0.0036864789716006337},rate_median=0.0020785287457109787,rate_range={7.68675166919006E-4,0.014913628127898959}]:17.26877038976727)[&CAheight_95%_HPD={0.0,64.30138986343044},CAheight_mean=48.86102620235078,CAheight_median=53.08314681889067,CAheight_range={0.0,86.68894665704327},height=54.37530200719066,height_95%_HPD={44.2313127118685,65.95461607622285},height_median=53.861028384651874,height_range={39.221452112344934,86.68894665704327},length=13.582693267112568,length_95%_HPD={6.085534623415953,20.709696189974167},length_median=13.498061039080412,length_range={2.271637642007235,29.264241281265384},posterior=0.9414095774230584,rate=0.0018219697945705184,rate_95%_HPD={8.939798361275323E-4,0.0029985519738968936},rate_median=0.0017074548644169306,rate_range={6.740445340630437E-4,0.007211997909945723}]:12.786877528859698,(((((((((21[&height=6.138756610020856E-14,height_95%_HPD={0.0,1.1368683772161603E-13},height_median=5.6843418860808015E-14,height_range={0.0,5.684341886080801E-13},length=17.606458525168517,length_95%_HPD={9.90434680606299,26.441507959125573},length_median=17.444419519671214,length_range={3.142236209587395,36.74034589907174},rate=0.0026741373901556227,rate_95%_HPD={0.0013721801755500816,0.004111603625010673},rate_median=0.002531343251002716,rate_range={0.0010583417307738808,0.013461618717843429}]:17.867608382672287,409[&height=6.139072395096562E-14,height_95%_HPD={0.0,1.1368683772161603E-13},height_median=5.6843418860808015E-14,height_range={0.0,5.684341886080801E-13},length=17.664298723678694,length_95%_HPD={9.757061521389232,26.391140247600276},length_median=17.50965453380138,length_range={3.142236209587395,36.93302474757303},rate=0.005500839644399801,rate_95%_HPD={0.002942559299740148,0.008434479211286351},rate_median=0.0051786631952466826,rate_range={0.0022947663063629608,0.02352412255824578}]:17.867608382672287)[&CAheight_95%_HPD={0.0,24.82679538679531},CAheight_mean=16.080907101114498,CAheight_median=17.134881278184537,CAheight_range={0.0,36.933024747573086},height=17.02855790573562,height_95%_HPD={9.643736629750407,25.451821839935974},height_median=16.871349532933507,height_range={3.142236209587395,35.37528040058493},length=3.976021922363019,length_95%_HPD={8.722870273345507E-4,8.726433437476231},length_median=3.5465278460785186,length_range={8.722870273345507E-4,19.094610209966305},posterior=0.7399725936076441,rate=0.0031851092789026373,rate_95%_HPD={0.0010367992628411815,0.006025634373956188},rate_median=0.002882896067176033,rate_range={1.9843413227027017E-4,0.03719812878899024}]:2.9421472541316405,363[&height=6.149703825978643E-14,height_95%_HPD={0.0,1.1368683772161603E-13},height_median=5.6843418860808015E-14,height_range={0.0,5.684341886080801E-13},length=20.34529612030651,length_95%_HPD={12.375525110779535,29.31603556248038},length_median=20.21847779526871,length_range={4.997149362466359,39.92933440968926},rate=0.009768979128742894,rate_95%_HPD={0.005632110751907162,0.01384437418776523},rate_median=0.009357692572665662,rate_range={0.004197241560652257,0.03584019936639199}]:20.809755636803928)[&CAheight_95%_HPD={0.0,27.58008929793641},CAheight_mean=18.728849436663594,CAheight_median=20.117523215680762,CAheight_range={0.0,39.929334409689346},height=20.809755636803988,height_95%_HPD={13.131245129720469,29.756893716120032},height_median=20.680015012333456,height_range={5.509362724445111,39.929334409689346},length=8.205410769074597,length_95%_HPD={1.1342871519091773,13.714977187525164},length_median=7.977689843421103,length_range={0.5584846681405224,25.014995872853632},posterior=1.0,rate=0.005770122293672479,rate_95%_HPD={0.0019512216099105317,0.00993106036488477},rate_median=0.004705938244791205,rate_range={0.0013414070930208252,0.05178238552652056}]:10.363171711468567,(33[&height=6.151072227973367E-14,height_95%_HPD={0.0,1.1368683772161603E-13},height_median=5.6843418860808015E-14,height_range={0.0,5.684341886080801E-13},length=30.025435969981057,length_95%_HPD={18.091886697467658,41.89300871489232},length_median=30.361238764006004,length_range={7.444278409125843,53.144207575305785},rate=0.002955072721036624,rate_95%_HPD={0.0017624094704038018,0.004380454968858022},rate_median=0.0027984049815799735,rate_range={0.0013310153248960285,0.00947257890960494}]:30.04704478720818,(328[&height=6.141703937394106E-14,height_95%_HPD={0.0,1.1368683772161603E-13},height_median=5.6843418860808015E-14,height_range={0.0,5.684341886080801E-13},length=11.395955696216287,length_95%_HPD={5.454546818414542,18.10244212534468},length_median=11.154878996259043,length_range={2.566369831412544,28.2612412186121},rate=0.003508799100007784,rate_95%_HPD={0.0016691250841934383,0.005894731252804283},rate_median=0.003266689652095801,rate_range={9.734945940819939E-4,0.014578364363295532}]:11.395955696216276,336[&height=6.141703937394106E-14,height_95%_HPD={0.0,1.1368683772161603E-13},height_median=5.6843418860808015E-14,height_range={0.0,5.684341886080801E-13},length=11.395955696216287,length_95%_HPD={5.454546818414542,18.10244212534468},length_median=11.154878996259043,length_range={2.566369831412544,28.2612412186121},rate=0.0030255666303134784,rate_95%_HPD={0.0013676973070727144,0.005067394832361098},rate_median=0.002826671161455475,rate_range={8.896248775504196E-4,0.012334941933848036}]:11.395955696216276)[&CAheight_95%_HPD={0.0,17.01734696417782},CAheight_mean=10.256398111847517,CAheight_median=10.7197267372932,CAheight_range={0.0,28.261241218612184},height=11.395955696216339,height_95%_HPD={5.454546818414599,18.10244212534471},height_median=11.154878996259072,height_range={2.5663698314127146,28.261241218612184},length=16.50224971059756,length_95%_HPD={6.78125367978123,26.077333346267352},length_median=16.414774205950522,length_range={1.8970448785106555,36.32794093141726},posterior=1.0,rate=0.0035898488194214813,rate_95%_HPD={0.0016498030505332764,0.0059772825192655156},rate_median=0.003245460912811637,rate_range={0.0013045234855406367,0.02490363996376225}]:18.651089090991903)[&CAheight_95%_HPD={0.0,38.50077778606487},CAheight_mean=27.042440461964922,CAheight_median=29.667071214480757,CAheight_range={0.0,53.14420757530581},height=26.57564447973079,height_95%_HPD={16.964989830089138,37.00544147692682},height_median=26.688979111815655,height_range={7.4442784091259,51.47200355272196},length=4.534747566373521,length_95%_HPD={0.7032904632662849,9.496725980508728},length_median=4.102256622988477,length_range={0.027722156010526078,18.410740117614864},posterior=0.24758342283619125,rate=0.002997341591925707,rate_95%_HPD={9.926418106851525E-4,0.005381653188266017},rate_median=0.0027130501091604054,rate_range={3.3217304414803593E-4,0.02101664898786262}]:1.1258825610643157)[&CAheight_95%_HPD={0.0,39.00641979026881},CAheight_mean=28.055738519739585,CAheight_median=30.78675362798242,CAheight_range={0.0,54.06762868302036},height=31.160277782224703,height_95%_HPD={20.406077811528007,42.726424768135985},height_median=31.37782696453573,height_range={8.421979925897631,54.06762868302036},length=2.9205863132554546,length_95%_HPD={0.2196118710251369,6.214815737870055},length_median=2.6071851645273796,length_range={0.0014286987035063703,15.67243948475172},posterior=0.9909632976556424,rate=0.003395554544388393,rate_95%_HPD={0.0010928462833095938,0.0063483607489065435},rate_median=0.0030985770876780375,rate_range={8.898488679435958E-5,0.02605325823376834}]:2.897086577845048,181[&height=6.137282946334231E-14,height_95%_HPD={2.8421709430404007E-14,1.1368683772161603E-13},height_median=5.6843418860808015E-14,height_range={0.0,5.684341886080801E-13},length=34.047319003858604,length_95%_HPD={22.9382974200945,45.986677133144894},length_median=34.24530220374396,length_range={11.300940785061869,60.90840144135666},rate=0.003883546534447675,rate_95%_HPD={0.0025177476122945227,0.005431325948442832},rate_median=0.0037468282264617493,rate_range={0.001893096832832265,0.010419437179388216}]:34.07001392611754)[&CAheight_95%_HPD={0.0,42.32742338688675},CAheight_mean=30.6631260964335,CAheight_median=33.620987988002696,CAheight_range={0.0,60.908401441356716},height=34.066186942237366,height_95%_HPD={22.93829742009467,45.96691135856696},height_median=34.26421695247117,height_range={12.04992603520833,60.908401441356716},length=4.911922045566269,length_95%_HPD={1.4660630600018862,9.148862669494207},length_median=4.580980517683329,length_range={0.2936725434987011,17.79165738129899},posterior=0.9995185363505056,rate=0.003886590271271176,rate_95%_HPD={0.0013550940658019449,0.007017718265744708},rate_median=0.0034982234436244895,rate_range={7.862336488543338E-4,0.045541575897810535}]:4.9118852309945495,356[&height=6.138651348328954E-14,height_95%_HPD={2.8421709430404007E-14,1.1368683772161603E-13},height_median=5.6843418860808015E-14,height_range={0.0,5.684341886080801E-13},length=38.96766651254726,length_95%_HPD={27.894320185954115,51.35811767281753},length_median=39.10902151343842,length_range={14.437824142836746,65.89332462304174},rate=0.002708496591624719,rate_95%_HPD={0.0018184618046388572,0.0036709191789138737},rate_median=0.0026270089859615217,rate_range={0.0013993318375891705,0.007932223972971686}]:38.98189915711209)[&CAheight_95%_HPD={0.0,47.8576308892316},CAheight_mean=35.08383917673362,CAheight_median=38.43387812921938,CAheight_range={0.0,65.89332462304179},height=38.97252787154833,height_95%_HPD={27.8943201859542,51.36553355903776},height_median=39.11791176870295,height_range={14.437824142836803,65.89332462304179},length=4.813322412988876,length_95%_HPD={1.024242106550389,9.668398598286387},length_median=4.423872797743456,length_range={0.010314012627503644,18.276771037961566},posterior=0.9942965075367579,rate=0.0036711017341481814,rate_95%_HPD={0.0011672189300191448,0.00667794768550206},rate_median=0.003340648805717035,rate_range={5.280550360055393E-4,0.05723266559991516}]:6.564900253744241,358[&height=6.134019833885275E-14,height_95%_HPD={2.8421709430404007E-14,1.1368683772161603E-13},height_median=5.6843418860808015E-14,height_range={0.0,4.547473508864641E-13},length=44.741021481616336,length_95%_HPD={31.730151223716007,59.53257999704442},length_median=44.98291922070703,length_range={11.801980449830069,78.6124490135419},rate=0.0021477374289314627,rate_95%_HPD={0.0014392660697777283,0.0029845091233416474},rate_median=0.0020865300208913248,rate_range={0.0010079779776395418,0.007468949291546943}]:45.54679941085633)[&CAheight_95%_HPD={0.0,55.16607209089446},CAheight_mean=40.99227128737488,CAheight_median=44.84034345397467,CAheight_range={0.0,78.61244901354196},height=44.20468451213903,height_95%_HPD={32.90827309993048,55.5830040070079},height_median=44.09749185578339,height_range={18.226487691080138,75.11500443537929},length=3.0311246608089353,length_95%_HPD={0.08477634754171959,6.566772215550159},length_median=2.6631235224485437,length_range={0.005050950143100863,12.041681188499709},posterior=0.2851746231621051,rate=0.00324170458898817,rate_95%_HPD={9.789884122887733E-4,0.005842799740316356},rate_median=0.0029238472621819166,rate_range={2.968594979945471E-4,0.06656466228573432}]:0.8643998329036435,61[&height=6.134967189112391E-14,height_95%_HPD={2.8421709430404007E-14,1.1368683772161603E-13},height_median=5.6843418860808015E-14,height_range={0.0,4.547473508864641E-13},length=43.813145514220196,length_95%_HPD={30.37146846836515,57.91423753726795},length_median=44.059164547031514,length_range={11.801980449830069,75.7317547090028},rate=0.004333624678388803,rate_95%_HPD={0.0028537831844247736,0.005821527920826143},rate_median=0.004187120118344292,rate_range={0.0022028529374923797,0.012885286172944549}]:46.411199243759974)[&CAheight_95%_HPD={0.0,56.021327829496045},CAheight_mean=41.77023401822488,CAheight_median=45.72198443703732,CAheight_range={0.0,78.61244901354196},height=46.41119924376004,height_95%_HPD={34.22576238181588,60.06412282616952},height_median=46.466815781271094,height_range={17.03743882657102,78.61244901354196},length=11.892162862488389,length_95%_HPD={4.71922445898042,18.830684987284087},length_median=11.580240426153523,length_range={2.2668439026944895,30.199744059306695},posterior=1.0,rate=0.004377367480672814,rate_95%_HPD={0.0020526353098710456,0.007366056773742687},rate_median=0.004072072874039646,rate_range={0.001349125751209059,0.014780442528722926}]:11.896110808732935,((((((((31[&height=6.141177628934597E-14,height_95%_HPD={0.0,1.1368683772161603E-13},height_median=5.6843418860808015E-14,height_range={0.0,5.684341886080801E-13},length=9.600036817137713,length_95%_HPD={3.8615614480321767,16.43288532760087},length_median=9.229808791236053,length_range={1.7683942680027371,26.176121446048995},rate=0.0029626678611806667,rate_95%_HPD={0.0012269116823540953,0.005211938771237313},rate_median=0.0027332870021254062,rate_range={7.573692530005097E-4,0.011635230878303905}]:9.600036817137715,359[&height=6.141177628934597E-14,height_95%_HPD={0.0,1.1368683772161603E-13},height_median=5.6843418860808015E-14,height_range={0.0,5.684341886080801E-13},length=9.600036817137713,length_95%_HPD={3.8615614480321767,16.43288532760087},length_median=9.229808791236053,length_range={1.7683942680027371,26.176121446048995},rate=0.003016652576525927,rate_95%_HPD={0.0012277759049029858,0.0052499230499383175},rate_median=0.0027862762926041677,rate_range={8.840860023344046E-4,0.014453646846045177}]:9.600036817137715)[&CAheight_95%_HPD={0.0,15.372441405692598},CAheight_mean=8.640065134480087,CAheight_median=8.809879714699008,CAheight_range={0.0,26.176121446049052},height=9.600036817137777,height_95%_HPD={3.8615614480322336,16.43288532760093},height_median=9.22980879123611,height_range={1.7683942680029077,26.176121446049052},length=15.03115530711693,length_95%_HPD={4.789842528662916,25.79719727474813},length_median=14.84489053812274,length_range={0.8459943863605304,41.486734974488286},posterior=1.0,rate=0.0026036372867875254,rate_95%_HPD={0.001032068340176044,0.0045709948826534105},rate_median=0.0022486622207081846,rate_range={7.449508611245054E-4,0.025965865708111827}]:15.134379729804703,32[&height=6.133809310501472E-14,height_95%_HPD={0.0,1.1368683772161603E-13},height_median=5.6843418860808015E-14,height_range={0.0,5.684341886080801E-13},length=24.481656175016656,length_95%_HPD={13.474329361847111,36.09123135254188},length_median=24.715025371371127,length_range={4.165396484699841,46.858246167562356},rate=0.0044862476749658806,rate_95%_HPD={0.0022930150904288335,0.0070224594869858535},rate_median=0.004102271508291397,rate_range={0.002007279636720462,0.024575119541803317}]:24.73441654694242)[&CAheight_95%_HPD={0.0,33.9710314575691},CAheight_mean=22.26105733755521,CAheight_median=24.056030387116778,CAheight_range={0.0,52.76589778474968},height=24.327149206194235,height_95%_HPD={12.988952470954246,35.470141125368116},height_median=24.54685205020519,height_range={4.165396484699954,46.85824616756241},length=8.77092544263618,length_95%_HPD={2.1077827467824477,16.709509375672013},length_median=8.236379344112436,length_range={0.34104986633423096,27.142544904611384},posterior=0.9614829080404429,rate=0.0028555479854129617,rate_95%_HPD={9.533209968505686E-4,0.0053821179402518595},rate_median=0.002513918612887477,rate_range={5.9400970002291E-4,0.031994918922255464}]:8.441220604143485,((53[&height=6.128335702522578E-14,height_95%_HPD={0.0,1.1368683772161603E-13},height_median=5.6843418860808015E-14,height_range={0.0,5.684341886080801E-13},length=12.626518611419737,length_95%_HPD={6.104032289916063,19.165404533551197},length_median=12.521708217537707,length_range={2.6808437751378733,29.31440384216023},rate=0.0055175602308195175,rate_95%_HPD={0.002625554462934541,0.008603405534041231},rate_median=0.005143481534331184,rate_range={0.0019942192677840777,0.02975899886911989}]:12.626518611419733,218[&height=6.128335702522578E-14,height_95%_HPD={0.0,1.1368683772161603E-13},height_median=5.6843418860808015E-14,height_range={0.0,5.684341886080801E-13},length=12.626518611419737,length_95%_HPD={6.104032289916063,19.165404533551197},length_median=12.521708217537707,length_range={2.6808437751378733,29.31440384216023},rate=0.0073184479930376595,rate_95%_HPD={0.0036883701442803275,0.011614970890464779},rate_median=0.006850259788191044,rate_range={0.0027796211251211156,0.025533665963409637}]:12.626518611419733)[&CAheight_95%_HPD={0.0,17.67859890166673},CAheight_mean=11.363908837270285,CAheight_median=12.135486509956507,CAheight_range={0.0,29.314403842160317},height=12.626518611419794,height_95%_HPD={6.104032289916233,19.165404533551282},height_median=12.521708217537793,height_range={2.680843775138044,29.314403842160317},length=12.393216596723859,length_95%_HPD={6.615057451676108,20.051502992247862},length_median=12.310914677528302,length_range={2.360848007319646,25.831247422168957},posterior=1.0,rate=0.01013848594965015,rate_95%_HPD={0.005135767856641027,0.014652517492613773},rate_median=0.009342131437971204,rate_range={0.0046420713058832625,0.04097387625629381}]:12.40160820411818,163[&height=6.112756972121113E-14,height_95%_HPD={0.0,1.1368683772161603E-13},height_median=5.6843418860808015E-14,height_range={0.0,5.684341886080801E-13},length=25.02796956723544,length_95%_HPD={14.386389656655524,36.16279492676318},length_median=25.206584697052733,length_range={6.416592004633742,48.09095948495198},rate=0.004322460932332499,rate_95%_HPD={0.0024758595117781042,0.006456024712750445},rate_median=0.004060855168277478,rate_range={0.0019245242041608965,0.018283374316023455}]:25.028126815537913)[&CAheight_95%_HPD={0.0,31.711121694769446},CAheight_mean=22.525397558292752,CAheight_median=24.722556711329446,CAheight_range={0.0,48.090959484952066},height=25.020059521415895,height_95%_HPD={14.52390538927898,36.16279492676318},height_median=25.195490892622473,height_range={6.416592004633912,48.090959484952066},length=7.453081369057712,length_95%_HPD={2.5873148714606486,12.822085520752694},length_median=7.338632501245087,length_range={0.06808249414365264,20.23782091543552},posterior=0.9965556831228473,rate=0.007057133959376995,rate_95%_HPD={0.0027782259221356648,0.011989976606801756},rate_median=0.006053032682563518,rate_range={8.372235490642647E-4,0.06862393411319725}]:8.147510335547992)[&CAheight_95%_HPD={0.0,40.8000644613484},CAheight_mean=29.85818401774848,CAheight_median=32.934746058080805,CAheight_range={0.0,60.40729285932869},height=32.68369775284043,height_95%_HPD={22.597379218299068,46.87632781931153},height_median=33.069015279654636,height_range={8.367568017426208,59.15196487725706},length=1.6686248263635917,length_95%_HPD={0.1458882678970781,3.6706950065421893},length_median=1.4453239854812097,length_range={0.0016441661742589986,9.774369076449943},posterior=0.7569349283359875,rate=0.0032732011898966907,rate_95%_HPD={7.90232443817107E-4,0.0062295772808870905},rate_median=0.0030019068655817924,rate_range={2.8726335005280933E-4,0.023439811831104176}]:1.2717114366279176,254[&height=6.113704327348229E-14,height_95%_HPD={2.8421709430404007E-14,1.1368683772161603E-13},height_median=5.6843418860808015E-14,height_range={0.0,5.684341886080801E-13},length=33.67062103452117,length_95%_HPD={19.653399568456393,46.387818863076916},length_median=34.07947350145815,length_range={9.551418098461625,60.020624552457036},rate=0.002610672269646615,rate_95%_HPD={0.001594694307205923,0.0038208901498381098},rate_median=0.0024722003260946117,rate_range={0.0012642774683411084,0.008349736744852709}]:34.44734858771382)[&CAheight_95%_HPD={0.0,41.93007013459186},CAheight_mean=31.00272854961043,CAheight_median=34.19610633427581,CAheight_range={0.0,60.40729285932869},height=34.26542063156465,height_95%_HPD={23.216822291073242,47.44462375422697},height_median=34.5896664997108,height_range={9.551418098461681,60.40729285932869},length=1.5711866510741357,length_95%_HPD={0.13259368291693363,3.5054562783587357},length_median=1.3539545183601263,length_range={0.0256664981878032,11.911983531345129},posterior=0.8525239805933114,rate=0.003219016707513674,rate_95%_HPD={9.002822571190426E-4,0.0062145306293087095},rate_median=0.002905440011172795,rate_range={2.593675473373262E-4,0.05764241550613408}]:1.3394742980288115,323[&height=6.12728308560356E-14,height_95%_HPD={2.8421709430404007E-14,1.1368683772161603E-13},height_median=5.6843418860808015E-14,height_range={0.0,5.684341886080801E-13},length=35.403443177050185,length_95%_HPD={22.340129613716954,47.577681915934676},length_median=35.76127980897775,length_range={11.936769706802437,62.45369553977174},rate=0.0016385533110913528,rate_95%_HPD={9.921784145801814E-4,0.002260312417949338},rate_median=0.0015714762659335662,rate_range={8.277287951255982E-4,0.0048232656677534794}]:35.78682288574263)[&CAheight_95%_HPD={0.0,43.30148850739812},CAheight_mean=32.20825988260186,CAheight_median=35.46912661323526,CAheight_range={0.0,62.45369553977177},height=35.75658544119812,height_95%_HPD={23.402403108842122,47.94052137520043},height_median=36.02437689048617,height_range={12.59185524289802,62.45369553977177},length=4.2692139189748435,length_95%_HPD={1.1989660854636384,8.077027725350732},length_median=3.9500644051100124,length_range={0.3928102702975025,15.283172937778417},posterior=0.9873338024517611,rate=0.003570349630154779,rate_95%_HPD={0.0012455354439465127,0.006611481534577282},rate_median=0.00325202259554368,rate_range={7.562754649829685E-4,0.023817532613498005}]:4.215304921908626,((66[&height=6.136125067723312E-14,height_95%_HPD={2.8421709430404007E-14,1.1368683772161603E-13},height_median=5.6843418860808015E-14,height_range={0.0,5.684341886080801E-13},length=20.2125899420352,length_95%_HPD={10.856908817999852,29.6819274301954},length_median=20.21385509136101,length_range={5.8443538071023795,39.942005947959444},rate=0.003926660426874887,rate_95%_HPD={0.002105416630039648,0.006235359360589158},rate_median=0.003698678207207588,rate_range={0.0015025590444936949,0.014117466800475738}]:20.212589942035212,258[&height=6.136125067723312E-14,height_95%_HPD={2.8421709430404007E-14,1.1368683772161603E-13},height_median=5.6843418860808015E-14,height_range={0.0,5.684341886080801E-13},length=20.2125899420352,length_95%_HPD={10.856908817999852,29.6819274301954},length_median=20.21385509136101,length_range={5.8443538071023795,39.942005947959444},rate=0.006683102073053411,rate_95%_HPD={0.003721777324605407,0.010308377219254636},rate_median=0.006321635714040675,rate_range={0.0029591303392352266,0.018972518514973953}]:20.212589942035212)[&CAheight_95%_HPD={0.0,27.588667042188376},CAheight_mean=18.191398320885785,CAheight_median=19.595621736313518,CAheight_range={0.0,39.9420059479595},height=20.212589942035272,height_95%_HPD={10.856908818000079,29.681927430195486},height_median=20.21385509136107,height_range={5.84435380710255,39.9420059479595},length=10.298204683135348,length_95%_HPD={3.7837622171656733,17.925928662033783},length_median=10.015004412793303,length_range={0.5663752359369596,29.09222472403627},posterior=1.0,rate=0.004539415709907651,rate_95%_HPD={0.0019127525987858052,0.007596897127869059},rate_median=0.004024216227861909,rate_range={0.001301535807140226,0.04499910443047284}]:10.398265119065606,(115[&height=6.136967161258525E-14,height_95%_HPD={2.8421709430404007E-14,1.1368683772161603E-13},height_median=5.6843418860808015E-14,height_range={0.0,5.684341886080801E-13},length=25.7615684492566,length_95%_HPD={13.811192973417747,38.71801670916153},length_median=26.100556043876253,length_range={5.092225942260711,46.92018932073958},rate=0.0070002608685946835,rate_95%_HPD={0.0039040887228713995,0.010758178007662612},rate_median=0.0064032165663187165,rate_range={0.003644508027400448,0.03394510776084138}]:25.765377563431567,125[&height=6.139388180172266E-14,height_95%_HPD={2.8421709430404007E-14,1.1368683772161603E-13},height_median=5.6843418860808015E-14,height_range={0.0,5.684341886080801E-13},length=25.669126241676164,length_95%_HPD={13.946712142365953,38.22522558617254},length_median=26.04737448216048,length_range={5.092225942260711,46.92018932073958},rate=0.003923818177811115,rate_95%_HPD={0.0021470546450805704,0.006036039178223852},rate_median=0.003582696001460791,rate_range={0.001900550413396128,0.01885582971836083}]:25.765377563431567)[&CAheight_95%_HPD={0.0,33.49152454520646},CAheight_mean=23.188925688817616,CAheight_median=25.49074188746576,CAheight_range={0.0,46.92018932073961},height=25.60446062467956,height_95%_HPD={13.448512619570465,38.22522558617263},height_median=25.992083731191627,height_range={5.092225942260939,46.92018932073961},length=4.96877209048528,length_95%_HPD={1.0810331777240094,9.932838924957338},length_median=4.540768947585235,length_range={0.13581512558801023,22.12238440106171},posterior=0.9751861042183623,rate=0.0032635630271349004,rate_95%_HPD={0.0010309774749976896,0.00606538831949741},rate_median=0.002949654722526942,rate_range={5.264326230787872E-4,0.03283405156064769}]:4.8454774976692505)[&CAheight_95%_HPD={0.0,38.2203490073789},CAheight_mean=27.549871587773232,CAheight_median=30.196205885854994,CAheight_range={0.0,50.77466535311683},height=30.610855061100878,height_95%_HPD={19.622933809439132,42.18763786896659},height_median=30.817310242627485,height_range={10.4104573168799,50.77466535311683},length=9.355658415081871,length_95%_HPD={3.691298190507098,15.52843610166434},length_median=9.012667696328663,length_range={1.4984018783977717,25.360837528304486},posterior=1.0,rate=0.004902017345073296,rate_95%_HPD={0.002152242799241027,0.008422055126370665},rate_median=0.004546263598931628,rate_range={0.0014313531734348474,0.020931782885088117}]:9.391272746550442)[&CAheight_95%_HPD={0.0,48.27989014395831},CAheight_mean=36.002048362867676,CAheight_median=39.52325036843544,CAheight_range={0.0,66.43327288235878},height=40.001997178591665,height_95%_HPD={27.22002126744684,53.69747723960134},height_median=40.13207526656038,height_range={16.486328309614862,66.43327288235878},length=2.5126751601568653,length_95%_HPD={0.5622670954545299,4.926910257032489},length_median=2.2801606154958804,length_range={0.2219901724843112,10.837217550513984},posterior=0.9999629643346543,rate=0.003589754482290552,rate_95%_HPD={0.0011754456899163255,0.006767653830257732},rate_median=0.003275162885502415,rate_range={6.494626605006719E-4,0.0200399641487908}]:2.681357789285606,((47[&height=6.157282667795573E-14,height_95%_HPD={2.8421709430404007E-14,1.1368683772161603E-13},height_median=5.6843418860808015E-14,height_range={0.0,5.684341886080801E-13},length=15.999969884348314,length_95%_HPD={6.017899507123303,27.418968888074858},length_median=15.355437175710847,length_range={2.635536283185047,39.470678685466225},rate=0.002721403589061716,rate_95%_HPD={0.001083790302062164,0.004755209240443584},rate_median=0.00248745866541298,rate_range={7.641841715447173E-4,0.01295874901632957}]:15.999969884348316,253[&height=6.157282667795573E-14,height_95%_HPD={2.8421709430404007E-14,1.1368683772161603E-13},height_median=5.6843418860808015E-14,height_range={0.0,5.684341886080801E-13},length=15.999969884348314,length_95%_HPD={6.017899507123303,27.418968888074858},length_median=15.355437175710847,length_range={2.635536283185047,39.470678685466225},rate=0.0023253507985218675,rate_95%_HPD={9.795483165063303E-4,0.004067875477934166},rate_median=0.0021211023839409152,rate_range={7.41132511016496E-4,0.011077693303433904}]:15.999969884348316)[&CAheight_95%_HPD={0.0,25.579900262936803},CAheight_mean=14.400026227368773,CAheight_median=14.628042991302095,CAheight_range={0.0,39.470678685466254},height=15.999969884348378,height_95%_HPD={6.017899507123332,27.418968888074886},height_median=15.355437175710904,height_range={2.6355362831851323,39.470678685466254},length=23.236592525690448,length_95%_HPD={7.769123893413337,37.06164035645588},length_median=23.582081162124553,length_range={1.6966407713127296,52.431866216946645},posterior=1.0,rate=0.0015402360824723679,rate_95%_HPD={6.940357407011745E-4,0.0028409555888108773},rate_median=0.0013317221177866088,rate_range={5.513932448359894E-4,0.0133360410771943}]:23.510141322417443,(184[&height=6.134967189112391E-14,height_95%_HPD={2.8421709430404007E-14,1.1368683772161603E-13},height_median=5.6843418860808015E-14,height_range={0.0,5.684341886080801E-13},length=32.87904590318552,length_95%_HPD={18.030683985308485,48.47385654458441},length_median=33.37856920502787,length_range={3.7209838666642554,63.19760847088128},rate=0.0017241422518726394,rate_95%_HPD={9.272480280114487E-4,0.002597099555351966},rate_median=0.0015771868055769651,rate_range={6.803804503045967E-4,0.011850950358269479}]:32.8924634635648,199[&height=6.134230357269079E-14,height_95%_HPD={2.8421709430404007E-14,1.1368683772161603E-13},height_median=5.6843418860808015E-14,height_range={0.0,5.684341886080801E-13},length=32.72613399348955,length_95%_HPD={18.20858966387715,48.24641688254394},length_median=33.24739797269527,length_range={3.7209838666642554,62.84198748486119},rate=0.0026164080666342474,rate_95%_HPD={0.001377692659661386,0.0039028710116399876},rate_median=0.002362802820157882,rate_range={0.0010852241734798313,0.017098101983370813}]:32.8924634635648)[&CAheight_95%_HPD={0.0,43.84570282436334},CAheight_mean=29.60332675509866,CAheight_median=32.49949961908354,CAheight_range={0.0,63.197608470881306},height=32.633918118665186,height_95%_HPD={17.645895211963932,47.931921543951375},height_median=33.17928217324376,height_range={3.720983866664369,62.84198748486125},length=6.80457697302791,length_95%_HPD={0.8456521831179487,15.274780744290183},length_median=5.797626735701158,length_range={0.14580404930202917,31.674742141891855},posterior=0.9653346172363987,rate=0.00235018681287357,rate_95%_HPD={6.268742179211866E-4,0.0046451335570115255},rate_median=0.0020973448716247304,rate_range={1.5292078134884022E-4,0.011766481441734766}]:6.617647743200955)[&CAheight_95%_HPD={0.0,49.016238466422095},CAheight_mean=35.55923178207006,CAheight_median=39.02862676667203,CAheight_range={0.0,70.08129544202126},height=38.89334446816687,height_95%_HPD={24.573230825191843,50.99574161011972},height_median=39.16794277877342,height_range={8.782380980369965,65.85534424514863},length=3.759071769281536,length_95%_HPD={0.005040620671394436,10.962611178746386},length_median=2.7193259572304527,length_range={0.003553840143212028,25.986577776449877},posterior=0.8441909558905226,rate=0.002282523288854842,rate_95%_HPD={6.485026707003481E-4,0.004714790239534301},rate_median=0.0020315612903786277,rate_range={2.4408315695004357E-4,0.020430233308724538}]:3.173374390171105)[&CAheight_95%_HPD={0.0,51.267264507642864},CAheight_mean=38.415279310786104,CAheight_median=42.036670965382996,CAheight_range={0.0,70.808619038036},height=42.683485596936926,height_95%_HPD={30.443536814297772,55.6706685575345},height_median=42.69565176015794,height_range={18.893242042771362,70.808619038036},length=11.618580303709184,length_95%_HPD={5.581791547571356,18.36214789673619},length_median=11.420504295597766,length_range={2.407850258539156,27.04262665269296},posterior=1.0,rate=0.003910886784597852,rate_95%_HPD={0.0019150517378330237,0.006503177602038711},rate_median=0.003639597910920347,rate_range={0.0013563114564272602,0.016276532972026938}]:11.625471933638188,((((((((41[&height=6.123072617927488E-14,height_95%_HPD={0.0,1.1368683772161603E-13},height_median=5.6843418860808015E-14,height_range={0.0,5.684341886080801E-13},length=9.376466811384084,length_95%_HPD={4.069723417602972,14.813606828076956},length_median=9.20633806866661,length_range={1.6658242241754238,23.362357127908837},rate=0.0033443729470096595,rate_95%_HPD={0.001491610164814902,0.0055127845881713464},rate_median=0.0030842416302141284,rate_range={0.0010821821444419802,0.018024742217653156}]:9.376466811384095,42[&height=6.123072617927488E-14,height_95%_HPD={0.0,1.1368683772161603E-13},height_median=5.6843418860808015E-14,height_range={0.0,5.684341886080801E-13},length=9.376466811384084,length_95%_HPD={4.069723417602972,14.813606828076956},length_median=9.20633806866661,length_range={1.6658242241754238,23.362357127908837},rate=0.003487434025605517,rate_95%_HPD={0.0016036793199088284,0.005941286778463425},rate_median=0.0032288463140107003,rate_range={0.0011173455198670772,0.014764742811464443}]:9.376466811384095)[&CAheight_95%_HPD={0.0,13.865438287594628},CAheight_mean=8.438851384093315,CAheight_median=8.85978629059963,CAheight_range={0.0,23.362357127908894},height=9.376466811384155,height_95%_HPD={4.069723417602972,14.813606828076956},height_median=9.206338068666668,height_range={1.6658242241755943,23.362357127908894},length=6.282882976917909,length_95%_HPD={2.0662639496537167,11.27733272847317},length_median=5.991068263743472,length_range={0.5398327356637651,19.98654731047452},posterior=1.0,rate=0.0030536044436738474,rate_95%_HPD={0.0011927757891992976,0.005429225091912159},rate_median=0.002805671412094247,rate_range={8.456596471733221E-4,0.01804692307084152}]:6.285087419254156,162[&height=6.127704132371167E-14,height_95%_HPD={0.0,1.1368683772161603E-13},height_median=5.6843418860808015E-14,height_range={0.0,5.684341886080801E-13},length=15.653901849078018,length_95%_HPD={9.493923930729238,21.718030014730118},length_median=15.556687989651607,length_range={5.153221144981956,31.533091596315273},rate=0.0036450409410491175,rate_95%_HPD={0.002179010758456845,0.0053247159225157615},rate_median=0.0035172869444937095,rate_range={0.0017042293307072973,0.010203506113336836}]:15.66155423063825)[&CAheight_95%_HPD={0.0,20.639344933866738},CAheight_mean=14.095451011015134,CAheight_median=15.183585420434383,CAheight_range={0.0,31.53309159631533},height=15.632063018629655,height_95%_HPD={9.727245578073223,21.917428370318333},height_median=15.538241410028036,height_range={5.1532211449820124,31.53309159631533},length=3.13799387530944,length_95%_HPD={0.26602015048254657,6.555765570317732},length_median=2.8372044367323497,length_range={0.003589633033783457,14.724417231671538},posterior=0.9873338024517611,rate=0.0030656380358561803,rate_95%_HPD={0.001029219379922373,0.005863262367172881},rate_median=0.0027567418499102494,rate_range={9.233738277521197E-5,0.022255197138158957}]:3.098247424979485,((48[&height=6.114651682575345E-14,height_95%_HPD={0.0,1.1368683772161603E-13},height_median=5.6843418860808015E-14,height_range={0.0,5.684341886080801E-13},length=11.364880855109973,length_95%_HPD={6.214520427295184,16.857380489023257},length_median=11.291581092353084,length_range={1.3297353657764575,23.736145302893448},rate=0.004488614442174331,rate_95%_HPD={0.0024652551863584833,0.0067273637053678875},rate_median=0.0043076588201640675,rate_range={0.0016561339339255167,0.017559880841063226}]:12.118456292657637,338[&height=6.113493803964424E-14,height_95%_HPD={0.0,1.1368683772161603E-13},height_median=5.6843418860808015E-14,height_range={0.0,5.684341886080801E-13},length=11.177542034895069,length_95%_HPD={5.880807773995997,16.75272088043647},length_median=11.09884703211813,length_range={0.735333416338392,23.69224014795998},rate=0.002733608129161649,rate_95%_HPD={0.0014139525731577966,0.004154305641433751},rate_median=0.0026071979545790706,rate_range={9.202199218202165E-4,0.015507639615778742}]:12.118456292657637)[&CAheight_95%_HPD={0.0,16.169892917742033},CAheight_mean=10.906651056899786,CAheight_median=11.643405785990126,CAheight_range={0.0,23.736145302893505},height=10.758567720504884,height_95%_HPD={5.364427157333807,15.665769598528072},height_median=10.780638872389446,height_range={2.7807376861878197,23.183638733365143},length=0.9896855698812775,length_95%_HPD={0.0010626971016733933,3.195912692079702},length_median=0.6441625884291682,length_range={0.0010626971016733933,8.345228122271692},posterior=0.09747787118995593,rate=0.0028138557926978844,rate_95%_HPD={1.1647447635692473E-4,0.005397875381684495},rate_median=0.0025651695468470554,rate_range={1.1647447635692473E-4,0.030141339453262615}]:0.14332913225653066,((73[&height=6.127177823911659E-14,height_95%_HPD={0.0,1.1368683772161603E-13},height_median=5.6843418860808015E-14,height_range={0.0,5.684341886080801E-13},length=6.779278991852673,length_95%_HPD={1.5511079395004117,12.763506725945518},length_median=6.4463717030561725,length_range={0.27581043248801507,23.44540544591132},rate=0.0027697475099332566,rate_95%_HPD={9.200081611184722E-4,0.005035279895357083},rate_median=0.00254697622437049,rate_range={2.1384151958674314E-4,0.03198348831933839}]:7.569838316623561,256[&height=6.125072590073622E-14,height_95%_HPD={0.0,1.1368683772161603E-13},height_median=5.6843418860808015E-14,height_range={0.0,5.684341886080801E-13},length=6.485800043606871,length_95%_HPD={1.6084542490766864,10.858837569780917},length_median=6.468482975428515,length_range={0.27581043248801507,17.082575637606027},rate=0.004254772754387413,rate_95%_HPD={0.001861275895300966,0.006939420904841398},rate_median=0.0038783088739127855,rate_range={8.09365413325167E-4,0.040200987440304786}]:7.569838316623561)[&CAheight_95%_HPD={0.0,13.191276493807266},CAheight_mean=6.812879716914584,CAheight_median=6.817813191881612,CAheight_range={0.0,23.445405445911376},height=5.174080539442858,height_95%_HPD={1.0632684191796784,9.194606687661945},height_median=5.0731907499312,height_range={0.2758104324880719,15.514947641339575},length=2.6232425147761673,length_95%_HPD={0.001064555310591686,6.298995263531566},length_median=2.274993125704839,length_range={0.001064555310591686,12.409781846470167},posterior=0.425947187141217,rate=0.0031872704316335447,rate_95%_HPD={9.574563739655202E-4,0.006131772131727492},rate_median=0.0029062089011482614,rate_range={1.6771632727568522E-4,0.02026979499672875}]:1.1175004863768052,123[&height=6.133283002041963E-14,height_95%_HPD={0.0,1.1368683772161603E-13},height_median=5.6843418860808015E-14,height_range={0.0,5.684341886080801E-13},length=7.304033457001179,length_95%_HPD={3.193022983574764,11.463980266649799},length_median=7.173482841468314,length_range={0.8704979312811076,17.06804421147288},rate=0.004000333456488974,rate_95%_HPD={0.001954013273943836,0.0063830940436783975},rate_median=0.0037782712753297296,rate_range={0.0013496944313993238,0.014997305306807469}]:8.687338803000365)[&CAheight_95%_HPD={0.0,13.279621693158845},CAheight_mean=7.818633879531166,CAheight_median=7.975246298159163,CAheight_range={0.0,23.445405445911376},height=7.936130172056076,height_95%_HPD={4.206480957591651,12.169163821236936},height_median=7.756951900180496,height_range={1.8073895003522864,18.854076221489976},length=3.1596521180889066,length_95%_HPD={0.2993530110160805,6.185483697167541},length_median=2.9656464762758787,length_range={7.03209092051793E-4,12.087163849594447},posterior=0.7900818488204141,rate=0.0033693489158862144,rate_95%_HPD={0.0011172248885547107,0.006173066235048275},rate_median=0.0030740892846133822,rate_range={3.4461810931551794E-4,0.0274204033295332}]:3.5744466219138005)[&CAheight_95%_HPD={0.0,16.255819724752},CAheight_mean=11.035647753678512,CAheight_median=11.772019682620652,CAheight_range={0.0,23.736145302893505},height=12.261785424914228,height_95%_HPD={7.6775254655546235,17.135217814617448},height_median=12.074267359653646,height_range={4.967885689611023,23.736145302893505},length=6.48815940680705,length_95%_HPD={2.3859767924433015,11.102489383072026},length_median=6.270420675941438,length_range={0.7959691451713979,16.682944823118163},posterior=1.0,rate=0.00402692999305833,rate_95%_HPD={0.0016661985505940372,0.007260162675144104},rate_median=0.0036454131154030527,rate_range={0.0011404191489732141,0.02091282925256674}]:6.498016230703568)[&CAheight_95%_HPD={0.0,23.78364700657133},CAheight_mean=16.883884020643848,CAheight_median=18.263448461337447,CAheight_range={0.0,34.672105123342874},height=18.759801655617796,height_95%_HPD={11.998092077843012,25.132882949339432},height_median=18.66022200087943,height_range={7.554069785375191,34.672105123342874},length=4.546416901345037,length_95%_HPD={1.1924853577650651,8.461292578256149},length_median=4.261084736053078,length_range={0.26150641295356536,17.35876537357376},posterior=1.0,rate=0.0037225906018817515,rate_95%_HPD={0.0013574879117144666,0.006817591040466481},rate_median=0.003317382263984705,rate_range={8.580452031579101E-4,0.027931169218063826}]:4.546416901345253,49[&height=6.131283029895828E-14,height_95%_HPD={2.8421709430404007E-14,1.1368683772161603E-13},height_median=5.6843418860808015E-14,height_range={0.0,4.547473508864641E-13},length=23.306218556962996,length_95%_HPD={15.880849534091453,32.31823766066486},length_median=23.167672222567433,length_range={10.149073552734876,44.65289614114502},rate=0.003688031022612145,rate_95%_HPD={0.0022888434326887907,0.005159621538036463},rate_median=0.003593964753156041,rate_range={0.0017068664509239577,0.009141047238835505}]:23.30621855696299)[&CAheight_95%_HPD={0.0,29.692903933137956},CAheight_mean=20.97567438607244,CAheight_median=22.684058499312414,CAheight_range={0.0,44.652896141145106},height=23.30621855696305,height_95%_HPD={15.880849534091567,32.31823766066492},height_median=23.16767222256749,height_range={10.149073552735047,44.652896141145106},length=3.68041580032634,length_95%_HPD={0.7896100181166616,7.285947154351788},length_median=3.4005570006562493,length_range={0.13035336799964625,13.198890611573944},posterior=1.0,rate=0.003626508746048368,rate_95%_HPD={0.001181979189588417,0.00661619541329265},rate_median=0.0031567887399972278,rate_range={7.694226159897183E-4,0.04081370795606747}]:3.697046583546612,(173[&height=6.131493553279632E-14,height_95%_HPD={0.0,1.1368683772161603E-13},height_median=5.6843418860808015E-14,height_range={0.0,5.684341886080801E-13},length=23.13681661813583,length_95%_HPD={13.37764414578595,33.78952122977077},length_median=23.198794345427444,length_range={4.348709287227507,43.70748868904337},rate=0.002913068568873543,rate_95%_HPD={0.0016533906911121849,0.004360846675394956},rate_median=0.002746055050807808,rate_range={0.001314586593859164,0.015289093694555871}]:23.15024792664987,251[&height=6.132335646814847E-14,height_95%_HPD={0.0,1.1368683772161603E-13},height_median=5.6843418860808015E-14,height_range={0.0,5.684341886080801E-13},length=23.14570162255021,length_95%_HPD={13.439526229341936,33.89284465712663},length_median=23.203263501700917,length_range={4.348709287227507,43.70748868904337},rate=0.0036808929342447894,rate_95%_HPD={0.0020777758773504827,0.005493685279516591},rate_median=0.003469536630654628,rate_range={0.0016603110668899376,0.0160296664170519}]:23.15024792664987)[&CAheight_95%_HPD={0.0,30.6424204753923},CAheight_mean=20.835300298905864,CAheight_median=22.63457759845656,CAheight_range={0.0,43.70748868904343},height=23.115218939223524,height_95%_HPD={13.426214500104152,33.80097660241262},height_median=23.17908492790434,height_range={4.348709287227564,43.70748868904343},length=3.873596106289815,length_95%_HPD={0.5043565923610629,8.170482056813142},length_median=3.374539380133342,length_range={0.07757742315257588,24.39579312550393},posterior=0.9938520795526091,rate=0.0027629470621883443,rate_95%_HPD={6.20737241197958E-4,0.0051073491889290674},rate_median=0.00253759363389093,rate_range={4.5541621043492994E-4,0.017659870224874575}]:3.8530172138597294)[&CAheight_95%_HPD={0.0,33.999846646866814},CAheight_mean=24.303028634342233,CAheight_median=26.335264041466388,CAheight_range={0.0,48.86484475464286},height=26.99578407885603,height_95%_HPD={18.725159654968593,37.04137641814302},height_median=26.857484662009313,height_range={12.122375284011781,48.86484475464286},length=4.089365845644211,length_95%_HPD={0.6957422380280605,7.967800317841835},length_median=3.7608179641737536,length_range={0.14730068280718456,16.910210062686616},posterior=0.9960742194733528,rate=0.0033869656636962902,rate_95%_HPD={0.0011758771695710639,0.006215831844278916},rate_median=0.0030277889151268025,rate_range={4.077196513503849E-4,0.0335258470990282}]:4.073311892841062,250[&height=6.137703993101838E-14,height_95%_HPD={2.8421709430404007E-14,1.1368683772161603E-13},height_median=5.6843418860808015E-14,height_range={0.0,4.547473508864641E-13},length=31.065750297185684,length_95%_HPD={21.568800183582255,42.21357484906798},length_median=30.885035707496854,length_range={13.603983018833588,54.09166050848789},rate=0.0025967456952234163,rate_95%_HPD={0.001689412622642536,0.0035685713776878944},rate_median=0.002534064312386339,rate_range={0.0012927576818212367,0.006332072541023123}]:31.076577033350663)[&CAheight_95%_HPD={0.0,38.99989656464098},CAheight_mean=27.969022915152923,CAheight_median=30.284870085745382,CAheight_range={0.0,54.09166050848792},height=31.076577033350723,height_95%_HPD={21.287728115602476,41.845209173916004},height_median=30.887608910949268,height_range={13.603983018833617,54.09166050848792},length=4.611312557104073,length_95%_HPD={1.0951154913013852,8.919392905779347},length_median=4.231322741769901,length_range={0.38483184806997883,18.382684891146567},posterior=1.0,rate=0.003184870134588094,rate_95%_HPD={0.001038808004771186,0.0058772813808614845},rate_median=0.002871090498199987,rate_range={8.269999184241806E-4,0.01871768805491238}]:4.611312557103673,255[&height=6.139177656788463E-14,height_95%_HPD={2.8421709430404007E-14,1.1368683772161603E-13},height_median=5.6843418860808015E-14,height_range={0.0,4.547473508864641E-13},length=35.687889590454326,length_95%_HPD={24.46219797500538,47.21348303321639},length_median=35.67824418251817,length_range={16.069665205310685,58.40763885500313},rate=0.0027629470092612744,rate_95%_HPD={0.0018813387611362968,0.003791553636759598},rate_median=0.0026899890402096397,rate_range={0.0014601019826391494,0.006719256633385951}]:35.68788959045433)[&CAheight_95%_HPD={0.0,44.241811964102055},CAheight_mean=32.11921958707573,CAheight_median=34.97888873020966,CAheight_range={0.0,58.407638855003185},height=35.6878895904544,height_95%_HPD={24.462197975005495,47.21348303321645},height_median=35.67824418251823,height_range={16.06966520531077,58.407638855003185},length=14.24762199766227,length_95%_HPD={6.867904269082885,22.620681658063205},length_median=14.04291211827254,length_range={2.053909083704241,31.237726658008356},posterior=1.0,rate=0.0035420557046932765,rate_95%_HPD={0.0016710878108129538,0.0057267698451081255},rate_median=0.0032786856771938318,rate_range={0.0012367756615764838,0.017632018823394647}]:14.254508506930321,(((382[&height=6.138756610020856E-14,height_95%_HPD={0.0,1.1368683772161603E-13},height_median=5.6843418860808015E-14,height_range={0.0,5.684341886080801E-13},length=26.762162244278443,length_95%_HPD={15.667863983522523,38.443946359385194},length_median=26.827898499014623,length_range={6.656334464506472,45.70830750865002},rate=0.0031549976188293867,rate_95%_HPD={0.0018180099390465905,0.004619788537226225},rate_median=0.0029863984673932403,rate_range={0.0015395568359554419,0.011691936634635717}]:28.38148691111661,((383[&height=6.153282723503303E-14,height_95%_HPD={0.0,1.1368683772161603E-13},height_median=5.6843418860808015E-14,height_range={0.0,4.547473508864641E-13},length=11.676160062114933,length_95%_HPD={4.581970002012781,19.32280184283121},length_median=11.470890841683968,length_range={1.95465439871964,28.23963311863082},rate=0.003059235209934367,rate_95%_HPD={0.0013521445046208434,0.005316141285617371},rate_median=0.002772924491240435,rate_range={0.001085398536027032,0.014647063559581225}]:13.064329983706992,384[&height=6.147072283681097E-14,height_95%_HPD={0.0,1.1368683772161603E-13},height_median=5.6843418860808015E-14,height_range={0.0,4.547473508864641E-13},length=12.692816671685856,length_95%_HPD={5.466145235655716,21.134329139529},length_median=12.471855694637583,length_range={2.2629734297794926,33.19677320970021},rate=0.004268499266533814,rate_95%_HPD={0.0018194426127288857,0.007359466197065339},rate_median=0.003838675713784454,rate_range={0.0011455313761679683,0.020058436449907523}]:13.064329983706992)[&CAheight_95%_HPD={0.0,19.329860268254947},CAheight_mean=11.757940531651418,CAheight_median=12.368874691739393,CAheight_range={0.0,33.19677320970027},height=11.386724478503472,height_95%_HPD={2.857356653386546,17.786513024010958},height_median=11.258348035771903,height_range={2.2629734297795494,26.06650922231239},length=2.6658903055469025,length_95%_HPD={0.17285118891371098,6.0963866203244095},length_median=2.320974515868457,length_range={0.01624068484295549,16.597719370611514},posterior=0.37480093329876674,rate=0.0030506684139725506,rate_95%_HPD={7.190711314461482E-4,0.005845022110103767},rate_median=0.0027535884436586658,rate_range={3.3377148343440336E-4,0.023989913059078934}]:0.9991781745909876,385[&height=6.154019555346617E-14,height_95%_HPD={0.0,1.1368683772161603E-13},height_median=5.6843418860808015E-14,height_range={0.0,5.684341886080801E-13},length=12.303824924684884,length_95%_HPD={4.980649269417995,19.801451438659882},length_median=12.00680823942514,length_range={1.95465439871964,30.03281095250898},rate=0.002675329233721027,rate_95%_HPD={0.001031632794372085,0.004601137957364349},rate_median=0.0024546658130197474,rate_range={8.54571067842306E-4,0.014410839688557593}]:14.06350815829798)[&CAheight_95%_HPD={0.0,20.16800703640598},CAheight_mean=12.657204219266205,CAheight_median=13.321999026631772,CAheight_range={0.0,33.19677320970027},height=14.063508158298042,height_95%_HPD={7.281842127433379,21.755136929513526},height_median=13.813947360139593,height_range={2.91315569237247,33.19677320970027},length=14.058792685651794,length_95%_HPD={5.584313034545005,23.604395083303174},length_median=13.802296298293044,length_range={1.6057823776797022,33.33229797784551},posterior=1.0,rate=0.0030451153303978342,rate_95%_HPD={0.0013144075112716484,0.005328705132090427},rate_median=0.0027384995524708565,rate_range={9.50013234150861E-4,0.01823037279188388}]:14.317978752818629)[&CAheight_95%_HPD={0.0,36.75198130313942},CAheight_mean=25.543432821807983,CAheight_median=27.758912340140768,CAheight_range={0.0,51.856136623386064},height=26.669343455135376,height_95%_HPD={14.885571202253914,38.10056482086728},height_median=26.741876623896218,height_range={6.656334464506642,45.646931777103845},length=3.1051942431693393,length_95%_HPD={0.01953851283266772,7.105509260883025},length_median=2.6641777227388843,length_range={7.573355594843179E-4,14.346285289604822},posterior=0.44472426947150107,rate=0.0028320429243692447,rate_95%_HPD={7.107693032753122E-4,0.005387362526947077},rate_median=0.0025319538190600125,rate_range={1.433036023015311E-4,0.06575881061821238}]:3.2486012215406816,(((427[&height=6.13717768464233E-14,height_95%_HPD={0.0,1.1368683772161603E-13},height_median=5.6843418860808015E-14,height_range={0.0,5.684341886080801E-13},length=26.01254561586995,length_95%_HPD={15.093879870657133,43.005256816273715},length_median=26.119365986150797,length_range={2.1795594627117794,52.4440399837155},rate=0.005967755737707378,rate_95%_HPD={0.0027808982454965935,0.008440165600903564},rate_median=0.0049856926153883895,rate_range={0.0023660572885050536,0.05519108597445885}]:27.799932666458094,429[&height=6.14075658216699E-14,height_95%_HPD={2.8421709430404007E-14,1.1368683772161603E-13},height_median=5.6843418860808015E-14,height_range={0.0,4.547473508864641E-13},length=26.658063271409933,length_95%_HPD={15.572132569482761,41.125207019286734},length_median=26.712523100073128,length_range={3.5678313290852657,52.64591029617333},rate=0.003418184850783207,rate_95%_HPD={0.0017294561737138667,0.004952489495757241},rate_median=0.0031291867244308564,rate_range={0.0013875857138121858,0.02441332678482525}]:27.799932666458094)[&CAheight_95%_HPD={0.0,37.37595932940883},CAheight_mean=25.020032063165782,CAheight_median=27.086806971894845,CAheight_range={0.0,52.64591029617341},height=27.010705687576277,height_95%_HPD={16.962797316054434,37.81841082020429},height_median=26.920553637075926,height_range={3.726088087798132,52.444039983715584},length=2.619706412642663,length_95%_HPD={7.789144048047092E-4,7.047859209582043},length_median=2.0278108902936793,length_range={7.789144048047092E-4,16.637274494347707},posterior=0.18777082330284064,rate=0.002918101196997215,rate_95%_HPD={0.0010623097509466616,0.005729460555226084},rate_median=0.0026554156335588976,rate_range={3.0787913559271376E-4,0.012285751459552952}]:0.49726753551853164,431[&height=6.141282890626499E-14,height_95%_HPD={0.0,1.1368683772161603E-13},height_median=5.6843418860808015E-14,height_range={0.0,5.684341886080801E-13},length=23.858166462048487,length_95%_HPD={12.095666518616184,36.30634529818062},length_median=24.0861783668488,length_range={2.1795594627117794,45.686873895800176},rate=0.004468632541362971,rate_95%_HPD={0.002127553663978378,0.00681226213983997},rate_median=0.0037998527481641884,rate_range={0.0017488166457220835,0.035201235720311704}]:28.297200201976626)[&CAheight_95%_HPD={0.0,37.97175700080777},CAheight_mean=25.467574502635664,CAheight_median=27.590605349002715,CAheight_range={0.0,53.59822053194833},height=26.134098014389124,height_95%_HPD={10.73640589605293,38.276943311552486},height_median=26.435695787813046,height_range={3.844264408556114,45.712888135261124},length=4.091510130568152,length_95%_HPD={0.29208134901037397,8.872947114903639},length_median=3.565965526789114,length_range={0.0023451897625363927,20.759843260089724},posterior=0.5986074589830006,rate=0.003042080823726837,rate_95%_HPD={8.692925447750617E-4,0.005802244260033639},rate_median=0.0028206162814057986,rate_range={3.2425255571526956E-4,0.013986764541937365}]:2.6454542610702063,((428[&height=6.151177489665268E-14,height_95%_HPD={0.0,1.1368683772161603E-13},height_median=5.6843418860808015E-14,height_range={0.0,5.684341886080801E-13},length=5.811774466176546,length_95%_HPD={2.3832482952426517,10.383965560384894},length_median=5.594772054642249,length_range={0.590151736123147,17.90622005553928},rate=0.003245176632220827,rate_95%_HPD={0.001197692659397458,0.0055701334664203656},rate_median=0.0028871101935476445,rate_range={7.867655903314369E-4,0.02966653205810752}]:5.811774466176537,430[&height=6.151177489665268E-14,height_95%_HPD={0.0,1.1368683772161603E-13},height_median=5.6843418860808015E-14,height_range={0.0,5.684341886080801E-13},length=5.811774466176546,length_95%_HPD={2.3832482952426517,10.383965560384894},length_median=5.594772054642249,length_range={0.590151736123147,17.90622005553928},rate=0.00383802489286815,rate_95%_HPD={0.0014338742984657102,0.006630713115536931},rate_median=0.0034060734387997204,rate_range={0.0010328456806953338,0.029646762316635565}]:5.811774466176537)[&CAheight_95%_HPD={0.0,9.271533486833874},CAheight_mean=5.230616391494761,CAheight_median=5.339978369190874,CAheight_range={0.0,17.906220055539308},height=5.811774466176598,height_95%_HPD={2.38324829524268,10.38396556038495},height_median=5.594772054642306,height_range={0.5901517361232038,17.906220055539308},length=13.095330581104367,length_95%_HPD={5.598399250571276,21.20215514084458},length_median=12.872290351684455,length_range={1.4891388755182788,30.2898910515583},posterior=1.0,rate=0.0040307354572774005,rate_95%_HPD={0.00177204523221138,0.006962164428858106},rate_median=0.0036786658692606095,rate_range={0.0013388904539894952,0.025968785793060712}]:13.095504430538647,432[&height=6.149282779211036E-14,height_95%_HPD={0.0,1.1368683772161603E-13},height_median=5.6843418860808015E-14,height_range={0.0,5.684341886080801E-13},length=18.907278896715198,length_95%_HPD={10.306953383116479,28.47452207511236},length_median=18.847215329868305,length_range={4.074341056820572,34.638882052950066},rate=0.0028067131813875154,rate_95%_HPD={0.0014700141538813729,0.004494636315534795},rate_median=0.002622289576161435,rate_range={0.0011972834602167613,0.011397932141367226}]:18.907278896715184)[&CAheight_95%_HPD={0.0,25.97465454291219},CAheight_mean=17.01661402920597,CAheight_median=18.295402859646686,CAheight_range={0.0,34.63888205295012},height=18.906415215159388,height_95%_HPD={10.306953383116706,28.47452207511239},height_median=18.846710853774766,height_range={4.0743410568206855,34.63888205295012},length=7.609696655208746,length_95%_HPD={1.607070394274956,14.29514143316743},length_median=7.10163513950431,length_range={0.3672014884341479,25.70477157827071},posterior=0.999851857338617,rate=0.0031604705581772348,rate_95%_HPD={0.001139108696190405,0.005856556608969564},rate_median=0.002856902532493083,rate_range={7.445896239770184E-4,0.019130596472065588}]:12.035375566331648)[&CAheight_95%_HPD={0.0,39.486924138528394},CAheight_mean=27.84849215548579,CAheight_median=30.208196543935742,CAheight_range={0.0,53.59822053194833},height=28.70255611553861,height_95%_HPD={17.802333894482672,39.52813874091947},height_median=28.702676379614502,height_range={10.065765755694883,50.425487891737134},length=2.1643338374944463,length_95%_HPD={0.03795700483414066,4.97180256180863},length_median=1.8422091981313713,length_range={0.0016575262403932811,10.502195076536083},posterior=0.2083996889004111,rate=0.0029870541349172725,rate_95%_HPD={8.400280355381095E-4,0.005499762592832809},rate_median=0.002726215842374389,rate_range={1.4232438041307576E-4,0.032138408952656274}]:0.6874336696104599)[&CAheight_95%_HPD={0.0,39.915591716540916},CAheight_mean=28.46718474950439,CAheight_median=30.905361792716775,CAheight_range={0.0,53.96209349179003},height=31.5689959418761,height_95%_HPD={20.396596656838057,43.09985110237639},height_median=31.540687335004748,height_range={11.81345161197612,53.96209349179003},length=8.05396539425989,length_95%_HPD={1.7779822969741303,15.039491371608733},length_median=7.555736772524341,length_range={0.48818445393763454,26.266521573058128},posterior=0.9887411577348987,rate=0.002994308554832736,rate_95%_HPD={0.0010471430328784098,0.005666202763371128},rate_median=0.0026885309109171774,rate_range={6.737997859012334E-4,0.02411643821444047}]:7.963287068277278,483[&height=6.133283002041963E-14,height_95%_HPD={2.8421709430404007E-14,1.1368683772161603E-13},height_median=5.6843418860808015E-14,height_range={0.0,4.547473508864641E-13},length=39.50175923344428,length_95%_HPD={24.962263426224865,52.513563472188096},length_median=39.69767306670593,length_range={14.290502498959825,65.92009163368158},rate=0.0030981425437646717,rate_95%_HPD={0.001941483243240596,0.0043878398382869764},rate_median=0.0029862396704753696,rate_range={0.0016652637934663963,0.008324982458887204}]:39.59337520093457)[&CAheight_95%_HPD={0.0,49.030500005475204},CAheight_mean=35.63416965435938,CAheight_median=39.00341712094445,CAheight_range={0.0,65.9200916336817},height=39.59337520093463,height_95%_HPD={25.689187902045433,52.50592361671633},height_median=39.75043408809978,height_range={14.526269345359424,65.9200916336817},length=10.34901777578867,length_95%_HPD={3.1831318421132266,18.261410526802294},length_median=9.964826317783732,length_range={0.9899606096017806,28.40552498931811},posterior=1.0,rate=0.002891152601749758,rate_95%_HPD={0.001173710416675512,0.0054280511796143145},rate_median=0.0026000142517107207,rate_range={7.82181052116602E-4,0.020628946795776985}]:10.349022896450087)[&CAheight_95%_HPD={0.0,59.857692316427176},CAheight_mean=44.9483247567576,CAheight_median=49.26942520205429,CAheight_range={0.0,78.30463149469965},height=49.922105760030085,height_95%_HPD={35.76073258552276,65.26626454737769},height_median=49.996871258343475,height_range={23.823199793103015,78.30463149469965},length=4.380511657275557,length_95%_HPD={0.9167160554015084,8.725315997396706},length_median=3.9733136193338225,length_range={0.17577850648739002,18.78274613206125},posterior=0.9968149327802674,rate=0.002848150394969118,rate_95%_HPD={8.998956181403182E-4,0.005308759380557904},rate_median=0.0025798163368777154,rate_range={3.380508460823757E-4,0.02711325210970981}]:4.366559433190396)[&CAheight_95%_HPD={0.0,64.40897613902794},CAheight_mean=48.87824280134191,CAheight_median=53.657225569245426,CAheight_range={0.0,83.29378421825928},height=54.308957530575114,height_95%_HPD={41.43179849181041,71.13807739049898},height_median=54.39629923126472,height_range={26.574906421596836,83.29378421825928},length=3.9983525219179614,length_95%_HPD={0.950059634083118,7.746656351530291},length_median=3.680179694476749,length_range={0.23041210770264797,19.53506939596751},posterior=1.0,rate=0.0031075543675545382,rate_95%_HPD={9.77916514611558E-4,0.005615353956403446},rate_median=0.0028178256816847914,rate_range={6.988627434805564E-4,0.03094985267085523}]:3.998352521917859)[&CAheight_95%_HPD={0.0,68.98724716757516},CAheight_mean=52.476773398465475,CAheight_median=57.54873549460967,CAheight_range={0.0,97.80085714438836},height=58.31999132445909,height_95%_HPD={45.22750897101736,75.58208776407845},height_median=58.29335764675463,height_range={28.285203905438948,97.80085714438836},length=3.4759500636523906,length_95%_HPD={0.7136447620562194,6.7838510044556415},length_median=3.2059733062357907,length_range={0.1606672027787539,14.069755273358624},posterior=0.9988148587089367,rate=0.0034488476180719336,rate_95%_HPD={0.0011562415332004121,0.006287886184467595},rate_median=0.0030731739216599057,rate_range={6.449075516523007E-4,0.03769833872638629}]:3.471830571706114,((63[&height=6.118230580100005E-14,height_95%_HPD={2.8421709430404007E-14,1.1368683772161603E-13},height_median=5.6843418860808015E-14,height_range={0.0,5.684341886080801E-13},length=37.191525873885276,length_95%_HPD={19.555152780890694,53.4240535535796},length_median=37.57961318243531,length_range={7.854763742609208,72.97348347141345},rate=0.0019101679959860243,rate_95%_HPD={9.806637940615274E-4,0.0029658496699284435},rate_median=0.0018008081867724093,rate_range={6.267359613182297E-4,0.007564972871059221}]:37.254621865564694,257[&height=6.115809561186264E-14,height_95%_HPD={2.8421709430404007E-14,1.1368683772161603E-13},height_median=5.6843418860808015E-14,height_range={0.0,5.684341886080801E-13},length=37.23897786219678,length_95%_HPD={19.747465397985707,53.70498046468266},length_median=37.61238597287445,length_range={7.854763742609208,71.77638908825149},rate=0.0028881433527393834,rate_95%_HPD={0.0016371274412337509,0.0045450440163220165},rate_median=0.0026997940275198242,rate_range={0.0013703291854054256,0.012663457365052056}]:37.254621865564694)[&CAheight_95%_HPD={0.0,50.233815170284316},CAheight_mean=33.5292838569419,CAheight_median=36.49498946528598,CAheight_range={0.0,72.9734834714135},height=37.01288861992794,height_95%_HPD={19.34920229945027,53.10404130939611},height_median=37.39101899423625,height_range={7.8547637426092365,69.47859889805505},length=9.626851105976998,length_95%_HPD={0.7438962972046852,21.30033228728786},length_median=8.420062090220256,length_range={0.0090999338260076,38.60701930744588},posterior=0.9705196103848006,rate=0.0024206731623874094,rate_95%_HPD={7.133716984095595E-4,0.004802086965827969},rate_median=0.0021701673469499776,rate_range={2.1957281455549713E-4,0.04392925710036203}]:9.343047784605439,(128[&height=6.126440992068345E-14,height_95%_HPD={2.8421709430404007E-14,1.1368683772161603E-13},height_median=5.6843418860808015E-14,height_range={0.0,4.547473508864641E-13},length=27.89673155344604,length_95%_HPD={15.4731930792085,39.71788199262127},length_median=27.673499443944365,length_range={8.295484529511441,55.08432029493369},rate=0.006705548417477267,rate_95%_HPD={0.003845935089265935,0.010260088576263227},rate_median=0.006380212868058938,rate_range={0.0031560879983406403,0.017808961070675876}]:27.89673155344604,292[&height=6.126440992068345E-14,height_95%_HPD={2.8421709430404007E-14,1.1368683772161603E-13},height_median=5.6843418860808015E-14,height_range={0.0,4.547473508864641E-13},length=27.89673155344604,length_95%_HPD={15.4731930792085,39.71788199262127},length_median=27.673499443944365,length_range={8.295484529511441,55.08432029493369},rate=0.00559514545022348,rate_95%_HPD={0.0032057025190619075,0.008507125415998783},rate_median=0.005327559285282869,rate_range={0.0023909400185821764,0.016671907443665455}]:27.89673155344604)[&CAheight_95%_HPD={0.0,38.01413439375173},CAheight_mean=25.107151384107134,CAheight_median=26.805703863763625,CAheight_range={0.0,55.08432029493375},height=27.8967315534461,height_95%_HPD={15.473193079208613,39.71788199262133},height_median=27.673499443944422,height_range={8.295484529511612,55.08432029493375},length=18.62219810167621,length_95%_HPD={9.195620962246949,29.48824475328405},length_median=18.218874014552853,length_range={3.9527563096918925,40.53064819660851},posterior=1.0,rate=0.0062387388118301705,rate_95%_HPD={0.003083248113580027,0.010324848244312708},rate_median=0.005865787515500305,rate_range={0.0023530825000456545,0.030084503056331417}]:18.700938096724098)[&CAheight_95%_HPD={0.0,58.05481750468877},CAheight_mean=41.938058005541336,CAheight_median=45.749964733963424,CAheight_range={0.0,78.24637848999038},height=46.5976696501702,height_95%_HPD={32.9013738052613,61.746056666931764},height_median=46.65967929478393,height_range={16.540693102053297,78.24637848999038},length=15.177523027784638,length_95%_HPD={6.0501561109296915,25.36708643980596},length_median=14.78640366055815,length_range={2.260488545779026,46.05912674094378},posterior=1.0,rate=0.003721996850495464,rate_95%_HPD={0.00155018706068941,0.0064194038058750895},rate_median=0.0034146842924999326,rate_range={0.0010460995683955032,0.01742875460457068}]:15.18147097402889)[&CAheight_95%_HPD={0.0,72.94962050368014},CAheight_mean=55.60143248538381,CAheight_median=60.96021546819273,CAheight_range={0.0,99.29836310722486},height=61.77914062419909,height_95%_HPD={47.774956261234024,79.59215096319485},height_median=61.75987076194576,height_range={30.23662360921179,99.29836310722486},length=5.090836748143077,length_95%_HPD={1.7404604521236138,9.324663392388373},length_median=4.777321575612731,length_range={0.5784011141331007,17.381003634349725},posterior=1.0,rate=0.0037560433365047487,rate_95%_HPD={0.001362353409594922,0.006602124053595373},rate_median=0.003443147806965001,rate_range={7.998713096888934E-4,0.019555035855677003}]:5.2975649516487096)[&CAheight_95%_HPD={0.0,78.88653589195896},CAheight_mean=60.36925859982889,CAheight_median=66.01545218530512,CAheight_range={0.0,105.67881170344907},height=67.95187675045078,height_95%_HPD={56.50795219113624,81.23190903119696},height_median=67.26232280341684,height_range={50.52316252017408,105.67881170344907},length=3.613752838280387,length_95%_HPD={0.8973234076446204,6.9089481970327995},length_median=3.315080946391774,length_range={0.3396732290427593,13.963754654225468},posterior=0.9388170808488574,rate=0.002910004211307557,rate_95%_HPD={0.0010530863611867484,0.0052472871010510805},rate_median=0.002680540013064907,rate_range={6.812271546955582E-4,0.013250745261076701}]:3.411984729864386,((((((((((35[&height=6.131598814971534E-14,height_95%_HPD={0.0,1.1368683772161603E-13},height_median=5.6843418860808015E-14,height_range={0.0,4.547473508864641E-13},length=4.963011293843805,length_95%_HPD={1.0892299135844894,10.6382595235103},length_median=4.38093304982155,length_range={0.3509409950013378,20.83257854002619},rate=0.002543163962097431,rate_95%_HPD={6.565341684750517E-4,0.004792784800592282},rate_median=0.0023488332269336293,rate_range={1.177701179635814E-4,0.010999717449904627}]:4.972939259863788,37[&height=6.136230329415213E-14,height_95%_HPD={0.0,1.1368683772161603E-13},height_median=5.6843418860808015E-14,height_range={0.0,4.547473508864641E-13},length=4.648295431437936,length_95%_HPD={1.0865111724143333,8.864019889976191},length_median=4.311099794503178,length_range={0.3509409950013378,17.02961178618017},rate=0.0040455086201776035,rate_95%_HPD={0.0014397879157647337,0.007116330442336327},rate_median=0.0037097778838645276,rate_range={8.037283058360819E-4,0.024435110179619076}]:4.972939259863788)[&CAheight_95%_HPD={0.0,10.108166446777915},CAheight_mean=4.4756619097891335,CAheight_median=4.092385978073793,CAheight_range={0.0,20.832578540026276},height=4.332573150246024,height_95%_HPD={1.1105694719203143,8.062292257167513},height_median=4.06871829242732,height_range={0.35094099500139464,14.538601594415297},length=5.171557312329452,length_95%_HPD={0.5777647513222348,9.953685718841996},length_median=4.955258594635012,length_range={0.009955160217089087,17.570293129600827},posterior=0.8749675937928225,rate=0.0032376163877462063,rate_95%_HPD={0.0012148370736329245,0.005913803403630027},rate_median=0.002957067492387839,rate_range={1.8581112337739324E-4,0.028238389454539173}]:4.524945057730492,36[&height=6.141703937394106E-14,height_95%_HPD={0.0,1.1368683772161603E-13},height_median=5.6843418860808015E-14,height_range={0.0,4.547473508864641E-13},length=9.163312523148466,length_95%_HPD={4.375747352329256,14.217300994101578},length_median=9.079280846894278,length_range={0.9921090841889395,21.858773845611978},rate=0.005014772763177515,rate_95%_HPD={0.0021605484984599113,0.008607073133296965},rate_median=0.004534840307530403,rate_range={0.0015844530606633894,0.041552564733980675}]:9.497884317594279)[&CAheight_95%_HPD={0.0,13.432520684800068},CAheight_mean=8.548127544394013,CAheight_median=9.03293999007451,CAheight_range={0.0,21.858773845612035},height=9.497884317594341,height_95%_HPD={4.990629900219659,14.217300994101606},height_median=9.34904786982193,height_range={1.774874574923217,21.858773845612035},length=10.20857567416093,length_95%_HPD={4.360776044802549,16.832111516398328},length_median=10.050456271495278,length_range={1.302937638689457,24.988246206059642},posterior=1.0,rate=0.005013652993601278,rate_95%_HPD={0.0021948627698029684,0.008420132216526382},rate_median=0.004590003156333954,rate_range={0.0016028676455902312,0.02533651073364984}]:10.208575674161061,(39[&height=6.13780925479374E-14,height_95%_HPD={0.0,1.1368683772161603E-13},height_median=5.6843418860808015E-14,height_range={0.0,4.547473508864641E-13},length=12.038739469482376,length_95%_HPD={5.268102559954315,18.95195902034527},length_median=11.876466736978784,length_range={1.649727582722818,26.844793692681066},rate=0.004843161170715285,rate_95%_HPD={0.0021153670350337146,0.007976319029307859},rate_median=0.0044636390121475375,rate_range={0.0014960508156503427,0.029935236836572968}]:12.038739469482381,397[&height=6.13780925479374E-14,height_95%_HPD={0.0,1.1368683772161603E-13},height_median=5.6843418860808015E-14,height_range={0.0,4.547473508864641E-13},length=12.038739469482376,length_95%_HPD={5.268102559954315,18.95195902034527},length_median=11.876466736978784,length_range={1.649727582722818,26.844793692681066},rate=0.0021203869717575,rate_95%_HPD={0.0010368549896049963,0.0035429010564738315},rate_median=0.0019655619559234257,rate_range={6.654255085011743E-4,0.013920792777766394}]:12.038739469482381)[&CAheight_95%_HPD={0.0,17.833748543933353},CAheight_mean=10.83490565032817,CAheight_median=11.395290317527952,CAheight_range={0.0,26.84479369268115},height=12.038739469482444,height_95%_HPD={5.268102559954372,18.951959020345328},height_median=11.87646673697887,height_range={1.6497275827228464,26.84479369268115},length=7.667720522272882,length_95%_HPD={2.0689906093758452,13.999770422453196},length_median=7.301993199352893,length_range={0.5581229779820376,23.805426319878563},posterior=1.0,rate=0.0028753266659163916,rate_95%_HPD={0.0011093895282031205,0.005096245164960715},rate_median=0.002628126386136444,rate_range={7.521461560028623E-4,0.01879229849162167}]:7.667720522272958)[&CAheight_95%_HPD={0.0,25.565311022627554},CAheight_mean=17.7358796785903,CAheight_median=19.139777596489495,CAheight_range={0.0,35.47492838736454},height=19.706459991755402,height_95%_HPD={12.541714827752827,27.15081029538129},height_median=19.621388214846945,height_range={5.690367395225508,35.47492838736454},length=8.293226665252996,length_95%_HPD={3.216366157575294,14.200210921223828},length_median=7.967837070547006,length_range={1.347114926031736,22.381027171058037},posterior=1.0,rate=0.004053743339542861,rate_95%_HPD={0.0017317157200472575,0.007025420003629358},rate_median=0.003742690652705017,rate_range={0.0011190256617059587,0.016252045348492023}]:8.759899736580419,372[&height=6.137914516485641E-14,height_95%_HPD={2.8421709430404007E-14,1.1368683772161603E-13},height_median=5.6843418860808015E-14,height_range={0.0,4.547473508864641E-13},length=27.63003567222479,length_95%_HPD={18.668502300632184,36.42509072042216},length_median=27.501977895435232,length_range={10.830610876297754,47.958418122874434},rate=0.0033415591993076928,rate_95%_HPD={0.0021807577622110948,0.004641982688491715},rate_median=0.0032588895457760477,rate_range={0.0016527456045850328,0.008683590608319148}]:28.46635972833576)[&CAheight_95%_HPD={0.0,36.47163902302134},CAheight_mean=25.619818640205178,CAheight_median=27.564840769099362,CAheight_range={0.0,49.153908154778605},height=27.317902610626437,height_95%_HPD={18.699286583149245,36.08534500514389},height_median=27.24240757960655,height_range={10.83061087629784,47.95841812287449},length=3.9223060977935407,length_95%_HPD={0.7900255738067585,7.732173124882593},length_median=3.629886737107057,length_range={0.009762697316745061,15.16596174619221},posterior=0.7996370504796119,rate=0.0033897591030234886,rate_95%_HPD={0.001117006984371172,0.006168120285417507},rate_median=0.003080578968115597,rate_range={5.555986229877515E-4,0.02694670825538776}]:3.149698020557082,((198[&height=6.137598731409937E-14,height_95%_HPD={0.0,1.1368683772161603E-13},height_median=5.6843418860808015E-14,height_range={0.0,5.684341886080801E-13},length=18.704569078097165,length_95%_HPD={11.613676406084068,26.32915868591664},length_median=18.407822090686807,length_range={8.363183685641047,35.93116836150293},rate=0.0029629970385092992,rate_95%_HPD={0.0017995594035257547,0.004344169426732839},rate_median=0.0028855131935822437,rate_range={0.0012074762943652601,0.0067743803306923225}]:18.704569078097165,(249[&height=6.149809087670545E-14,height_95%_HPD={0.0,1.1368683772161603E-13},height_median=5.6843418860808015E-14,height_range={0.0,4.547473508864641E-13},length=10.895682766168509,length_95%_HPD={5.474127094928832,17.659839701635804},length_median=10.581669028321443,length_range={2.214389863269332,28.504282136951645},rate=0.00385454077261729,rate_95%_HPD={0.001818661666922462,0.0061618593103429705},rate_median=0.0036163820545259562,rate_range={0.0012887129855955032,0.01682344318889099}]:10.895682766168505,407[&height=6.149809087670545E-14,height_95%_HPD={0.0,1.1368683772161603E-13},height_median=5.6843418860808015E-14,height_range={0.0,4.547473508864641E-13},length=10.895682766168509,length_95%_HPD={5.474127094928832,17.659839701635804},length_median=10.581669028321443,length_range={2.214389863269332,28.504282136951645},rate=0.0030018974258509946,rate_95%_HPD={0.001360935866685967,0.004870955427527596},rate_median=0.0028175661639418333,rate_range={9.634654518498876E-4,0.012285990738206689}]:10.895682766168505)[&CAheight_95%_HPD={0.0,16.40315011916698},CAheight_mean=9.806150807283673,CAheight_median=10.184391227216082,CAheight_range={0.0,28.50428213695176},height=10.895682766168568,height_95%_HPD={5.474127094928917,17.65983970163586},height_median=10.581669028321528,height_range={2.2143898632695027,28.50428213695176},length=7.808886311928632,length_95%_HPD={2.5245787659543737,14.091138975608118},length_median=7.374757331743666,length_range={0.6341264262183586,24.4244109631708},posterior=1.0,rate=0.003161073184587429,rate_95%_HPD={0.0011791934412352775,0.005702150414252394},rate_median=0.002881362630588321,rate_range={7.963265168081641E-4,0.01781712159589051}]:7.808886311928658)[&CAheight_95%_HPD={0.0,25.1539397553355},CAheight_mean=16.83417451677288,CAheight_median=17.8891690919815,CAheight_range={0.0,35.93116836150298},height=18.704569078097226,height_95%_HPD={11.613676406084124,26.329158685916696},height_median=18.407822090686864,height_range={8.363183685641218,35.93116836150298},length=5.868792973761628,length_95%_HPD={1.5316049307521382,10.870121802946755},length_median=5.51760754611891,length_range={0.49829236521668463,18.53016482344526},posterior=1.0,rate=0.0029582004215789846,rate_95%_HPD={0.0010412392543266943,0.0056027981260851414},rate_median=0.0026506067407918886,rate_range={7.461684426136597E-4,0.018007058348721492}]:5.8687929737614155,210[&height=6.146335451837786E-14,height_95%_HPD={2.8421709430404007E-14,1.1368683772161603E-13},height_median=5.6843418860808015E-14,height_range={0.0,4.547473508864641E-13},length=24.57336205185858,length_95%_HPD={16.31408837757374,32.84499263449467},length_median=24.43099918029202,length_range={12.0349852145647,43.156374586145915},rate=0.002312013248166537,rate_95%_HPD={0.0015079085911892515,0.003268591754081755},rate_median=0.002254830550455428,rate_range={0.0011276962087280764,0.0049001953027224075}]:24.57336205185858)[&CAheight_95%_HPD={0.0,31.549130584997783},CAheight_mean=22.116107755149333,CAheight_median=23.84492366172347,CAheight_range={0.0,43.15637458614597},height=24.57336205185864,height_95%_HPD={16.314088377573825,32.84499263449473},height_median=24.430999180292076,height_range={12.034985214564813,43.15637458614597},length=6.4171450568050075,length_95%_HPD={1.5736134487396782,12.4368610957726},length_median=5.983482266904872,length_range={0.4077284032663897,19.637206193638463},posterior=1.0,rate=0.00267333749956481,rate_95%_HPD={7.914393479717643E-4,0.005094475869744819},rate_median=0.002374451708635786,rate_range={6.552727732640118E-4,0.019853413465124387}]:7.042695697034262)[&CAheight_95%_HPD={0.0,38.885861130084976},CAheight_mean=28.454557357349994,CAheight_median=30.92658293145425,CAheight_range={0.0,51.112563327685734},height=31.21912374192738,height_95%_HPD={21.667329463873614,40.07874351092576},height_median=31.129007632274877,height_range={15.34094566502975,50.0395940517777},length=2.0981559313073097,length_95%_HPD={0.20452654762465272,4.662366279407962},length_median=1.798568895547831,length_range={0.010341410722105593,12.965560922196346},posterior=0.7874523165808673,rate=0.0029413367003363715,rate_95%_HPD={8.093588377688933E-4,0.005604885440641389},rate_median=0.0026946639024470623,rate_range={2.4399379103609667E-4,0.017827770294399945}]:1.8501632247895934,((((44[&height=6.150861704589562E-14,height_95%_HPD={0.0,1.1368683772161603E-13},height_median=5.6843418860808015E-14,height_range={0.0,5.684341886080801E-13},length=15.656585504034208,length_95%_HPD={7.568884892656882,24.076040399317606},length_median=15.494488158947064,length_range={2.6827132024486104,36.681279012976404},rate=0.003447312856226796,rate_95%_HPD={0.0017280576674045037,0.005556674558511574},rate_median=0.0032244139904301517,rate_range={0.0010128293186025838,0.016455628183843857}]:17.962073659606343,474[&height=6.145703881686374E-14,height_95%_HPD={0.0,1.1368683772161603E-13},height_median=5.6843418860808015E-14,height_range={0.0,5.684341886080801E-13},length=17.82735215988761,length_95%_HPD={8.067666492295132,27.434912506227022},length_median=17.633053034320483,length_range={2.6827132024486104,40.9067735110161},rate=0.0020908009447668935,rate_95%_HPD={0.0010262558281393705,0.0034171303981282617},rate_median=0.0019603776043880658,rate_range={7.089046865309924E-4,0.010943511855394708}]:17.962073659606343)[&CAheight_95%_HPD={0.0,26.547534689660893},CAheight_mean=16.16592616522891,CAheight_median=17.001228704155267,CAheight_range={0.0,40.90677351101613},height=14.99715931801008,height_95%_HPD={7.452755227027495,22.98466638418776},height_median=14.81014895924288,height_range={2.682713202448724,36.02033195076271},length=5.121121981237009,length_95%_HPD={0.11155102246249271,10.810153308829854},length_median=4.591179671047996,length_range={0.0012201168523802153,24.31547962037405},posterior=0.4753898003777638,rate=0.0026750506902046625,rate_95%_HPD={9.20787860284936E-4,0.00504417821696055},rate_median=0.0024149618179038447,rate_range={4.3776379719615244E-4,0.018448927135890615}]:2.4386968748046165,45[&height=6.15244062996809E-14,height_95%_HPD={0.0,1.1368683772161603E-13},height_median=5.6843418860808015E-14,height_range={0.0,5.684341886080801E-13},length=18.066523662878975,length_95%_HPD={9.316117037539641,27.55416918586485},length_median=17.966400020393706,length_range={3.7239947673683105,36.71427738119041},rate=0.004094588604283987,rate_95%_HPD={0.0021374817381043746,0.006488655316191409},rate_median=0.0038246840997679275,rate_range={0.0017679605674918298,0.014988752739265188}]:20.40077053441096)[&CAheight_95%_HPD={0.0,27.61387820062214},CAheight_mean=18.36076148127169,CAheight_median=19.631380922214504,CAheight_range={0.0,40.90677351101613},height=20.151460318644595,height_95%_HPD={12.473956745721182,29.11308653320026},height_median=19.994406883489006,height_range={4.375095936812784,40.90677351101613},length=5.071129806101309,length_95%_HPD={0.38637153934789126,10.77195866797723},length_median=4.531388616916729,length_range={0.01162320813867268,21.27505676646581},posterior=0.9455575719417799,rate=0.0027711883445617623,rate_95%_HPD={9.410365316339486E-4,0.00527863065861017},rate_median=0.002504463892230839,rate_range={2.6988538414127406E-4,0.018211704481187103}]:4.806741028402946,(62[&height=6.142230245853615E-14,height_95%_HPD={0.0,1.1368683772161603E-13},height_median=5.6843418860808015E-14,height_range={0.0,4.547473508864641E-13},length=11.647650909185982,length_95%_HPD={5.080483541941106,18.90387035942615},length_median=11.531529905435463,length_range={1.3167775721128123,25.16081698472979},rate=0.003153952467054091,rate_95%_HPD={0.0012889109004164542,0.005418609314042557},rate_median=0.002886346541408393,rate_range={8.923018119973711E-4,0.022890566060502347}]:11.647650909185977,228[&height=6.142230245853615E-14,height_95%_HPD={0.0,1.1368683772161603E-13},height_median=5.6843418860808015E-14,height_range={0.0,4.547473508864641E-13},length=11.647650909185982,length_95%_HPD={5.080483541941106,18.90387035942615},length_median=11.531529905435463,length_range={1.3167775721128123,25.16081698472979},rate=0.005163344913377469,rate_95%_HPD={0.002261573340675902,0.008851996590183821},rate_median=0.004601724196964909,rate_range={0.0015005249977401796,0.03246619868376781}]:11.647650909185977)[&CAheight_95%_HPD={0.0,17.240918216434608},CAheight_mean=10.482924642476325,CAheight_median=11.07500314974331,CAheight_range={0.0,25.16081698472985},height=11.647650909186039,height_95%_HPD={5.080483541941106,18.90387035942615},height_median=11.531529905435576,height_range={1.316777572112926,25.16081698472985},length=13.069927466898081,length_95%_HPD={5.9381735782177145,20.30694116505211},length_median=12.875571516264301,length_range={2.0825921999544903,29.996338802630817},posterior=1.0,rate=0.004462247269518867,rate_95%_HPD={0.002217363170348867,0.007396777276969177},rate_median=0.004199819177595549,rate_range={0.001394017028764853,0.01812566219010867}]:13.559860653627927)[&CAheight_95%_HPD={0.0,32.11404936679989},CAheight_mean=22.68684442877037,CAheight_median=24.550327678650888,CAheight_range={0.0,44.32758546922051},height=25.073088476603097,height_95%_HPD={17.367678695568202,33.77004497199687},height_median=24.949915378609944,height_range={9.325280184722715,44.32758546922051},length=4.573658440751005,length_95%_HPD={0.5707809127019345,9.21708500894411},length_median=4.162700413318078,length_range={0.021461999965879386,20.32406691383892},posterior=0.8771156623828748,rate=0.003071235099760526,rate_95%_HPD={0.001012805205899977,0.005592243633434058},rate_median=0.0028289419220245767,rate_range={4.4274377515815164E-4,0.021491353940574373}]:5.0286430731722085,320[&height=6.133283002041963E-14,height_95%_HPD={2.8421709430404007E-14,1.1368683772161603E-13},height_median=5.6843418860808015E-14,height_range={0.0,4.547473508864641E-13},length=29.748200202257046,length_95%_HPD={18.141180870700055,40.77389498600729},length_median=29.86612629920907,length_range={5.238960898154573,50.88815810674885},rate=0.004071684592269952,rate_95%_HPD={0.002575655409365041,0.005819757002806573},rate_median=0.0038924747892956613,rate_range={0.0019991065209629916,0.01626643849166997}]:30.236154635986114)[&CAheight_95%_HPD={0.0,38.48834284124189},CAheight_mean=27.212639956210218,CAheight_median=29.4496332329729,CAheight_range={0.0,50.888158106748875},height=29.173236195161078,height_95%_HPD={19.535856711406097,38.69076214413238},height_median=29.140642151237515,height_range={8.523756880884548,50.31238039054071},length=3.404353688495296,length_95%_HPD={0.29054112094539164,7.487878176433753},length_median=2.957446676861011,length_range={0.0013676800837458813,15.794494583498619},posterior=0.7460464427243435,rate=0.0030590091261295574,rate_95%_HPD={9.92416219297695E-4,0.005875920721531734},rate_median=0.0027758468534160767,rate_range={2.2943982732283853E-4,0.019968539911334404}]:3.2300663376963215)[&CAheight_95%_HPD={0.0,40.9974959077623},CAheight_mean=30.11971042666581,CAheight_median=32.67663861803297,CAheight_range={0.0,52.429733542277745},height=32.96741101300721,height_95%_HPD={24.077447799206425,42.09057078026731},height_median=32.89921626229801,height_range={17.52120480607408,52.11722489712932},length=3.3527820716802075,length_95%_HPD={0.3837625399274316,7.163862037179598},length_median=2.9917770299443873,length_range={0.002362029443048641,16.055685037642974},posterior=0.7360838487463427,rate=0.00314065872409021,rate_95%_HPD={0.0010082431398556458,0.005975923248162958},rate_median=0.0028363752996514824,rate_range={1.1345029926144908E-4,0.029495732477851696}]:2.468166490432921,(64[&height=6.117704271640497E-14,height_95%_HPD={2.8421709430404007E-14,1.1368683772161603E-13},height_median=5.6843418860808015E-14,height_range={0.0,4.547473508864641E-13},length=24.111568725250418,length_95%_HPD={12.46174158960369,36.57828243488285},length_median=24.05821747983731,length_range={6.149232510346025,49.97611294844347},rate=0.0031109785292610563,rate_95%_HPD={0.0015368107785168872,0.005053344415906171},rate_median=0.002920375484963297,rate_range={0.0010109076883611189,0.011656537760466877}]:24.111991356571334,314[&height=6.117809533332398E-14,height_95%_HPD={2.8421709430404007E-14,1.1368683772161603E-13},height_median=5.6843418860808015E-14,height_range={0.0,4.547473508864641E-13},length=24.11091946535792,length_95%_HPD={12.46174158960369,36.57828243488285},length_median=24.05549392286167,length_range={6.149232510346025,49.97611294844347},rate=0.0036132703007357237,rate_95%_HPD={0.0018799651316443891,0.0055875808560498},rate_median=0.003377520771424843,rate_range={0.0013803393923488686,0.012418158719700248}]:24.111991356571334)[&CAheight_95%_HPD={0.0,33.907823127573806},CAheight_mean=21.700872591539756,CAheight_median=23.194186285526882,CAheight_range={0.0,49.97611294844353},height=24.109886079612345,height_95%_HPD={12.457870300895394,36.57828243488288},height_median=24.055228056921635,height_range={6.149232510346025,49.97611294844353},length=10.643342952514814,length_95%_HPD={2.4937704668193703,20.046440298353843},length_median=10.008566665015351,length_range={0.2543100833445351,31.955778093099724},posterior=0.9993703936891226,rate=0.002884439766169978,rate_95%_HPD={9.209954578682645E-4,0.0054132442597234895},rate_median=0.0026188507383536983,rate_range={4.0539351317035315E-4,0.013860412068669455}]:11.822396107544023)[&CAheight_95%_HPD={0.0,43.88176116549684},CAheight_mean=32.341068495002844,CAheight_median=35.0787177694049,CAheight_range={0.0,56.86174414348639},height=35.93438746411542,height_95%_HPD={26.662291854233672,45.48779215169415},height_median=35.74318258138024,height_range={19.179898209330474,56.86174414348639},length=15.067656819805771,length_95%_HPD={5.861502881416925,24.973825946174856},length_median=14.790691086115828,length_range={2.5171288074935205,37.287100617977245},posterior=1.0,rate=0.0036774348744485997,rate_95%_HPD={0.001566933905942171,0.006220102971334276},rate_median=0.0033415837218172635,rate_range={0.0011039999823017688,0.01665245654465608}]:15.067730881718028,((152[&height=6.131704076663435E-14,height_95%_HPD={2.8421709430404007E-14,1.1368683772161603E-13},height_median=5.6843418860808015E-14,height_range={0.0,5.684341886080801E-13},length=1.7836541224038818,length_95%_HPD={0.6065443982720353,3.316044072346159},length_median=1.6394839583049077,length_range={0.16650004191342305,10.278517704383148},rate=0.002220205925548538,rate_95%_HPD={7.243365125489086E-4,0.004128489534647436},rate_median=0.0020713832299153433,rate_range={1.1447318863726854E-4,0.018577500623103455}]:1.7836541224038827,154[&height=6.131704076663435E-14,height_95%_HPD={2.8421709430404007E-14,1.1368683772161603E-13},height_median=5.6843418860808015E-14,height_range={0.0,5.684341886080801E-13},length=1.7836541224038818,length_95%_HPD={0.6065443982720353,3.316044072346159},length_median=1.6394839583049077,length_range={0.16650004191342305,10.278517704383148},rate=0.004271274475310888,rate_95%_HPD={0.0011434990847028709,0.007660690901163311},rate_median=0.0038815613560612924,rate_range={5.806779703178377E-4,0.04110441534160447}]:1.7836541224038827)[&CAheight_95%_HPD={0.0,3.0801351727845088},CAheight_mean=1.6052946554791139,CAheight_median=1.5515268232380208,CAheight_range={0.0,10.278517704383376},height=1.783654122403944,height_95%_HPD={0.606544398272149,3.316044072346216},height_median=1.6394839583049645,height_range={0.1665000419134799,10.278517704383376},length=18.622667570193567,length_95%_HPD={8.3874932408566,30.55689430448649},length_median=18.042641072410476,length_range={4.031210452654818,49.45466069814222},posterior=1.0,rate=0.0030019621426503403,rate_95%_HPD={0.0013487862511271538,0.005136183020227798},rate_median=0.0028080706824427917,rate_range={0.0010022271114187014,0.01052342703839457}]:18.62266757019348,(271[&height=6.13665137618282E-14,height_95%_HPD={2.8421709430404007E-14,1.1368683772161603E-13},height_median=5.6843418860808015E-14,height_range={0.0,4.547473508864641E-13},length=3.6859368323604302,length_95%_HPD={1.5067144396581966,6.272073534322686},length_median=3.4648601092252704,length_range={0.8175152249538087,16.163790814953188},rate=0.0026939419149085006,rate_95%_HPD={0.0010326133005166655,0.0048299203456527535},rate_median=0.0025266222983765935,rate_range={4.683972203676201E-4,0.010512112373863264}]:3.6859368323604325,355[&height=6.13665137618282E-14,height_95%_HPD={2.8421709430404007E-14,1.1368683772161603E-13},height_median=5.6843418860808015E-14,height_range={0.0,4.547473508864641E-13},length=3.6859368323604302,length_95%_HPD={1.5067144396581966,6.272073534322686},length_median=3.4648601092252704,length_range={0.8175152249538087,16.163790814953188},rate=0.0034151555038861915,rate_95%_HPD={0.0013249480668630308,0.006106941550596113},rate_median=0.0031796568133620503,rate_range={4.190724791047245E-4,0.01251515263188352}]:3.6859368323604325)[&CAheight_95%_HPD={0.0,5.96114029090063},CAheight_mean=3.3173554351710175,CAheight_median=3.3034879703049853,CAheight_range={0.0,16.16379081495336},height=3.6859368323604937,height_95%_HPD={1.5067144396583103,6.272073534322743},height_median=3.4648601092253557,height_range={0.8175152249539792,16.16379081495336},length=16.720384860237044,length_95%_HPD={6.527779917729674,28.35528273896489},length_median=16.063791907698942,length_range={2.35862848730153,45.35640002553458},posterior=1.0,rate=0.0030289333052986615,rate_95%_HPD={0.0012964120253708383,0.00521137455417876},rate_median=0.002751977407514273,rate_range={9.286289368947219E-4,0.015895005501741312}]:16.720384860236933)[&CAheight_95%_HPD={0.0,30.30804539031982},CAheight_mean=18.3657575421427,CAheight_median=19.070307658925827,CAheight_range={0.0,50.29747561044161},height=20.406321692597427,height_95%_HPD={10.515338928668484,32.56664451109211},height_median=19.809790860342844,height_range={5.538799250076806,50.29747561044161},length=30.56569710449814,length_95%_HPD={16.971692704159977,43.75470766924957},length_median=30.394825935828095,length_range={8.575295825752633,59.37222749599492},posterior=1.0,rate=0.0022994843526688933,rate_95%_HPD={0.001353814240852098,0.003534047693522911},rate_median=0.002189317943687834,rate_range={0.001037253378592627,0.007349494403441753}]:30.595796653236018)[&CAheight_95%_HPD={0.0,62.32903145953999},CAheight_mean=45.90207651264454,CAheight_median=49.76176351946722,CAheight_range={0.0,83.21017716158053},height=51.030127660680186,height_95%_HPD={38.22709631401062,66.38579992412375},height_median=50.63584325071915,height_range={23.57160929555775,83.21017716158053},length=6.3888270714444735,length_95%_HPD={1.7296993857929408,12.147710512691503},length_median=5.899164324396509,length_range={0.627571592465074,24.54126954378026},posterior=0.9969630754416503,rate=0.0028319266536394267,rate_95%_HPD={9.783743620307176E-4,0.005222773880250574},rate_median=0.0026056076218492004,rate_range={4.6154759741860084E-4,0.01388299655541984}]:6.568441716138594,((((105[&height=6.139388180172266E-14,height_95%_HPD={2.8421709430404007E-14,1.1368683772161603E-13},height_median=5.6843418860808015E-14,height_range={0.0,4.547473508864641E-13},length=15.764468240835994,length_95%_HPD={7.405722712902161,25.30674089879554},length_median=15.276511632427031,length_range={4.178531220269008,39.19147542797347},rate=0.0027545571506506685,rate_95%_HPD={0.001308037904510659,0.004479217879971765},rate_median=0.002597960771650788,rate_range={8.797550461933626E-4,0.008606950385963227}]:15.764468240835999,(398[&height=6.125072590073622E-14,height_95%_HPD={2.8421709430404007E-14,1.1368683772161603E-13},height_median=5.6843418860808015E-14,height_range={0.0,5.684341886080801E-13},length=0.8295770716520079,length_95%_HPD={0.28141689867450737,1.5604335918093852},length_median=0.7717212694324189,length_range={0.047834501944691965,5.312788120234501},rate=0.003709406083724386,rate_95%_HPD={0.0011164119703347302,0.006551255254177668},rate_median=0.0031827033599914683,rate_range={3.1868902319640116E-4,0.059215830325754955}]:0.8295770716520069,399[&height=6.125072590073622E-14,height_95%_HPD={2.8421709430404007E-14,1.1368683772161603E-13},height_median=5.6843418860808015E-14,height_range={0.0,5.684341886080801E-13},length=0.8295770716520079,length_95%_HPD={0.28141689867450737,1.5604335918093852},length_median=0.7717212694324189,length_range={0.047834501944691965,5.312788120234501},rate=0.0027062447597403306,rate_95%_HPD={8.566526858821069E-4,0.005028022864049072},rate_median=0.0024762400852566535,rate_range={3.0106878723840384E-4,0.03907665614315708}]:0.8295770716520069)[&CAheight_95%_HPD={0.0,1.4384820673156753},CAheight_mean=0.7466221296515947,CAheight_median=0.7290591565438262,CAheight_range={0.0,5.312788120234558},height=0.8295770716520682,height_95%_HPD={0.28141689867450737,1.560433591809442},height_median=0.7717212694324758,height_range={0.04783450194480565,5.312788120234558},length=14.934891169183878,length_95%_HPD={6.4172248284566535,24.31094856929937},length_median=14.470686365159793,length_range={3.5086622462162325,38.03077080190073},posterior=1.0,rate=0.00297027762960188,rate_95%_HPD={0.0013919172606487898,0.004973134385003605},rate_median=0.0027847747112575514,rate_range={9.457464351666254E-4,0.011259658627322564}]:14.934891169183993)[&CAheight_95%_HPD={0.0,23.907379926817356},CAheight_mean=14.188073963228376,CAheight_median=14.62655961597639,CAheight_range={0.0,39.19147542797353},height=15.764468240836061,height_95%_HPD={7.4057227129022465,25.306740898795567},height_median=15.27651163242706,height_range={4.178531220269093,39.19147542797353},length=12.79575307883405,length_95%_HPD={3.6819201283687164,22.667791487243846},length_median=12.264049830320943,length_range={1.7573823185013566,34.34592871944372},posterior=1.0,rate=0.0025302055698975716,rate_95%_HPD={9.66920333002119E-4,0.004581473040986059},rate_median=0.002306984899995449,rate_range={6.167035495798033E-4,0.011528448172614468}]:12.833563497580473,((144[&height=6.135177712496195E-14,height_95%_HPD={2.8421709430404007E-14,1.1368683772161603E-13},height_median=5.6843418860808015E-14,height_range={0.0,4.547473508864641E-13},length=10.164086986277237,length_95%_HPD={4.321283721198824,16.93513674668972},length_median=9.948152555953328,length_range={1.5227919094332378,27.772218901194236},rate=0.0031735229359092514,rate_95%_HPD={0.0013105114803597,0.005302722411612496},rate_median=0.002896961261201966,rate_range={0.001004924483362994,0.019042806864882533}]:10.164086986277248,456[&height=6.135177712496195E-14,height_95%_HPD={2.8421709430404007E-14,1.1368683772161603E-13},height_median=5.6843418860808015E-14,height_range={0.0,4.547473508864641E-13},length=10.164086986277237,length_95%_HPD={4.321283721198824,16.93513674668972},length_median=9.948152555953328,length_range={1.5227919094332378,27.772218901194236},rate=0.003902364875136536,rate_95%_HPD={0.0015053287166569612,0.006490229600778114},rate_median=0.0035412650216432705,rate_range={0.0010321549027560125,0.02559007858525021}]:10.164086986277248)[&CAheight_95%_HPD={0.0,15.371979991925741},CAheight_mean=9.147712166810228,CAheight_median=9.553314931716585,CAheight_range={0.0,27.772218901194265},height=10.16408698627731,height_95%_HPD={4.321283721198853,16.93513674668978},height_median=9.948152555953385,height_range={1.5227919094333515,27.772218901194265},length=13.20378985292598,length_95%_HPD={5.47709637423398,21.144892994041186},length_median=12.800009337878691,length_range={2.49945243510291,32.33537582547174},posterior=1.0,rate=0.003593410143675449,rate_95%_HPD={0.001617588019651893,0.005908993990715483},rate_median=0.0033710096107924486,rate_range={0.0011946848559374324,0.010828612011364903}]:13.234084546463793,411[&height=6.137493469718034E-14,height_95%_HPD={2.8421709430404007E-14,1.1368683772161603E-13},height_median=5.6843418860808015E-14,height_range={0.0,4.547473508864641E-13},length=23.390655807532436,length_95%_HPD={14.564293106836033,33.40163392171826},length_median=23.128855928717996,length_range={8.433446477737846,50.228433635380725},rate=0.0033505122036000413,rate_95%_HPD={0.0019551083295892644,0.004898432375114945},rate_median=0.0032407273333423746,rate_range={0.0014549443123261106,0.010042729482830137}]:23.398171532741042)[&CAheight_95%_HPD={0.0,31.398095038964954},CAheight_mean=21.05843237077239,CAheight_median=22.510505880571372,CAheight_range={0.0,50.22843363538081},height=23.339353876302578,height_95%_HPD={14.59726686994017,33.31700018860445},height_median=23.091300393301367,height_range={8.433446477738016,50.22843363538081},length=5.266567591186651,length_95%_HPD={0.8553462031958077,10.68057583076029},length_median=4.758819689520834,length_range={0.017930626782316494,24.530992098740626},posterior=0.9873338024517611,rate=0.003068225873429096,rate_95%_HPD={9.636786968982497E-4,0.005755397237199477},rate_median=0.002788972407113222,rate_range={3.5732697007381624E-4,0.03462269886746639}]:5.1998602056754315)[&CAheight_95%_HPD={0.0,36.818638954767295},CAheight_mean=25.738323888169887,CAheight_median=27.638556857633205,CAheight_range={0.0,57.435259545042555},height=28.598031738416534,height_95%_HPD={19.1087194389753,38.262593425978935},height_median=28.295853636165106,height_range={12.08133773292775,57.435259545042555},length=18.92256370389415,length_95%_HPD={7.540008885058796,30.999846399561818},length_median=18.653222167106577,length_range={3.106036013507264,43.3407576335984},posterior=1.0,rate=0.002657371634492301,rate_95%_HPD={0.0011609969387749593,0.004545140687311281},rate_median=0.0024197786751597498,rate_range={9.811596552252511E-4,0.012491736053405568}]:18.922744762464585,(281[&height=6.15128275135717E-14,height_95%_HPD={2.8421709430404007E-14,1.1368683772161603E-13},height_median=5.6843418860808015E-14,height_range={0.0,4.547473508864641E-13},length=20.70662432840781,length_95%_HPD={8.862358737266163,31.940552994973615},length_median=20.433299957662,length_range={4.934485351156411,51.2673064907047},rate=0.002963001683727793,rate_95%_HPD={0.001387097599090917,0.005006403376951342},rate_median=0.0027273225530719115,rate_range={0.0011020922910218165,0.012365215131554351}]:20.7066243284078,285[&height=6.15128275135717E-14,height_95%_HPD={2.8421709430404007E-14,1.1368683772161603E-13},height_median=5.6843418860808015E-14,height_range={0.0,4.547473508864641E-13},length=20.70662432840781,length_95%_HPD={8.862358737266163,31.940552994973615},length_median=20.433299957662,length_range={4.934485351156411,51.2673064907047},rate=0.00314061442149746,rate_95%_HPD={0.0015839338565286876,0.005314160636402581},rate_median=0.002905637006961005,rate_range={0.0011462289581604995,0.01091146018007019}]:20.7066243284078)[&CAheight_95%_HPD={0.0,30.460998625124972},CAheight_mean=18.636030915347508,CAheight_median=19.567061747927227,CAheight_range={0.0,51.267306490704755},height=20.70662432840786,height_95%_HPD={8.862358737266277,31.940552994973643},height_median=20.433299957662086,height_range={4.934485351156582,51.267306490704755},length=25.34598209861201,length_95%_HPD={12.781134892311542,38.05179372332066},length_median=25.195920369975426,length_range={4.8338135374220315,57.068925994555485},posterior=1.0,rate=0.002395756382038403,rate_95%_HPD={0.0012887927518032216,0.0038503822038757005},rate_median=0.0022597548921625137,rate_range={9.14620744082527E-4,0.011272758313982563}]:26.81415217247326)[&CAheight_95%_HPD={0.0,58.62290313101772},CAheight_mean=42.76885724810143,CAheight_median=46.394631002203596,CAheight_range={0.0,77.07260252309011},height=45.00559790337525,height_95%_HPD={34.86663634096834,57.673383198357385},height_median=44.477000962916165,height_range={25.188464110941197,72.00262161149857},length=4.824432770231718,length_95%_HPD={0.6764038506965733,10.07107797588884},length_median=4.284098938841524,length_range={0.17754931988773137,21.50738218064396},posterior=0.48842635457946004,rate=0.0026324349890145438,rate_95%_HPD={7.982618079940098E-4,0.004893765190904732},rate_median=0.0024026972078231516,rate_range={6.139102705568406E-4,0.010830677382556539}]:2.356380110878007,(((((((124[&height=6.112862233813014E-14,height_95%_HPD={0.0,1.1368683772161603E-13},height_median=5.6843418860808015E-14,height_range={0.0,4.547473508864641E-13},length=24.70627150848558,length_95%_HPD={16.43352410951121,33.54840579567437},length_median=24.729263878542866,length_range={6.663654495675928,42.028786774336766},rate=0.0025571737049562906,rate_95%_HPD={0.0016246914646267584,0.0035375593158627336},rate_median=0.0024741006751917206,rate_range={0.0012193693947041334,0.0075665799666922145}]:25.727446414860147,(145[&height=6.105388653687986E-14,height_95%_HPD={0.0,1.1368683772161603E-13},height_median=5.6843418860808015E-14,height_range={0.0,4.547473508864641E-13},length=8.680795963737275,length_95%_HPD={4.204739417304296,13.62795494878577},length_median=8.418147835509728,length_range={2.852594712541446,22.86580327145768},rate=0.0042084891325899825,rate_95%_HPD={0.0020394855451256306,0.006758209525245008},rate_median=0.00401227864573295,rate_range={0.0015167824776529072,0.013740326784560815}]:8.68079596373727,416[&height=6.105388653687986E-14,height_95%_HPD={0.0,1.1368683772161603E-13},height_median=5.6843418860808015E-14,height_range={0.0,4.547473508864641E-13},length=8.680795963737275,length_95%_HPD={4.204739417304296,13.62795494878577},length_median=8.418147835509728,length_range={2.852594712541446,22.86580327145768},rate=0.0027291225393861504,rate_95%_HPD={0.0012542823961561936,0.0043801551195650585},rate_median=0.0025872686793302815,rate_range={0.0010129833021650856,0.009459966855158129}]:8.68079596373727)[&CAheight_95%_HPD={0.0,13.00009923232858},CAheight_mean=7.8127453023856415,CAheight_median=8.107423009727285,CAheight_range={0.0,22.865803271457736},height=8.68079596373733,height_95%_HPD={4.204739417304381,13.627954948785856},height_median=8.418147835509785,height_range={2.852594712541503,22.865803271457736},length=15.860071497062926,length_95%_HPD={8.201481615392254,23.91157595553986},length_median=15.815710591538476,length_range={2.0229045250173954,34.15356702502629},posterior=1.0,rate=0.0042895831899245,rate_95%_HPD={0.0022995382790097618,0.006684330012928174},rate_median=0.003942442423890323,rate_range={0.0017241968658054593,0.02493389849532556}]:17.04665045112288)[&CAheight_95%_HPD={0.0,31.997811429219468},CAheight_mean=23.154787528670393,CAheight_median=25.25212541697354,CAheight_range={0.0,42.02878677433682},height=23.89214726780748,height_95%_HPD={17.05077381900614,32.26570693250531},height_median=23.793003044915963,height_range={10.567181676518658,39.85052079510643},length=2.3483418138900096,length_95%_HPD={0.12806283293630827,5.491378339061498},length_median=2.000377586579404,length_range={0.01663295593937164,12.554685505093772},posterior=0.12325469427058257,rate=0.002927315432873904,rate_95%_HPD={8.625716741313847E-4,0.00547065521991472},rate_median=0.0026961198485861183,rate_range={4.51484770190392E-4,0.015414357843510067}]:0.2894441523137843,(127[&height=6.113704327348229E-14,height_95%_HPD={0.0,1.1368683772161603E-13},height_median=5.6843418860808015E-14,height_range={0.0,4.547473508864641E-13},length=13.572333324890328,length_95%_HPD={6.36346347047413,20.50365297739043},length_median=13.509954635371514,length_range={3.3031225864697262,28.96327897393286},rate=0.0035872415696321792,rate_95%_HPD={0.0018066941908656774,0.005785331284439265},rate_median=0.0033385330403370547,rate_range={0.0014040693066115196,0.013917892081940011}]:13.572333324890314,439[&height=6.113704327348229E-14,height_95%_HPD={0.0,1.1368683772161603E-13},height_median=5.6843418860808015E-14,height_range={0.0,4.547473508864641E-13},length=13.572333324890328,length_95%_HPD={6.36346347047413,20.50365297739043},length_median=13.509954635371514,length_range={3.3031225864697262,28.96327897393286},rate=0.004731919308243182,rate_95%_HPD={0.002257179603075312,0.007678881446285527},rate_median=0.004369495727276847,rate_range={0.0018346695414350764,0.018011254029830184}]:13.572333324890314)[&CAheight_95%_HPD={0.0,19.162405250392652},CAheight_mean=12.215145232004433,CAheight_median=13.076009167522614,CAheight_range={0.0,28.96327897393286},height=13.572333324890375,height_95%_HPD={6.3634634704742155,20.50365297739046},height_median=13.509954635371571,height_range={3.30312258646984,28.96327897393286},length=10.236803381849205,length_95%_HPD={4.016287082373367,16.60873692000237},length_median=10.00968456711675,length_range={1.6388697518349886,28.286119604588606},posterior=1.0,rate=0.004186431690051313,rate_95%_HPD={0.0018044680795036776,0.007159259155754204},rate_median=0.003849712923094878,rate_range={0.0013612999219652273,0.018362536032222397}]:12.444557242283617)[&CAheight_95%_HPD={0.0,32.268226877184276},CAheight_mean=23.41528823053448,CAheight_median=25.525377775873665,CAheight_range={0.0,42.954494841989174},height=26.01689056717399,height_95%_HPD={18.4031333429717,34.9040165298249},height_median=25.998474738341656,height_range={10.348950477697315,42.954494841989174},length=8.430494884293172,length_95%_HPD={3.3699518842385032,14.172859264774758},length_median=8.188958512283222,length_range={1.2011614288280725,20.979087948082423},posterior=1.0,rate=0.0038718145026860325,rate_95%_HPD={0.001684264612089282,0.006690426718109069},rate_median=0.003537494747652478,rate_range={0.0013142843641657657,0.023545861590893124}]:9.01412823941109,((364[&height=6.130019889593007E-14,height_95%_HPD={0.0,1.1368683772161603E-13},height_median=5.6843418860808015E-14,height_range={0.0,4.547473508864641E-13},length=21.11559667817955,length_95%_HPD={13.336809132698164,29.38950436202387},length_median=21.048341053061847,length_range={7.3650188707115944,39.288822199301364},rate=0.002453460563158708,rate_95%_HPD={0.0014761833372251276,0.003591053693258635},rate_median=0.0023679687809294012,rate_range={0.001091675934395378,0.006595981010979552}]:21.116574216897735,(389[&height=6.143388124464535E-14,height_95%_HPD={0.0,1.1368683772161603E-13},height_median=5.6843418860808015E-14,height_range={0.0,4.547473508864641E-13},length=10.95562686453263,length_95%_HPD={5.987209939373571,16.607227659278948},length_median=10.729238090140882,length_range={2.9691732027091007,24.731903154279195},rate=0.004290152674338322,rate_95%_HPD={0.0022078651373059425,0.00669999290290845},rate_median=0.004091452776480705,rate_range={0.0014225982467058846,0.01506328371932519}]:11.021952635236978,((390[&height=6.132967216966257E-14,height_95%_HPD={0.0,1.1368683772161603E-13},height_median=5.6843418860808015E-14,height_range={0.0,5.684341886080801E-13},length=0.6093453808122171,length_95%_HPD={0.14090078153310515,1.176357748381605},length_median=0.548884686914846,length_range={0.06013596305226088,3.115852892329599},rate=0.0032162674864944798,rate_95%_HPD={0.0010528614306353043,0.005987396452792934},rate_median=0.0029446996462215674,rate_range={1.4005120439831365E-4,0.026295966258075454}]:0.609345380812217,392[&height=6.132967216966257E-14,height_95%_HPD={0.0,1.1368683772161603E-13},height_median=5.6843418860808015E-14,height_range={0.0,5.684341886080801E-13},length=0.6093453808122171,length_95%_HPD={0.14090078153310515,1.176357748381605},length_median=0.548884686914846,length_range={0.06013596305226088,3.115852892329599},rate=0.002961773020565879,rate_95%_HPD={8.985027727214717E-4,0.0055294528628262885},rate_median=0.0027311259376661752,rate_range={1.351875890443904E-4,0.01625441560965758}]:0.609345380812217)[&CAheight_95%_HPD={0.0,1.1355797223961588},CAheight_mean=0.548412873814617,CAheight_median=0.5139092839808654,CAheight_range={0.0,3.115852892329656},height=0.6093453808122783,height_95%_HPD={0.140900781533162,1.1763577483816334},height_median=0.5488846869149313,height_range={0.0601359630522893,3.115852892329656},length=6.248601607290732,length_95%_HPD={2.5758183160588715,10.3137708614735},length_median=6.020567975834183,length_range={1.1806899886704514,18.51632459806484},posterior=1.0,rate=0.0029149910740070696,rate_95%_HPD={0.001268406491720595,0.005037629992341722},rate_median=0.002722959810468378,rate_range={8.673809164756056E-4,0.012683339874258032}]:6.3104959178749285,391[&height=6.136440852799016E-14,height_95%_HPD={0.0,1.1368683772161603E-13},height_median=5.6843418860808015E-14,height_range={0.0,5.684341886080801E-13},length=6.915409838566976,length_95%_HPD={3.1857474702161994,11.081025467176602},length_median=6.658324610556122,length_range={1.6424729098857824,21.158380115320654},rate=0.0034163776858694072,rate_95%_HPD={0.001402898055249861,0.0056787710402343644},rate_median=0.0032152949049249766,rate_range={8.62979712845828E-4,0.01617752383427029}]:6.919841298687145)[&CAheight_95%_HPD={0.0,10.545695355831782},CAheight_mean=6.227880234187302,CAheight_median=6.39891637909767,CAheight_range={0.0,21.158380115320682},height=6.829217816911107,height_95%_HPD={3.187292304022435,10.879887617113297},height_median=6.589763063353587,height_range={1.6424729098858961,19.685093248995457},length=4.268579782572103,length_95%_HPD={0.7271291626909715,8.495117793302711},length_median=3.944814670362021,length_range={0.016957235247531344,19.87237703505079},posterior=0.9610014443909485,rate=0.002858806660956084,rate_95%_HPD={8.10985344026754E-4,0.005292891439780293},rate_median=0.002614772616353599,rate_range={1.0667689237658425E-4,0.017715513965501927}]:4.102111336549834)[&CAheight_95%_HPD={0.0,15.62108596343765},CAheight_mean=9.919794110330834,CAheight_median=10.422499217132298,CAheight_range={0.0,24.73190315427928},height=11.02195263523704,height_95%_HPD={6.180684935616512,16.450295386810865},height_median=10.767725900295716,height_range={3.9281757645302946,24.73190315427928},length=10.09407594334131,length_95%_HPD={3.8744823532439625,16.7873423417214},length_median=9.820876085761341,length_range={1.083395058251881,28.26159794390537},posterior=1.0,rate=0.0035471749489473623,rate_95%_HPD={0.001564147709106593,0.006203231004580451},rate_median=0.003236657251257665,rate_range={9.546835632425344E-4,0.02209174751110349}]:10.094621581660755)[&CAheight_95%_HPD={0.0,27.514960753330854},CAheight_mean=19.004987181442534,CAheight_median=20.52961121732352,CAheight_range={0.0,39.28882219930142},height=21.11468751943369,height_95%_HPD={13.336809132698221,29.391157003351168},height_median=21.048122775435132,height_range={7.365018870711765,39.28882219930142},length=6.03674258257207,length_95%_HPD={1.4964715100064154,11.9419960009063},length_median=5.629151727522526,length_range={0.2218826175509605,22.875689099701248},posterior=0.9994815006851598,rate=0.0030239424355186233,rate_95%_HPD={0.0010679765563654227,0.005484537710390935},rate_median=0.002687400548506771,rate_range={7.041117588411517E-4,0.0409156083484667}]:6.033612535678895,449[&height=6.133598787117668E-14,height_95%_HPD={2.8421709430404007E-14,1.1368683772161603E-13},height_median=5.6843418860808015E-14,height_range={0.0,4.547473508864641E-13},length=27.148663575539086,length_95%_HPD={18.265155558007507,35.960795015495194},length_median=27.23751625165366,length_range={10.780077948140388,45.09680300322515},rate=0.0034444174559894896,rate_95%_HPD={0.0022453177349193347,0.004889545258740849},rate_median=0.0033373449550776653,rate_range={0.0017787389886623009,0.00878875144598502}]:27.15018675257663)[&CAheight_95%_HPD={0.0,33.91851394232893},CAheight_mean=24.435258574924944,CAheight_median=26.699156490905978,CAheight_range={0.0,45.096803003225205},height=27.15018675257669,height_95%_HPD={18.265155558007535,35.9408487414733},height_median=27.238925477405417,height_range={10.780077948140445,45.096803003225205},length=7.696419666157665,length_95%_HPD={2.1452021339279383,13.92225966246636},length_median=7.273419581581948,length_range={0.4386620271670836,23.271079032608128},posterior=1.0,rate=0.0028949544219040884,rate_95%_HPD={0.0011228276110013865,0.005202599757095645},rate_median=0.002624047662951649,rate_range={7.875219134226003E-4,0.030646352328626426}]:7.8808320540083905)[&CAheight_95%_HPD={0.0,41.98080503852091},CAheight_mean=31.528033692097054,CAheight_median=34.4062428169303,CAheight_range={0.0,55.5583241012076},height=34.57176627565491,height_95%_HPD={25.599507196748107,42.97953895361064},height_median=34.47551632564813,height_range={17.45487658506471,55.5583241012076},length=1.6429087818877202,length_95%_HPD={0.002016753995775389,3.961819200169799},length_median=1.3718484548338097,length_range={8.871738037328214E-4,10.485547548106354},posterior=0.5706084959816303,rate=0.0029568811024951232,rate_95%_HPD={8.312224109755653E-4,0.005528328667836032},rate_median=0.0026874328692486123,rate_range={2.0738224487745275E-4,0.055464063494871055}]:0.9431834154105729,437[&height=6.116441131337675E-14,height_95%_HPD={2.8421709430404007E-14,1.1368683772161603E-13},height_median=5.6843418860808015E-14,height_range={0.0,4.547473508864641E-13},length=35.107987895205,length_95%_HPD={26.218657869215576,44.987292685766846},length_median=35.09807921904189,length_range={12.707232675491525,56.11696835513064},rate=0.0027698953361613566,rate_95%_HPD={0.0019389417081540625,0.0036690453905625356},rate_median=0.0027027931687714974,rate_range={0.0014717153437514058,0.008295427872935688}]:35.97420222199559)[&CAheight_95%_HPD={0.0,42.96668027883723},CAheight_mean=32.37690190980649,CAheight_median=35.28923052841455,CAheight_range={0.0,56.11696835513064},height=35.860705863192834,height_95%_HPD={27.538048162647414,45.18347467349054},height_median=35.740754251196336,height_range={18.089849600959383,56.11696835513064},length=1.7151843310012114,length_95%_HPD={0.0014292952960488492,4.02420035731609},length_median=1.4146393130998831,length_range={0.0010096962782881747,16.370070423923323},posterior=0.9314099477797119,rate=0.0028494308561559283,rate_95%_HPD={8.670213917623835E-4,0.005675884353801352},rate_median=0.0026318729945679804,rate_range={1.2365967750843754E-4,0.021998153693050526}]:1.689935417283948,((((135[&height=6.147282807064902E-14,height_95%_HPD={0.0,1.1368683772161603E-13},height_median=5.6843418860808015E-14,height_range={0.0,4.547473508864641E-13},length=19.052293799330148,length_95%_HPD={8.962601426530313,28.922948697195892},length_median=19.23033333974334,length_range={4.417923951494856,37.49553070551852},rate=0.0026107880271084845,rate_95%_HPD={0.0013170837474673492,0.0043962105992694026},rate_median=0.0023886802924113627,rate_range={0.0010736002607888268,0.012155726965028238}]:19.052293799330155,461[&height=6.147282807064902E-14,height_95%_HPD={0.0,1.1368683772161603E-13},height_median=5.6843418860808015E-14,height_range={0.0,4.547473508864641E-13},length=19.052293799330148,length_95%_HPD={8.962601426530313,28.922948697195892},length_median=19.23033333974334,length_range={4.417923951494856,37.49553070551852},rate=0.0027038664677315606,rate_95%_HPD={0.0013667118785942152,0.0046843992691473},rate_median=0.002465537112252083,rate_range={0.0010662246784489242,0.010834383688476236}]:19.052293799330155)[&CAheight_95%_HPD={0.0,26.78159598846409},CAheight_mean=17.14712792492634,CAheight_median=18.550893266930558,CAheight_range={0.0,37.495530705518576},height=19.052293799330215,height_95%_HPD={8.962601426530398,28.92294869719592},height_median=19.230333339743368,height_range={4.41792395149497,37.495530705518576},length=11.64574644125582,length_95%_HPD={3.7005328904884323,21.179305171790958},length_median=11.065562060602929,length_range={1.2422919540787802,30.59810596305536},posterior=1.0,rate=0.0021951201290701136,rate_95%_HPD={8.603072461334888E-4,0.004063543132965674},rate_median=0.001999057595116859,rate_range={6.090817732342355E-4,0.00908149899037431}]:11.960253694182413,(((142[&height=6.137914516485641E-14,height_95%_HPD={0.0,1.1368683772161603E-13},height_median=5.6843418860808015E-14,height_range={0.0,4.547473508864641E-13},length=15.248803437563035,length_95%_HPD={9.667429099481751,21.620450026937732},length_median=15.088209894843231,length_range={5.209387165861585,28.24779221091086},rate=0.004925501156878203,rate_95%_HPD={0.0030062289939684584,0.007127718881140236},rate_median=0.004748440212448634,rate_range={0.00228127353668816,0.01274441340497363}]:15.248803437563033,(160[&height=6.14370390954024E-14,height_95%_HPD={0.0,1.1368683772161603E-13},height_median=5.6843418860808015E-14,height_range={0.0,4.547473508864641E-13},length=2.2537725625310476,length_95%_HPD={0.7445585140096682,4.094301315034727},length_median=2.08511030437802,length_range={0.25378148526681343,13.51719609806662},rate=0.002901903602354987,rate_95%_HPD={0.001013729236227307,0.005273305969727273},rate_median=0.002698737230772508,rate_range={3.300408346327444E-4,0.021252173823979488}]:2.253772562531046,388[&height=6.14370390954024E-14,height_95%_HPD={0.0,1.1368683772161603E-13},height_median=5.6843418860808015E-14,height_range={0.0,4.547473508864641E-13},length=2.2537725625310476,length_95%_HPD={0.7445585140096682,4.094301315034727},length_median=2.08511030437802,length_range={0.25378148526681343,13.51719609806662},rate=0.003562092810560473,rate_95%_HPD={0.0012310550680331188,0.00651354262999861},rate_median=0.003273416656501812,rate_range={4.637756129990246E-4,0.018771940887450177}]:2.253772562531046)[&CAheight_95%_HPD={0.0,3.8927823249449034},CAheight_mean=2.0284028186027943,CAheight_median=1.9768080528374412,CAheight_range={0.0,13.517196098066847},height=2.253772562531107,height_95%_HPD={0.7445585140097251,4.094301315034755},height_median=2.0851103043780768,height_range={0.2537814852668987,13.517196098066847},length=12.99503087503196,length_95%_HPD={7.306110196811289,19.291286039869448},length_median=12.852729641414925,length_range={2.2075455666956714,25.736094565655293},posterior=1.0,rate=0.0046404776848524955,rate_95%_HPD={0.0024769017115257082,0.006903266392053439},rate_median=0.004398701740475707,rate_range={0.0020609599867945066,0.019535293555805383}]:12.995030875031988)[&CAheight_95%_HPD={0.0,20.39588572308628},CAheight_mean=13.723973921457322,CAheight_median=14.659095266038719,CAheight_range={0.0,28.247792210910916},height=15.248803437563096,height_95%_HPD={9.667429099481808,21.62045002693779},height_median=15.08820989484326,height_range={5.209387165861642,28.247792210910916},length=5.606961273705398,length_95%_HPD={1.7377055700993935,9.934951587723276},length_median=5.3312666067691055,length_range={0.5717136485589549,20.76702221338786},posterior=1.0,rate=0.003910467601116952,rate_95%_HPD={0.0013954573089253724,0.006967916204082285},rate_median=0.003579724071557278,rate_range={9.319467829695077E-4,0.016065680207036998}]:5.606961273705318,(386[&height=6.14075658216699E-14,height_95%_HPD={0.0,1.1368683772161603E-13},height_median=5.6843418860808015E-14,height_range={0.0,4.547473508864641E-13},length=7.852435214016759,length_95%_HPD={3.5027444540883153,12.311042538368497},length_median=7.642577039761051,length_range={2.0835608541754027,18.672930791115732},rate=0.00252461497437428,rate_95%_HPD={0.0010868678814680377,0.004244810017989081},rate_median=0.0023676139853840757,rate_range={8.086558041688986E-4,0.009435259778294318}]:7.852435214016761,387[&height=6.14075658216699E-14,height_95%_HPD={0.0,1.1368683772161603E-13},height_median=5.6843418860808015E-14,height_range={0.0,4.547473508864641E-13},length=7.852435214016759,length_95%_HPD={3.5027444540883153,12.311042538368497},length_median=7.642577039761051,length_range={2.0835608541754027,18.672930791115732},rate=0.0036341399662424673,rate_95%_HPD={0.001624194859234505,0.00606541751793308},rate_median=0.003417955270609744,rate_range={0.001191225906990539,0.012955333757609272}]:7.852435214016761)[&CAheight_95%_HPD={0.0,11.812571877118927},CAheight_mean=7.067217866526723,CAheight_median=7.344090802887678,CAheight_range={0.0,18.67293079111579},height=7.852435214016822,height_95%_HPD={3.5027444540886563,12.311042538368525},height_median=7.642577039761079,height_range={2.083560854175431,18.67293079111579},length=13.003329497251727,length_95%_HPD={6.416304450667127,19.862470969473463},length_median=12.834155639204766,length_range={3.0482374078591477,29.004849524155645},posterior=1.0,rate=0.0028845683872992,rate_95%_HPD={0.0013787841924130066,0.00464590844726034},rate_median=0.002705745599897515,rate_range={9.835631224844646E-4,0.010200440220397589}]:13.003329497251592)[&CAheight_95%_HPD={0.0,26.494358106976023},CAheight_mean=18.770257757040046,CAheight_median=20.231336949587018,CAheight_range={0.0,38.77361693786915},height=20.855764711268414,height_95%_HPD={14.391830704420101,27.712206175214646},height_median=20.692176334041903,height_range={7.799580567280884,38.77361693786915},length=7.89532352846323,length_95%_HPD={3.1462779514849046,13.307155886156664},length_median=7.645213981290027,length_range={1.306419483433615,20.821155358538107},posterior=1.0,rate=0.004128882109215539,rate_95%_HPD={0.0017266329699155505,0.007114583819027726},rate_median=0.0038132300103214624,rate_range={0.0011959050082736534,0.01872153176203647}]:8.08056669966415,490[&height=6.136756637874722E-14,height_95%_HPD={0.0,1.1368683772161603E-13},height_median=5.6843418860808015E-14,height_range={0.0,4.547473508864641E-13},length=28.66239542346948,length_95%_HPD={20.934906552381108,37.36163970837839},length_median=28.66374421367658,length_range={6.6605958683998665,46.81385901053082},rate=0.0023817588339501883,rate_95%_HPD={0.001609925629388717,0.003212959576185243},rate_median=0.002331671256261035,rate_range={0.0011175751512680202,0.00809366706609902}]:28.936331410932503)[&CAheight_95%_HPD={0.0,35.418465707959115},CAheight_mean=26.042794721062304,CAheight_median=28.298845730297984,CAheight_range={0.0,46.81385901053082},height=28.570531322050158,height_95%_HPD={21.156794319032315,36.69346884343952},height_median=28.459863940527853,height_range={12.626140887324453,46.53638123962878},length=2.2876526613426216,length_95%_HPD={0.001939046351566276,5.311408394043809},length_median=1.957287227772568,length_range={0.001939046351566276,14.52416537385227},posterior=0.8201177734157994,rate=0.0030131252796073336,rate_95%_HPD={9.72915644228037E-4,0.005722331163469949},rate_median=0.0027300500118109675,rate_range={2.1972418347660077E-4,0.01598867133195761}]:2.076216082580064)[&CAheight_95%_HPD={0.0,37.30327127820982},CAheight_mean=27.911396115873952,CAheight_median=30.339341619004244,CAheight_range={0.0,48.14297945053633},height=30.982525239096006,height_95%_HPD={23.862711340885937,38.53498588246765},height_median=30.782117045437616,height_range={14.17931741675676,48.14297945053633},length=2.983406259102677,length_95%_HPD={0.37817595566733075,6.323689352787255},length_median=2.6614164107476483,length_range={0.09122812777260947,12.560778218539298},posterior=0.9072626939742973,rate=0.002780528980125079,rate_95%_HPD={9.532653648129606E-4,0.005141948650559213},rate_median=0.002530717715514714,rate_range={6.446106208527644E-4,0.014740880410853217}]:3.1048616048632525,(((341[&height=6.157598452871277E-14,height_95%_HPD={0.0,1.1368683772161603E-13},height_median=5.6843418860808015E-14,height_range={0.0,4.547473508864641E-13},length=23.989286903750948,length_95%_HPD={16.405641433943458,32.22259434400232},length_median=23.96447647784592,length_range={6.723007543851509,40.836783467202224},rate=0.003929067750998291,rate_95%_HPD={0.0025452401587071466,0.005490360056162},rate_median=0.0037869245053833178,rate_range={0.0019514541113963377,0.015451264492042809}]:23.998060041259883,((342[&height=6.154124817038518E-14,height_95%_HPD={0.0,1.1368683772161603E-13},height_median=5.6843418860808015E-14,height_range={0.0,4.547473508864641E-13},length=13.290863551380182,length_95%_HPD={5.556294294619192,20.767202213576184},length_median=13.16941174594541,length_range={2.6729103463571846,27.824751744804928},rate=0.003578725835119859,rate_95%_HPD={0.0016166868771993633,0.005832355268472606},rate_median=0.0032696616788658534,rate_range={0.00105681140747492,0.015022242919693035}]:13.29635187389721,343[&height=6.153809031962812E-14,height_95%_HPD={0.0,1.1368683772161603E-13},height_median=5.6843418860808015E-14,height_range={0.0,4.547473508864641E-13},length=13.295656429468334,length_95%_HPD={5.489877142962655,20.71968599564221},length_median=13.1759352456167,length_range={2.6729103463571846,27.824751744804928},rate=0.0031561921720538785,rate_95%_HPD={0.0014183091762282798,0.005185187892965345},rate_median=0.002911570979190537,rate_range={0.001178085876592165,0.014000976346715373}]:13.29635187389721)[&CAheight_95%_HPD={0.0,19.05616085162694},CAheight_mean=11.966761006203136,CAheight_median=12.698772477598084,CAheight_range={0.0,27.82475174480504},height=13.28490778028808,height_95%_HPD={5.556294294619363,20.76720221357624},height_median=13.163303257550524,height_range={2.6729103463571846,27.82475174480504},length=4.428661685969554,length_95%_HPD={0.7459095680929693,8.884414092941626},length_median=4.0427024117966255,length_range={0.05156186076641234,18.477070900524637},posterior=0.9969260397763046,rate=0.0029525705575589685,rate_95%_HPD={9.62171565119192E-4,0.005578135562728848},rate_median=0.002674049607253484,rate_range={2.8517913494988307E-4,0.022737793197598496}]:4.415048156102689,414[&height=6.157703714563179E-14,height_95%_HPD={0.0,1.1368683772161603E-13},height_median=5.6843418860808015E-14,height_range={0.0,4.547473508864641E-13},length=17.70521626305398,length_95%_HPD={10.491297130692402,25.656539537746227},length_median=17.714945800218317,length_range={4.773760926316356,31.003831716238466},rate=0.0031535744442055392,rate_95%_HPD={0.0017556165617706658,0.004774814082044155},rate_median=0.002978724249035337,rate_range={0.0014186248307768022,0.010542120026875148}]:17.7114000299999)[&CAheight_95%_HPD={0.0,23.603396911062447},CAheight_mean=15.940319063032197,CAheight_median=17.218743094084914,CAheight_range={0.0,31.003831716238494},height=17.71140002999996,height_95%_HPD={10.491297130692402,25.64690206961575},height_median=17.719239988798734,height_range={4.77376092631647,31.003831716238494},length=6.269842161599179,length_95%_HPD={1.2945754386331885,11.775221650486685},length_median=5.890505796839307,length_range={0.4249925018111185,20.826981415593195},posterior=1.0,rate=0.0029314592975746663,rate_95%_HPD={0.0010189576381061257,0.005487231848641834},rate_median=0.0026051328915045555,rate_range={5.52155741326789E-4,0.02354679768068611}]:6.286660011259983)[&CAheight_95%_HPD={0.0,30.26662700898214},CAheight_mean=21.59833402800106,CAheight_median=23.469958563010522,CAheight_range={0.0,40.83678346720228},height=23.95022717530136,height_95%_HPD={16.41555209357827,32.19114444302136},height_median=23.928924271250466,height_range={6.7230075438515655,39.80033159110022},length=4.632521891688099,length_95%_HPD={0.6580356026132108,9.454927361572459},length_median=4.217031332733285,length_range={0.05336385706624469,20.053694386079115},posterior=0.9890744787230102,rate=0.002986028798761945,rate_95%_HPD={8.912031058577728E-4,0.005501164513949733},rate_median=0.002612739420978347,rate_range={2.282000161788862E-4,0.0817260157598843}]:4.5829494871972365,(346[&height=6.148861732443428E-14,height_95%_HPD={0.0,1.1368683772161603E-13},height_median=5.6843418860808015E-14,height_range={0.0,4.547473508864641E-13},length=19.24548358507521,length_95%_HPD={11.577830384507394,27.061970921515183},length_median=19.182924556586045,length_range={6.991367226831414,36.67498645185},rate=0.002545725266836653,rate_95%_HPD={0.001451858821122146,0.003835568294692123},rate_median=0.002466727217402817,rate_range={9.373489065992224E-4,0.0065943776767105125}]:19.245483585075217,455[&height=6.148861732443428E-14,height_95%_HPD={0.0,1.1368683772161603E-13},height_median=5.6843418860808015E-14,height_range={0.0,4.547473508864641E-13},length=19.24548358507521,length_95%_HPD={11.577830384507394,27.061970921515183},length_median=19.182924556586045,length_range={6.991367226831414,36.67498645185},rate=0.007082173386182061,rate_95%_HPD={0.004449870625418034,0.010601886932026018},rate_median=0.006811880189520562,rate_range={0.003324555266411793,0.01685909972547179}]:19.245483585075217)[&CAheight_95%_HPD={0.0,25.605130267653152},CAheight_mean=17.32099937604138,CAheight_median=18.632383597989048,CAheight_range={0.0,36.67498645185003},height=19.245483585075277,height_95%_HPD={11.57783038450745,27.061970921515268},height_median=19.18292455658616,height_range={6.9913672268315,36.67498645185003},length=9.304403545581907,length_95%_HPD={3.175795243113214,16.25556082507981},length_median=8.961801280447702,length_range={1.0362697258234448,26.06351126620828},posterior=1.0,rate=0.003831538667649753,rate_95%_HPD={0.0016269492302472346,0.006759190200261086},rate_median=0.0034871951675693315,rate_range={8.895366726340792E-4,0.02113452200878687}]:9.335525943381903)[&CAheight_95%_HPD={0.0,34.906044733364666},CAheight_mean=25.723003842467662,CAheight_median=27.99592468427977,CAheight_range={0.0,44.61072486389031},height=28.56834498269266,height_95%_HPD={20.983645945437786,36.602081563343575},height_median=28.51360114590284,height_range={12.879533795711097,44.61072486389031},length=3.4442182919262714,length_95%_HPD={0.3887140302965406,7.1899326788280575},length_median=3.095349582890435,length_range={0.025208231559446403,18.605252900513733},posterior=0.994703899855561,rate=0.003138684518641451,rate_95%_HPD={0.0010952643428164522,0.005870168026000048},rate_median=0.0028155927754027112,rate_range={4.195516360868429E-4,0.0495027474843725}]:3.837461033702141,(379[&height=6.154651125498027E-14,height_95%_HPD={0.0,1.1368683772161603E-13},height_median=5.6843418860808015E-14,height_range={0.0,4.547473508864641E-13},length=27.349205838209805,length_95%_HPD={17.45048010831198,37.42451711410877},length_median=27.467166022587065,length_range={6.458388435630695,48.472552171340254},rate=0.0025989362074715114,rate_95%_HPD={0.001633249274395211,0.0036892812337645095},rate_median=0.0024981783842979873,rate_range={0.0013156766371668982,0.010274588431112801}]:27.88287397106854,444[&height=6.149388040902937E-14,height_95%_HPD={0.0,1.1368683772161603E-13},height_median=5.6843418860808015E-14,height_range={0.0,4.547473508864641E-13},length=27.457403811454636,length_95%_HPD={17.353692249080325,37.41095260944715},length_median=27.425747781410905,length_range={6.458388435630695,53.88244603665366},rate=0.0035237193640590067,rate_95%_HPD={0.0022826755189577683,0.005069072661982214},rate_median=0.0034013790596455523,rate_range={0.0017218471936772074,0.014547050006853319}]:27.88287397106854)[&CAheight_95%_HPD={0.0,36.54670209604191},CAheight_mean=25.094679513776985,CAheight_median=27.03465387063639,CAheight_range={0.0,53.88244603665372},height=26.963532383479812,height_95%_HPD={17.5186526131387,36.215969006370926},height_median=27.05547338538102,height_range={6.458388435630923,48.47255217134031},length=4.905553481311666,length_95%_HPD={0.3501809893835741,10.720703414177876},length_median=4.283295565138815,length_range={0.0102191265846443,25.027228271508818},posterior=0.8726343468760416,rate=0.002730069297255737,rate_95%_HPD={8.067448854716148E-4,0.005139266414295336},rate_median=0.0024917493511888242,rate_range={1.0528027192320168E-4,0.015997533827468057}]:4.535596591090719)[&CAheight_95%_HPD={0.0,39.425021334894524},CAheight_mean=29.17673156391,CAheight_median=31.696058445095815,CAheight_range={0.0,53.88244603665372},height=31.83195278429433,height_95%_HPD={24.697707423976652,40.10049708282904},height_median=31.67654864215325,height_range={17.52485789713478,51.00888898248252},length=2.1473013656696773,length_95%_HPD={0.006654753504335531,4.938601425072363},length_median=1.8455396805209432,length_range={8.772872333224768E-4,12.322770961992717},posterior=0.7295655716454946,rate=0.002912507927513222,rate_95%_HPD={9.257857811752683E-4,0.0054731523925234705},rate_median=0.002671610982683979,rate_range={1.5258455158888076E-4,0.033564138465840006}]:1.6989385362165592)[&CAheight_95%_HPD={0.0,40.86577315352727},CAheight_mean=30.70578190944459,CAheight_median=33.40625219891817,CAheight_range={0.0,53.88244603665372},height=34.199721176969966,height_95%_HPD={26.941046907423157,41.56438983813041},height_median=33.903632203085294,height_range={20.81329426994904,51.83482288661327},length=1.9307550593862757,length_95%_HPD={0.09229434616727872,4.258090668439593},length_median=1.6850614472662357,length_range={0.0018045745202357466,10.870779740722298},posterior=0.8177845264990186,rate=0.0027822160056721916,rate_95%_HPD={9.492133405981615E-4,0.005246576898988599},rate_median=0.0025512013653287004,rate_range={6.611995688781624E-4,0.012488938466556907}]:1.7892940778383917,((((((340[&height=6.144546003075455E-14,height_95%_HPD={0.0,1.1368683772161603E-13},height_median=5.6843418860808015E-14,height_range={0.0,4.547473508864641E-13},length=11.45462641736935,length_95%_HPD={5.047123738063931,18.57025918506565},length_median=11.159029361562602,length_range={1.2167560015184335,26.15601958279393},rate=0.003143444671534593,rate_95%_HPD={0.0013512363325797548,0.005351871420376114},rate_median=0.0028996999621119105,rate_range={8.178758444920692E-4,0.015443768226304474}]:11.465241387103854,365[&height=6.145914405070178E-14,height_95%_HPD={0.0,1.1368683772161603E-13},height_median=5.6843418860808015E-14,height_range={0.0,4.547473508864641E-13},length=11.45767533664227,length_95%_HPD={5.064475140639416,18.517555508739207},length_median=11.158689499419467,length_range={1.6310934298154507,26.15601958279393},rate=0.00237929508314051,rate_95%_HPD={0.0011051743856680723,0.0040577596029908874},rate_median=0.0022196168245718116,rate_range={7.673083890749778E-4,0.01441278706674182}]:11.465241387103854)[&CAheight_95%_HPD={0.0,17.466126095558053},CAheight_mean=10.318755464590941,CAheight_median=10.68527528406787,CAheight_range={0.0,26.15601958279396},height=11.485348036124128,height_95%_HPD={5.2271034081395555,18.586160484297267},height_median=11.179880845110091,height_range={1.9675690337209346,26.15601958279396},length=9.554753731852623,length_95%_HPD={2.7649842024302984,17.071558114734415},length_median=9.24642763358031,length_range={0.11104544770262237,26.57337545215475},posterior=0.9943705788674494,rate=0.002328533979291239,rate_95%_HPD={8.877540703904231E-4,0.004147372875018963},rate_median=0.0021064493384132213,rate_range={5.299751454546596E-4,0.017297879568941056}]:9.538103174975657,418[&height=6.154335340422321E-14,height_95%_HPD={0.0,1.1368683772161603E-13},height_median=5.6843418860808015E-14,height_range={0.0,4.547473508864641E-13},length=20.58133556941807,length_95%_HPD={10.406336540083885,31.278072028861004},length_median=21.009137750347605,length_range={0.007939338432265686,39.756753498418334},rate=0.004877538310262314,rate_95%_HPD={0.0028823392383841395,0.007370328932932433},rate_median=0.0047252127623654445,rate_range={5.53567898039624E-5,0.0396111397148188}]:21.003344562079512)[&CAheight_95%_HPD={0.0,27.45620140587053},CAheight_mean=18.90308011468653,CAheight_median=20.474474884607872,CAheight_range={0.0,39.75675349841839},height=21.37493746278841,height_95%_HPD={14.329817500189478,28.97235278209888},height_median=21.272288580697364,height_range={7.995681671530633,39.75675349841839},length=6.630118799574396,length_95%_HPD={1.4628867946509274,12.4689227652932},length_median=6.247677318426497,length_range={0.04784403651996172,20.072325927227922},posterior=0.9434835746824192,rate=0.002722696891752298,rate_95%_HPD={0.0010750479849230934,0.00503339658971137},rate_median=0.0024707970743242987,rate_range={4.695065864438831E-4,0.028106132115168662}]:7.303846650604928,((357[&height=6.145493358302571E-14,height_95%_HPD={0.0,1.1368683772161603E-13},height_median=5.6843418860808015E-14,height_range={0.0,4.547473508864641E-13},length=16.672354945190072,length_95%_HPD={8.759583472717964,25.186998492906923},length_median=16.737043038185078,length_range={1.4703607383469262,31.533289667724034},rate=0.00562172708006053,rate_95%_HPD={0.002819356870191337,0.008570592327388988},rate_median=0.004934302170767139,rate_range={0.0022519344695491814,0.04837666880788248}]:16.672354945190058,419[&height=6.145493358302571E-14,height_95%_HPD={0.0,1.1368683772161603E-13},height_median=5.6843418860808015E-14,height_range={0.0,4.547473508864641E-13},length=16.672354945190072,length_95%_HPD={8.759583472717964,25.186998492906923},length_median=16.737043038185078,length_range={1.4703607383469262,31.533289667724034},rate=0.0031759582923324785,rate_95%_HPD={0.0015516016832484013,0.004903372484816789},rate_median=0.0028143462967950904,rate_range={0.0010587509639820327,0.030574973826965616}]:16.672354945190058)[&CAheight_95%_HPD={0.0,22.922459127061046},CAheight_mean=15.00517502333517,CAheight_median=16.222948651020374,CAheight_range={0.0,31.53328966772409},height=16.67235494519012,height_95%_HPD={8.759583472717992,25.18699849290698},height_median=16.737043038185107,height_range={1.4703607383470967,31.53328966772409},length=8.815745583414865,length_95%_HPD={3.3109605466430025,14.769004790836647},length_median=8.557351537490035,length_range={0.9627691581890758,23.509535921710807},posterior=1.0,rate=0.003526349239373056,rate_95%_HPD={0.0015138081706132997,0.006195494202932879},rate_median=0.0031986156900610675,rate_range={0.0010638410249214478,0.02310356110725844}]:8.845430617218458,(369[&height=6.154440602114224E-14,height_95%_HPD={0.0,1.1368683772161603E-13},height_median=5.6843418860808015E-14,height_range={0.0,4.547473508864641E-13},length=20.967866176764453,length_95%_HPD={11.071919496428677,29.943111793425032},length_median=21.15441103799614,length_range={4.753921791184496,39.659699221940315},rate=0.00316751801993145,rate_95%_HPD={0.001729410782911869,0.004934670654705297},rate_median=0.00295635547316894,rate_range={0.0012487512578389225,0.011222044287254125}]:20.969062365718585,406[&height=6.154440602114224E-14,height_95%_HPD={0.0,1.1368683772161603E-13},height_median=5.6843418860808015E-14,height_range={0.0,4.547473508864641E-13},length=20.968287435557393,length_95%_HPD={11.065336192321297,29.943111793425032},length_median=21.15441103799614,length_range={4.753921791184496,39.659699221940315},rate=0.002665744522219843,rate_95%_HPD={0.0014550846639446585,0.004067108902440167},rate_median=0.0024988766319974176,rate_range={0.0011905453114794057,0.01020530783429658}]:20.969062365718585)[&CAheight_95%_HPD={0.0,27.621084540053346},CAheight_mean=18.872226023691518,CAheight_median=20.606756456939735,CAheight_range={0.0,39.65969922194043},height=20.963060969054965,height_95%_HPD={11.08395177730165,29.93455116534878},height_median=21.149689384908385,height_range={4.753921791184666,39.65969922194043},length=4.55134070161692,length_95%_HPD={0.5289794230285736,9.89087302261467},length_median=4.004304015823266,length_range={0.01967748275814074,21.22759003087549},posterior=0.9978519314099478,rate=0.0027234255760426847,rate_95%_HPD={7.843472751507288E-4,0.005135022937988948},rate_median=0.002446772048280604,rate_range={3.352973713266028E-4,0.033007732048346936}]:4.548723196689931)[&CAheight_95%_HPD={0.0,31.803323876177643},CAheight_mean=22.96609206261771,CAheight_median=25.208343658137494,CAheight_range={0.0,41.37911390800019},height=25.473962148517323,height_95%_HPD={17.33929705548266,35.378234299315864},height_median=25.67118659512377,height_range={7.97033512204348,41.37911390800019},length=2.7333739490917925,length_95%_HPD={0.29646553316831614,6.190973257830819},length_median=2.348884428583787,length_range={0.0021076386292122606,14.219314251211642},posterior=0.9886300507388616,rate=0.002806548791025802,rate_95%_HPD={7.645524505955362E-4,0.005322889768900186},rate_median=0.0025807429117746016,rate_range={2.4319790097021609E-4,0.017855691861123325}]:2.789405650275924)[&CAheight_95%_HPD={0.0,34.514101061566635},CAheight_mean=25.476566445574957,CAheight_median=27.870820063134857,CAheight_range={0.0,45.25020882605571},height=28.052350035729333,height_95%_HPD={21.32030777219947,34.987013275751934},height_median=27.828914099695083,height_range={15.73199734054728,43.55652844195089},length=1.194778720458338,length_95%_HPD={3.3205034981165227E-4,3.11298388560769},length_median=0.9440853921868495,length_range={3.3205034981165227E-4,7.737380238575412},posterior=0.43009518165993854,rate=0.0028473862548827767,rate_95%_HPD={7.803576533440182E-4,0.005275384974021665},rate_median=0.0025867319877321397,rate_range={6.956235231765865E-4,0.016319433306453853}]:0.5959894007435125,(361[&height=6.146967021989196E-14,height_95%_HPD={0.0,1.1368683772161603E-13},height_median=5.6843418860808015E-14,height_range={0.0,5.684341886080801E-13},length=24.3112701480097,length_95%_HPD={15.051521502260101,35.601851413037735},length_median=24.581330491588204,length_range={0.10152215201901527,41.230063652791074},rate=0.005341972623397876,rate_95%_HPD={0.0031452554415108453,0.007832357521728337},rate_median=0.005044565080816507,rate_range={2.4469479250318764E-4,0.019700503269900783}]:24.73497023621215,(408[&height=6.140967105550794E-14,height_95%_HPD={0.0,1.1368683772161603E-13},height_median=5.6843418860808015E-14,height_range={0.0,5.684341886080801E-13},length=21.733413240657406,length_95%_HPD={10.274364758188938,31.309716438258704},length_median=22.03308604292954,length_range={0.11437485786856882,38.78566217564841},rate=0.004415837291060693,rate_95%_HPD={0.0024275866858019125,0.00689553549918623},rate_median=0.0040889333016099596,rate_range={7.974690867627693E-4,0.018121263167970313}]:22.034841487363543,480[&height=6.139282918480365E-14,height_95%_HPD={0.0,1.1368683772161603E-13},height_median=5.6843418860808015E-14,height_range={0.0,5.684341886080801E-13},length=21.840035116916013,length_95%_HPD={9.307496985029559,30.353978275462964},length_median=22.145024141400228,length_range={0.2788787686137084,38.21334583426432},rate=0.003803105335698139,rate_95%_HPD={0.002037503825003374,0.006110332196128421},rate_median=0.0035166361058080685,rate_range={0.0013041772931576526,0.015151583343044332}]:22.034841487363543)[&CAheight_95%_HPD={0.0,29.160857269635073},CAheight_mean=19.831430785650635,CAheight_median=21.71795531055068,CAheight_range={0.0,39.79379361059665},height=21.459294082638042,height_95%_HPD={9.260500497667635,29.805592269951063},height_median=21.799303032224003,height_range={4.6445072350495025,37.42612101331298},length=3.2317114993346245,length_95%_HPD={0.03234235824035636,7.113985566509058},length_median=2.8495432654544004,length_range={0.002348239391437801,18.401405743790292},posterior=0.8320062219917781,rate=0.0029911201143376118,rate_95%_HPD={8.810352170096649E-4,0.005631136226960971},rate_median=0.0027415676446031515,rate_range={1.4204652301600445E-4,0.022352288034634918}]:2.7001287488486057)[&CAheight_95%_HPD={0.0,31.433701012461626},CAheight_mean=22.261555659743536,CAheight_median=24.39768979984956,CAheight_range={0.0,41.23006365279119},height=24.621658100197372,height_95%_HPD={16.596405455230524,35.78866282649807},height_median=24.827244645362285,height_range={7.890141208547078,41.23006365279119},length=3.4434313241696928,length_95%_HPD={0.5523159481721223,7.083189444553511},length_median=3.079723670921311,length_range={0.003441443415880485,18.51035558576973},posterior=0.9691492907670086,rate=0.00314685966090192,rate_95%_HPD={8.927515663440517E-4,0.00584253306498795},rate_median=0.0028880572890821665,rate_range={4.5817345039875457E-4,0.018362980393430588}]:4.168210377215804)[&CAheight_95%_HPD={0.0,35.16169980212243},CAheight_mean=26.012958892809234,CAheight_median=28.466391153116405,CAheight_range={0.0,45.25020882605571},height=29.320664959769676,height_95%_HPD={22.65403356850456,36.14913617486684},height_median=29.0966756496245,height_range={18.70327520588185,45.25020882605571},length=1.997967732393181,length_95%_HPD={0.05685085884661589,4.587292253720506},length_median=1.7158329111867374,length_range={0.0020719997638423138,13.870047886182817},posterior=0.8357097885263509,rate=0.002873650168007667,rate_95%_HPD={9.122357088484306E-4,0.005244786587434839},rate_median=0.002642047503283468,rate_range={6.611425258528705E-4,0.012655631680571574}]:1.7887685662829362,352[&height=6.15423007873042E-14,height_95%_HPD={2.8421709430404007E-14,1.1368683772161603E-13},height_median=5.6843418860808015E-14,height_range={0.0,4.547473508864641E-13},length=30.420211161152576,length_95%_HPD={21.83882396828855,39.94976772542239},length_median=30.514327531539692,length_range={7.3968830672855574,48.99395878699852},rate=0.0037151288407772866,rate_95%_HPD={0.0025333341621200036,0.005012612521289226},rate_median=0.0036056775669473288,rate_range={0.0019296945423365047,0.013215297974150464}]:30.69194917971089)[&CAheight_95%_HPD={0.0,37.11707183893327},CAheight_mean=27.622856564827018,CAheight_median=30.243039028632353,CAheight_range={0.0,48.99395878699863},height=31.221623231702488,height_95%_HPD={24.401608525889003,38.51166360634983},height_median=31.015394686203223,height_range={19.835216848550004,48.99395878699863},length=3.317001482443199,length_95%_HPD={0.6527563606987883,6.5301654271206075},length_median=3.0191369128984036,length_range={0.15335730428665784,12.127147892590642},posterior=0.9414095774230584,rate=0.0029483407705510572,rate_95%_HPD={0.0010565160336627225,0.005460799285983297},rate_median=0.002693876238307853,rate_range={6.186813239130984E-4,0.012185401358569077}]:3.3928862034755802,(((349[&height=6.143493386156437E-14,height_95%_HPD={0.0,1.1368683772161603E-13},height_median=5.6843418860808015E-14,height_range={0.0,4.547473508864641E-13},length=4.693105557330239,length_95%_HPD={1.994039382228749,7.682488563533667},length_median=4.508957616873431,length_range={0.8772825672839417,15.010970112203694},rate=0.0028960718166550644,rate_95%_HPD={0.0012216938887038903,0.004917098937599521},rate_median=0.002711922652495915,rate_range={9.131678711707665E-4,0.011477780465117117}]:4.693105557330233,350[&height=6.143493386156437E-14,height_95%_HPD={0.0,1.1368683772161603E-13},height_median=5.6843418860808015E-14,height_range={0.0,4.547473508864641E-13},length=4.693105557330239,length_95%_HPD={1.994039382228749,7.682488563533667},length_median=4.508957616873431,length_range={0.8772825672839417,15.010970112203694},rate=0.0033122893632020587,rate_95%_HPD={0.001428585717006607,0.005730316189213223},rate_median=0.003089505365860714,rate_range={9.379690742390515E-4,0.012240429311716655}]:4.693105557330233)[&CAheight_95%_HPD={0.0,7.336649989654916},CAheight_mean=4.223810644761017,CAheight_median=4.318443220018423,CAheight_range={0.0,15.01097011220375},height=4.693105557330294,height_95%_HPD={1.9940393822287774,7.6824885635336955},height_median=4.508957616873488,height_range={0.8772825672839701,15.01097011220375},length=11.445957450723174,length_95%_HPD={5.295015919865762,17.922461184919882},length_median=11.332902388958502,length_range={0.714565449527754,25.84248976661388},posterior=1.0,rate=0.0034829696088861115,rate_95%_HPD={0.0015793100358972737,0.005647279413893638},rate_median=0.003131325653139779,rate_range={0.0011073171657928634,0.03905327906428069}]:12.409723856718422,(381[&height=6.167177266834341E-14,height_95%_HPD={0.0,1.1368683772161603E-13},height_median=5.6843418860808015E-14,height_range={0.0,4.547473508864641E-13},length=15.108947074291668,length_95%_HPD={8.238005669575386,22.064640971932505},length_median=15.032251895685647,length_range={3.132143844273685,34.591481192411436},rate=0.006477521088863725,rate_95%_HPD={0.0035444566649992875,0.010124864310307452},rate_median=0.006042515597715783,rate_range={0.002431446146051278,0.025923234401316168}]:15.13849576384032,(421[&height=6.143809171232143E-14,height_95%_HPD={0.0,1.1368683772161603E-13},height_median=5.6843418860808015E-14,height_range={0.0,4.547473508864641E-13},length=0.41509568203147607,length_95%_HPD={0.1229139238778032,0.751734920705303},length_median=0.36415019290643613,length_range={0.08597340986474933,8.94289549597687},rate=0.002895323458155672,rate_95%_HPD={8.391432142402709E-4,0.005443218410286186},rate_median=0.0026887388900983,rate_range={1.2213733851732704E-4,0.01357130942959271}]:0.4150956820314771,422[&height=6.143809171232143E-14,height_95%_HPD={0.0,1.1368683772161603E-13},height_median=5.6843418860808015E-14,height_range={0.0,4.547473508864641E-13},length=0.41509568203147607,length_95%_HPD={0.1229139238778032,0.751734920705303},length_median=0.36415019290643613,length_range={0.08597340986474933,8.94289549597687},rate=0.003158130172008658,rate_95%_HPD={9.310159934504242E-4,0.0059204465185581645},rate_median=0.002940678495607614,rate_range={1.6689397154750723E-4,0.015171358912946981}]:0.4150956820314771)[&CAheight_95%_HPD={0.0,0.7212232441373487},CAheight_mean=0.37358749743453795,CAheight_median=0.3435212846188165,CAheight_range={0.0,8.942895495976984},height=0.41509568203153857,height_95%_HPD={0.12291392387786004,0.7517349207053599},height_median=0.36415019290646455,height_range={0.08597340986480617,8.942895495976984},length=13.789182365362265,length_95%_HPD={7.854469993298579,20.26960417066681},length_median=13.748390499499948,length_range={2.3154261873680753,31.386891548549613},posterior=1.0,rate=0.003003162253231026,rate_95%_HPD={0.001607272604041912,0.004642397268567186},rate_median=0.002828454108155398,rate_range={0.001105291177737548,0.01589809150763905}]:14.723400081808844)[&CAheight_95%_HPD={0.0,20.979427573733773},CAheight_mean=13.624696647426891,CAheight_median=14.535006479327308,CAheight_range={0.0,34.59148119241149},height=13.957003033702769,height_95%_HPD={7.909937560373294,20.265077645838176},height_median=13.897054609127622,height_range={3.1321438442737985,28.58547672826728},length=2.897829475456173,length_95%_HPD={0.21846125535623173,6.211748445762254},length_median=2.61953015140341,length_range={0.00495778197964114,13.186583619970037},posterior=0.6778637828228584,rate=0.0032954623463163353,rate_95%_HPD={0.0010690757339564068,0.006282197972474775},rate_median=0.0029882984907356244,rate_range={7.908905964353897E-5,0.028767465151328997}]:1.964333650208335)[&CAheight_95%_HPD={0.0,22.338241895337376},CAheight_mean=15.392603480174975,CAheight_median=16.612263780976946,CAheight_range={0.0,34.59148119241149},height=17.102829414048717,height_95%_HPD={10.97792133072204,23.473730559839822},height_median=17.055229647010833,height_range={5.866899943074998,34.59148119241149},length=9.909818229675821,length_95%_HPD={4.4640829314133725,15.926760370243102},length_median=9.690096155177145,length_range={1.5427019641776951,26.05250121888659},posterior=1.0,rate=0.004348235004801795,rate_95%_HPD={0.0020992981616394317,0.007143109628883842},rate_median=0.004052795918181492,rate_range={0.0014206636052614776,0.02379893692282448}]:9.90981822967564,(420[&height=6.15717740610367E-14,height_95%_HPD={0.0,1.1368683772161603E-13},height_median=5.6843418860808015E-14,height_range={0.0,4.547473508864641E-13},length=5.567305312738074,length_95%_HPD={1.5507536838249791,10.342714254237308},length_median=5.146963182670476,length_range={0.5302590174250668,20.082326391788655},rate=0.0028901454347257647,rate_95%_HPD={0.0010500947286269835,0.00520745686758729},rate_median=0.0027019237368464542,rate_range={4.2224799790715166E-4,0.018840252780384308}]:5.567305312738082,473[&height=6.15717740610367E-14,height_95%_HPD={0.0,1.1368683772161603E-13},height_median=5.6843418860808015E-14,height_range={0.0,4.547473508864641E-13},length=5.567305312738074,length_95%_HPD={1.5507536838249791,10.342714254237308},length_median=5.146963182670476,length_range={0.5302590174250668,20.082326391788655},rate=0.003085232392005221,rate_95%_HPD={0.0010375808562209088,0.005527772030416395},rate_median=0.0028572873298469644,rate_range={3.1720302834193357E-4,0.01543784110316707}]:5.567305312738082)[&CAheight_95%_HPD={0.0,9.986403727850501},CAheight_mean=5.0105933385301356,CAheight_median=4.841397935375738,CAheight_range={0.0,20.08232639178874},height=5.567305312738143,height_95%_HPD={1.5507536838250644,10.342714254237364},height_median=5.146963182670532,height_range={0.5302590174251236,20.08232639178874},length=21.445342330986005,length_95%_HPD={12.879669530207849,30.24630155162245},length_median=21.580189982849447,length_range={3.437814679620544,41.40190120254525},posterior=1.0,rate=0.002562114054572906,rate_95%_HPD={0.001506918187598034,0.003763941450894471},rate_median=0.002442524658017268,rate_range={0.001140158271694505,0.010145326411666994}]:21.445342330986215)[&CAheight_95%_HPD={0.0,33.20337790066699},CAheight_mean=24.311472918509427,CAheight_median=26.462201759790048,CAheight_range={0.0,44.40163963898436},height=27.012647643724357,height_95%_HPD={19.429720564186255,34.87135035866379},height_median=26.98476096874583,height_range={13.214517598832913,44.40163963898436},length=7.064667796466528,length_95%_HPD={2.378277972934484,12.462929305282103},length_median=6.790933659561517,length_range={0.6122979957679604,23.516719215758087},posterior=1.0,rate=0.0035064517854416877,rate_95%_HPD={0.0013164502022859797,0.006247390365789702},rate_median=0.0031507789348342473,rate_range={9.00364515299407E-4,0.026755119711858375}]:7.072187739462173)[&CAheight_95%_HPD={0.0,40.615446053791175},CAheight_mean=30.67646545719874,CAheight_median=33.48318304927406,CAheight_range={0.0,53.24545738486083},height=34.528251770652076,height_95%_HPD={27.50894877024112,41.88293382341243},height_median=34.23678725660241,height_range={24.227277574207278,53.24545738486083},length=1.6250451408313098,length_95%_HPD={0.10518640288782422,3.6021267479508765},length_median=1.4144766929908457,length_range={0.009762126404098126,8.351763432982949},posterior=0.9339654086885671,rate=0.0029619178927750255,rate_95%_HPD={0.0010046898810203344,0.0054111348744454975},rate_median=0.0027262874386847036,rate_range={7.038038902532247E-4,0.013304006501438047}]:1.8218677930277423)[&CAheight_95%_HPD={0.0,42.575742214287715},CAheight_mean=32.31615254361393,CAheight_median=35.18611570429346,CAheight_range={0.0,54.35256543965272},height=36.13077101361333,height_95%_HPD={29.018328678707775,43.923790932135375},height_median=35.80205160978318,height_range={26.543493797643833,54.35256543965272},length=1.754910292734088,length_95%_HPD={0.18233953579652962,3.8871985744822837},length_median=1.5323328210085805,length_range={0.010775055537379785,8.109440512227621},posterior=0.8001925854597978,rate=0.0028522774349195265,rate_95%_HPD={9.637477008437872E-4,0.0052530309809102295},rate_median=0.0026088728163234398,rate_range={6.064504118275764E-4,0.011723652172080249}]:1.75743446306533)[&CAheight_95%_HPD={0.0,44.583585833852965},CAheight_mean=33.897849418292346,CAheight_median=36.893561509384654,CAheight_range={0.0,58.20469094685788},height=37.89243782325475,height_95%_HPD={30.26505084682836,45.573667995267115},height_median=37.54229174588511,height_range={27.78768440918924,58.20469094685788},length=1.64636438763402,length_95%_HPD={0.0018264743860925137,3.8566670895310153},length_median=1.3909605280757091,length_range={1.424365173932074E-4,9.501920571425018},posterior=0.7152698048220436,rate=0.0028561092886991136,rate_95%_HPD={9.095082488385403E-4,0.005263026468094794},rate_median=0.0026014313877024547,rate_range={6.49009319418854E-4,0.012532151422123503}]:1.204502446090899,492[&height=6.133704048809569E-14,height_95%_HPD={2.8421709430404007E-14,1.1368683772161603E-13},height_median=5.6843418860808015E-14,height_range={0.0,4.547473508864641E-13},length=37.63191979215492,length_95%_HPD={25.934466951036825,50.7014162653775},length_median=38.01742499371335,length_range={6.6605958683998665,59.579503665173775},rate=0.0039966818743009174,rate_95%_HPD={0.0026218855880274527,0.0054613553797529255},rate_median=0.0037931295844066256,rate_range={0.0021340747168995225,0.02004593808808136}]:38.86864008537044)[&CAheight_95%_HPD={0.0,46.21694981987298},CAheight_mean=34.98190563464847,CAheight_median=38.056284006004034,CAheight_range={0.0,59.57950366517386},height=39.253763355910145,height_95%_HPD={31.523897336793,47.7748286694719},height_median=38.87810355955516,height_range={28.20325891971632,59.57950366517386},length=5.367627303223284,length_95%_HPD={1.5889293135029163,10.01572428791414},length_median=5.001391669778116,length_range={0.622916924129072,17.554373166585293},posterior=0.9201881411799563,rate=0.0029442775509799833,rate_95%_HPD={0.0011449971489848015,0.005258722735395247},rate_median=0.0027252615800289464,rate_range={6.777708853658482E-4,0.012880284925456181}]:4.939226990699439,((150[&height=6.140967105550794E-14,height_95%_HPD={2.8421709430404007E-14,1.1368683772161603E-13},height_median=5.6843418860808015E-14,height_range={0.0,4.547473508864641E-13},length=13.145734537016084,length_95%_HPD={6.01930946652638,21.48189691114743},length_median=12.711694564288564,length_range={1.827372826021815,35.53550613333965},rate=0.002846570867182191,rate_95%_HPD={0.0012682371789603348,0.004638596287473497},rate_median=0.0026583176803185423,rate_range={8.616491134431928E-4,0.016198450130216657}]:13.145734537016097,284[&height=6.140967105550794E-14,height_95%_HPD={2.8421709430404007E-14,1.1368683772161603E-13},height_median=5.6843418860808015E-14,height_range={0.0,4.547473508864641E-13},length=13.145734537016084,length_95%_HPD={6.01930946652638,21.48189691114743},length_median=12.711694564288564,length_range={1.827372826021815,35.53550613333965},rate=0.003196771334187975,rate_95%_HPD={0.00143853847008461,0.005184551551826556},rate_median=0.0029773615913157286,rate_range={0.0010791110797951533,0.01984880284592382}]:13.145734537016097)[&CAheight_95%_HPD={0.0,20.047453647356036},CAheight_mean=11.831204900969079,CAheight_median=12.184956273604456,CAheight_range={0.0,35.53550613333971},height=13.145734537016159,height_95%_HPD={6.019309466526437,21.481896911147487},height_median=12.71169456428865,height_range={1.8273728260220423,35.53550613333971},length=8.468044934481687,length_95%_HPD={2.0097279163757946,15.829593640546335},length_median=7.962814828458306,length_range={0.2900413484462092,28.716071990752084},posterior=1.0,rate=0.0028167488098994518,rate_95%_HPD={8.812335460447275E-4,0.005145430776424823},rate_median=0.0024962066380495884,rate_range={5.736716163524508E-4,0.030905793481761555}]:8.46804493448162,((245[&height=6.132440908506748E-14,height_95%_HPD={2.8421709430404007E-14,1.1368683772161603E-13},height_median=5.6843418860808015E-14,height_range={0.0,5.684341886080801E-13},length=2.095647916768371,length_95%_HPD={0.716632467338286,3.824959307096435},length_median=1.9527724258655041,length_range={0.17889681529078416,8.31240227395375},rate=0.004090898608645383,rate_95%_HPD={0.0013956615629161573,0.0071912282797069295},rate_median=0.0037097787189688753,rate_range={8.618732808826302E-4,0.04007078766090752}]:2.0956479167683675,375[&height=6.132440908506748E-14,height_95%_HPD={2.8421709430404007E-14,1.1368683772161603E-13},height_median=5.6843418860808015E-14,height_range={0.0,5.684341886080801E-13},length=2.095647916768371,length_95%_HPD={0.716632467338286,3.824959307096435},length_median=1.9527724258655041,length_range={0.17889681529078416,8.31240227395375},rate=0.0023821496054842097,rate_95%_HPD={8.178707270667016E-4,0.004295126290890089},rate_median=0.0022187482792873124,rate_range={2.3529508090630027E-4,0.013909936055365753}]:2.0956479167683675)[&CAheight_95%_HPD={0.0,3.593042222759493},CAheight_mean=1.8860901103518,CAheight_median=1.8448587838146295,CAheight_range={0.0,8.312402273953921},height=2.0956479167684288,height_95%_HPD={0.7166324673383713,3.8249593070964636},height_median=1.952772425865561,height_range={0.17889681529089785,8.312402273953921},length=11.661085319196305,length_95%_HPD={4.989232653028552,19.093574475588696},length_median=11.264865618856163,length_range={2.162988282172364,29.593235245141244},posterior=1.0,rate=0.003338712403170303,rate_95%_HPD={0.0015405944488010722,0.005679967148446141},rate_median=0.003107717168895954,rate_range={0.0011185976846485213,0.014603881517266446}]:11.661085319196221,376[&height=6.135388235879998E-14,height_95%_HPD={2.8421709430404007E-14,1.1368683772161603E-13},height_median=5.6843418860808015E-14,height_range={0.0,4.547473508864641E-13},length=13.756733235964585,length_95%_HPD={6.872801744914881,21.21112080035053},length_median=13.41339622285443,length_range={3.7918434910243377,32.761978624067524},rate=0.0031276927406833598,rate_95%_HPD={0.0015243428520660138,0.004977473180849819},rate_median=0.0029720648853716982,rate_range={0.001097580685693335,0.01100019190243687}]:13.756733235964589)[&CAheight_95%_HPD={0.0,20.127543007906695},CAheight_mean=12.381105766617164,CAheight_median=12.90372905979578,CAheight_range={0.0,32.76197862406758},height=13.756733235964651,height_95%_HPD={6.872801744914909,21.211120800350585},height_median=13.413396222854516,height_range={3.7918434910244514,32.76197862406758},length=7.85704623553323,length_95%_HPD={2.0812512677130712,14.729676916392691},length_median=7.37173385136964,length_range={0.46671702593425834,26.69713608928339},posterior=1.0,rate=0.0031572994630209733,rate_95%_HPD={0.001005906923259784,0.005853518316110736},rate_median=0.0027372736361297454,rate_range={7.470166617388884E-4,0.026928872073292833}]:7.857046235533128)[&CAheight_95%_HPD={0.0,29.65619233365078},CAheight_mean=19.452473567878123,CAheight_median=20.727718737130544,CAheight_range={0.0,43.69909187146877},height=21.61377947149778,height_95%_HPD={12.458705623244953,31.625301126285052},height_median=21.298196185747145,height_range={6.580135227783501,43.69909187146877},length=21.57334421388327,length_95%_HPD={9.40603471260988,33.31246990397335},length_median=21.906601042435113,length_range={2.7826411275018472,43.86359580272959},posterior=1.0,rate=0.0024073005261114194,rate_95%_HPD={0.0010634156082280663,0.004516883037016815},rate_median=0.002074232306488465,rate_range={9.274668434779682E-4,0.018000223609604276}]:22.19408760457216)[&CAheight_95%_HPD={0.0,52.966174572794614},CAheight_mean=39.427226389819154,CAheight_median=42.99407095549245,CAheight_range={0.0,69.44302146991627},height=44.49245317708106,height_95%_HPD={35.54493120281796,54.625247154366036},height_median=44.03296065741142,height_range={31.817097469318924,69.44302146991627},length=4.62053604416468,length_95%_HPD={1.0057504794504268,9.413577177848993},length_median=4.13182781447388,length_range={0.3076777007918281,21.062280313473337},posterior=0.9414095774230584,rate=0.0027089333509643706,rate_95%_HPD={9.253806555908104E-4,0.005010968980570052},rate_median=0.0024724684570924084,rate_range={6.822946141055408E-4,0.009792558257396349}]:6.069289535689187)[&CAheight_95%_HPD={0.0,60.38790765148289},CAheight_mean=44.8896072022302,CAheight_median=48.71778952463387,CAheight_range={0.0,78.50344159478612},height=50.52528128018729,height_95%_HPD={40.24962264680275,62.125655165054695},height_median=49.870385536874295,height_range={33.51182865586074,78.50344159478612},length=7.735527109724291,length_95%_HPD={1.7104605475453951,15.336919160525568},length_median=7.024850681284462,length_range={0.7130867822725264,28.64605544296559},posterior=0.9414095774230584,rate=0.0021148916977900864,rate_95%_HPD={6.851316392651298E-4,0.0039813552121008705},rate_median=0.0019025309716559,rate_range={6.2387628305342E-4,0.01114545103781834}]:7.693403450212912)[&CAheight_95%_HPD={0.0,69.55512843708154},CAheight_mean=51.813695951245194,CAheight_median=56.13542405476801,CAheight_range={0.0,91.29283279270159},height=58.123886673214905,height_95%_HPD={47.11967392280508,70.89031710381278},height_median=57.375303605557086,height_range={43.44451526080212,88.7254110429341},length=2.1537744085940664,length_95%_HPD={0.03913196642160699,5.441633640138292},length_median=1.7154476127501042,length_range={3.4932345698734935E-5,14.359407584674557},posterior=0.7972297322321396,rate=0.002543170672623687,rate_95%_HPD={7.988709979754718E-4,0.004846654950625567},rate_median=0.002286533053058105,rate_range={6.736459135274153E-4,0.010302327195916918}]:1.8159778392660613,((((((117[&height=6.11380958904013E-14,height_95%_HPD={2.8421709430404007E-14,1.1368683772161603E-13},height_median=5.6843418860808015E-14,height_range={0.0,4.547473508864641E-13},length=15.90961676313456,length_95%_HPD={7.997942749498179,24.808750088284683},length_median=15.720674053798746,length_range={2.855104788306619,38.56673265046126},rate=0.0027157194419828792,rate_95%_HPD={0.0014244106198321963,0.004188518663611717},rate_median=0.0025889221198516165,rate_range={9.546835632425344E-4,0.013652691491124807}]:18.00710168991701,458[&height=6.118862150251417E-14,height_95%_HPD={2.8421709430404007E-14,1.1368683772161603E-13},height_median=5.6843418860808015E-14,height_range={0.0,4.547473508864641E-13},length=17.872282921061394,length_95%_HPD={7.41520185485453,32.21523571780273},length_median=16.377262283603955,length_range={2.855104788306619,50.371753944303066},rate=0.004585471119489564,rate_95%_HPD={0.0019188438650867608,0.007713744772851435},rate_median=0.004258074192478389,rate_range={0.0013782033546554087,0.018415635753502965}]:18.00710168991701)[&CAheight_95%_HPD={0.0,30.495695998965573},CAheight_mean=16.20645154259694,CAheight_median=15.633632610203335,CAheight_range={0.0,50.37175394430312},height=14.841144093811549,height_95%_HPD={7.4187052742956325,22.962892935670396},height_median=14.63373439538816,height_range={2.8551047883068463,34.31872362242572},length=5.837789694304893,length_95%_HPD={0.9595218508434868,11.619758195293684},length_median=5.384360953668249,length_range={0.13819336286880457,25.234005916851885},posterior=0.7364542053998,rate=0.0031313370141001664,rate_95%_HPD={0.0010479323405945184,0.005810068883618032},rate_median=0.0028275271008604695,rate_range={5.872442804588062E-4,0.019235502195870967}]:4.556016450645959,((246[&height=6.116967439797185E-14,height_95%_HPD={0.0,1.1368683772161603E-13},height_median=5.6843418860808015E-14,height_range={0.0,4.547473508864641E-13},length=3.0648970014034203,length_95%_HPD={0.6777447784691333,5.844552260935217},length_median=2.8712717972895803,length_range={0.13286344036191622,12.274658282761095},rate=0.0025035415505584705,rate_95%_HPD={8.172994101214365E-4,0.004470518834672445},rate_median=0.002315130501974693,rate_range={1.9519263239496228E-4,0.012899160717746869}]:4.481282019775884,460[&height=6.113388542272523E-14,height_95%_HPD={0.0,1.1368683772161603E-13},height_median=5.6843418860808015E-14,height_range={0.0,4.547473508864641E-13},length=3.988835225905481,length_95%_HPD={0.349768322295688,7.179696042087784},length_median=3.938101943909203,length_range={0.001748356940083795,12.929631514287252},rate=0.0044733269018567764,rate_95%_HPD={0.0016496209039252782,0.00790395467589455},rate_median=0.0040855528871547335,rate_range={2.9760049349491705E-4,0.04141307556531777}]:4.481282019775884)[&CAheight_95%_HPD={0.0,6.968818343358123},CAheight_mean=4.03316875490718,CAheight_median=4.137514750150558,CAheight_range={0.0,12.929631514287308},height=3.729152588141035,height_95%_HPD={1.4010656534807708,6.137748118601195},height_median=3.5824380778269926,height_range={0.844502760006776,9.986539483309684},length=0.8779916486129418,length_95%_HPD={5.046808983024675E-4,2.5117242642771487},length_median=0.6321675218367773,length_range={5.046808983024675E-4,6.315489676830396},posterior=0.09707047887115292,rate=0.0030712407151501624,rate_95%_HPD={9.889474558995959E-4,0.005855992551925787},rate_median=0.0028025143985034415,rate_range={1.9758418046301676E-4,0.0182752421248317}]:0.08522706977574046,457[&height=6.110967523358782E-14,height_95%_HPD={0.0,1.1368683772161603E-13},height_median=5.6843418860808015E-14,height_range={0.0,4.547473508864641E-13},length=2.6576772773087414,length_95%_HPD={0.3553379314963365,5.528707397982515},length_median=2.432334203434408,length_range={0.001748356940083795,12.849656536738848},rate=0.002957419435860574,rate_95%_HPD={8.558291578007601E-4,0.005552788047148247},rate_median=0.002710682471804568,rate_range={1.1242421219336517E-4,0.020039564254983617}]:4.566509089551625)[&CAheight_95%_HPD={0.0,7.039717250867284},CAheight_mean=4.10987340178611,CAheight_median=4.220678849111437,CAheight_range={0.0,12.929631514287308},height=4.566509089551686,height_95%_HPD={2.1883602961335384,7.504311503700848},height_median=4.3986822857143295,height_range={0.8073414249985831,12.929631514287308},length=15.703324991240589,length_95%_HPD={7.753200194773115,23.22868958817122},length_median=15.565689709036008,length_range={3.2582023858181515,34.177554230414046},posterior=1.0,rate=0.003273423819032712,rate_95%_HPD={0.0016834223364666147,0.005198555973411233},rate_median=0.0030804259374694405,rate_range={0.0012622948020198364,0.013926683548956846}]:17.996609051011344)[&CAheight_95%_HPD={0.0,31.143047172816836},CAheight_mean=20.3068815343936,CAheight_median=21.475706314128615,CAheight_range={0.0,50.37175394430312},height=20.097218938507396,height_95%_HPD={13.175891670947635,27.895803621188463},height_median=19.957109187009195,height_range={7.554839007264377,38.77055595574865},length=2.166090765337927,length_95%_HPD={0.03809351245701009,5.140800348750815},length_median=1.7951100679574097,length_range={0.0022350122916066084,15.161406783676455},posterior=0.4764638346727899,rate=0.0029690085978560255,rate_95%_HPD={8.594748548971136E-4,0.005862224002434676},rate_median=0.0027132946564869774,rate_range={3.6655659673505116E-4,0.026037155253068475}]:1.0440748935201363,(287[&height=6.118125318408104E-14,height_95%_HPD={2.8421709430404007E-14,1.1368683772161603E-13},height_median=5.6843418860808015E-14,height_range={0.0,4.547473508864641E-13},length=12.599012579729473,length_95%_HPD={5.755087894908911,19.795604063906467},length_median=12.387409386847338,length_range={1.8764396723856294,27.513443197763024},rate=0.002974275740025374,rate_95%_HPD={0.0014612420039811776,0.004876404332705767},rate_median=0.002756231189781137,rate_range={0.0010955772529860231,0.016626694171403847}]:12.599012579729472,488[&height=6.118125318408104E-14,height_95%_HPD={2.8421709430404007E-14,1.1368683772161603E-13},height_median=5.6843418860808015E-14,height_range={0.0,4.547473508864641E-13},length=12.599012579729473,length_95%_HPD={5.755087894908911,19.795604063906467},length_median=12.387409386847338,length_range={1.8764396723856294,27.513443197763024},rate=0.003743056525089711,rate_95%_HPD={0.0017052012113926067,0.006036348632620162},rate_median=0.0034538258336364283,rate_range={0.001249947944023743,0.022242176796723318}]:12.599012579729472)[&CAheight_95%_HPD={0.0,18.49465647146812},CAheight_mean=11.339153317065334,CAheight_median=11.94031458470647,CAheight_range={0.0,27.51344319776308},height=12.599012579729532,height_95%_HPD={5.755087894909082,19.795604063906467},height_median=12.387409386847395,height_range={1.8764396723858,27.51344319776308},length=8.143297223473866,length_95%_HPD={2.4491752542288623,14.376994941624162},length_median=7.7187224533588505,length_range={1.25001707287484,27.02675692237193},posterior=1.0,rate=0.0028445896136305563,rate_95%_HPD={0.0011044333941177481,0.005128886816202647},rate_median=0.0026250638383120456,rate_range={6.958673175108584E-4,0.014446738501230913}]:11.008180454353635)[&CAheight_95%_HPD={0.0,31.50850574961217},CAheight_mean=21.246552418695362,CAheight_median=22.623353952450884,CAheight_range={0.0,50.37175394430312},height=21.811424599838062,height_95%_HPD={14.74918345859004,29.68784887168576},height_median=21.695508984710727,height_range={9.316462704073729,39.310596363013104},length=2.606900206073289,length_95%_HPD={0.0022710550172462263,6.081413230534309},length_median=2.2103743194102776,length_range={0.0020922188915051265,14.209675907509961},posterior=0.44868708566349397,rate=0.0030249519164236723,rate_95%_HPD={7.581809533122954E-4,0.005658176930984394},rate_median=0.0026303858919474,rate_range={2.6015707594058586E-4,0.08274012500991951}]:1.1707971692910846,459[&height=6.132861955274356E-14,height_95%_HPD={2.8421709430404007E-14,1.1368683772161603E-13},height_median=5.6843418860808015E-14,height_range={0.0,4.547473508864641E-13},length=22.52706152722251,length_95%_HPD={14.084026279084412,31.65997648712289},length_median=22.318397445769506,length_range={8.532137857757448,41.04022839666189},rate=0.0027744622157911416,rate_95%_HPD={0.0016629077546029955,0.004151540107291038},rate_median=0.0026773237929738586,rate_range={0.0011983098021607754,0.007079909763169952}]:24.77799020337419)[&CAheight_95%_HPD={0.0,32.268128165667235},CAheight_mean=22.300273773584486,CAheight_median=23.85293819100579,CAheight_range={0.0,50.37175394430312},height=24.44540970788235,height_95%_HPD={16.424291806597722,32.86618606027287},height_median=24.174557989345445,height_range={11.867887793177431,46.9148606603454},length=5.839317344095993,length_95%_HPD={0.20268470486124102,12.589907906763159},length_median=5.172047433447531,length_range={0.010092274977751003,26.13935840614343},posterior=0.9447798229695197,rate=0.002713872550217086,rate_95%_HPD={7.672690445561836E-4,0.005104123844993094},rate_median=0.0024348673667422467,rate_range={3.4575527397021414E-4,0.021682269007248185}]:5.516869206617663,161[&height=6.134230357269079E-14,height_95%_HPD={2.8421709430404007E-14,1.1368683772161603E-13},height_median=5.6843418860808015E-14,height_range={0.0,4.547473508864641E-13},length=30.182689220247624,length_95%_HPD={20.675837181564475,40.506113910050715},length_median=29.732540061782686,length_range={14.718953749033119,53.027822599708},rate=0.003513363464943383,rate_95%_HPD={0.002286863029112657,0.004821744181862672},rate_median=0.0034648375847287317,rate_range={0.0015888830375972794,0.008869217238864016}]:30.294859409991854)[&CAheight_95%_HPD={0.0,38.954684025576114},CAheight_mean=27.265474448491442,CAheight_median=29.172941646608393,CAheight_range={0.0,53.02782259970806},height=30.294859409991915,height_95%_HPD={20.880041667895625,40.71975827910538},height_median=29.853485827256065,height_range={14.718953749033176,53.02782259970806},length=21.50803821975508,length_95%_HPD={8.392469343469145,34.62588227588125},length_median=21.233133912843854,length_range={4.011999836565479,46.79674256309572},posterior=1.0,rate=0.002117969703264296,rate_95%_HPD={9.391272229773023E-4,0.0037469586878050467},rate_median=0.0019440218681855118,rate_range={7.267098954486091E-4,0.008395605838566416}]:21.51071597850138,(297[&height=6.133809310501472E-14,height_95%_HPD={2.8421709430404007E-14,1.1368683772161603E-13},height_median=5.6843418860808015E-14,height_range={0.0,4.547473508864641E-13},length=11.452764891792281,length_95%_HPD={4.345055581005795,19.835294393170017},length_median=10.76804753574234,length_range={2.641697415239662,39.16137588814354},rate=0.0028726629041440307,rate_95%_HPD={0.0010217206420213229,0.004958340199462996},rate_median=0.0026990879380249474,rate_range={6.670499936593006E-4,0.01144125544726605}]:11.452764891792276,327[&height=6.133809310501472E-14,height_95%_HPD={2.8421709430404007E-14,1.1368683772161603E-13},height_median=5.6843418860808015E-14,height_range={0.0,4.547473508864641E-13},length=11.452764891792281,length_95%_HPD={4.345055581005795,19.835294393170017},length_median=10.76804753574234,length_range={2.641697415239662,39.16137588814354},rate=0.00305300405881238,rate_95%_HPD={0.0011071253481999674,0.005274504587310703},rate_median=0.002851199935561926,rate_range={7.016348039229299E-4,0.011031313982396627}]:11.452764891792276)[&CAheight_95%_HPD={0.0,18.83934092643335},CAheight_mean=10.307526577223591,CAheight_median=10.253638081658664,CAheight_range={0.0,39.161375888143624},height=11.452764891792338,height_95%_HPD={4.345055581005909,19.835294393170074},height_median=10.768047535742397,height_range={2.6416974152397756,39.161375888143624},length=40.31817848048466,length_95%_HPD={24.95949272278517,56.752905722685824},length_median=40.134432442935946,length_range={16.714516463369392,77.28153087625883},posterior=1.0,rate=0.0017895603759174007,rate_95%_HPD={0.0010916922109939363,0.0026309459147876215},rate_median=0.0017248007927618116,rate_range={7.957666147577226E-4,0.004592522659710976}]:40.352810496700954)[&CAheight_95%_HPD={0.0,64.42814937004117},CAheight_mean=46.625190529139275,CAheight_median=50.476226987474774,CAheight_range={0.0,87.10918237458911},height=51.832399592759806,height_95%_HPD={37.55698978833806,67.9770834374327},height_median=51.48311846400357,height_range={24.18812965120719,87.10918237458911},length=7.32450485190195,length_95%_HPD={1.0284271821595894,16.611957900419185},length_median=6.189028347678359,length_range={0.2084273531406211,34.251670231148466},posterior=0.9966297544535387,rate=0.002258125114575604,rate_95%_HPD={6.686300990818656E-4,0.004446704721115729},rate_median=0.0019922565783516114,rate_range={3.93055978309505E-4,0.024367648755021846}]:7.580962512744804)[&CAheight_95%_HPD={0.0,71.4631971549552},CAheight_mean=53.448082059642346,CAheight_median=57.918873839264336,CAheight_range={0.0,91.29283279270159},height=60.175342946459196,height_95%_HPD={48.864800881320946,73.68648138238692},height_median=59.408449803738364,height_range={44.24525490212031,91.29283279270159},length=11.383313274826277,length_95%_HPD={2.7573278373863843,19.661201186871153},length_median=11.488120721157728,length_range={0.5601814760363482,26.196488778180637},posterior=0.9414095774230584,rate=0.0012071531775980538,rate_95%_HPD={6.211923298952178E-4,0.0023146469496551324},rate_median=0.0010285487315806856,rate_range={5.648455697990115E-4,0.007630758392110967}]:11.102152404474083)[&CAheight_95%_HPD={0.0,82.88403646877984},CAheight_mean=63.44005622961017,CAheight_median=69.54441169048228,CAheight_range={0.0,109.75068435576728},height=71.55373713474654,height_95%_HPD={59.2177781172355,85.19369873020884},height_median=70.88055221468963,height_range={52.73753532247437,109.75068435576728},length=2.5066098370477916,length_95%_HPD={0.18045804489818806,6.0745038364211155},length_median=2.035388340997585,length_range={0.06507136873686648,11.281690264824945},posterior=0.9182993222473241,rate=0.002274079563396501,rate_95%_HPD={7.054333441457842E-4,0.004377866400240326},rate_median=0.0020427193179503905,rate_range={6.356759663266286E-4,0.010446938607242643}]:17.24910705058359)[&CAheight_95%_HPD={0.0,116.90040901604839},CAheight_mean=78.9643100702424,CAheight_median=73.07492180154178,CAheight_range={0.0,592.0815821999718},height=74.06314707260726,height_95%_HPD={61.34097920803781,87.53095284122918},height_median=73.45221035473861,height_range={56.71963329739708,110.74411509339475},length=1.8724722672971839,length_95%_HPD={0.2654780593421151,3.895529450310036},length_median=1.663570176074586,length_range={0.028480188975819942,12.67591113843767},posterior=0.920225176845302,rate=0.002980599915010624,rate_95%_HPD={9.761374416073832E-4,0.005515928711661855},rate_median=0.002739576712104404,rate_range={6.384865372320593E-4,0.01295272183817748}]:1.7266231920900879,((((((6[&height=6.10675705568271E-14,height_95%_HPD={2.8421709430404007E-14,1.1368683772161603E-13},height_median=5.6843418860808015E-14,height_range={0.0,4.547473508864641E-13},length=1.2970172929929715,length_95%_HPD={0.35410387652444797,2.5912241641944718},length_median=1.1473056232029535,length_range={0.06500662964526782,9.718950249115153},rate=0.0038933459406405454,rate_95%_HPD={0.0012639058685788278,0.00740418285640948},rate_median=0.003519138917975944,rate_range={2.921531136136013E-4,0.03617305828607412}]:1.298347926710255,(500[&height=6.121493692548961E-14,height_95%_HPD={2.8421709430404007E-14,1.1368683772161603E-13},height_median=5.6843418860808015E-14,height_range={0.0,4.547473508864641E-13},length=0.2651591560729364,length_95%_HPD={0.018760473820776724,0.615778048892281},length_median=0.21845500505344262,length_range={0.006093431204192257,3.492464101176324},rate=0.0036926197923272505,rate_95%_HPD={0.0010707694769667255,0.006886434063507205},rate_median=0.0032935201006075183,rate_range={1.92976379521852E-4,0.03823813175147527}]:0.2655621684845799,501[&height=6.118756888559514E-14,height_95%_HPD={2.8421709430404007E-14,1.1368683772161603E-13},height_median=5.6843418860808015E-14,height_range={0.0,4.547473508864641E-13},length=0.26463454717894297,length_95%_HPD={0.019892136374522806,0.6143400064788409},length_median=0.21807171848396933,length_range={0.006093431204192257,3.6818957797205485},rate=0.0024165145983451653,rate_95%_HPD={6.74214609465363E-4,0.004719428019339597},rate_median=0.0022399903218136997,rate_range={7.572527335013907E-5,0.021560537227836678}]:0.26556216848458)[&CAheight_95%_HPD={0.0,0.5922708344710941},CAheight_mean=0.23900683681389936,CAheight_median=0.1997189458344053,CAheight_range={0.0,3.6818957797208327},height=0.260713295379702,height_95%_HPD={0.024162018016568254,0.6016501697002354},height_median=0.21704423339170376,height_range={0.006093431204192257,3.492464101176438},length=1.0418144826783426,length_95%_HPD={0.028609799970183758,2.2631946814170476},length_median=0.8944815851187968,length_range={2.20541464074131E-4,8.540609944395214},posterior=0.9913336543090997,rate=0.0026119453797280798,rate_95%_HPD={7.306177856297956E-4,0.005101891016960528},rate_median=0.0023993192486488346,rate_range={6.991103072309149E-5,0.03624529325732181}]:1.0327857582256748)[&CAheight_95%_HPD={0.0,2.438459962018726},CAheight_mean=1.1685174617214507,CAheight_median=1.076106129212178,CAheight_range={0.0,9.71895024911521},height=1.298347926710316,height_95%_HPD={0.34504363128530713,2.564350156686004},height_median=1.1481271948254914,height_range={0.11277537738078536,9.71895024911521},length=9.19833345389422,length_95%_HPD={4.601152269165539,14.6095654886266},length_median=9.063462458875875,length_range={1.2517861016839333,21.924592626255844},posterior=1.0,rate=0.0037025285369580965,rate_95%_HPD={0.0015896144556236344,0.006167265487283716},rate_median=0.0033772118785212074,rate_range={0.0012882164630532498,0.02045911061234857}]:9.238491123494144,((((7[&height=6.122967356235586E-14,height_95%_HPD={0.0,1.1368683772161603E-13},height_median=5.6843418860808015E-14,height_range={0.0,6.821210263296962E-13},length=0.16583410959283149,length_95%_HPD={0.0034177942684436857,0.38036862206513433},length_median=0.1434384976844285,length_range={7.107503707004525E-4,1.6148763215604163},rate=0.0026411543657923896,rate_95%_HPD={6.670826965139286E-4,0.00511824423446553},rate_median=0.0024309482754896698,rate_range={7.938216498914715E-5,0.014463533757841138}]:0.2837564307474325,505[&height=6.123493664695095E-14,height_95%_HPD={0.0,1.1368683772161603E-13},height_median=5.6843418860808015E-14,height_range={0.0,6.821210263296962E-13},length=0.2592563284582052,length_95%_HPD={0.03209444733613509,0.5324332513949059},length_median=0.2297917359634596,length_range={0.011524668748563727,2.1412496185122336},rate=0.003614140035368343,rate_95%_HPD={0.001159936537697416,0.006793349056348406},rate_median=0.0032644746076372294,rate_range={3.952124234923807E-4,0.028961249828645286}]:0.2837564307474325)[&CAheight_95%_HPD={0.0,0.5457526559150381},CAheight_mean=0.2553817334959861,CAheight_median=0.23750347389577087,CAheight_range={0.0,3.1752541751666854},height=0.17243921927388026,height_95%_HPD={0.01983746317279156,0.3522166959342883},height_median=0.1563103034301605,height_range={0.011524668748677414,1.1128028911650745},length=0.08701061664155268,length_95%_HPD={7.845087480973234E-6,0.263870690355418},length_median=0.058455551211324064,length_range={7.845087480973234E-6,1.0743569425251849},posterior=0.17284545016851227,rate=0.0029528035503681017,rate_95%_HPD={6.983772704377254E-4,0.005723745863873631},rate_median=0.0027220366829715714,rate_range={1.334045601789838E-4,0.02746769512413469}]:0.06477241282195145,(506[&height=6.1237041880789E-14,height_95%_HPD={0.0,1.1368683772161603E-13},height_median=5.6843418860808015E-14,height_range={0.0,5.684341886080801E-13},length=0.26380933119580563,length_95%_HPD={0.036442820870945525,0.5467575718927833},length_median=0.23311580957462752,length_range={0.011034527877427536,2.4414269121397183},rate=0.0035799810879650366,rate_95%_HPD={0.001151099608558797,0.00658911985530448},rate_median=0.003287003769040515,rate_range={3.261463959589041E-4,0.025549991450356836}]:0.29897651353001004,507[&height=6.134546142344784E-14,height_95%_HPD={0.0,1.1368683772161603E-13},height_median=5.6843418860808015E-14,height_range={0.0,5.684341886080801E-13},length=0.1812896725670241,length_95%_HPD={0.005231864371182837,0.4146249137007203},length_median=0.1569353447069659,length_range={7.107503707004525E-4,2.20214328979597},rate=0.0028907615642855405,rate_95%_HPD={8.119226098374039E-4,0.005564301064627037},rate_median=0.0026564511530831306,rate_range={1.4734931043606841E-4,0.021808377681961724}]:0.2989765135300099)[&CAheight_95%_HPD={0.0,0.5646124840506843},CAheight_mean=0.26907985873222406,CAheight_median=0.25065327162840845,CAheight_range={0.0,3.1752541751666854},height=0.19124437786933318,height_95%_HPD={0.03644282087103079,0.37793174520413686},height_median=0.17379978508017757,height_range={0.0192272318755613,1.0144684530563381},length=0.0791944836321506,length_95%_HPD={8.787560830114671E-7,0.25435340642960114},length_median=0.05078939267846749,length_range={8.787560830114671E-7,1.0056947864491121},posterior=0.12943965038331914,rate=0.002993161624304874,rate_95%_HPD={6.510966418479938E-4,0.0057849439515408885},rate_median=0.0027050075786709607,rate_range={1.439276721474988E-4,0.018744490885092405}]:0.049552330039373926)[&CAheight_95%_HPD={0.0,0.6281915682253043},CAheight_mean=0.31367712093658845,CAheight_median=0.29913709393980525,CAheight_range={0.0,3.1752541751666854},height=0.3485288435694452,height_95%_HPD={0.08876209539900515,0.6469162177571661},height_median=0.3173093699980143,height_range={0.062165929052866886,3.1752541751666854},length=5.861251355536154,length_95%_HPD={2.387707282173949,9.687668379822782},length_median=5.692913398809196,length_range={0.9949644752860536,16.300634033704796},posterior=1.0,rate=0.004108495470855975,rate_95%_HPD={0.0017988742806549808,0.007108773225770566},rate_median=0.0037927835468932786,rate_range={0.0010333145607725614,0.021919589212663633}]:6.089524763234114,502[&height=6.119388458710926E-14,height_95%_HPD={2.8421709430404007E-14,1.1368683772161603E-13},height_median=5.6843418860808015E-14,height_range={0.0,5.684341886080801E-13},length=5.956778824186927,length_95%_HPD={2.5463993567141756,9.518750563215093},length_median=5.781057109066239,length_range={0.8349276456222015,16.875853269322306},rate=0.002713017765349452,rate_95%_HPD={0.0011256444720889134,0.004601312093555248},rate_median=0.0025363452157102094,rate_range={5.885191904998282E-4,0.0187754485143522}]:6.438053606803498)[&CAheight_95%_HPD={0.0,9.743544798906868},CAheight_mean=5.7942697055865775,CAheight_median=6.001203516645006,CAheight_range={0.0,16.927375288878636},height=5.645469913573518,height_95%_HPD={2.6434893690330057,9.032851102135112},height_median=5.488207234526385,height_range={1.4101714889496293,16.19491758946384},length=1.3439868929857475,length_95%_HPD={1.1582396530229744E-4,3.471985156620292},length_median=1.1021856143527202,length_range={1.1582396530229744E-4,9.87795354417375},posterior=0.4061701418465983,rate=0.0030394856613306753,rate_95%_HPD={8.766208230797402E-4,0.005921008432920548},rate_median=0.00274863663487466,rate_range={1.5073388696364994E-4,0.02576191424978542}]:0.55552147229242,(503[&height=6.123072617927488E-14,height_95%_HPD={0.0,1.1368683772161603E-13},height_median=5.6843418860808015E-14,height_range={0.0,4.547473508864641E-13},length=0.3014940107463454,length_95%_HPD={0.04514187312912554,0.6742230805463691},length_median=0.2562908695130375,length_range={0.013082640832408288,3.22652918426553},rate=0.003156159278881536,rate_95%_HPD={9.534743252550419E-4,0.006037309946381319},rate_median=0.00285903467510496,rate_range={1.932954954053363E-4,0.03623794514876413}]:0.30149401074634696,504[&height=6.123072617927488E-14,height_95%_HPD={0.0,1.1368683772161603E-13},height_median=5.6843418860808015E-14,height_range={0.0,4.547473508864641E-13},length=0.3014940107463454,length_95%_HPD={0.04514187312912554,0.6742230805463691},length_median=0.2562908695130375,length_range={0.013082640832408288,3.22652918426553},rate=0.002999093515645328,rate_95%_HPD={7.196341932596251E-4,0.005669908627863835},rate_median=0.0027499424659857413,rate_range={7.938216498914715E-5,0.04987260517506223}]:0.30149401074634696)[&CAheight_95%_HPD={0.0,0.6441129423411098},CAheight_mean=0.271345614618305,CAheight_median=0.23652832291429604,CAheight_range={0.0,3.226529184265644},height=0.3014940107464082,height_95%_HPD={0.04514187312923923,0.674223080546426},height_median=0.2562908695130943,height_range={0.013082640832465131,3.226529184265644},length=5.995822134131949,length_95%_HPD={2.451805688703473,9.796704632585914},length_median=5.845683563037824,length_range={0.6057104781608587,18.528921816299885},posterior=1.0,rate=0.003087035060348932,rate_95%_HPD={0.001161589335040642,0.005343759293273572},rate_median=0.0028493067595743073,rate_range={7.293518054194175E-4,0.02070544493669257}]:6.692081068349571)[&CAheight_95%_HPD={0.0,10.210154575356967},CAheight_mean=6.294240882326274,CAheight_median=6.57498281971877,CAheight_range={0.0,18.738059982521634},height=6.943225700842301,height_95%_HPD={3.593480969214852,10.658482870608083},height_median=6.786048189322429,height_range={1.2792043436235758,16.722572428223657},length=3.6542404982200645,length_95%_HPD={0.25211521120940006,7.475473581604973},length_median=3.357203757677013,length_range={9.565240218307736E-4,18.017464213704415},posterior=0.969630754416503,rate=0.003142934893838998,rate_95%_HPD={9.351304111979249E-4,0.005881825498604046},rate_median=0.002814650567613529,rate_range={1.5017510574358693E-4,0.022622423094106496}]:3.5432639711084803)[&CAheight_95%_HPD={0.0,14.619179910084483},CAheight_mean=9.483190266810126,CAheight_median=10.051343247038744,CAheight_range={0.0,23.495161065417335},height=10.53683905020446,height_95%_HPD={6.007336029697228,15.68758830510717},height_median=10.367372199736934,height_range={3.124104551998016,23.495161065417335},length=10.842775128612114,length_95%_HPD={4.192489995553956,18.331950524841858},length_median=10.576811081465593,length_range={0.657461541498833,30.366578464490402},posterior=1.0,rate=0.0039054333901725213,rate_95%_HPD={0.0015401738306338375,0.006864110473641914},rate_median=0.003413024754552715,rate_range={0.0011638628383246702,0.04718370096728489}]:13.319395830952601,((((72[&height=6.138546086637053E-14,height_95%_HPD={0.0,1.1368683772161603E-13},height_median=5.6843418860808015E-14,height_range={0.0,4.547473508864641E-13},length=2.0966872837076074,length_95%_HPD={0.680475452048455,3.7831963204462795},length_median=1.9719871448032222,length_range={0.20057210726818653,7.345237045850922},rate=0.0022780926768867873,rate_95%_HPD={7.198927095636905E-4,0.003975727777214867},rate_median=0.002131616219834395,rate_range={1.3061745465065328E-4,0.01963938822072659}]:2.2495117154004816,497[&height=6.138546086637053E-14,height_95%_HPD={0.0,1.1368683772161603E-13},height_median=5.6843418860808015E-14,height_range={0.0,5.684341886080801E-13},length=2.190546381592483,length_95%_HPD={0.7192613406598412,3.9689312845744382},length_median=2.060624293240039,length_range={0.20057210726818653,8.169551847219907},rate=0.003891460572582431,rate_95%_HPD={0.001281814718657199,0.006905350198675696},rate_median=0.003507400906661459,rate_range={4.817406068286596E-4,0.03653249386331857}]:2.2495117154004816)[&CAheight_95%_HPD={0.0,3.8075199981698518},CAheight_mean=2.0245680419829357,CAheight_median=2.0061784312296425,CAheight_range={0.0,8.169551847219964},height=1.9753986913646362,height_95%_HPD={0.6835704591445904,3.5954778697711447},height_median=1.8681616319604188,height_range={0.2005721072682718,6.6524319913935415},length=0.8186065727073542,length_95%_HPD={1.9388255282137834E-5,2.185286846781622},length_median=0.628522494157636,length_range={1.9388255282137834E-5,6.587576503375033},posterior=0.5691270693678012,rate=0.0029136543536343778,rate_95%_HPD={9.380530252002369E-4,0.005846937868346509},rate_median=0.0026364039767355586,rate_range={7.851181310015479E-5,0.04669913571987779}]:0.46589115969017225,498[&height=6.137914516485641E-14,height_95%_HPD={0.0,1.1368683772161603E-13},height_median=5.6843418860808015E-14,height_range={0.0,4.547473508864641E-13},length=2.5036131095897556,length_95%_HPD={0.8253954081782524,4.4785451647266825},length_median=2.368109254292051,length_range={0.21487286710907938,8.302975456376828},rate=0.0038178383757353405,rate_95%_HPD={0.0013255837819198613,0.006972056147776247},rate_median=0.003465058962680943,rate_range={5.03750835818853E-4,0.02900319466190092}]:2.715402875090654)[&CAheight_95%_HPD={0.0,4.384679335754782},CAheight_mean=2.443871638622859,CAheight_median=2.461091645409766,CAheight_range={0.0,8.302975456376885},height=2.715402875090715,height_95%_HPD={1.124081624013769,4.71750097121793},height_median=2.5787346175245602,height_range={0.34928546709898,8.302975456376885},length=7.5605688767248225,length_95%_HPD={2.8900538881542843,13.155719489261685},length_median=7.2484115429991505,length_range={0.9901586398626705,22.82805351452626},posterior=1.0,rate=0.0035022178915300028,rate_95%_HPD={0.001342467913924924,0.006154622644915371},rate_median=0.0032019292509399334,rate_range={9.771455777395058E-4,0.01856137947050954}]:7.655650971594071,(106[&height=6.148756470751527E-14,height_95%_HPD={2.8421709430404007E-14,1.1368683772161603E-13},height_median=5.6843418860808015E-14,height_range={0.0,4.547473508864641E-13},length=0.3320977836724089,length_95%_HPD={0.03914545138059111,0.7084688208240948},length_median=0.2824619781361264,length_range={0.016111207560015828,3.6143862010901557},rate=0.0029724567840429166,rate_95%_HPD={7.633249365220969E-4,0.0057702240308129754},rate_median=0.0027215821114720718,rate_range={1.1450667960871154E-4,0.024371575241215304}]:0.3320977836724096,224[&height=6.148756470751527E-14,height_95%_HPD={2.8421709430404007E-14,1.1368683772161603E-13},height_median=5.6843418860808015E-14,height_range={0.0,4.547473508864641E-13},length=0.3320977836724089,length_95%_HPD={0.03914545138059111,0.7084688208240948},length_median=0.2824619781361264,length_range={0.016111207560015828,3.6143862010901557},rate=0.0032490392783716135,rate_95%_HPD={8.638298033602031E-4,0.006247656644097934},rate_median=0.0029048615120408888,rate_range={1.2007808744048512E-4,0.03422696511209107}]:0.3320977836724096)[&CAheight_95%_HPD={0.0,0.6873623004516674},CAheight_mean=0.29888911226093773,CAheight_median=0.2602824244978592,CAheight_range={0.0,3.6143862010902694},height=0.3320977836724711,height_95%_HPD={0.039145451380647955,0.7084688208241516},height_median=0.2824619781361548,height_range={0.016111207560129515,3.6143862010902694},length=10.029899429725385,length_95%_HPD={5.12069032419484,15.958917348278788},length_median=9.749138413337676,length_range={1.7537560309875744,26.454787511753494},posterior=1.0,rate=0.003086116048632324,rate_95%_HPD={0.001453491168179772,0.005044763227226737},rate_median=0.0029047999927843612,rate_range={9.97849492598839E-4,0.016271227706724494}]:10.038956063012314)[&CAheight_95%_HPD={0.0,15.211915704165307},CAheight_mean=9.333983031043495,CAheight_median=9.712351303027248,CAheight_range={0.0,26.80061370933214},height=10.279724567743923,height_95%_HPD={5.210061052687962,15.817266162729055},height_median=9.990236594290536,height_range={3.0138183892836423,26.80061370933214},length=5.275746190337769,length_95%_HPD={0.27209202972545654,13.032307072044546},length_median=4.37585222130312,length_range={0.005483242620528017,26.352628074831642},posterior=0.9495574237991186,rate=0.003233549004397847,rate_95%_HPD={0.0010208558264090224,0.006088390516540424},rate_median=0.0028108222533858376,rate_range={4.3200666284180474E-4,0.030827091355170293}]:6.7996835526433035,499[&height=6.130019889593007E-14,height_95%_HPD={2.8421709430404007E-14,1.1368683772161603E-13},height_median=5.6843418860808015E-14,height_range={0.0,4.547473508864641E-13},length=16.09978020214143,length_95%_HPD={6.431154818992184,31.398488056237824},length_median=14.648075378190242,length_range={1.7850805410969315,54.96613045495644},rate=0.002961687698559962,rate_95%_HPD={9.518302150828701E-4,0.005040251704451509},rate_median=0.0028089229218384664,rate_range={2.802071065896861E-4,0.013339739369990543}]:17.17073739932803)[&CAheight_95%_HPD={0.0,32.80727897636808},CAheight_mean=15.453720893278815,CAheight_median=14.275915526246706,CAheight_range={0.0,91.2379285469994},height=14.56020786480628,height_95%_HPD={8.38289160082067,21.569215301940233},height_median=14.21658038617852,height_range={4.727727204009,36.68592273719116},length=7.6297235452501,length_95%_HPD={1.3603010666822115,14.575329262050388},length_median=7.223561755809314,length_range={0.00443491670304752,30.051234602192295},posterior=0.8761897707492315,rate=0.0031272723764179207,rate_95%_HPD={0.0011320056381642829,0.0056845376396528055},rate_median=0.002866992341454497,rate_range={6.785734786066763E-4,0.030653114200223784}]:6.685497481828971)[&CAheight_95%_HPD={0.0,34.01986685656598},CAheight_mean=21.470690911173687,CAheight_median=21.781065849466415,CAheight_range={0.0,91.2379285469994},height=21.893455421000283,height_95%_HPD={14.856730974890809,29.392298270816553},height_median=21.555216797985523,height_range={11.297467106480383,44.1909899824291},length=9.5315819873196,length_95%_HPD={2.4112924142472707,18.687675142848093},length_median=8.84138479839504,length_range={0.0614366338051866,31.065079584620662},posterior=0.8221176993444688,rate=0.0036102382631110377,rate_95%_HPD={0.0011727282266705066,0.006666949025883853},rate_median=0.0032678533659947313,rate_range={2.0844580481723293E-4,0.019436450858753465}]:7.889004487529153,(((11[&height=6.127177823911659E-14,height_95%_HPD={2.8421709430404007E-14,1.1368683772161603E-13},height_median=5.6843418860808015E-14,height_range={0.0,4.547473508864641E-13},length=0.20744687554437657,length_95%_HPD={0.020090528425328102,0.4597751251579325},length_median=0.1750981570406509,length_range={0.00728533592604208,2.8455490684827964},rate=0.0033978779073811794,rate_95%_HPD={9.257190776408014E-4,0.00643382188408352},rate_median=0.0030867376233344145,rate_range={1.2829771972792766E-4,0.027894663598863743}]:0.21510299211874198,508[&height=6.133493525425766E-14,height_95%_HPD={2.8421709430404007E-14,1.1368683772161603E-13},height_median=5.6843418860808015E-14,height_range={0.0,4.547473508864641E-13},length=0.19151943697710652,length_95%_HPD={0.01967754319599635,0.4168899191049604},length_median=0.16285813345319866,length_range={0.006884318091067598,2.423000712032774},rate=0.003029872257975421,rate_95%_HPD={8.848355081828611E-4,0.005768981332210111},rate_median=0.002754892471843837,rate_range={1.688743610283038E-4,0.026944856776024012}]:0.21510299211874193)[&CAheight_95%_HPD={0.0,0.462193574141736},CAheight_mean=0.19359340989299714,CAheight_median=0.16480885209674057,CAheight_range={0.0,2.845549068483024},height=0.17735440561779942,height_95%_HPD={0.019790628290934364,0.38198071161264124},height_median=0.1531473024193133,height_range={0.007285335926070502,2.0622413348375517},length=0.15674152494665208,length_95%_HPD={1.1764159665972329E-5,0.4113292531968682},length_median=0.12080343396036142,length_range={1.1764159665972329E-5,2.370089597415017},posterior=0.7324543535424614,rate=0.003124074555103038,rate_95%_HPD={7.951663828095201E-4,0.006051212383910873},rate_median=0.002839280358358917,rate_range={6.600009246047353E-5,0.02633955076497669}]:0.11480601232805901,509[&height=6.142861816005027E-14,height_95%_HPD={2.8421709430404007E-14,1.1368683772161603E-13},height_median=5.6843418860808015E-14,height_range={0.0,4.547473508864641E-13},length=0.298669332730798,length_95%_HPD={0.039371471982462936,0.6258070925369736},length_median=0.2630829801080381,length_range={0.006884318091067598,3.2663216521423237},rate=0.002837381846391481,rate_95%_HPD={8.497313147946397E-4,0.0054761168852714304},rate_median=0.002582823262772716,rate_range={1.445651758732112E-4,0.029755973773026224}]:0.3299090044468008)[&CAheight_95%_HPD={0.0,0.6279016161852553},CAheight_mean=0.2969192036622022,CAheight_median=0.274794008803525,CAheight_range={0.0,3.2663216521423806},height=0.3299090044468623,height_95%_HPD={0.07519313331977173,0.6546959521168105},height_median=0.29538019052318987,height_range={0.026077282991337825,3.2663216521423806},length=8.075906927093797,length_95%_HPD={2.4081129974540545,15.246426167361534},length_median=7.494197484095395,length_range={0.6839162276982051,35.44292284638712},posterior=1.0,rate=0.003895554538622196,rate_95%_HPD={0.0012237456278542237,0.00719527545527588},rate_median=0.0033770813982457216,rate_range={7.296698277751588E-4,0.03186617551841261}]:8.075906927093882,510[&height=6.124230496538408E-14,height_95%_HPD={2.8421709430404007E-14,1.1368683772161603E-13},height_median=5.6843418860808015E-14,height_range={0.0,4.547473508864641E-13},length=8.405815931540678,length_95%_HPD={2.7650020308538785,15.434805239681253},length_median=7.814573027507095,length_range={1.1671953723640627,35.76292281230437},rate=0.0023840538197573476,rate_95%_HPD={7.117723143553035E-4,0.004471450598142498},rate_median=0.0022095152325528463,rate_range={6.19029194387009E-5,0.016144034410471988}]:8.405815931540685)[&CAheight_95%_HPD={0.0,14.526980429845253},CAheight_mean=7.565262356839161,CAheight_median=7.423986258104691,CAheight_range={0.0,35.762922812304424},height=8.405815931540745,height_95%_HPD={2.7650020308539354,15.43480523968131},height_median=7.814573027507123,height_range={1.1671953723641764,35.762922812304424},length=21.574424773213252,length_95%_HPD={8.209140261561316,34.88472088517187},length_median=21.253594844247914,length_range={2.2361737079555724,52.145869989902394},posterior=1.0,rate=0.0023972133983891325,rate_95%_HPD={8.775648785872635E-4,0.004785796568845512},rate_median=0.0020978805012685023,rate_range={5.412317466908241E-4,0.010084845503928734}]:23.33942343714547)[&CAheight_95%_HPD={0.0,43.203500500807536},CAheight_mean=28.570821245755024,CAheight_median=29.88882655915461,CAheight_range={0.0,91.2379285469994},height=30.976410432367054,height_95%_HPD={20.48688641301223,42.64098931522423},height_median=30.44669489645088,height_range={13.406490162338486,58.83136279035881},length=38.50710524352334,length_95%_HPD={24.461396530535637,55.24514886685549},length_median=38.69714806598904,length_range={3.3844019562273218,71.02802144996049},posterior=0.9684456131254398,rate=0.0026982498510628983,rate_95%_HPD={0.0015266344798176492,0.003748724861111261},rate_median=0.0025376903488160546,rate_range={9.801424892617846E-4,0.01926990853220899}]:37.31180413317266,((((10[&height=6.132019861739141E-14,height_95%_HPD={2.8421709430404007E-14,1.1368683772161603E-13},height_median=5.6843418860808015E-14,height_range={0.0,4.547473508864641E-13},length=17.752437561820415,length_95%_HPD={8.848354192066665,25.8596115066606},length_median=17.768919610399678,length_range={3.636217358702254,35.92170702233369},rate=0.0026494106045756426,rate_95%_HPD={0.0011478394412279974,0.004728372197124633},rate_median=0.002423001290317709,rate_range={7.302252357655091E-4,0.011638239169638317}]:18.00357786602507,(((196[&height=6.134756665728588E-14,height_95%_HPD={0.0,1.1368683772161603E-13},height_median=5.6843418860808015E-14,height_range={0.0,4.547473508864641E-13},length=4.4683919782749655,length_95%_HPD={1.7602862765059228,7.645698026919149},length_median=4.29732445116656,length_range={0.428528288634368,14.76328455596078},rate=0.005535710346180783,rate_95%_HPD={0.0023514710510022666,0.009613848058642047},rate_median=0.005043798762885802,rate_range={0.0013760152542718626,0.03386573169682137}]:4.473449115693799,366[&height=6.133072478658159E-14,height_95%_HPD={0.0,1.1368683772161603E-13},height_median=5.6843418860808015E-14,height_range={0.0,4.547473508864641E-13},length=4.472248733082588,length_95%_HPD={1.7313230311826828,7.645382039815729},length_median=4.29732445116656,length_range={0.428528288634368,15.144514555956135},rate=0.002178588887304466,rate_95%_HPD={7.941857777126476E-4,0.0037595401559175246},rate_median=0.002023546063620298,rate_range={3.048921095990267E-4,0.01498649956515337}]:4.473449115693799)[&CAheight_95%_HPD={0.0,7.169595336348465},CAheight_mean=4.0
[truncated: 236,948 more chars]
