# Supplementary material for: Phasmid species that inhabit colder environments are less likely to have the ability to fly
Source: Ecol Evol. 2023 Jul 20;13(7):e10290. doi: 10.1002/ece3.10290 (PMC10361346; doi:10.1002/ece3.10290)
Supplement: Supplementary file 7 — Dataset S7. [file ECE3-13-e10290-s002.txt]

[Dataset.S7 Dated Phasmatodea phylogeny in nexus tree format, which is referred to as B1 in Bank and Bradler (2022)]
[tree includes species at tips and node ages in millions of years]
#NEXUS

Begin taxa;
	Dimensions ntax=515;
		Taxlabels
			18-217
			20-004
			16-148
			16-120
			BAF1
			BAL3
			BAL4
			17-336
			16-282
			CLN4
			CLO2
			CRG2
			16-202
			DAJ1
			ENK1
			16-067
			16-142
			GB173
			GB174
			GB175
			GB176
			GB177
			GB178
			GB179
			GB180
			GB181
			GB182
			GB183
			GB184
			GB185
			GB186
			GB187
			GB188
			GB189
			GB190
			GB191
			GB192
			GB193
			GB194
			GB195
			GB196
			GB197
			GB198
			GB199
			GB200
			GB201
			GB202
			GB203
			GB204
			GB205
			GB206
			GB207
			GB208
			GB209
			GB210
			GB211
			GB212
			GB213
			GB214
			GB215
			GB216
			GB217
			GB218
			GB219
			GB220
			GB221
			16-196
			16-122
			16-121
			16-264
			16-030
			LET1
			LON3
			LOP3
			MAC1
			Ma001
			Ma003
			Ma004
			Ma005
			Ma006
			Ma007
			Ma013
			Ma018
			Ma019
			Ma028
			Ma029
			Ma032
			Ma036
			Ma039
			Ma060
			Ma070
			Ma085
			Ma091
			Ma095
			Ma100
			Ma102
			Ma113
			Ma119
			Ma122
			Ma123
			Ma124
			16-096
			16-099
			PAZ1
			PHA4
			PIJ1
			PRC1
			PSM1
			Q7
			S7
			S9
			SB0002
			SB0005
			SB0007
			SB0008
			SB0009
			SB0012
			SB0013
			SB0016
			SB0017
			SB0020
			SB0022
			SB0024
			SB0026
			SB0028
			SB0030
			SB0031
			SB0043
			SB0051
			SB0052
			SB0055
			SB0056
			SB0057
			SB0060
			SB0061
			SB0062
			SB0065
			SB0066
			SB0067
			SB0069
			SB0070
			SB0071
			SB0072
			SB0075
			SB0079
			SB0080
			SB0084
			SB0085
			SB0086
			SB0087
			SB0089
			SB0094
			SB0096
			SB0097
			SB0101
			SB0103
			SB0107
			SB0108
			SB0110
			SB0111
			SB0113
			SB0115
			SB0118
			SB0123
			SB0126
			SB0132
			SB0136
			SB0138
			SB0140
			SB0141
			SB0146
			SB0149
			SB0150
			SB0152
			SB0158
			SB0162
			SB0163
			SB0167
			SB0168
			SB0170
			SB0171
			SB0172
			SB0176
			SB0178
			SB0180
			SB0181
			SB0182
			SB0183
			SB0184
			SB0186
			SB0187
			SB0188
			SB0189
			SB0190
			SB0191
			SB0193
			SB0196
			SB0202
			SB0206
			SB0207
			SB0212
			SB0214
			SB0215
			SB0216
			SB0217
			SB0218
			SB0219
			SB0224
			SB0232
			SB0234
			SB0236
			SB0237
			SB0257
			SB0262
			SB0270
			SB0280
			SB0287
			SB0293
			SB0295
			SB0296
			SB0300
			SB0301
			SB0308
			SB0316
			SB0318
			SB0321
			SB0322
			SB0327
			SB0329
			SB0334
			SB0339
			SB0342
			SB0343
			SB0344
			SB0345
			SB0346
			SB0347
			SB0348
			SB0349
			SB0351
			SB0352
			SB0353
			SB0354
			SB0355
			SB0357
			SB0361
			SB0362
			SB0363
			SB0366
			SB0367
			SB0368
			SB0370
			SB0371
			SB0373
			SB0374
			SB0375
			SB0376
			SB0377
			SB0378
			SB0379
			SB0380
			SB0381
			SB0391
			SB0395
			SB0397
			SB0398
			SB0399
			SB0400
			SB0403
			SB0405
			SB0406
			SB0414
			SB0415
			SB0416
			SB0420
			SB0421
			SB0422
			SB0426
			SB0429
			SB0430
			SB0434
			SB0437
			SB0438
			SB0440
			SB0442
			SB0444
			SB0450
			SB0451
			SB0456
			SB0458
			SB0459
			SB0465
			SB0466
			SB0469
			SB0470
			SB0472
			SB0473
			SB0474
			SB0476
			SB0479
			SB0480
			SB0481
			SB0496
			SB0497
			SB0498
			SB0499
			SB0501
			SB0511
			SB0515
			SB0517
			SB0519
			SB0521
			SB0524
			SB0526
			SB0529
			SB0530
			SB0536
			SB0537
			SB0538
			SB0540
			SB0541
			SB0542
			SB0543
			SB0544
			SB0548
			SB0549
			SB0550
			SB0553
			SB0554
			SB0555
			SB0557
			SB0558
			SB0559
			SB0565
			SB0567
			SB0568
			SB0571
			SB0573
			GB001
			GB002
			GB003
			GB004
			GB005
			GB006
			GB007
			GB008
			GB009
			GB010
			GB011
			GB012
			GB013
			GB014
			GB015
			GB016
			GB017
			GB018
			GB019
			GB020
			GB021
			GB022
			GB023
			GB024
			GB025
			GB026
			GB027
			GB028
			GB029
			GB030
			GB031
			GB032
			GB033
			GB034
			GB035
			GB036
			GB037
			GB038
			GB039
			GB040
			GB041
			GB042
			GB043
			GB044
			GB045
			GB046
			GB047
			GB048
			GB049
			GB050
			GB051
			GB052
			GB053
			GB054
			GB055
			GB056
			GB057
			GB058
			GB059
			GB060
			GB061
			GB062
			GB063
			GB064
			GB065
			GB066
			GB067
			GB068
			GB069
			GB070
			GB071
			GB072
			GB073
			GB074
			GB075
			GB076
			GB077
			GB078
			GB079
			GB080
			GB081
			GB082
			GB083
			GB084
			GB085
			GB086
			GB087
			GB088
			GB089
			GB090
			GB091
			GB092
			GB093
			GB094
			GB095
			GB096
			GB097
			GB098
			GB099
			GB100
			GB101
			GB102
			GB103
			GB104
			GB105
			GB106
			GB107
			GB108
			GB109
			GB110
			GB111
			GB112
			GB113
			GB114
			GB115
			GB116
			GB117
			GB118
			GB119
			GB120
			GB121
			GB122
			GB123
			GB124
			GB125
			GB126
			GB127
			GB128
			GB129
			GB130
			GB131
			GB132
			GB133
			GB134
			GB135
			GB136
			GB137
			GB138
			GB139
			GB140
			GB141
			GB142
			GB143
			GB144
			GB145
			GB146
			GB147
			GB148
			GB149
			GB150
			GB151
			GB152
			GB153
			GB154
			GB155
			GB156
			GB157
			GB158
			GB159
			GB160
			GB161
			GB162
			GB163
			GB164
			GB165
			GB166
			GB167
			GB168
			GB169
			GB170
			GB171
			GB172
			SER1
			SLT13
			17-008
			16-232
			17-256
			;
End;
Begin trees;
	Translate
		   1 18-217,
		   2 20-004,
		   3 16-148,
		   4 16-120,
		   5 BAF1,
		   6 BAL3,
		   7 BAL4,
		   8 17-336,
		   9 16-282,
		  10 CLN4,
		  11 CLO2,
		  12 CRG2,
		  13 16-202,
		  14 DAJ1,
		  15 ENK1,
		  16 16-067,
		  17 16-142,
		  18 GB173,
		  19 GB174,
		  20 GB175,
		  21 GB176,
		  22 GB177,
		  23 GB178,
		  24 GB179,
		  25 GB180,
		  26 GB181,
		  27 GB182,
		  28 GB183,
		  29 GB184,
		  30 GB185,
		  31 GB186,
		  32 GB187,
		  33 GB188,
		  34 GB189,
		  35 GB190,
		  36 GB191,
		  37 GB192,
		  38 GB193,
		  39 GB194,
		  40 GB195,
		  41 GB196,
		  42 GB197,
		  43 GB198,
		  44 GB199,
		  45 GB200,
		  46 GB201,
		  47 GB202,
		  48 GB203,
		  49 GB204,
		  50 GB205,
		  51 GB206,
		  52 GB207,
		  53 GB208,
		  54 GB209,
		  55 GB210,
		  56 GB211,
		  57 GB212,
		  58 GB213,
		  59 GB214,
		  60 GB215,
		  61 GB216,
		  62 GB217,
		  63 GB218,
		  64 GB219,
		  65 GB220,
		  66 GB221,
		  67 16-196,
		  68 16-122,
		  69 16-121,
		  70 16-264,
		  71 16-030,
		  72 LET1,
		  73 LON3,
		  74 LOP3,
		  75 MAC1,
		  76 Ma001,
		  77 Ma003,
		  78 Ma004,
		  79 Ma005,
		  80 Ma006,
		  81 Ma007,
		  82 Ma013,
		  83 Ma018,
		  84 Ma019,
		  85 Ma028,
		  86 Ma029,
		  87 Ma032,
		  88 Ma036,
		  89 Ma039,
		  90 Ma060,
		  91 Ma070,
		  92 Ma085,
		  93 Ma091,
		  94 Ma095,
		  95 Ma100,
		  96 Ma102,
		  97 Ma113,
		  98 Ma119,
		  99 Ma122,
		 100 Ma123,
		 101 Ma124,
		 102 16-096,
		 103 16-099,
		 104 PAZ1,
		 105 PHA4,
		 106 PIJ1,
		 107 PRC1,
		 108 PSM1,
		 109 Q7,
		 110 S7,
		 111 S9,
		 112 SB0002,
		 113 SB0005,
		 114 SB0007,
		 115 SB0008,
		 116 SB0009,
		 117 SB0012,
		 118 SB0013,
		 119 SB0016,
		 120 SB0017,
		 121 SB0020,
		 122 SB0022,
		 123 SB0024,
		 124 SB0026,
		 125 SB0028,
		 126 SB0030,
		 127 SB0031,
		 128 SB0043,
		 129 SB0051,
		 130 SB0052,
		 131 SB0055,
		 132 SB0056,
		 133 SB0057,
		 134 SB0060,
		 135 SB0061,
		 136 SB0062,
		 137 SB0065,
		 138 SB0066,
		 139 SB0067,
		 140 SB0069,
		 141 SB0070,
		 142 SB0071,
		 143 SB0072,
		 144 SB0075,
		 145 SB0079,
		 146 SB0080,
		 147 SB0084,
		 148 SB0085,
		 149 SB0086,
		 150 SB0087,
		 151 SB0089,
		 152 SB0094,
		 153 SB0096,
		 154 SB0097,
		 155 SB0101,
		 156 SB0103,
		 157 SB0107,
		 158 SB0108,
		 159 SB0110,
		 160 SB0111,
		 161 SB0113,
		 162 SB0115,
		 163 SB0118,
		 164 SB0123,
		 165 SB0126,
		 166 SB0132,
		 167 SB0136,
		 168 SB0138,
		 169 SB0140,
		 170 SB0141,
		 171 SB0146,
		 172 SB0149,
		 173 SB0150,
		 174 SB0152,
		 175 SB0158,
		 176 SB0162,
		 177 SB0163,
		 178 SB0167,
		 179 SB0168,
		 180 SB0170,
		 181 SB0171,
		 182 SB0172,
		 183 SB0176,
		 184 SB0178,
		 185 SB0180,
		 186 SB0181,
		 187 SB0182,
		 188 SB0183,
		 189 SB0184,
		 190 SB0186,
		 191 SB0187,
		 192 SB0188,
		 193 SB0189,
		 194 SB0190,
		 195 SB0191,
		 196 SB0193,
		 197 SB0196,
		 198 SB0202,
		 199 SB0206,
		 200 SB0207,
		 201 SB0212,
		 202 SB0214,
		 203 SB0215,
		 204 SB0216,
		 205 SB0217,
		 206 SB0218,
		 207 SB0219,
		 208 SB0224,
		 209 SB0232,
		 210 SB0234,
		 211 SB0236,
		 212 SB0237,
		 213 SB0257,
		 214 SB0262,
		 215 SB0270,
		 216 SB0280,
		 217 SB0287,
		 218 SB0293,
		 219 SB0295,
		 220 SB0296,
		 221 SB0300,
		 222 SB0301,
		 223 SB0308,
		 224 SB0316,
		 225 SB0318,
		 226 SB0321,
		 227 SB0322,
		 228 SB0327,
		 229 SB0329,
		 230 SB0334,
		 231 SB0339,
		 232 SB0342,
		 233 SB0343,
		 234 SB0344,
		 235 SB0345,
		 236 SB0346,
		 237 SB0347,
		 238 SB0348,
		 239 SB0349,
		 240 SB0351,
		 241 SB0352,
		 242 SB0353,
		 243 SB0354,
		 244 SB0355,
		 245 SB0357,
		 246 SB0361,
		 247 SB0362,
		 248 SB0363,
		 249 SB0366,
		 250 SB0367,
		 251 SB0368,
		 252 SB0370,
		 253 SB0371,
		 254 SB0373,
		 255 SB0374,
		 256 SB0375,
		 257 SB0376,
		 258 SB0377,
		 259 SB0378,
		 260 SB0379,
		 261 SB0380,
		 262 SB0381,
		 263 SB0391,
		 264 SB0395,
		 265 SB0397,
		 266 SB0398,
		 267 SB0399,
		 268 SB0400,
		 269 SB0403,
		 270 SB0405,
		 271 SB0406,
		 272 SB0414,
		 273 SB0415,
		 274 SB0416,
		 275 SB0420,
		 276 SB0421,
		 277 SB0422,
		 278 SB0426,
		 279 SB0429,
		 280 SB0430,
		 281 SB0434,
		 282 SB0437,
		 283 SB0438,
		 284 SB0440,
		 285 SB0442,
		 286 SB0444,
		 287 SB0450,
		 288 SB0451,
		 289 SB0456,
		 290 SB0458,
		 291 SB0459,
		 292 SB0465,
		 293 SB0466,
		 294 SB0469,
		 295 SB0470,
		 296 SB0472,
		 297 SB0473,
		 298 SB0474,
		 299 SB0476,
		 300 SB0479,
		 301 SB0480,
		 302 SB0481,
		 303 SB0496,
		 304 SB0497,
		 305 SB0498,
		 306 SB0499,
		 307 SB0501,
		 308 SB0511,
		 309 SB0515,
		 310 SB0517,
		 311 SB0519,
		 312 SB0521,
		 313 SB0524,
		 314 SB0526,
		 315 SB0529,
		 316 SB0530,
		 317 SB0536,
		 318 SB0537,
		 319 SB0538,
		 320 SB0540,
		 321 SB0541,
		 322 SB0542,
		 323 SB0543,
		 324 SB0544,
		 325 SB0548,
		 326 SB0549,
		 327 SB0550,
		 328 SB0553,
		 329 SB0554,
		 330 SB0555,
		 331 SB0557,
		 332 SB0558,
		 333 SB0559,
		 334 SB0565,
		 335 SB0567,
		 336 SB0568,
		 337 SB0571,
		 338 SB0573,
		 339 GB001,
		 340 GB002,
		 341 GB003,
		 342 GB004,
		 343 GB005,
		 344 GB006,
		 345 GB007,
		 346 GB008,
		 347 GB009,
		 348 GB010,
		 349 GB011,
		 350 GB012,
		 351 GB013,
		 352 GB014,
		 353 GB015,
		 354 GB016,
		 355 GB017,
		 356 GB018,
		 357 GB019,
		 358 GB020,
		 359 GB021,
		 360 GB022,
		 361 GB023,
		 362 GB024,
		 363 GB025,
		 364 GB026,
		 365 GB027,
		 366 GB028,
		 367 GB029,
		 368 GB030,
		 369 GB031,
		 370 GB032,
		 371 GB033,
		 372 GB034,
		 373 GB035,
		 374 GB036,
		 375 GB037,
		 376 GB038,
		 377 GB039,
		 378 GB040,
		 379 GB041,
		 380 GB042,
		 381 GB043,
		 382 GB044,
		 383 GB045,
		 384 GB046,
		 385 GB047,
		 386 GB048,
		 387 GB049,
		 388 GB050,
		 389 GB051,
		 390 GB052,
		 391 GB053,
		 392 GB054,
		 393 GB055,
		 394 GB056,
		 395 GB057,
		 396 GB058,
		 397 GB059,
		 398 GB060,
		 399 GB061,
		 400 GB062,
		 401 GB063,
		 402 GB064,
		 403 GB065,
		 404 GB066,
		 405 GB067,
		 406 GB068,
		 407 GB069,
		 408 GB070,
		 409 GB071,
		 410 GB072,
		 411 GB073,
		 412 GB074,
		 413 GB075,
		 414 GB076,
		 415 GB077,
		 416 GB078,
		 417 GB079,
		 418 GB080,
		 419 GB081,
		 420 GB082,
		 421 GB083,
		 422 GB084,
		 423 GB085,
		 424 GB086,
		 425 GB087,
		 426 GB088,
		 427 GB089,
		 428 GB090,
		 429 GB091,
		 430 GB092,
		 431 GB093,
		 432 GB094,
		 433 GB095,
		 434 GB096,
		 435 GB097,
		 436 GB098,
		 437 GB099,
		 438 GB100,
		 439 GB101,
		 440 GB102,
		 441 GB103,
		 442 GB104,
		 443 GB105,
		 444 GB106,
		 445 GB107,
		 446 GB108,
		 447 GB109,
		 448 GB110,
		 449 GB111,
		 450 GB112,
		 451 GB113,
		 452 GB114,
		 453 GB115,
		 454 GB116,
		 455 GB117,
		 456 GB118,
		 457 GB119,
		 458 GB120,
		 459 GB121,
		 460 GB122,
		 461 GB123,
		 462 GB124,
		 463 GB125,
		 464 GB126,
		 465 GB127,
		 466 GB128,
		 467 GB129,
		 468 GB130,
		 469 GB131,
		 470 GB132,
		 471 GB133,
		 472 GB134,
		 473 GB135,
		 474 GB136,
		 475 GB137,
		 476 GB138,
		 477 GB139,
		 478 GB140,
		 479 GB141,
		 480 GB142,
		 481 GB143,
		 482 GB144,
		 483 GB145,
		 484 GB146,
		 485 GB147,
		 486 GB148,
		 487 GB149,
		 488 GB150,
		 489 GB151,
		 490 GB152,
		 491 GB153,
		 492 GB154,
		 493 GB155,
		 494 GB156,
		 495 GB157,
		 496 GB158,
		 497 GB159,
		 498 GB160,
		 499 GB161,
		 500 GB162,
		 501 GB163,
		 502 GB164,
		 503 GB165,
		 504 GB166,
		 505 GB167,
		 506 GB168,
		 507 GB169,
		 508 GB170,
		 509 GB171,
		 510 GB172,
		 511 SER1,
		 512 SLT13,
		 513 17-008,
		 514 16-232,
		 515 17-256
;
tree TREE1 = (((((((((((((1[&height=5.878654969331517E-14,height_95%_HPD={0.0,8.526512829121202E-14},height_median=5.6843418860808015E-14,height_range={0.0,1.7053025658242404E-13},length=13.615687069216477,length_95%_HPD={7.239295540190909,20.895639552137453},length_median=13.229940148223875,length_range={4.570657423668308,31.142911577385803},rate=0.004129316474132573,rate_95%_HPD={0.0021853637946353034,0.006374052419811139},rate_median=0.003978894786482813,rate_range={0.0015132100932808827,0.010139705726440244}]:13.61568706921649,3[&height=5.878654969331517E-14,height_95%_HPD={0.0,8.526512829121202E-14},height_median=5.6843418860808015E-14,height_range={0.0,1.7053025658242404E-13},length=13.615687069216477,length_95%_HPD={7.239295540190909,20.895639552137453},length_median=13.229940148223875,length_range={4.570657423668308,31.142911577385803},rate=0.002530166167155466,rate_95%_HPD={0.0012893285855656376,0.004016772368078865},rate_median=0.0024138030658403756,rate_range={0.0010250194140932899,0.006777041620651359}]:13.61568706921649)[&CAheight_95%_HPD={0.0,19.99243129709808},CAheight_mean=12.254163746405654,CAheight_median=12.69503387941677,CAheight_range={0.0,31.142911577385888},height=13.615687069216548,height_95%_HPD={7.239295540190966,20.895639552137567},height_median=13.229940148223989,height_range={4.570657423668365,31.142911577385888},length=7.696036138714748,length_95%_HPD={2.489135277422349,14.20097144016242},length_median=7.183760680683122,length_range={1.1785281001847352,25.74986491002946},posterior=1.0,rate=0.003064350890750333,rate_95%_HPD={0.0011553262830644752,0.005509829922164535},rate_median=0.002838882056589462,rate_range={7.745271156751645E-4,0.010691737524125064}]:7.696036138714671,4[&height=5.887812736526974E-14,height_95%_HPD={0.0,8.526512829121202E-14},height_median=5.6843418860808015E-14,height_range={0.0,1.7053025658242404E-13},length=21.311723207931145,length_95%_HPD={13.050450216205604,30.22314563279454},length_median=20.929677510717596,length_range={9.994331945676379,41.385973006836764},rate=0.0025239887599853095,rate_95%_HPD={0.0014489805207516127,0.003762993185245658},rate_median=0.002452588048487794,rate_range={9.959518746081924E-4,0.005682762546612858}]:21.31172320793116)[&CAheight_95%_HPD={0.0,29.169008899681074},CAheight_mean=19.180621923847568,CAheight_median=20.315920533614303,CAheight_range={0.0,41.38597300683682},height=21.31172320793122,height_95%_HPD={13.050450216205661,30.22314563279457},height_median=20.92967751071768,height_range={9.994331945676436,41.38597300683682},length=22.41700560744501,length_95%_HPD={11.957316943115103,32.216202153023545},length_median=22.249693713350666,length_range={5.214422219947153,46.91530126805148},posterior=1.0,rate=0.0026076617903842913,rate_95%_HPD={0.0013977452162804343,0.0039012528891921726},rate_median=0.0024979616892220253,rate_range={0.0010943479077812038,0.00869318631463217}]:22.422533241606775,(((((((2[&height=5.870549819055079E-14,height_95%_HPD={0.0,1.1368683772161603E-13},height_median=5.6843418860808015E-14,height_range={0.0,1.7053025658242404E-13},length=10.394414134230393,length_95%_HPD={4.939308410209719,16.756975709570725},length_median=9.928126814241779,length_range={3.5105555420622068,30.80969461768663},rate=0.0030144957920712565,rate_95%_HPD={0.0014171167226858072,0.00493004146341024},rate_median=0.00287805416899316,rate_range={8.060055319659504E-4,0.008313434083023074}]:10.39441413423039,513[&height=5.870549819055079E-14,height_95%_HPD={0.0,1.1368683772161603E-13},height_median=5.6843418860808015E-14,height_range={0.0,1.7053025658242404E-13},length=10.394414134230393,length_95%_HPD={4.939308410209719,16.756975709570725},length_median=9.928126814241779,length_range={3.5105555420622068,30.80969461768663},rate=0.003612686676045447,rate_95%_HPD={0.0017000796729337209,0.00584232387005981},rate_median=0.0034721472815737483,rate_range={0.001024272464145268,0.008924154643232355}]:10.39441413423039)[&CAheight_95%_HPD={0.0,16.061188100501},CAheight_mean=9.355007367699622,CAheight_median=9.520428442396337,CAheight_range={0.0,30.809694617686716},height=10.394414134230448,height_95%_HPD={4.939308410209833,16.75697570957078},height_median=9.928126814241807,height_range={3.510555542062292,30.809694617686716},length=9.09200289569889,length_95%_HPD={2.991410853344803,16.589067868493714},length_median=8.483779173718489,length_range={1.301871640196822,28.079873122640578},posterior=1.0,rate=0.00317800339530874,rate_95%_HPD={0.0011772410859543566,0.0055623910562631},rate_median=0.002972247018468711,rate_range={8.569659034019994E-4,0.010254639078906913}]:9.265867858426937,68[&height=5.850339574209934E-14,height_95%_HPD={0.0,1.1368683772161603E-13},height_median=5.6843418860808015E-14,height_range={0.0,1.9895196601282805E-13},length=18.36691869951633,length_95%_HPD={11.61401141182489,25.152214243757754},length_median=18.055639460554374,length_range={8.535268481235676,43.492137718159995},rate=0.0029353716789660236,rate_95%_HPD={0.001803115510990756,0.004150106359497419},rate_median=0.00287019503667424,rate_range={0.0012178906838395563,0.00587222673235815}]:19.66028199265733)[&CAheight_95%_HPD={0.0,27.767610834670734},CAheight_mean=17.694319325480553,CAheight_median=18.388521154991253,CAheight_range={0.0,47.226116694762936},height=17.833044419858815,height_95%_HPD={11.69915825341539,24.657854232828726},height_median=17.553832841858906,height_range={8.535268481235704,43.49213771816005},length=3.312493394512109,length_95%_HPD={0.28312281117320026,7.119915252045558},length_median=2.9374695869255447,length_range={0.0018968066333115985,14.555697727418334},posterior=0.6895670530721084,rate=0.002979695234490762,rate_95%_HPD={9.107910979476131E-4,0.005400802469171417},rate_median=0.0027736109650370157,rate_range={6.782860684933117E-4,0.012941602759258075}]:2.6370593287353152,(17[&height=5.85539213542122E-14,height_95%_HPD={0.0,1.1368683772161603E-13},height_median=5.6843418860808015E-14,height_range={0.0,1.7053025658242404E-13},length=18.627260237742576,length_95%_HPD={11.472834593479263,26.127772120631505},length_median=18.4058265782015,length_range={7.398295133356555,45.78598063157955},rate=0.0037630018909982745,rate_95%_HPD={0.002272277045906798,0.005416234252511619},rate_median=0.0036653532255065007,rate_range={0.0014496481429715836,0.007898584552905652}]:19.052884040853318,69[&height=5.856444752340239E-14,height_95%_HPD={0.0,1.1368683772161603E-13},height_median=5.6843418860808015E-14,height_range={0.0,1.9895196601282805E-13},length=18.72435373955017,length_95%_HPD={11.456991420784163,26.32606917215125},length_median=18.474761917520595,length_range={7.783323795301129,42.777942125225366},rate=0.0042284955143571355,rate_95%_HPD={0.002605983521014661,0.006181666546039128},rate_median=0.004102869872893377,rate_range={0.0016787255802172797,0.0093507291351876}]:19.052884040853318)[&CAheight_95%_HPD={0.0,25.673086605627617},CAheight_mean=17.14765914426459,CAheight_median=18.251323966175335,CAheight_range={0.0,45.785980631579605},height=18.084647302257903,height_95%_HPD={11.449742944377277,25.34040893127417},height_median=17.859905727239862,height_range={7.783323795301186,42.77794212522542},length=2.8490638146247025,length_95%_HPD={0.05154956567685076,6.11184840178791},length_median=2.5399033519983334,length_range={0.001603614116135077,13.657950693768612},posterior=0.7049738898559312,rate=0.0030264509499043435,rate_95%_HPD={0.001103512946592,0.005478517976559338},rate_median=0.0028137535426468537,rate_range={7.386859093537856E-4,0.013020234697685394}]:3.2444572805393257)[&CAheight_95%_HPD={0.0,28.864403381157103},CAheight_mean=20.067681511247102,CAheight_median=21.448867026507344,CAheight_range={0.0,47.226116694762936},height=21.482079415094724,height_95%_HPD={14.73781197461102,28.53125954352143},height_median=21.220134913658256,height_range={10.560673305121838,46.25932027289895},length=2.9786575615042152,length_95%_HPD={0.5229361933798202,5.965189162853392},length_median=2.707179413293403,length_range={0.02411542125531696,14.654677639465717},posterior=0.7600829598903744,rate=0.0030757846053046335,rate_95%_HPD={0.0010980580415718704,0.005596582192244718},rate_median=0.002839920694807047,rate_range={7.5187167644092E-4,0.014444215047855513}]:2.264157913378771,13[&height=5.875181333498758E-14,height_95%_HPD={2.8421709430404007E-14,1.1368683772161603E-13},height_median=5.6843418860808015E-14,height_range={0.0,1.7053025658242404E-13},length=21.390930033106454,length_95%_HPD={12.727720584911168,30.001040347379416},length_median=21.225694834827323,length_range={7.398295133356555,44.992658760115944},rate=0.0026322813281811196,rate_95%_HPD={0.001606046051583082,0.0038098996080683967},rate_median=0.002553288885977137,rate_range={9.999082938081955E-4,0.007990561316982912}]:24.56149923477141)[&CAheight_95%_HPD={0.0,31.002559824780406},CAheight_mean=22.105431180229477,CAheight_median=23.77609294099912,CAheight_range={0.0,48.50550698935203},height=23.739579368313017,height_95%_HPD={16.65265267969346,31.7100761936629},height_median=23.389241096049574,height_range={12.593886980479141,44.992658760116},length=2.7691062831823796,length_95%_HPD={0.37681257720342387,5.929340134737487},length_median=2.431993937255953,length_range={0.011580722061466986,12.620848174838557},posterior=0.4215029072997296,rate=0.002967395341177703,rate_95%_HPD={0.0010163591101833027,0.005490599125179846},rate_median=0.002733184970515673,rate_range={6.829961308037398E-4,0.014744532630319768}]:1.167222864614054,67[&height=5.879707586250535E-14,height_95%_HPD={2.8421709430404007E-14,1.1368683772161603E-13},height_median=5.6843418860808015E-14,height_range={0.0,1.9895196601282805E-13},length=22.751400458019933,length_95%_HPD={12.971033126591976,32.763994085770264},length_median=22.42585516855405,length_range={8.191490113324022,53.911778966867274},rate=0.004232890541717484,rate_95%_HPD={0.0023036419522802854,0.006193758838433932},rate_median=0.004088761544913372,rate_range={0.001531436344443073,0.010319482082639542}]:25.728722099385465)[&CAheight_95%_HPD={0.0,32.53779039490772},CAheight_mean=23.155935648995317,CAheight_median=24.791205370497323,CAheight_range={0.0,53.91177896686739},height=25.726858511860645,height_95%_HPD={18.751839532721704,33.92608870920327},height_median=25.31498531446921,height_range={15.757779714746619,53.91177896686739},length=4.391399391572299,length_95%_HPD={1.0383204027010038,8.537902015962487},length_median=4.0154915149209245,length_range={0.3299580918607887,15.626802557117259},posterior=0.9986296803822081,rate=0.0030829470045696298,rate_95%_HPD={0.0010945766739205224,0.005410989760207448},rate_median=0.002850568375079446,rate_range={7.408498173168847E-4,0.013739170560249241}]:4.385381770836332,514[&height=5.875181333498758E-14,height_95%_HPD={0.0,8.526512829121202E-14},height_median=5.6843418860808015E-14,height_range={0.0,1.7053025658242404E-13},length=30.109606919551204,length_95%_HPD={22.0834794477191,38.93793607801163},length_median=29.663064888295253,length_range={18.363191452111693,59.44795784323895},rate=0.003411878390174822,rate_95%_HPD={0.002356799664846115,0.004540193274692149},rate_median=0.0033872550656168033,rate_range={0.001511440716313945,0.006258066616546174}]:30.114103870221797)[&CAheight_95%_HPD={0.0,37.51794748577282},CAheight_mean=27.102793860200006,CAheight_median=29.137847294701345,CAheight_range={0.0,59.44795784323907},height=30.114103870221857,height_95%_HPD={22.083479447719128,38.908375271713425},height_median=29.665469149611226,height_range={18.36319145211175,59.44795784323907},length=10.820734678148824,length_95%_HPD={4.905097710389953,17.047549974125843},length_median=10.578037612186051,length_range={2.491527424747602,26.34008874949012},posterior=1.0,rate=0.0033509560129465626,rate_95%_HPD={0.0015932742529361844,0.005514399549753306},rate_median=0.0031521437474487765,rate_range={0.0011420122014724528,0.009260289584852819}]:10.820779089962937,(((71[&height=5.873918193195936E-14,height_95%_HPD={2.8421709430404007E-14,1.1368683772161603E-13},height_median=5.6843418860808015E-14,height_range={0.0,1.9895196601282805E-13},length=10.064389612049313,length_95%_HPD={5.356112457483249,15.483372089613596},length_median=9.71775903760954,length_range={3.5162167390500656,28.07598147519633},rate=0.004095021474022682,rate_95%_HPD={0.0020546376213698577,0.006484970028604398},rate_median=0.003925814677499943,rate_range={0.0012533716443666888,0.011113635508300218}]:10.064389612049311,110[&height=5.873918193195936E-14,height_95%_HPD={2.8421709430404007E-14,1.1368683772161603E-13},height_median=5.6843418860808015E-14,height_range={0.0,1.9895196601282805E-13},length=10.064389612049313,length_95%_HPD={5.356112457483249,15.483372089613596},length_median=9.71775903760954,length_range={3.5162167390500656,28.07598147519633},rate=0.0031649601084126717,rate_95%_HPD={0.0015495405752077324,0.005015172617765462},rate_median=0.0030416565425566196,rate_range={0.0011402407521239792,0.00902012579010232}]:10.064389612049311)[&CAheight_95%_HPD={0.0,14.818569655989563},CAheight_mean=9.057984197691578,CAheight_median=9.355067285253625,CAheight_range={0.0,28.075981475196414},height=10.06438961204937,height_95%_HPD={5.356112457483334,15.483372089613653},height_median=9.717759037609625,height_range={3.516216739050094,28.075981475196414},length=10.323938283491506,length_95%_HPD={4.54163293090653,16.82506104916635},length_median=9.949055898432675,length_range={2.2781568476665086,27.568304817485114},posterior=1.0,rate=0.003954361721315724,rate_95%_HPD={0.0017376657015879564,0.0066090301509392},rate_median=0.0037264424319411195,rate_range={0.0011913986918630408,0.011352090776841255}]:10.32393828349158,111[&height=5.878970754407223E-14,height_95%_HPD={2.8421709430404007E-14,1.1368683772161603E-13},height_median=5.6843418860808015E-14,height_range={0.0,1.9895196601282805E-13},length=20.388327895540904,length_95%_HPD={13.131274836132064,28.30437602378413},length_median=20.025404186271174,length_range={9.912997846726086,42.59454565451196},rate=0.003297357112659475,rate_95%_HPD={0.002028345198982355,0.004750905532027267},rate_median=0.0032293977069394134,rate_range={0.0013890739742970304,0.006809107261251466}]:20.38832789554089)[&CAheight_95%_HPD={0.0,27.16965292332},CAheight_mean=18.349563064814546,CAheight_median=19.489898474203812,CAheight_range={0.0,42.59454565451202},height=20.38832789554095,height_95%_HPD={13.131274836132121,28.304376023784215},height_median=20.02540418627123,height_range={9.912997846726142,42.59454565451202},length=16.67122432180762,length_95%_HPD={9.244625282925995,24.51008776989957},length_median=16.430956302510907,length_range={5.549936154994413,34.72106663191573},posterior=1.0,rate=0.004490418106307707,rate_95%_HPD={0.002556350736796929,0.006766197982115254},rate_median=0.004309278444220102,rate_range={0.001805951328347748,0.01070732346817934}]:16.67122432180768,((102[&height=5.869812987211767E-14,height_95%_HPD={2.8421709430404007E-14,1.1368683772161603E-13},height_median=5.6843418860808015E-14,height_range={0.0,1.9895196601282805E-13},length=17.737597425417242,length_95%_HPD={10.155523773662111,25.55639854131809},length_median=17.440346802711474,length_range={7.046242672357579,38.809495903364905},rate=0.0037180215359445385,rate_95%_HPD={0.002048481871426787,0.005555814114405503},rate_median=0.003596975452291589,rate_range={0.0014297954980110506,0.009276985702187523}]:17.737597425417242,515[&height=5.869812987211767E-14,height_95%_HPD={2.8421709430404007E-14,1.1368683772161603E-13},height_median=5.6843418860808015E-14,height_range={0.0,1.9895196601282805E-13},length=17.737597425417242,length_95%_HPD={10.155523773662111,25.55639854131809},length_median=17.440346802711474,length_range={7.046242672357579,38.809495903364905},rate=0.004500046382647172,rate_95%_HPD={0.00245638422852932,0.006699297119356459},rate_median=0.004330660740072244,rate_range={0.0018557886292904625,0.011078485486315154}]:17.737597425417242)[&CAheight_95%_HPD={0.0,24.44450205567702},CAheight_mean=15.963896806229544,CAheight_median=16.95939421311209,CAheight_range={0.0,38.80949590336496},height=17.737597425417302,height_95%_HPD={10.155523773662225,25.556398541318146},height_median=17.44034680271156,height_range={7.046242672357636,38.80949590336496},length=9.356552763678533,length_95%_HPD={3.8419442841426132,15.723390118864302},length_median=8.987496645527926,length_range={2.1515436717016883,26.604823802694966},posterior=1.0,rate=0.003729110037240458,rate_95%_HPD={0.001621667907412996,0.006342279131895763},rate_median=0.003509486155905345,rate_range={0.001018801395105963,0.012095718558671038}]:9.356552763678536,103[&height=5.88118124993716E-14,height_95%_HPD={2.8421709430404007E-14,1.1368683772161603E-13},height_median=5.6843418860808015E-14,height_range={0.0,1.9895196601282805E-13},length=27.094150189095796,length_95%_HPD={18.567854336579927,36.00581803825108},length_median=26.75431319591644,length_range={11.69859241667615,47.79480396577799},rate=0.0037271758824664472,rate_95%_HPD={0.0024000554393311677,0.005093044259699994},rate_median=0.0036731648990604576,rate_range={0.001655748243178488,0.008516620384985135}]:27.094150189095778)[&CAheight_95%_HPD={0.0,34.455178849523264},CAheight_mean=24.38482548100986,CAheight_median=26.21764924159848,CAheight_range={0.0,47.79480396577807},height=27.09415018909584,height_95%_HPD={18.567854336580012,36.005818038251164},height_median=26.754313195916467,height_range={11.698592416676178,47.79480396577807},length=9.965402028252674,length_95%_HPD={4.182014064503335,16.159649991569097},length_median=9.62963208912808,length_range={2.276482870790147,26.33484500050352},posterior=1.0,rate=0.003866751380221338,rate_95%_HPD={0.0017391029307454837,0.006394692900806823},rate_median=0.0036432364370603807,rate_range={0.0011635267939939873,0.011317028138838945}]:9.965402028252793)[&CAheight_95%_HPD={0.0,44.95310096170428},CAheight_mean=33.353720523336904,CAheight_median=35.947919096865746,CAheight_range={0.0,61.59003909244166},height=37.05955221734863,height_95%_HPD={29.29423883878107,46.24383163464984},height_median=36.46072185602881,height_range={24.864046700524938,61.59003909244166},length=3.870092573390941,length_95%_HPD={0.9738564104155216,7.2938103219014465},length_median=3.56724958584374,length_range={0.3045328221204784,14.615384316249703},posterior=1.0,rate=0.003496677333401681,rate_95%_HPD={0.0012820113592875602,0.006247833852287515},rate_median=0.0032268728463442113,rate_range={8.367350104851291E-4,0.013811676754522904}]:3.8753307428361623)[&CAheight_95%_HPD={0.0,49.14949237801292},CAheight_mean=36.84153110922801,CAheight_median=39.67712805527037,CAheight_range={0.0,68.97172166095962},height=40.93068199625739,height_95%_HPD={33.03598449070108,50.3361095633536},height_median=40.18878183143906,height_range={29.23084445366291,68.97172166095962},length=2.805399680289086,length_95%_HPD={0.5608386622300259,5.503685186719508},length_median=2.5464204639716,length_range={0.1864194258902785,13.089239342876922},posterior=0.9978519314099478,rate=0.003325478233186846,rate_95%_HPD={0.0011655342351733094,0.006079948238655415},rate_median=0.003059282400810802,rate_range={7.492547302025278E-4,0.012591978491633944}]:2.7993734893532007)[&CAheight_95%_HPD={0.0,52.26265586961301},CAheight_mean=39.36097658057982,CAheight_median=42.37147005966605,CAheight_range={0.0,72.4727236289944},height=43.73416834890435,height_95%_HPD={35.55178711298626,53.544572574303174},height_median=42.911913355188574,height_range={30.136556897848806,72.4727236289944},length=3.131120592307986,length_95%_HPD={0.7066021448341075,6.09877050417839},length_median=2.8400013675697267,length_range={0.0975384965399968,15.53876576759319},posterior=0.999851857338617,rate=0.003264577818662485,rate_95%_HPD={0.001157282122771199,0.005918615068980934},rate_median=0.0030292953832283397,rate_range={6.979324323142625E-4,0.011846653187294467}]:3.142718223049009,((8[&height=5.87528659519066E-14,height_95%_HPD={0.0,8.526512829121202E-14},height_median=5.6843418860808015E-14,height_range={0.0,1.7053025658242404E-13},length=15.543637104954545,length_95%_HPD={7.93853714918518,24.092665324529747},length_median=15.09576541869356,length_range={4.69984900677855,35.03710876617504},rate=0.002966594002312391,rate_95%_HPD={0.0014918858677070406,0.004772358089473318},rate_median=0.0028238796102047887,rate_range={0.0010990014922491664,0.008564851535094845}]:15.543637104954536,16[&height=5.87528659519066E-14,height_95%_HPD={0.0,8.526512829121202E-14},height_median=5.6843418860808015E-14,height_range={0.0,1.7053025658242404E-13},length=15.543637104954545,length_95%_HPD={7.93853714918518,24.092665324529747},length_median=15.09576541869356,length_range={4.69984900677855,35.03710876617504},rate=0.00344771157962027,rate_95%_HPD={0.0017147955059023873,0.0055175902677048645},rate_median=0.0032831811850520896,rate_range={0.0011341036044765663,0.009150376651402928}]:15.543637104954536)[&CAheight_95%_HPD={0.0,23.0004846427168},CAheight_mean=13.989325204855806,CAheight_median=14.5021508642767,CAheight_range={0.0,35.037108766175095},height=15.543637104954595,height_95%_HPD={7.938537149185265,24.092665324529776},height_median=15.095765418693617,height_range={4.699849006778578,35.037108766175095},length=25.621037649606098,length_95%_HPD={14.709073571708387,36.65980566022242},length_median=25.3401530213485,length_range={6.552886894243471,54.76337876806471},posterior=1.0,rate=0.003090334211524897,rate_95%_HPD={0.001805348745630812,0.004596183069298759},rate_median=0.0029829789869246434,rate_range={0.0012753236876459528,0.008545944317357277}]:27.101016966568896,((9[&height=5.874233978271642E-14,height_95%_HPD={0.0,8.526512829121202E-14},height_median=5.6843418860808015E-14,height_range={0.0,1.7053025658242404E-13},length=35.41247094311031,length_95%_HPD={24.541728122752488,46.08157417037239},length_median=35.08518831481345,length_range={16.246038789450694,69.2803691590544},rate=0.0037374849492495528,rate_95%_HPD={0.00255498782696667,0.00507678047593998},rate_median=0.0036793852476777306,rate_range={0.0016420669091818567,0.007722807660717827}]:35.80161185011977,109[&height=5.875602380266366E-14,height_95%_HPD={0.0,8.526512829121202E-14},height_median=5.6843418860808015E-14,height_range={0.0,1.7053025658242404E-13},length=35.6539817362808,length_95%_HPD={24.743758239244556,46.56515474203354},length_median=35.33446890412756,length_range={16.246038789450694,69.2803691590544},rate=0.002522395182842252,rate_95%_HPD={0.0016943655325791082,0.003385145622668008},rate_median=0.0024882756186009217,rate_range={0.0011279083364814852,0.004759103401854769}]:35.80161185011977)[&CAheight_95%_HPD={0.0,45.160261377555656},CAheight_mean=32.221569999836184,CAheight_median=34.722147974334376,CAheight_range={0.0,69.28036915905449},height=35.32951073409327,height_95%_HPD={24.385551067070622,45.93737224652705},height_median=35.00672864740693,height_range={16.246038789450722,69.28036915905449},length=5.340669491101062,length_95%_HPD={0.6745399836606225,11.387372900694231},length_median=4.7217218367948135,length_range={0.07474740882278752,24.735629933867557},posterior=0.9102255472019555,rate=0.0027404872209325034,rate_95%_HPD={8.979827153018184E-4,0.004969839095850399},rate_median=0.00251773573176062,rate_range={6.506202554202298E-4,0.013124331750528467}]:5.3363564359668985,(70[&height=5.889181138521697E-14,height_95%_HPD={0.0,8.526512829121202E-14},height_median=5.6843418860808015E-14,height_range={0.0,1.7053025658242404E-13},length=13.19710456961653,length_95%_HPD={6.291385978648691,20.475784401849552},length_median=12.814336987433194,length_range={4.500171511269997,33.49741968842409},rate=0.0033942009394251293,rate_95%_HPD={0.0016601138833598772,0.005598210190226084},rate_median=0.003215834672226782,rate_range={9.608354516237912E-4,0.00922444778619866}]:13.19710456961653,512[&height=5.889181138521697E-14,height_95%_HPD={0.0,8.526512829121202E-14},height_median=5.6843418860808015E-14,height_range={0.0,1.7053025658242404E-13},length=13.19710456961653,length_95%_HPD={6.291385978648691,20.475784401849552},length_median=12.814336987433194,length_range={4.500171511269997,33.49741968842409},rate=0.002930751115555813,rate_95%_HPD={0.001411205317250478,0.00482080564042612},rate_median=0.002775486940620238,rate_range={0.0010057391225014693,0.008979360821533097}]:13.19710456961653)[&CAheight_95%_HPD={0.0,19.71714378420839},CAheight_mean=11.877438101537198,CAheight_median=12.304471048777089,CAheight_range={0.0,33.49741968842412},height=13.197104569616588,height_95%_HPD={6.291385978648748,20.47578440184958},height_median=12.814336987433222,height_range={4.500171511270054,33.49741968842412},length=26.711416884598027,length_95%_HPD={15.154746518231548,37.60521978465172},length_median=26.66729513555441,length_range={9.978509053782318,60.199161990225605},posterior=1.0,rate=0.0032732044247047606,rate_95%_HPD={0.0019620404206329082,0.004953913569552301},rate_median=0.0031323830263274006,rate_range={0.0013362251743699474,0.008083427627288137}]:27.940863716470137)[&CAheight_95%_HPD={0.0,50.29455763502233},CAheight_mean=37.02430857946827,CAheight_median=39.956594936482816,CAheight_range={0.0,83.5427143742665},height=39.71141668830433,height_95%_HPD={30.292124636553666,50.252777761358544},height_median=39.19916960150951,height_range={24.003143021998625,70.16917643123288},length=3.008530603622492,length_95%_HPD={0.1758759724734773,6.661721928201047},length_median=2.603032670631194,length_range={0.0487726369727568,22.3464867337198},posterior=0.5004629458168216,rate=0.0028077336799860473,rate_95%_HPD={8.745561794701178E-4,0.005183660402636342},rate_median=0.002565536263870948,rate_range={6.35424285989795E-4,0.013674138932196593}]:1.5066857854367655)[&CAheight_95%_HPD={0.0,51.41043719446429},CAheight_mean=38.38033080847991,CAheight_median=41.40683986230201,CAheight_range={0.0,83.5427143742665},height=42.60070242066003,height_95%_HPD={33.14213159898978,53.106022524291944},height_median=41.97151553371522,height_range={26.95194312786083,76.5360723944202},length=4.244494163728459,length_95%_HPD={0.7139097981994951,8.768695413359438},length_median=3.790827992120626,length_range={0.2624009292063363,18.060274978359928},posterior=0.9970741824376875,rate=0.0026822794595421184,rate_95%_HPD={9.023403300636856E-4,0.004956240812146563},rate_median=0.0024328532079356613,rate_range={6.51213741161091E-4,0.011589754639773239}]:4.232320601063513)[&CAheight_95%_HPD={0.0,55.89822543715837},CAheight_mean=42.18943345670216,CAheight_median=45.33733708182319,CAheight_range={0.0,83.5427143742665},height=46.876974672587004,height_95%_HPD={38.070709323608355,56.90483917047024},height_median=45.89158277534395,height_range={34.05795763225794,83.5427143742665},length=6.499541780029494,length_95%_HPD={1.967518703297685,11.885163125213637},length_median=6.078535026727721,length_range={0.7306981949670899,26.163679916958387},posterior=1.0,rate=0.0034366627417184337,rate_95%_HPD={0.0012867627200350779,0.005918044473153795},rate_median=0.0031937034544335646,rate_range={7.495103628622385E-4,0.011969441245565223}]:6.499541780029702,(34[&height=5.881707558396669E-14,height_95%_HPD={2.8421709430404007E-14,8.526512829121202E-14},height_median=5.6843418860808015E-14,height_range={0.0,1.7053025658242404E-13},length=26.334184281214384,length_95%_HPD={14.585197377264507,38.24146507558319},length_median=25.8441556629802,length_range={10.223156211516851,67.53053432844797},rate=0.004143091842864625,rate_95%_HPD={0.002263415776323426,0.006382160288293474},rate_median=0.003987592695457659,rate_range={0.0014596080605204166,0.00940314283599257}]:26.334184281214373,362[&height=5.881707558396669E-14,height_95%_HPD={2.8421709430404007E-14,8.526512829121202E-14},height_median=5.6843418860808015E-14,height_range={0.0,1.7053025658242404E-13},length=26.334184281214384,length_95%_HPD={14.585197377264507,38.24146507558319},length_median=25.8441556629802,length_range={10.223156211516851,67.53053432844797},rate=0.0036688351945824657,rate_95%_HPD={0.001946792899462177,0.0056311338471802036},rate_median=0.003543059696527287,rate_range={9.96394660420521E-4,0.008780313448671886}]:26.334184281214373)[&CAheight_95%_HPD={0.0,36.66564614997259},CAheight_mean=23.700853630781335,CAheight_median=25.07507641134879,CAheight_range={0.0,67.53053432844803},height=26.334184281214434,height_95%_HPD={14.585197377264564,38.24146507558325},height_median=25.844155662980256,height_range={10.223156211516908,67.53053432844803},length=27.04233217140256,length_95%_HPD={15.806294199266773,38.349822122852316},length_median=26.737376968195406,length_range={11.286191981336628,58.427120417033564},posterior=1.0,rate=0.004308080637513289,rate_95%_HPD={0.0024717652573132977,0.006340759041289598},rate_median=0.004160370632180539,rate_range={0.001732080478547226,0.009959583180727517}]:27.042332171402272)[&CAheight_95%_HPD={0.0,64.15344481920705},CAheight_mean=48.03904272314602,CAheight_median=51.04510685506372,CAheight_range={0.0,93.92957912178261},height=53.376516452616706,height_95%_HPD={47.100069877069984,64.83243829077946},height_median=51.68781134360502,height_range={47.069300833463814,93.92957912178261},length=20.296370034251257,length_95%_HPD={9.853458322163121,32.98582337114061},length_median=19.473888459793557,length_range={5.7340610930207845,44.4880504146751},posterior=1.0,rate=0.0037302877948085637,rate_95%_HPD={0.001834992426145068,0.00595563169226596},rate_median=0.003560778306623062,rate_range={0.0014102150418961634,0.010236004172290876}]:20.976021089548034,((((((((76[&height=5.877918137488204E-14,height_95%_HPD={2.8421709430404007E-14,1.1368683772161603E-13},height_median=5.6843418860808015E-14,height_range={0.0,1.7053025658242404E-13},length=3.6282900775071485,length_95%_HPD={1.654462576485912,5.885852943549537},length_median=3.4788439567629723,length_range={0.8997011439669222,12.168367429447471},rate=0.0031615881462507558,rate_95%_HPD={0.0013786005003829085,0.005175613215750669},rate_median=0.0030116583632367215,rate_range={9.263348274142377E-4,0.010335556995146319}]:3.628290077507146,91[&height=5.877918137488204E-14,height_95%_HPD={2.8421709430404007E-14,1.1368683772161603E-13},height_median=5.6843418860808015E-14,height_range={0.0,1.7053025658242404E-13},length=3.6282900775071485,length_95%_HPD={1.654462576485912,5.885852943549537},length_median=3.4788439567629723,length_range={0.8997011439669222,12.168367429447471},rate=0.003354695512409323,rate_95%_HPD={0.0015315303849383218,0.005571458230077157},rate_median=0.0031776132505947855,rate_range={9.521611010540397E-4,0.012735454085748766}]:3.628290077507146)[&CAheight_95%_HPD={0.0,5.61611860100615},CAheight_mean=3.2654731636536125,CAheight_median=3.337031667308338,CAheight_range={0.0,12.1683674294475},height=3.6282900775072044,height_95%_HPD={1.6544625764859973,5.885852943549622},height_median=3.478843956763029,height_range={0.8997011439669791,12.1683674294475},length=4.785892138753522,length_95%_HPD={1.8210910873332864,8.08886273223166},length_median=4.597620638467333,length_range={0.9893348955180272,14.538812315966908},posterior=1.0,rate=0.003532962572943377,rate_95%_HPD={0.0014875165450411844,0.006212516848083632},rate_median=0.003270550504995528,rate_range={0.0010511144709371247,0.012472142220077849}]:4.7858921387535105,78[&height=5.875076071806856E-14,height_95%_HPD={2.8421709430404007E-14,1.1368683772161603E-13},height_median=5.6843418860808015E-14,height_range={0.0,1.7053025658242404E-13},length=8.414182216260656,length_95%_HPD={4.931848158648478,12.424304032719874},length_median=8.17657955544658,length_range={2.962743041434379,18.468898348948102},rate=0.0024850343554130233,rate_95%_HPD={0.0013609913102300352,0.0038777339468535565},rate_median=0.0024144203840363553,rate_range={8.848342828672736E-4,0.0069540583705475275}]:8.414182216260656)[&CAheight_95%_HPD={0.0,11.869736573587488},CAheight_mean=7.572792040973819,CAheight_median=7.930583338023041,CAheight_range={0.0,18.468898348948102},height=8.414182216260714,height_95%_HPD={4.931848158648535,12.42430403271996},height_median=8.176579555446637,height_range={2.9627430414344076,18.468898348948102},length=2.8668986145251676,length_95%_HPD={0.6340407787381253,5.644176170717117},length_median=2.6035558162399184,length_range={0.1606221354544175,12.511588925477241},posterior=1.0,rate=0.002882577229753686,rate_95%_HPD={9.936888034795274E-4,0.0052489607821129556},rate_median=0.0026513036862973616,rate_range={6.365651855740306E-4,0.01170396759245815}]:2.8668986145251445,77[&height=5.873918193195936E-14,height_95%_HPD={0.0,8.526512829121202E-14},height_median=5.6843418860808015E-14,height_range={0.0,1.7053025658242404E-13},length=11.281080830785799,length_95%_HPD={7.206529367909468,16.00861705968356},length_median=11.059421064666623,length_range={4.910968497832954,22.617671718555414},rate=0.004046052557801148,rate_95%_HPD={0.0024021370946563955,0.0058839073580386845},rate_median=0.003951770491989696,rate_range={0.001711398517268725,0.010319667247529979}]:11.2810808307858)[&CAheight_95%_HPD={0.0,15.22752762912711},CAheight_mean=10.15301035005663,CAheight_median=10.756471792845815,CAheight_range={0.0,22.61767171855547},height=11.281080830785859,height_95%_HPD={7.206529367909553,16.008617059683615},height_median=11.05942106466668,height_range={4.910968497832982,22.61767171855547},length=3.9892812913127322,length_95%_HPD={1.1672247890228675,7.508387359029399},length_median=3.6699045764742664,length_range={0.5294233039030019,14.836804884304456},posterior=1.0,rate=0.0031396589189258807,rate_95%_HPD={0.0010775218332957032,0.005615530181172336},rate_median=0.0028978525305017712,rate_range={7.65620165007689E-4,0.010067413031012846}]:3.9892812913126985,79[&height=5.866549874762811E-14,height_95%_HPD={0.0,8.526512829121202E-14},height_median=5.6843418860808015E-14,height_range={0.0,1.7053025658242404E-13},length=15.269615591060738,length_95%_HPD={9.95970220134808,20.712620356099222},length_median=14.963171860109497,length_range={7.489084262154847,32.6678333844082},rate=0.002872794689599959,rate_95%_HPD={0.0018076166959907108,0.004060030707999885},rate_median=0.0028241297808823513,rate_range={0.0012113657813855015,0.005994808506558992}]:15.270362122098499)[&CAheight_95%_HPD={0.0,20.131702393737612},CAheight_mean=13.743376809399125,CAheight_median=14.594823469950626,CAheight_range={0.0,32.667833384408254},height=15.269580965632535,height_95%_HPD={9.959702201348136,20.71302673385543},height_median=14.963401011012508,height_range={7.489084262154876,32.667833384408254},length=3.378219321781438,length_95%_HPD={0.7424977694024335,6.714254491837238},length_median=3.0598313570714026,length_range={0.29080514084498077,19.965269318183346},posterior=0.9995555720158512,rate=0.0029472168753635185,rate_95%_HPD={9.932998262033293E-4,0.005400332134247239},rate_median=0.0027137940697568356,rate_range={6.596437384244996E-4,0.013124758926900749}]:4.4287355515822995,((88[&height=5.85655001403214E-14,height_95%_HPD={0.0,8.526512829121202E-14},height_median=5.6843418860808015E-14,height_range={0.0,1.7053025658242404E-13},length=6.405925451913433,length_95%_HPD={3.0644825247693745,10.366218692226425},length_median=6.137448721541745,length_range={2.0855806277714066,17.248260481244472},rate=0.003123630508523092,rate_95%_HPD={0.0014541401058369321,0.005137142476121652},rate_median=0.0029729054205221905,rate_range={0.001033056209080285,0.008790907991296438}]:6.4059254519134425,92[&height=5.85655001403214E-14,height_95%_HPD={0.0,8.526512829121202E-14},height_median=5.6843418860808015E-14,height_range={0.0,1.7053025658242404E-13},length=6.405925451913433,length_95%_HPD={3.0644825247693745,10.366218692226425},length_median=6.137448721541745,length_range={2.0855806277714066,17.248260481244472},rate=0.0031700625164716575,rate_95%_HPD={0.001477151528359506,0.005316908675553952},rate_median=0.003009182304537079,rate_range={9.930327827399254E-4,0.008983644263625655}]:6.4059254519134425)[&CAheight_95%_HPD={0.0,9.934792683399706},CAheight_mean=5.765354259095244,CAheight_median=5.867382434874287,CAheight_range={0.0,17.2482604812445},height=6.405925451913501,height_95%_HPD={3.064482524769403,10.36621869222654},height_median=6.137448721541801,height_range={2.0855806277714635,17.2482604812445},length=11.906610275329244,length_95%_HPD={5.768444335963636,18.309649688179604},length_median=11.624554789645003,length_range={3.0859745120837374,29.303585384801124},posterior=1.0,rate=0.00332575513389667,rate_95%_HPD={0.001622359142752506,0.005328439417742535},rate_median=0.003164938867074047,rate_range={0.0010827697002828258,0.00930164352798395}]:12.474112541426713,94[&height=5.864234117540971E-14,height_95%_HPD={2.8421709430404007E-14,8.526512829121202E-14},height_median=5.6843418860808015E-14,height_range={0.0,1.7053025658242404E-13},length=18.39483411599561,length_95%_HPD={11.79909531001951,25.62620661989152},length_median=18.088536470951254,length_range={8.999369485872876,40.11246289811993},rate=0.0022827150855884663,rate_95%_HPD={0.0013376581133104051,0.0032997216480957652},rate_median=0.0022294189934598347,rate_range={9.006428317061006E-4,0.004928704280997541}]:18.880037993340153)[&CAheight_95%_HPD={0.0,25.219638954443724},CAheight_mean=16.992097125368456,CAheight_median=18.08210682906929,CAheight_range={0.0,40.112462898119986},height=17.133955270980998,height_95%_HPD={11.083999594752527,23.597263408907878},height_median=16.907399946169875,height_range={8.999369485872904,34.10378432900035},length=1.9355680149399805,length_95%_HPD={0.02607624844648626,4.462615250802429},length_median=1.6551147287885897,length_range={0.0013134264859786526,9.333437109246944},posterior=0.4231324765749417,rate=0.0028356897330411735,rate_95%_HPD={8.878799590552862E-4,0.005210906404897145},rate_median=0.0026157695140652405,rate_range={6.397882307963758E-4,0.01290568219668867}]:0.8190596803406436)[&CAheight_95%_HPD={0.0,25.645134672208314},CAheight_mean=17.729253567782965,CAheight_median=18.91712967542813,CAheight_range={0.0,40.112462898119986},height=19.699097673680857,height_95%_HPD={13.276494455969925,26.49476210884663},height_median=19.365226655936198,height_range={10.60857148009788,40.112462898119986},length=37.4996848843762,length_95%_HPD={24.565832491128376,49.54410788078012},length_median=37.44109662593357,length_range={11.305849544286872,64.06223148164828},posterior=1.0,rate=0.0019105266773988105,rate_95%_HPD={0.0012588380626747614,0.0026649542938732506},rate_median=0.0018629717975791253,rate_range={9.925309970280998E-4,0.005448414762640447}]:37.49968488437548,((89[&height=5.867813015065632E-14,height_95%_HPD={0.0,8.526512829121202E-14},height_median=5.6843418860808015E-14,height_range={0.0,1.7053025658242404E-13},length=22.309546989507428,length_95%_HPD={14.454726580914382,30.611303698643894},length_median=21.885221205740635,length_range={10.364206556849126,45.95773985094888},rate=0.0026934918302016276,rate_95%_HPD={0.0017018257595573544,0.0038106585285718605},rate_median=0.0026466219518357296,rate_range={9.720502877768674E-4,0.0054936251216244686}]:23.333109639314003,(((90[&height=5.850234312518033E-14,height_95%_HPD={2.8421709430404007E-14,1.1368683772161603E-13},height_median=5.6843418860808015E-14,height_range={0.0,1.7053025658242404E-13},length=11.301644682788934,length_95%_HPD={7.001610493457264,15.858398948576394},length_median=11.09916674708731,length_range={4.778147739143748,22.348954006909963},rate=0.0043858650210512285,rate_95%_HPD={0.00261551499242436,0.0063719397976907},rate_median=0.004275426230310876,rate_range={0.0017517152520835702,0.009655520701318117}]:11.301644682788938,(98[&height=5.857918416026864E-14,height_95%_HPD={2.8421709430404007E-14,1.1368683772161603E-13},height_median=5.6843418860808015E-14,height_range={0.0,1.7053025658242404E-13},length=5.013558762577883,length_95%_HPD={2.259876876602732,8.053021042504582},length_median=4.821910062468902,length_range={1.551240030577702,13.647959094908487},rate=0.0034143226342759096,rate_95%_HPD={0.0015027849168608503,0.005716256330784709},rate_median=0.0032315887593995225,rate_range={0.0010702252846247157,0.010043426485165088}]:5.013558762577885,155[&height=5.857918416026864E-14,height_95%_HPD={2.8421709430404007E-14,1.1368683772161603E-13},height_median=5.6843418860808015E-14,height_range={0.0,1.7053025658242404E-13},length=5.013558762577883,length_95%_HPD={2.259876876602732,8.053021042504582},length_median=4.821910062468902,length_range={1.551240030577702,13.647959094908487},rate=0.0026103637053770216,rate_95%_HPD={0.001171044313952747,0.004295985179248155},rate_median=0.0024746573603372742,rate_range={7.313220105677275E-4,0.008568079701360162}]:5.013558762577885)[&CAheight_95%_HPD={0.0,7.738111855891759},CAheight_mean=4.512219597625648,CAheight_median=4.620079786341108,CAheight_range={0.0,13.647959094908543},height=5.013558762577944,height_95%_HPD={2.2598768766028456,8.05302104250461},height_median=4.821910062468987,height_range={1.551240030577759,13.647959094908543},length=6.288085920211109,length_95%_HPD={2.46671876611569,10.625027060753752},length_median=6.056688837327783,length_range={0.9894756527965001,16.91533880559379},posterior=1.0,rate=0.002905537174737645,rate_95%_HPD={0.0012983923984271303,0.005024183883424053},rate_median=0.0027051330290630356,rate_range={8.88077811813626E-4,0.010824622714747443}]:6.288085920211053)[&CAheight_95%_HPD={0.0,15.290174692064994},CAheight_mean=10.171517885403343,CAheight_median=10.783357441891496,CAheight_range={0.0,22.34895400691002},height=11.301644682788996,height_95%_HPD={7.001610493457292,15.858398948576507},height_median=11.099166747087367,height_range={4.778147739143776,22.34895400691002},length=3.7153231785074423,length_95%_HPD={0.9739594751172547,7.160716045096422},length_median=3.439585624535823,length_range={0.2962885854495596,15.779478153593374},posterior=1.0,rate=0.0031026879182441307,rate_95%_HPD={0.001172027619157701,0.0055841231529052725},rate_median=0.002865996255117879,rate_range={7.201343059074244E-4,0.011064428786969603}]:3.893747618322436,(99[&height=5.856971060799748E-14,height_95%_HPD={2.8421709430404007E-14,1.1368683772161603E-13},height_median=5.6843418860808015E-14,height_range={0.0,1.7053025658242404E-13},length=2.991107360329666,length_95%_HPD={1.222034846901721,5.108320505552143},length_median=2.8304169569881026,length_range={0.7542302260403915,9.675118974997474},rate=0.0026326452690438387,rate_95%_HPD={0.0010422282470826019,0.004435938501445968},rate_median=0.0024765808193532852,rate_range={6.643397027780297E-4,0.00835367755008078}]:2.991107360329668,100[&height=5.856971060799748E-14,height_95%_HPD={2.8421709430404007E-14,1.1368683772161603E-13},height_median=5.6843418860808015E-14,height_range={0.0,1.7053025658242404E-13},length=2.991107360329666,length_95%_HPD={1.222034846901721,5.108320505552143},length_median=2.8304169569881026,length_range={0.7542302260403915,9.675118974997474},rate=0.0035646232262084025,rate_95%_HPD={0.0014853381195866664,0.0061505840137335765},rate_median=0.0033593385352401212,rate_range={9.454692468574234E-4,0.011850010446121044}]:2.991107360329668)[&CAheight_95%_HPD={0.0,4.853760298421122},CAheight_mean=2.692006594322287,CAheight_median=2.700485085423793,CAheight_range={0.0,9.675118974997531},height=2.9911073603297265,height_95%_HPD={1.2220348469017495,5.1083205055522},height_median=2.830416956988131,height_range={0.7542302260404767,9.675118974997531},length=11.903650039975425,length_95%_HPD={6.912926018696197,17.22682531062398},length_median=11.663613993265216,length_range={4.070121259806797,25.22336269917207},posterior=1.0,rate=0.0036247835171568797,rate_95%_HPD={0.0019768155595985943,0.0054822504491501235},rate_median=0.0035002984712663543,rate_range={0.0013514763180061497,0.009187789806857125}]:12.204284940781706)[&CAheight_95%_HPD={0.0,19.92852769841616},CAheight_mean=13.67590372061964,CAheight_median=14.567757174560683,CAheight_range={0.0,29.216209503927587},height=14.712953373334965,height_95%_HPD={9.945135485290336,19.833077246547788},height_median=14.472946973206689,height_range={7.654259964543257,27.50737474988037},length=1.8813056111370536,length_95%_HPD={0.007972470993536263,4.269583231347724},length_median=1.6231400131321152,length_range={7.847963158553739E-4,11.566874227589551},posterior=0.6724565756823822,rate=0.003027241560878968,rate_95%_HPD={0.0010442613997785686,0.005497380899775792},rate_median=0.002783577360293286,rate_range={7.39619171343606E-4,0.013237968873195444}]:1.265096329077192,97[&height=5.856128967264533E-14,height_95%_HPD={0.0,8.526512829121202E-14},height_median=5.6843418860808015E-14,height_range={0.0,1.7053025658242404E-13},length=15.981429289567545,length_95%_HPD={10.476630019009463,21.602705729216694},length_median=15.753039786075135,length_range={7.530885517802403,28.674805876243056},rate=0.0024026303281405683,rate_95%_HPD={0.0014854665018914045,0.003421710570916803},rate_median=0.002356170819723095,rate_range={0.0010888290752295354,0.005448659681255848}]:16.460488630188568)[&CAheight_95%_HPD={0.0,21.21606692437672},CAheight_mean=14.814494633636315,CAheight_median=15.812965326266209,CAheight_range={0.0,29.216209503927587},height=16.460488630188625,height_95%_HPD={11.388403590404522,22.0036601813799},height_median=16.179130273680272,height_range={9.529921125223836,29.216209503927587},length=6.741197097762149,length_95%_HPD={2.1288806834921274,12.59771076430394},length_median=6.267633400082275,length_range={0.9478439266828218,29.91783319508866},posterior=1.0,rate=0.0030186714494873906,rate_95%_HPD={0.0011287417888599335,0.005488475130025417},rate_median=0.002784433606372959,rate_range={7.431387161515395E-4,0.01198008820070773}]:6.872621009125439)[&CAheight_95%_HPD={0.0,30.274342305242726},CAheight_mean=20.99987644982231,CAheight_median=22.40242527935078,CAheight_range={0.0,47.10475359246354},height=22.843309243349925,height_95%_HPD={15.804294935680815,31.13171728338071},height_median=22.43656801046808,height_range={12.989987877867463,44.815835705577314},length=3.0640958098958495,length_95%_HPD={0.007269771915758838,7.40615687795713},length_median=2.5598793974237424,length_range={3.2470906037929126E-4,17.543026592620038},posterior=0.5253509129291508,rate=0.002853864699910352,rate_95%_HPD={8.901727110878555E-4,0.005271688538584767},rate_median=0.002625460309431564,rate_range={6.938559976259826E-4,0.011806810792119416}]:1.6097255310312413,101[&height=5.873812931504035E-14,height_95%_HPD={2.8421709430404007E-14,8.526512829121202E-14},height_median=5.6843418860808015E-14,height_range={0.0,1.7053025658242404E-13},length=23.7878486091755,length_95%_HPD={14.693391410217572,33.580406393318526},length_median=23.31156112328722,length_range={10.364206556849126,48.33689605311412},rate=0.003869817589753056,rate_95%_HPD={0.0021808725029644127,0.005732149550592339},rate_median=0.0037734164255351786,rate_range={0.0015010576447356597,0.008397093648527703}]:24.942835170345244)[&CAheight_95%_HPD={0.0,32.656074738145946},CAheight_mean=22.448634793323343,CAheight_median=23.847641704545964,CAheight_range={0.0,48.3368960531142},height=24.942835170345305,height_95%_HPD={16.85763042247521,33.702591169600566},height_median=24.450634846586865,height_range={13.641506747611373,48.3368960531142},length=32.2559473877118,length_95%_HPD={20.062708155655884,44.751145317378715},length_median=32.08862956870962,length_range={10.63417477226281,62.27071970224165},posterior=1.0,rate=0.00292868174058361,rate_95%_HPD={0.0018058450934083157,0.004158292142320071},rate_median=0.0028421290538835514,rate_range={0.001441990785796363,0.0075954364642471985}]:32.25594738771104)[&CAheight_95%_HPD={0.0,68.93449522426803},CAheight_mean=51.47909495850403,CAheight_median=55.94621914330722,CAheight_range={0.0,93.84777933164276},height=57.198782558056344,height_95%_HPD={43.418220920688725,70.87885945450488},height_median=56.85969624799958,height_range={34.49171880059026,93.84777933164276},length=8.041476658271165,length_95%_HPD={1.6820145800833757,16.601952008592605},length_median=7.195940393551169,length_range={0.5647522946753867,40.521578217730635},posterior=1.0,rate=0.0025246267289608954,rate_95%_HPD={8.016474545370376E-4,0.0047924294217301456},rate_median=0.0022821858442773394,rate_range={5.92602202360855E-4,0.01034413732041407}]:8.044136807399006,(80[&height=5.86412885584907E-14,height_95%_HPD={2.8421709430404007E-14,8.526512829121202E-14},height_median=5.6843418860808015E-14,height_range={0.0,1.4210854715202004E-13},length=30.480954282443946,length_95%_HPD={18.45860355771032,43.90595091063926},length_median=29.934434977179535,length_range={11.100792916398973,65.19949934707896},rate=0.003095529714687724,rate_95%_HPD={0.001703617566089661,0.0046019205914819205},rate_median=0.003001479487171771,rate_range={0.0011216360854593773,0.007806082755595496}]:30.480954282443946,(83[&height=5.86244466877864E-14,height_95%_HPD={2.8421709430404007E-14,8.526512829121202E-14},height_median=5.6843418860808015E-14,height_range={0.0,1.7053025658242404E-13},length=18.489668776016092,length_95%_HPD={8.471809709268598,28.912209991438203},length_median=18.021125893783193,length_range={5.07421776574634,49.077417804480774},rate=0.004471647692806371,rate_95%_HPD={0.002204424497605724,0.007612547751692271},rate_median=0.00420788701814582,rate_range={0.001378984590902822,0.014153995993460965}]:18.489668776016085,86[&height=5.86244466877864E-14,height_95%_HPD={2.8421709430404007E-14,8.526512829121202E-14},height_median=5.6843418860808015E-14,height_range={0.0,1.7053025658242404E-13},length=18.489668776016092,length_95%_HPD={8.471809709268598,28.912209991438203},length_median=18.021125893783193,length_range={5.07421776574634,49.077417804480774},rate=0.002970581165727629,rate_95%_HPD={0.0014451303157611405,0.004914132468182712},rate_median=0.0028017891377001437,rate_range={8.537739617741842E-4,0.008774312231512482}]:18.489668776016085)[&CAheight_95%_HPD={0.0,27.61217479947257},CAheight_mean=16.640763528589446,CAheight_median=17.30248881026199,CAheight_range={0.0,49.07741780448083},height=18.489668776016146,height_95%_HPD={8.471809709268626,28.91220999143826},height_median=18.02112589378325,height_range={5.074217765746397,49.07741780448083},length=11.991285506428053,length_95%_HPD={3.724242813150312,21.494703384736027},length_median=11.360844043774648,length_range={1.123378030925494,39.00067483425224},posterior=1.0,rate=0.00331307063252857,rate_95%_HPD={0.0013041161813249801,0.005880544393465918},rate_median=0.003078300125566783,rate_range={8.909576842095077E-4,0.013804900611979429}]:11.991285506427861)[&CAheight_95%_HPD={0.0,41.74781629226101},CAheight_mean=27.432960453993886,CAheight_median=29.01479217986835,CAheight_range={0.0,65.19949934707904},height=30.480954282444007,height_95%_HPD={18.458603557710376,43.90595091063935},height_median=29.934434977179563,height_range={11.100792916398973,65.19949934707904},length=34.754228325305164,length_95%_HPD={21.3748740322915,48.62274191550803},length_median=34.55702047110752,length_range={10.99504777139849,69.7270661760289},posterior=1.0,rate=0.003905555481044709,rate_95%_HPD={0.0024850481983039042,0.005713467093285213},rate_median=0.0037897826556849428,rate_range={0.0016718258055545567,0.009772913653322828}]:34.76196508301135)[&CAheight_95%_HPD={0.0,77.75765064559702},CAheight_mean=58.71884489805873,CAheight_median=63.64751159402621,CAheight_range={0.0,105.11482553651834},height=65.22483012201499,height_95%_HPD={51.63078401540278,80.85486033366988},height_median=64.5255519422755,height_range={42.33597019729848,105.11482553651834},length=4.658951225150496,length_95%_HPD={0.5097742691723113,10.33234492230497},length_median=4.05933026815616,length_range={0.06428783404872718,23.02957197761134},posterior=0.9965186474575016,rate=0.0026686038146173175,rate_95%_HPD={9.04593631423974E-4,0.005007527559847672},rate_median=0.002432692609821703,rate_range={5.841030538577457E-4,0.013028304072557815}]:4.948068812903841,195[&height=5.867497229989927E-14,height_95%_HPD={2.8421709430404007E-14,8.526512829121202E-14},height_median=5.6843418860808015E-14,height_range={0.0,1.7053025658242404E-13},length=69.5647736348798,length_95%_HPD={56.17425174032343,84.81592347554775},length_median=68.58892217059213,length_range={48.2401440549163,108.97868045828801},rate=0.0022663626550658363,rate_95%_HPD={0.0017072099092852915,0.002862497268473786},rate_median=0.00225672021140659,rate_range={0.0011835968193503986,0.00379054324337182}]:70.19098817835913)[&CAheight_95%_HPD={0.0,83.16095419523343},CAheight_mean=63.172123322685124,CAheight_median=68.34790672480116,CAheight_range={0.0,108.9786804582881},height=68.82978574843615,height_95%_HPD={54.15692337890006,83.72513260215456},height_median=67.91406694327087,height_range={48.24014405491636,108.9786804582881},length=2.2342138764609,length_95%_HPD={2.7864844818736856E-4,6.080135787271686},length_median=1.6870628612946703,length_range={2.7864844818736856E-4,15.378465984183293},posterior=0.49879634087626384,rate=0.0026992527569874684,rate_95%_HPD={7.926015449896496E-4,0.005035828983756009},rate_median=0.0024834616854999695,rate_range={6.154910955310342E-4,0.01333688743872872}]:4.161549363805548)[&CAheight_95%_HPD={0.0,89.99885748395063},CAheight_mean=66.91753162147896,CAheight_median=71.84201813030037,CAheight_range={0.0,125.90130007694738},height=71.17285534699195,height_95%_HPD={59.609267024699875,85.92771976696987},height_median=70.13631636194674,height_range={54.88905155639293,110.58280512359565},length=1.7283911465972932,length_95%_HPD={3.342093045262118E-4,4.372038701031386},length_median=1.400516857578495,length_range={3.342093045262118E-4,12.670522920459973},posterior=0.35561645864967967,rate=0.0027264407228239133,rate_95%_HPD={8.235730132077867E-4,0.005059481382457787},rate_median=0.0025050427513885762,rate_range={5.970687623791898E-4,0.010997724517935294}]:0.6190125051379454,((((((81[&height=5.863076238930051E-14,height_95%_HPD={0.0,8.526512829121202E-14},height_median=5.6843418860808015E-14,height_range={0.0,1.7053025658242404E-13},length=13.610721743272359,length_95%_HPD={8.227370109957434,19.82239544914134},length_median=13.236299506799128,length_range={5.504964420575135,29.732837077836194},rate=0.005144410003239342,rate_95%_HPD={0.002885033140022627,0.007661188137611007},rate_median=0.005001186104641835,rate_range={0.002022491291689229,0.011778533585200658}]:13.610721743272363,95[&height=5.863076238930051E-14,height_95%_HPD={0.0,8.526512829121202E-14},height_median=5.6843418860808015E-14,height_range={0.0,1.7053025658242404E-13},length=13.610721743272359,length_95%_HPD={8.227370109957434,19.82239544914134},length_median=13.236299506799128,length_range={5.504964420575135,29.732837077836194},rate=0.004572442860742715,rate_95%_HPD={0.0025426556917739662,0.006765268696292618},rate_median=0.004437219771363886,rate_range={0.0017936732323473661,0.011262218871231161}]:13.610721743272363)[&CAheight_95%_HPD={0.0,18.983768219992612},CAheight_mean=12.249694936505405,CAheight_median=12.825865700545364,CAheight_range={0.0,29.732837077836223},height=13.610721743272421,height_95%_HPD={8.227370109957462,19.822395449141396},height_median=13.236299506799185,height_range={5.504964420575163,29.732837077836223},length=10.4369498597062,length_95%_HPD={5.042333571455771,16.118822445809116},length_median=10.206103874545732,length_range={3.049883036029314,24.33320437783763},posterior=1.0,rate=0.005802568108088003,rate_95%_HPD={0.0027470027883874704,0.009377617833437931},rate_median=0.005498914973786451,rate_range={0.0018792526979956629,0.01513469733289804}]:10.43694985970609,(85[&height=5.879497062866732E-14,height_95%_HPD={0.0,8.526512829121202E-14},height_median=5.6843418860808015E-14,height_range={0.0,1.7053025658242404E-13},length=14.361368839826886,length_95%_HPD={8.320730542990248,20.424211642363503},length_median=14.07597811562107,length_range={6.090143056600965,28.799485188529076},rate=0.005738996852550718,rate_95%_HPD={0.003326277157702159,0.008660316138295598},rate_median=0.005567980790367143,rate_range={0.002315444162830896,0.01332112374800411}]:14.361368839826895,87[&height=5.879497062866732E-14,height_95%_HPD={0.0,8.526512829121202E-14},height_median=5.6843418860808015E-14,height_range={0.0,1.7053025658242404E-13},length=14.361368839826886,length_95%_HPD={8.320730542990248,20.424211642363503},length_median=14.07597811562107,length_range={6.090143056600965,28.799485188529076},rate=0.003773069505981864,rate_95%_HPD={0.0021531513763047086,0.0057302650046872905},rate_median=0.003659989865266903,rate_range={0.0014658848266404624,0.010224373882045796}]:14.361368839826895)[&CAheight_95%_HPD={0.0,19.7785978803673},CAheight_mean=12.92527982547807,CAheight_median=13.645447283863234,CAheight_range={0.0,28.799485188529133},height=14.361368839826953,height_95%_HPD={8.320730542990304,20.424211642363588},height_median=14.075978115621126,height_range={6.090143056601022,28.799485188529133},length=9.686302763151655,length_95%_HPD={4.336992856486916,15.430900955028022},length_median=9.407391205901035,length_range={2.569077929433405,25.21770890229928},posterior=1.0,rate=0.004726513539326803,rate_95%_HPD={0.002166023450569638,0.008007352709970248},rate_median=0.004470615236147131,rate_range={0.0014716180080025967,0.01327507419540788}]:9.686302763151557)[&CAheight_95%_HPD={0.0,30.43470055217037},CAheight_mean=21.64298459891413,CAheight_median=23.233340899255182,CAheight_range={0.0,40.913083188741155},height=24.04767160297851,height_95%_HPD={17.250939204902267,31.536240149394786},height_median=23.735326196129392,height_range={12.95396359939781,40.913083188741155},length=17.032729272479816,length_95%_HPD={10.956362310149217,23.653790330145654},length_median=16.684386290646444,length_range={7.027476212158831,36.62594512589013},posterior=1.0,rate=0.010918638416356364,rate_95%_HPD={0.0075847151771629645,0.014085060278241052},rate_median=0.011036713256542286,rate_range={0.004100884843571275,0.016292182628378414}]:17.03272927247974,96[&height=5.878444445947714E-14,height_95%_HPD={2.8421709430404007E-14,8.526512829121202E-14},height_median=5.6843418860808015E-14,height_range={0.0,1.7053025658242404E-13},length=41.0804008754582,length_95%_HPD={31.117636836059773,52.0955617981825},length_median=40.5508134191582,length_range={26.294640008633593,66.2568496333261},rate=0.003251624335786748,rate_95%_HPD={0.0022392204955697047,0.004293228377121912},rate_median=0.0032247511078270035,rate_range={0.001620824116910892,0.0061347416515645315}]:41.080400875458196)[&CAheight_95%_HPD={0.0,50.5375601944626},CAheight_mean=36.97249771801768,CAheight_median=39.86858264118399,CAheight_range={0.0,66.25684963332615},height=41.08040087545825,height_95%_HPD={31.117636836059802,52.09556179818256},height_median=40.55081341915826,height_range={26.29464000863365,66.25684963332615},length=13.859415177978326,length_95%_HPD={8.25453342838314,20.155264300322145},length_median=13.580395046044714,length_range={4.7294341778310525,33.088388444046444},posterior=1.0,rate=0.01025101516131237,rate_95%_HPD={0.006495089681312204,0.013529071777217818},rate_median=0.01032546157175676,rate_range={0.004236629964248439,0.01680966774250452}]:13.861044390871193,(84[&height=5.872234006125508E-14,height_95%_HPD={2.8421709430404007E-14,8.526512829121202E-14},height_median=5.6843418860808015E-14,height_range={0.0,1.7053025658242404E-13},length=20.00568520957176,length_95%_HPD={10.583755231194601,30.841539548169152},length_median=19.389340354613353,length_range={6.070002379356509,48.74873909250408},rate=0.0028750543439996254,rate_95%_HPD={0.0015137937121925949,0.004669690595435304},rate_median=0.0027518880166345376,rate_range={8.421308660438168E-4,0.008440440513406271}]:20.005685209571748,108[&height=5.872234006125508E-14,height_95%_HPD={2.8421709430404007E-14,8.526512829121202E-14},height_median=5.6843418860808015E-14,height_range={0.0,1.7053025658242404E-13},length=20.00568520957176,length_95%_HPD={10.583755231194601,30.841539548169152},length_median=19.389340354613353,length_range={6.070002379356509,48.74873909250408},rate=0.004178106707047934,rate_95%_HPD={0.002138649392740053,0.006725815272650119},rate_median=0.003993314479312616,rate_range={0.0013253911370817834,0.014108254579308399}]:20.005685209571748)[&CAheight_95%_HPD={0.0,29.386727533364876},CAheight_mean=18.005183372009213,CAheight_median=18.64314634693531,CAheight_range={0.0,48.74873909250414},height=20.00568520957181,height_95%_HPD={10.583755231194658,30.84153954816921},height_median=19.389340354613438,height_range={6.070002379356566,48.74873909250414},length=34.88937815287365,length_95%_HPD={22.051901616709046,48.07513819604657},length_median=34.746062696280546,length_range={12.716797853821447,68.13076275909016},posterior=1.0,rate=0.003933817666308284,rate_95%_HPD={0.002414184550239453,0.0055902591365772965},rate_median=0.0038069525267305495,rate_range={0.0017341187209382804,0.010105528631169812}]:34.93576005675764)[&CAheight_95%_HPD={0.0,66.2267115626033},CAheight_mean=49.44748387174298,CAheight_median=53.48586882365967,CAheight_range={0.0,89.1451223130535},height=54.86726033613532,height_95%_HPD={43.28652231311253,68.01265124745824},height_median=54.20609047879625,height_range={36.97255906140347,89.1451223130535},length=6.764670602564144,length_95%_HPD={2.228124307695367,11.850430080419216},length_median=6.480715101777768,length_range={0.09359667034806307,20.829136529556052},posterior=0.9871486241250325,rate=0.006119246767107881,rate_95%_HPD={0.0023462605116831158,0.010614228711163437},rate_median=0.005772290919434986,rate_range={0.0012717452980238774,0.015092689705869657}]:6.677735277979856,(82[&height=5.874444501655445E-14,height_95%_HPD={2.8421709430404007E-14,8.526512829121202E-14},height_median=5.6843418860808015E-14,height_range={0.0,1.7053025658242404E-13},length=19.05155985282999,length_95%_HPD={9.37604958645639,29.051203460111168},length_median=18.564564117476067,length_range={6.297723068912006,49.50421417983097},rate=0.0030206890708231625,rate_95%_HPD={0.00149319967776985,0.004839209700470402},rate_median=0.0028702635130193445,rate_range={9.581189271464212E-4,0.008235440850583788}]:19.051559852829975,93[&height=5.874444501655445E-14,height_95%_HPD={2.8421709430404007E-14,8.526512829121202E-14},height_median=5.6843418860808015E-14,height_range={0.0,1.7053025658242404E-13},length=19.05155985282999,length_95%_HPD={9.37604958645639,29.051203460111168},length_median=18.564564117476067,length_range={6.297723068912006,49.50421417983097},rate=0.003541299191612178,rate_95%_HPD={0.001878492296868272,0.005716495960043708},rate_median=0.0033783465816461223,rate_range={0.0010131191400430716,0.009815714235803845}]:19.051559852829975)[&CAheight_95%_HPD={0.0,27.95011888979252},CAheight_mean=17.14646737062977,CAheight_median=17.857615500286357,CAheight_range={0.0,49.504214179831024},height=19.051559852830035,height_95%_HPD={9.376049586456446,29.051203460111225},height_median=18.564564117476152,height_range={6.2977230689120915,49.504214179831024},length=42.5196095747025,length_95%_HPD={28.974517775724706,56.086714686593595},length_median=42.106952537948786,length_range={19.926878471486987,71.95703300407588},posterior=1.0,rate=0.003576409699967648,rate_95%_HPD={0.0024258075309987336,0.0048982391948230895},rate_median=0.003514975045850087,rate_range={0.0017452501150504766,0.0075782256169299855}]:42.56762069147926)[&CAheight_95%_HPD={0.0,73.70994135578272},CAheight_mean=55.457467880300506,CAheight_median=59.97736259599449,CAheight_range={0.0,96.31324910055427},height=61.6191805443093,height_95%_HPD={49.35409937696329,75.85517755309193},height_median=60.837791460316396,height_range={44.68267017255849,96.31324910055427},length=5.7921442547768685,length_95%_HPD={2.2498962236658,9.890248264473954},length_median=5.5085269769136715,length_range={0.5574851697550969,21.780565415474754},posterior=1.0,rate=0.00525770316306734,rate_95%_HPD={0.00220494179316438,0.008939760128293525},rate_median=0.004947798327770286,rate_range={0.0012803965763390109,0.016292182628378414}]:5.805697340910285,((200[&height=5.858971032945882E-14,height_95%_HPD={2.8421709430404007E-14,8.526512829121202E-14},height_median=5.6843418860808015E-14,height_range={0.0,1.7053025658242404E-13},length=20.320269300094814,length_95%_HPD={11.391681473900519,29.834815288990086},length_median=19.954341739159673,length_range={8.772049045256011,44.94978393605251},rate=0.007190646117549943,rate_95%_HPD={0.0040130329424276885,0.010989289286842188},rate_median=0.006892522792225356,rate_range={0.0029999837202930443,0.014573201710959063}]:20.320269300094825,(493[&height=5.84602384484196E-14,height_95%_HPD={0.0,8.526512829121202E-14},height_median=5.6843418860808015E-14,height_range={0.0,1.7053025658242404E-13},length=0.1229676424845706,length_95%_HPD={0.009428587101496078,0.29111900929046897},length_median=0.10299908605347241,length_range={0.003591515814974855,1.3821897199402997},rate=0.002875674034386844,rate_95%_HPD={9.653899774709654E-4,0.005353572801952626},rate_median=0.002645036032688424,rate_range={6.306058199016537E-4,0.012478903824528778}]:0.12296764248457125,494[&height=5.84602384484196E-14,height_95%_HPD={0.0,8.526512829121202E-14},height_median=5.6843418860808015E-14,height_range={0.0,1.7053025658242404E-13},length=0.1229676424845706,length_95%_HPD={0.009428587101496078,0.29111900929046897},length_median=0.10299908605347241,length_range={0.003591515814974855,1.3821897199402997},rate=0.003292230256837028,rate_95%_HPD={0.001052641995099088,0.006078334745736015},rate_median=0.0030284757237454022,rate_range={7.177162812339046E-4,0.014391975061803801}]:0.12296764248457125)[&CAheight_95%_HPD={0.0,0.2786778698907142},CAheight_mean=0.11067128811464574,CAheight_median=0.09226390634114523,CAheight_range={0.0,1.3821897199403566},height=0.12296764248462971,height_95%_HPD={0.009428587101552921,0.29111900929055423},height_median=0.10299908605352925,height_range={0.0035915158150316984,1.3821897199403566},length=20.19730165761035,length_95%_HPD={11.293827113959338,29.737230122880845},length_median=19.832987179165116,length_range={8.66825439999306,44.80801816912992},posterior=1.0,rate=0.0028805595197701306,rate_95%_HPD={0.00152131806193981,0.004410996588471574},rate_median=0.0027713330829997776,rate_range={0.0010684363201874827,0.007081524197833334}]:20.197301657610254)[&CAheight_95%_HPD={0.0,28.73484099764059},CAheight_mean=18.28831010205866,CAheight_median=19.273992067275003,CAheight_range={0.0,44.94978393605257},height=20.320269300094882,height_95%_HPD={11.391681473900576,29.834815288990143},height_median=19.95434173915976,height_range={8.772049045256068,44.94978393605257},length=18.32385471321932,length_95%_HPD={8.832252373047538,27.82888134672376},length_median=17.975435669411752,length_range={3.8412035465931638,43.32653623249135},posterior=1.0,rate=0.005495511663787797,rate_95%_HPD={0.0028032001388717336,0.008516405316655287},rate_median=0.0052779630868832975,rate_range={0.0019571107564055642,0.014193239499084805}]:18.323854713219408,309[&height=5.865286734459989E-14,height_95%_HPD={2.8421709430404007E-14,8.526512829121202E-14},height_median=5.6843418860808015E-14,height_range={0.0,1.4210854715202004E-13},length=38.64412401331426,length_95%_HPD={26.3914881974124,51.30742169877172},length_median=38.25730415293111,length_range={19.750173240252025,72.28456363367229},rate=0.004153879160025564,rate_95%_HPD={0.0026778909732836907,0.005805629858738665},rate_median=0.004065094314937007,rate_range={0.0019179889663718634,0.008701829636092244}]:38.64412401331423)[&CAheight_95%_HPD={0.0,49.306607209020996},CAheight_mean=34.77984042143593,CAheight_median=37.3789278306424,CAheight_range={0.0,72.28456363367235},height=38.64412401331429,height_95%_HPD={26.391488197412457,51.307421698771776},height_median=38.25730415293117,height_range={19.750173240252053,72.28456363367235},length=28.778423354443362,length_95%_HPD={17.64732836445397,40.279155591010735},length_median=28.270433220559298,length_range={12.327908474475976,56.315668500648584},posterior=1.0,rate=0.008522333652059242,rate_95%_HPD={0.005244776152638435,0.012311475069052296},rate_median=0.00835890416599835,rate_range={0.0039047944950376893,0.01546660215058323}]:28.780753871905297)[&CAheight_95%_HPD={0.0,80.02170832497357},CAheight_mean=60.68261483879918,CAheight_median=65.60013280929928,CAheight_range={0.0,108.79754769652246},height=67.41070890431338,height_95%_HPD={54.30636624334424,82.11789888381989},height_median=66.45185900808313,height_range={49.491282144401254,108.79754769652246},length=4.222791463803521,length_95%_HPD={1.559682648972128,7.269264946819561},length_median=4.0146039761349925,length_range={0.6226318589485373,13.568908462959385},posterior=0.9959631124773156,rate=0.00501988563350522,rate_95%_HPD={0.0021609697948797827,0.00868015199486262},rate_median=0.004728442802978269,rate_range={0.0012628542560256806,0.014622731196832679}]:7.546672162083098)[&CAheight_95%_HPD={0.0,90.34397144014389},CAheight_mean=67.47464493940936,CAheight_median=72.56843969817601,CAheight_range={0.0,125.90130007694738},height=72.60692430000596,height_95%_HPD={60.655553308629294,87.0239104954236},height_median=71.63038924987453,height_range={55.704127016514065,111.60419729696426},length=2.3068536828365156,length_95%_HPD={0.5843553786297946,4.382969443643049},length_median=2.1346353991635993,length_range={0.06072120791239399,10.109979356751467},posterior=0.6545683493203955,rate=0.0035677983126290278,rate_95%_HPD={0.0013992449775924183,0.006312772316311514},rate_median=0.003334889964152676,rate_range={8.937407193669932E-4,0.01166643180895497}]:1.5122362421294469,((((((((((19[&height=5.898970475868564E-14,height_95%_HPD={2.8421709430404007E-14,1.1368683772161603E-13},height_median=5.6843418860808015E-14,height_range={0.0,1.7053025658242404E-13},length=23.596749462757995,length_95%_HPD={14.860780203856962,33.12861850381515},length_median=23.28243163344348,length_range={9.979052121576586,43.63563122092711},rate=0.002891831310176907,rate_95%_HPD={0.001787630898689209,0.004096415198587632},rate_median=0.002834407418391925,rate_range={0.0011661934281150504,0.006284741489561832}]:27.245489873489067,(293[&height=5.884760147461822E-14,height_95%_HPD={0.0,1.1368683772161603E-13},height_median=5.6843418860808015E-14,height_range={0.0,1.9895196601282805E-13},length=14.268679798335771,length_95%_HPD={7.8593245931556055,20.86298400783869},length_median=13.988732234481176,length_range={5.495857700452859,30.048967904480065},rate=0.004211294412444889,rate_95%_HPD={0.00224390256624766,0.006329950447959063},rate_median=0.004049874813104333,rate_range={0.001519471129175671,0.009348034702775303}]:14.268679798335777,325[&height=5.884760147461822E-14,height_95%_HPD={0.0,1.1368683772161603E-13},height_median=5.6843418860808015E-14,height_range={0.0,1.9895196601282805E-13},length=14.268679798335771,length_95%_HPD={7.8593245931556055,20.86298400783869},length_median=13.988732234481176,length_range={5.495857700452859,30.048967904480065},rate=0.0025677512160424865,rate_95%_HPD={0.0014013086621796405,0.003911809443710669},rate_median=0.002479508286125581,rate_range={9.304114207932712E-4,0.00645343062855743}]:14.268679798335777)[&CAheight_95%_HPD={0.0,20.15745627786697},CAheight_mean=12.84185937918289,CAheight_median=13.518755122426882,CAheight_range={0.0,30.048967904480094},height=14.268679798335835,height_95%_HPD={7.859324593155662,20.86298400783872},height_median=13.988732234481233,height_range={5.495857700452916,30.048967904480094},length=12.607577723793096,length_95%_HPD={4.846733117476674,19.775468230695424},length_median=12.359037439019005,length_range={2.8749008249581323,31.645311741852566},posterior=1.0,rate=0.003244765086751317,rate_95%_HPD={0.0015714586550678992,0.005544995470980832},rate_median=0.0030207350689105627,rate_range={0.001157828769741695,0.008557989745972334}]:12.976810075153292)[&CAheight_95%_HPD={0.0,35.03100115139148},CAheight_mean=24.521031701412618,CAheight_median=26.250122979245816,CAheight_range={0.0,49.14908167419702},height=25.3903322774488,height_95%_HPD={17.723494740384552,33.66866079859511},height_median=24.98025959373723,height_range={12.628577515319023,40.60533532407604},length=3.5489165562530802,length_95%_HPD={0.31496033214227737,7.605373189275156},length_median=3.155135703574757,length_range={8.234700727882682E-4,16.813373220334313},posterior=0.3559497796377912,rate=0.0028755113661870658,rate_95%_HPD={9.866302771147247E-4,0.005149287639931011},rate_median=0.0026509809558402635,rate_range={7.688970311502314E-4,0.011147355827135013}]:2.5241336902470337,20[&height=5.868339323525141E-14,height_95%_HPD={2.8421709430404007E-14,1.1368683772161603E-13},height_median=5.6843418860808015E-14,height_range={0.0,1.7053025658242404E-13},length=29.122026944090948,length_95%_HPD={20.505453974922062,38.6736339836587},length_median=28.74012886424137,length_range={13.855995271904504,57.465358183830205},rate=0.0035897528320801087,rate_95%_HPD={0.002450900689939233,0.004903088547565949},rate_median=0.0035310848698322985,rate_range={0.0016704767268377757,0.007372865247964947}]:29.7696235637361)[&CAheight_95%_HPD={0.0,37.48339375959503},CAheight_mean=26.792760436133463,CAheight_median=28.726243620884873,CAheight_range={0.0,57.46535818383032},height=28.85823746041973,height_95%_HPD={21.24033908878593,37.96238563687277},height_median=28.41244732418872,height_range={17.583193879202128,45.01934744711696},length=4.578028169941443,length_95%_HPD={0.3558039803204167,9.28391447913549},length_median=4.1867578418635105,length_range={0.004272390017291627,16.864291927020588},posterior=0.363875412021777,rate=0.0029018935425452414,rate_95%_HPD={9.996094528169199E-4,0.005379734991334632},rate_median=0.0026507559120023763,rate_range={7.791964991576533E-4,0.012213093239146247}]:4.673519387438702,(153[&height=5.887707474835072E-14,height_95%_HPD={2.8421709430404007E-14,1.1368683772161603E-13},height_median=5.6843418860808015E-14,height_range={0.0,1.7053025658242404E-13},length=24.953657553649013,length_95%_HPD={14.346323048732387,35.74165490576203},length_median=24.49271054706628,length_range={9.979052121576586,48.75924941368001},rate=0.003576355405705336,rate_95%_HPD={0.0022121657339018797,0.005152061994923844},rate_median=0.003487098596071451,rate_range={0.0017354376882115607,0.008732692413875915}]:32.785830627234176,276[&height=5.87297083796882E-14,height_95%_HPD={0.0,8.526512829121202E-14},height_median=5.6843418860808015E-14,height_range={0.0,1.7053025658242404E-13},length=32.77993318229213,length_95%_HPD={21.994412836827593,43.79066901640951},length_median=32.68407479286864,length_range={15.111989515210752,61.298558423965005},rate=0.0028485941697223094,rate_95%_HPD={0.0019456226832620098,0.003784173381539481},rate_median=0.0028048799432539738,rate_range={0.0014788615849834399,0.005387726265299241}]:32.785830627234176)[&CAheight_95%_HPD={0.0,41.63912370483604},CAheight_mean=29.50735684697015,CAheight_median=31.964177741363955,CAheight_range={0.0,61.29855842396512},height=28.47025099264257,height_95%_HPD={19.005921615476268,37.513750754667456},height_median=28.20022944113677,height_range={15.111989515210809,47.1643091168487},length=5.419472784364076,length_95%_HPD={0.605237672765611,10.89322631497572},length_median=4.892279829396998,length_range={0.07392388621448731,19.36419747494253},posterior=0.3055442391022555,rate=0.002810744388054001,rate_95%_HPD={9.738974339133592E-4,0.0049690458997907316},rate_median=0.00258960149882603,rate_range={7.62071587674247E-4,0.010990841313297599}]:1.65731232394063)[&CAheight_95%_HPD={0.0,42.391736929457466},CAheight_mean=30.99894346270699,CAheight_median=33.33719504859516,CAheight_range={0.0,61.29855842396512},height=34.44314295117486,height_95%_HPD={26.01149290597587,43.60782557088825},height_median=33.929486761468496,height_range={22.302103430464115,61.29855842396512},length=7.050731361574463,length_95%_HPD={2.2914416416450365,12.713944191945046},length_median=6.659948982402426,length_range={0.7473097768268531,23.806510681319935},posterior=1.0,rate=0.0027018872225336578,rate_95%_HPD={0.0010691130964119381,0.004690441110598901},rate_median=0.0025060483006654455,rate_range={7.673447191130884E-4,0.009815630092429679}]:7.4341978729985385,(118[&height=5.872023482741704E-14,height_95%_HPD={0.0,8.526512829121202E-14},height_median=5.6843418860808015E-14,height_range={0.0,1.7053025658242404E-13},length=21.961937660330765,length_95%_HPD={14.631821795927578,30.18550818032233},length_median=21.588448092685383,length_range={10.520657334394315,45.25612362980257},rate=0.0021582980478233476,rate_95%_HPD={0.0013113460788100732,0.003063289387778454},rate_median=0.0021130728829003576,rate_range={9.028265936919996E-4,0.004616735310834744}]:21.961937660330783,((185[&height=5.859602603097292E-14,height_95%_HPD={2.8421709430404007E-14,1.1368683772161603E-13},height_median=5.6843418860808015E-14,height_range={0.0,1.7053025658242404E-13},length=7.72169178089678,length_95%_HPD={4.220450957328637,11.825244668206267},length_median=7.457155989877663,length_range={3.199407100088706,20.99026890180218},rate=0.004071069168638355,rate_95%_HPD={0.002078391871974954,0.006279571689709359},rate_median=0.003934166450024252,rate_range={0.001231463855753583,0.009217358877239724}]:7.739701036189824,191[&height=5.860128911556801E-14,height_95%_HPD={2.8421709430404007E-14,1.1368683772161603E-13},height_median=5.6843418860808015E-14,height_range={0.0,1.7053025658242404E-13},length=7.738787748947708,length_95%_HPD={4.221037293592758,11.858903268239999},length_median=7.46671660746793,length_range={3.199407100088706,20.99026890180218},rate=0.0030546913487462506,rate_95%_HPD={0.0015233669144288926,0.004735072321903874},rate_median=0.0029549849181073062,rate_range={8.080111457584998E-4,0.007763980169560677}]:7.739701036189824)[&CAheight_95%_HPD={0.0,11.378271931860098},CAheight_mean=6.96575673071441,CAheight_median=7.227772437811552,CAheight_range={0.0,20.99026890180224},height=7.718084485459042,height_95%_HPD={4.211566768659594,11.808094431046186},height_median=7.452285216953783,height_range={3.199407100088763,20.99026890180224},length=2.306931085772166,length_95%_HPD={0.4842786449873131,4.636874495618258},length_median=2.091562870941118,length_range={0.10677514002335897,10.472354170600767},posterior=0.9913336543090997,rate=0.0031275066996345156,rate_95%_HPD={0.0010785942032895278,0.00556542072245837},rate_median=0.0028989593058656705,rate_range={8.034764381964502E-4,0.012142722243304779}]:2.28693842349787,331[&height=5.868444585217044E-14,height_95%_HPD={0.0,8.526512829121202E-14},height_median=5.6843418860808015E-14,height_range={0.0,1.9895196601282805E-13},length=10.007716917152559,length_95%_HPD={5.974401656499168,14.580346755326758},length_median=9.751462090362196,length_range={3.6653400070539135,23.101167664580203},rate=0.0029302888617484244,rate_95%_HPD={0.0015837317705598038,0.004366593438147513},rate_median=0.0028540391866135354,rate_range={0.0010365047980199103,0.006830196203664119}]:10.026639459687694)[&CAheight_95%_HPD={0.0,13.985388024441505},CAheight_mean=9.024008934736475,CAheight_median=9.459504754017416,CAheight_range={0.0,23.10116766458026},height=10.026639459687752,height_95%_HPD={6.002152144682071,14.580346755326815},height_median=9.767789659945151,height_range={4.931000817224998,23.10116766458026},length=11.935298200643134,length_95%_HPD={5.453316722674373,18.718317183485283},length_median=11.54496882182292,length_range={3.5771045880004237,30.569894431702153},posterior=1.0,rate=0.003824317918415736,rate_95%_HPD={0.001843992604592976,0.006226270502263806},rate_median=0.0036279046998837607,rate_range={0.001278755349463734,0.008766029748300756}]:11.935298200643091)[&CAheight_95%_HPD={0.0,28.918725661408814},CAheight_mean=19.765817098316493,CAheight_median=20.992700191121514,CAheight_range={0.0,45.2561236298026},height=21.961937660330843,height_95%_HPD={14.631821795927664,30.185508180322387},height_median=21.588448092685383,height_range={10.5206573343944,45.2561236298026},length=19.744597924108998,length_95%_HPD={11.352422885611617,28.574776974361953},length_median=19.456974775618704,length_range={6.281755040715495,39.481390413422986},posterior=1.0,rate=0.0031734716662667676,rate_95%_HPD={0.00182224119056457,0.0047392083803785385},rate_median=0.0030614842929942952,rate_range={0.00125166686880269,0.007733366842328852}]:19.91540316384256)[&CAheight_95%_HPD={0.0,50.19844717998029},CAheight_mean=37.68974632823926,CAheight_median=40.66660587254495,CAheight_range={0.0,71.27560869709977},height=41.308754162910304,height_95%_HPD={32.99153075969204,50.80762420883022},height_median=40.76419994416838,height_range={29.187590680656882,66.34654557155213},length=2.3104578750796017,length_95%_HPD={0.30196168953540337,5.028406954580703},length_median=2.0090220915208192,length_range={0.04062065026383266,11.060984060169261},posterior=0.8273397281582163,rate=0.002788538991930903,rate_95%_HPD={9.266506836077566E-4,0.005106211059035005},rate_median=0.002551850837784443,rate_range={6.668313214787613E-4,0.014114523588742678}]:2.141340492692514,((((((59[&height=5.886339072840349E-14,height_95%_HPD={0.0,1.1368683772161603E-13},height_median=5.6843418860808015E-14,height_range={0.0,1.9895196601282805E-13},length=21.850362780726407,length_95%_HPD={13.402619043678072,30.540621899436644},length_median=21.72684380449087,length_range={8.802078111857469,39.96067879874221},rate=0.002466648979742111,rate_95%_HPD={0.0014006655376857544,0.003679820821651242},rate_median=0.0023856217869339257,rate_range={8.986078971493769E-4,0.006087532860051564}]:21.869181717105963,265[&height=5.88644433453225E-14,height_95%_HPD={0.0,1.1368683772161603E-13},height_median=5.6843418860808015E-14,height_range={0.0,1.9895196601282805E-13},length=21.85934000500133,length_95%_HPD={13.387276861348255,30.524513836903736},length_median=21.742084031370013,length_range={8.802078111857469,39.96067879874221},rate=0.0026130332697306704,rate_95%_HPD={0.0016114848039480278,0.0037420623388668534},rate_median=0.00253385753450532,rate_range={0.0012239041968160832,0.006134960450255891}]:21.869181717105963)[&CAheight_95%_HPD={0.0,29.128807892612002},CAheight_mean=19.682336440237982,CAheight_median=21.15487787043611,CAheight_range={0.0,39.960678798742265},height=21.80500343828683,height_95%_HPD={13.462736693053586,30.54109351630271},height_median=21.689815137649674,height_range={8.802078111857526,39.960678798742265},length=4.146437465907183,length_95%_HPD={0.18875530359611048,9.769492893073703},length_median=3.4824049584906334,length_range={0.0018416982832150097,24.29047311593149},posterior=0.9784452427687863,rate=0.0026300929647762148,rate_95%_HPD={7.88291231492099E-4,0.004932965109601953},rate_median=0.002396057114793547,rate_range={6.075456589383259E-4,0.013756387502643339}]:4.066266207297236,317[&height=5.881286511629062E-14,height_95%_HPD={2.8421709430404007E-14,1.1368683772161603E-13},height_median=5.6843418860808015E-14,height_range={0.0,1.9895196601282805E-13},length=25.906171163683915,length_95%_HPD={17.31381877933765,34.580136439810275},length_median=25.660299410084264,length_range={12.060123877496608,47.3504844215212},rate=0.00404536584224215,rate_95%_HPD={0.002668001626299746,0.005572491125878048},rate_median=0.003966053284492461,rate_range={0.001986871696463911,0.007717899408264539}]:25.9354479244032)[&CAheight_95%_HPD={0.0,33.15685534286695},CAheight_mean=23.341989580574396,CAheight_median=25.127834197534128,CAheight_range={0.0,47.35048442152129},height=25.911439420320004,height_95%_HPD={17.41132177550591,34.562871768333565},height_median=25.663423613502147,height_range={12.277841886005405,47.35048442152129},length=4.969644742672107,length_95%_HPD={0.8202993463468147,10.137387895655024},length_median=4.487975841770748,length_range={0.13960393876175203,18.796559209155163},posterior=0.9952594348357469,rate=0.0026001529539319743,rate_95%_HPD={8.647149957700283E-4,0.004771699458874539},rate_median=0.0023735584069788968,rate_range={6.407751394320434E-4,0.013237263967750811}]:4.947166939067955,(126[&height=5.86181309862723E-14,height_95%_HPD={2.8421709430404007E-14,1.1368683772161603E-13},height_median=5.6843418860808015E-14,height_range={0.0,1.9895196601282805E-13},length=18.03369651832116,length_95%_HPD={10.701581628978147,26.475687161896758},length_median=17.72971451512771,length_range={6.533581131230505,42.30842744316814},rate=0.004089575027175183,rate_95%_HPD={0.0023111598679666358,0.006059153222136955},rate_median=0.003949419037556597,rate_range={0.001491379252366691,0.009651617831765545}]:18.033696518321165,132[&height=5.86181309862723E-14,height_95%_HPD={2.8421709430404007E-14,1.1368683772161603E-13},height_median=5.6843418860808015E-14,height_range={0.0,1.9895196601282805E-13},length=18.03369651832116,length_95%_HPD={10.701581628978147,26.475687161896758},length_median=17.72971451512771,length_range={6.533581131230505,42.30842744316814},rate=0.004949304982657683,rate_95%_HPD={0.0028098453085625267,0.007318285264672831},rate_median=0.0047667801059775175,rate_range={0.0018890123077941045,0.0128095765063791}]:18.033696518321165)[&CAheight_95%_HPD={0.0,25.008865471594675},CAheight_mean=16.23038697680715,CAheight_median=17.16666359750272,CAheight_range={0.0,42.3084274431682},height=18.03369651832122,height_95%_HPD={10.701581628978204,26.475687161896815},height_median=17.72971451512774,height_range={6.533581131230562,42.3084274431682},length=12.838430975076863,length_95%_HPD={5.893433536945622,20.27770754034151},length_median=12.556111805895426,length_range={3.3477598063129506,32.403688772289144},posterior=1.0,rate=0.004511616473628054,rate_95%_HPD={0.0021943431189877273,0.0075171418303758035},rate_median=0.0042246756398808104,rate_range={0.0015038472039122029,0.013750955676253592}]:12.848918345149993)[&CAheight_95%_HPD={0.0,38.01179830802482},CAheight_mean=27.79445631574235,CAheight_median=29.987128226972175,CAheight_range={0.0,52.83512993485547},height=30.88339788912083,height_95%_HPD={23.012253901463765,39.418753272072905},height_median=30.56137478931589,height_range={15.2487158927525,52.83512993485547},length=4.246342698696162,length_95%_HPD={0.8743196344284456,8.472616580687628},length_median=3.8471263538662015,length_range={0.24098309448177702,18.741680153292293},posterior=0.999592607681197,rate=0.0029318472234342516,rate_95%_HPD={0.0010196790342803799,0.0053389902688778185},rate_median=0.002706067005374499,rate_range={7.104986394926696E-4,0.013206483462977895}]:4.665530081578385,((60[&height=5.84718172345288E-14,height_95%_HPD={2.8421709430404007E-14,1.1368683772161603E-13},height_median=5.6843418860808015E-14,height_range={0.0,1.7053025658242404E-13},length=31.733285330392345,length_95%_HPD={23.466943779724573,40.371172309737375},length_median=31.41007514810849,length_range={18.069798242954278,54.8729958054256},rate=0.0026981544082209877,rate_95%_HPD={0.0018082712476917625,0.003682812886244431},rate_median=0.0026593839286855794,rate_range={0.0013009331861380548,0.0056813262077499895}]:32.182819050480155,(130[&height=5.838445003025031E-14,height_95%_HPD={0.0,1.1368683772161603E-13},height_median=5.6843418860808015E-14,height_range={0.0,1.7053025658242404E-13},length=22.552508423780196,length_95%_HPD={14.963659439128378,30.41129306862439},length_median=22.338311375635016,length_range={11.418988340124713,41.986048587866094},rate=0.003075143682431287,rate_95%_HPD={0.0019305335254734314,0.004307121827934354},rate_median=0.003002035648982113,rate_range={0.0012071936719935603,0.0066067020217980815}]:22.55250842378019,(318[&height=5.844444919463434E-14,height_95%_HPD={0.0,1.1368683772161603E-13},height_median=5.6843418860808015E-14,height_range={0.0,1.7053025658242404E-13},length=13.069177704954425,length_95%_HPD={6.892222861493877,19.600768626606595},length_median=12.796060653482215,length_range={3.584340949818113,35.09205657615786},rate=0.0034805607810327686,rate_95%_HPD={0.001762661587556955,0.005469878662969933},rate_median=0.0033239626817247736,rate_range={9.609534041771604E-4,0.012800209334598167}]:13.06917770495443,489[&height=5.844444919463434E-14,height_95%_HPD={0.0,1.1368683772161603E-13},height_median=5.6843418860808015E-14,height_range={0.0,1.7053025658242404E-13},length=13.069177704954425,length_95%_HPD={6.892222861493877,19.600768626606595},length_median=12.796060653482215,length_range={3.584340949818113,35.09205657615786},rate=0.0035283749643282955,rate_95%_HPD={0.0017818063857559258,0.005510097226371103},rate_median=0.0033710067224308536,rate_range={0.0012142410795451843,0.012070813991259956}]:13.06917770495443)[&CAheight_95%_HPD={0.0,18.690774579346566},CAheight_mean=11.76230349693264,CAheight_median=12.356349027796284,CAheight_range={0.0,35.09205657615789},height=13.06917770495449,height_95%_HPD={6.892222861493934,19.600768626606623},height_median=12.796060653482243,height_range={3.5843409498181984,35.09205657615789},length=9.483330718825792,length_95%_HPD={3.5089534362532504,16.08968074077032},length_median=9.165994985508064,length_range={1.599111484019204,26.47459394199305},posterior=1.0,rate=0.0034418979416616182,rate_95%_HPD={0.0013558481782277258,0.0058400890368721205},rate_median=0.003206256681351715,rate_range={9.293641128569194E-4,0.013086480522980596}]:9.483330718825757)[&CAheight_95%_HPD={0.0,29.16234640969884},CAheight_mean=20.29733275392455,CAheight_median=21.79698740926284,CAheight_range={0.0,41.98604858786612},height=22.552508423780246,height_95%_HPD={14.963659439128435,30.411293068624417},height_median=22.338311375635072,height_range={11.418988340124827,41.98604858786612},length=8.780825981385494,length_95%_HPD={3.014647549995118,15.425163439252856},length_median=8.39296297744437,length_range={0.9486002120711703,25.5010361158094},posterior=1.0,rate=0.0031340134343822456,rate_95%_HPD={0.0013625358301566587,0.005381823866282702},rate_median=0.0029231909706120144,rate_range={9.116348211638657E-4,0.01043954474435432}]:9.630310626699966)[&CAheight_95%_HPD={0.0,39.70232172592213},CAheight_mean=28.964644417919946,CAheight_median=31.295780838543124,CAheight_range={0.0,55.225197941635685},height=30.642805259410977,height_95%_HPD={22.74781414102398,39.14486716125137},height_median=30.29863855403022,height_range={18.069798242954334,54.87299580542572},length=2.308395351071653,length_95%_HPD={4.8658875167006954E-4,5.782122003197145},length_median=1.8932415324930645,length_range={4.8658875167006954E-4,15.533408008226502},posterior=0.46701974000962926,rate=0.002878415853314888,rate_95%_HPD={8.777528534796712E-4,0.005338560731175371},rate_median=0.002632069490497496,rate_range={6.977344508312102E-4,0.013818373002270288}]:1.1828554190462839,(209[&height=5.854865826961711E-14,height_95%_HPD={0.0,1.1368683772161603E-13},height_median=5.6843418860808015E-14,height_range={0.0,1.7053025658242404E-13},length=21.84092751349263,length_95%_HPD={13.913139465547914,30.203961634034698},length_median=21.588530538438874,length_range={10.007661103001652,43.54555589603967},rate=0.004962300174576239,rate_95%_HPD={0.0031850705897605264,0.007044671791854406},rate_median=0.004834159136018966,rate_range={0.002116666742902218,0.009651778579841046}]:21.840927513492623,405[&height=5.854865826961711E-14,height_95%_HPD={0.0,1.1368683772161603E-13},height_median=5.6843418860808015E-14,height_range={0.0,1.7053025658242404E-13},length=21.84092751349263,length_95%_HPD={13.913139465547914,30.203961634034698},length_median=21.588530538438874,length_range={10.007661103001652,43.54555589603967},rate=0.003428015912985811,rate_95%_HPD={0.002008146441982922,0.004969462867213587},rate_median=0.0033393301781382153,rate_range={0.001373325671466966,0.007971957297819625}]:21.840927513492623)[&CAheight_95%_HPD={0.0,28.91279463768626},CAheight_mean=19.656907562808435,CAheight_median=20.982827789493854,CAheight_range={0.0,43.54555589603976},height=21.84092751349268,height_95%_HPD={13.913139465548,30.203961634034727},height_median=21.58853053843896,height_range={10.007661103001738,43.54555589603976},length=10.054104376817556,length_95%_HPD={3.624205161495695,16.955699527885344},length_median=9.655296429671523,length_range={1.5884694342533408,29.264169798138255},posterior=1.0,rate=0.0036291410399897288,rate_95%_HPD={0.0016094537388628113,0.0061601205930127325},rate_median=0.0033989603546600512,rate_range={0.0010762651659645872,0.013089721928986935}]:11.524746956033816)[&CAheight_95%_HPD={0.0,40.69204321355221},CAheight_mean=30.02921823778157,CAheight_median=32.40807302467428,CAheight_range={0.0,56.71624646853462},height=32.75904162714645,height_95%_HPD={25.06226298351777,40.912753103432124},height_median=32.36831332567749,height_range={19.994080147754858,56.71624646853462},length=2.35547323130261,length_95%_HPD={0.1104598287763281,5.178822431560519},length_median=2.0572202322185547,length_range={0.0031981686021254063,13.060899865124924},posterior=0.6607162697677864,rate=0.0030219811508462443,rate_95%_HPD={9.920680087661413E-4,0.005567647903282254},rate_median=0.0027718151908232664,rate_range={7.565391271247065E-4,0.012165808666089966}]:2.182470475523104)[&CAheight_95%_HPD={0.0,42.919580175297625},CAheight_mean=31.993448940411465,CAheight_median=34.51793292802438,CAheight_range={0.0,60.565482697665686},height=35.14335488689423,height_95%_HPD={27.854929511837582,43.599159765981454},height_median=34.733863721630854,height_range={24.111264358098538,58.50475597207861},length=3.2364846115016377,length_95%_HPD={0.6181807402086577,6.4804256352838365},length_median=2.9612046080357572,length_range={0.04482063450484475,13.685898817250632},posterior=0.7203436909744083,rate=0.0030560800774472345,rate_95%_HPD={0.0010304858059765939,0.005403594399573669},rate_median=0.002823679225999865,rate_range={8.197436394788672E-4,0.013452574710972798}]:2.3410279305620136,(260[&height=5.852129022972265E-14,height_95%_HPD={2.8421709430404007E-14,1.1368683772161603E-13},height_median=5.6843418860808015E-14,height_range={0.0,1.9895196601282805E-13},length=24.08429419495408,length_95%_HPD={14.256194829757163,34.950405773499284},length_median=23.886023186448682,length_range={8.547017317866903,45.34601579725984},rate=0.003485653647497035,rate_95%_HPD={0.002043705451576427,0.005153984985751388},rate_median=0.003356989806244167,rate_range={0.0015503792840023756,0.01025042174817556}]:24.084294194954094,477[&height=5.852129022972265E-14,height_95%_HPD={2.8421709430404007E-14,1.1368683772161603E-13},height_median=5.6843418860808015E-14,height_range={0.0,1.9895196601282805E-13},length=24.08429419495408,length_95%_HPD={14.256194829757163,34.950405773499284},length_median=23.886023186448682,length_range={8.547017317866903,45.34601579725984},rate=0.003455263716773126,rate_95%_HPD={0.001964766833524052,0.005133662567267496},rate_median=0.003319583644982132,rate_range={0.001623973511468614,0.010159114045611909}]:24.084294194954094)[&CAheight_95%_HPD={0.0,32.89743410168916},CAheight_mean=21.675945053763442,CAheight_median=23.15183245119576,CAheight_range={0.0,45.346015797259895},height=24.08429419495415,height_95%_HPD={14.256194829757192,34.95040577349934},height_median=23.88602318644874,height_range={8.547017317866931,45.346015797259895},length=12.647587720658262,length_95%_HPD={4.81008687388379,21.420944958059636},length_median=12.184321610107474,length_range={2.3832648449762814,35.29529448712873},posterior=1.0,rate=0.0030821177357673556,rate_95%_HPD={0.001404494491918633,0.005275453289932105},rate_median=0.002874039168276932,rate_range={9.059779612538389E-4,0.009782744487480448}]:13.804878680657463)[&CAheight_95%_HPD={0.0,45.62846292629659},CAheight_mean=34.10038188108361,CAheight_median=36.8865432500144,CAheight_range={0.0,61.58285401686845},height=37.85865531848857,height_95%_HPD={29.520609688325862,47.00599419872984},height_median=37.4731933015147,height_range={24.598517548335565,61.58285401686845},length=4.038537579943525,length_95%_HPD={0.8938543195224327,7.894448164685485},length_median=3.7185026220034842,length_range={0.029716969860999143,15.253526571287011},posterior=0.992518795600163,rate=0.0031329006057158617,rate_95%_HPD={0.0011093912059966136,0.005575714918522008},rate_median=0.002902777145907774,rate_range={6.722574883515048E-4,0.011597890568483007}]:4.411779924235553,((((116[&height=5.849076433907112E-14,height_95%_HPD={0.0,1.1368683772161603E-13},height_median=5.6843418860808015E-14,height_range={0.0,1.9895196601282805E-13},length=20.008058820444568,length_95%_HPD={11.582515373973365,28.988313290630828},length_median=19.727625415889946,length_range={6.714750961817174,38.019441424070635},rate=0.004401301371640768,rate_95%_HPD={0.0025343308005684657,0.006586087819770439},rate_median=0.004228435750961881,rate_range={0.0018569194201682167,0.012489459227003473}]:20.151909936768522,301[&height=5.855076350345515E-14,height_95%_HPD={0.0,1.1368683772161603E-13},height_median=5.6843418860808015E-14,height_range={0.0,1.9895196601282805E-13},length=20.121865641147703,length_95%_HPD={11.548533437424481,29.283681747245936},length_median=19.815393821570353,length_range={6.714750961817174,38.33677905451901},rate=0.0028884673460615627,rate_95%_HPD={0.0016469644009704395,0.004233644751327776},rate_median=0.002795611393411836,rate_range={0.0012113651403415219,0.0069266763190187295}]:20.151909936768522)[&CAheight_95%_HPD={0.0,27.905952337197135},CAheight_mean=18.136786113885815,CAheight_median=19.246156997393,CAheight_range={0.0,38.33677905451904},height=19.851331837624297,height_95%_HPD={11.72667282134961,28.99157729291929},height_median=19.58500345079628,height_range={6.714750961817231,37.502940323046744},length=4.9380193806753585,length_95%_HPD={0.41166547636396444,10.285902172158842},length_median=4.462152834851793,length_range={0.0030774185538291476,20.510973135689454},posterior=0.9356320136291248,rate=0.0029799837305778338,rate_95%_HPD={0.001077435457851133,0.005326421709743826},rate_median=0.0027592362535550767,rate_range={7.634760079995776E-4,0.01248594044064781}]:4.620169016480951,(165[&height=5.847392246836684E-14,height_95%_HPD={0.0,1.1368683772161603E-13},height_median=5.6843418860808015E-14,height_range={0.0,1.7053025658242404E-13},length=10.38754779809054,length_95%_HPD={5.067833808544123,16.178278316006896},length_median=10.097344628995756,length_range={3.5164802454393964,22.799264192487243},rate=0.0023301516838664786,rate_95%_HPD={0.001115276279156129,0.0037260805061589864},rate_median=0.0022259777034044025,rate_range={8.234530481712007E-4,0.007002125804260875}]:10.387547798090562,263[&height=5.847392246836684E-14,height_95%_HPD={0.0,1.1368683772161603E-13},height_median=5.6843418860808015E-14,height_range={0.0,1.7053025658242404E-13},length=10.38754779809054,length_95%_HPD={5.067833808544123,16.178278316006896},length_median=10.097344628995756,length_range={3.5164802454393964,22.799264192487243},rate=0.003917406628806545,rate_95%_HPD={0.0019469351806373249,0.006316516603287563},rate_median=0.0037307570997703815,rate_range={0.0014457948533138274,0.00935153453400922}]:10.387547798090562)[&CAheight_95%_HPD={0.0,15.47614374772158},CAheight_mean=9.348827642286754,CAheight_median=9.687357103482327,CAheight_range={0.0,22.799264192487243},height=10.38754779809062,height_95%_HPD={5.067833808544208,16.178278316006953},height_median=10.097344628995785,height_range={3.5164802454394817,22.799264192487243},length=14.213390893404672,length_95%_HPD={6.461632681391222,22.85085910185333},length_median=13.968362565271292,length_range={2.498546085938159,30.67757041685428},posterior=1.0,rate=0.0027886823093594623,rate_95%_HPD={0.0013047403865945743,0.004632500403282191},rate_median=0.0025873442351640775,rate_range={9.796708641453841E-4,0.012794434624046409}]:14.384531155158909)[&CAheight_95%_HPD={0.0,32.20019823378371},CAheight_mean=22.294953628768727,CAheight_median=23.910543317754502,CAheight_range={0.0,42.6382253358467},height=24.7684065330956,height_95%_HPD={16.614904781503725,33.69330140759925},height_median=24.478925535897332,height_range={12.593559115203163,42.6382253358467},length=5.226843296558394,length_95%_HPD={1.322947883074903,10.196758691217639},length_median=4.755268354557515,length_range={0.05280985311006248,24.090361233168835},posterior=0.9985556090515166,rate=0.002830797030139431,rate_95%_HPD={9.313360301243255E-4,0.005149912279502787},rate_median=0.0025995284958917654,rate_range={6.750519858972816E-4,0.012854646055729554}]:5.219293691411824,294[&height=5.853392163275086E-14,height_95%_HPD={2.8421709430404007E-14,1.1368683772161603E-13},height_median=5.6843418860808015E-14,height_range={0.0,1.7053025658242404E-13},length=29.988432352502837,length_95%_HPD={21.22792019932686,39.60379149410559},length_median=29.656340097434764,length_range={15.414753884597559,51.45425679543922},rate=0.002223196467107982,rate_95%_HPD={0.0015010852641542968,0.0030331600435180963},rate_median=0.0021900777298555045,rate_range={0.001194055465733358,0.0043058333424197395}]:29.991372644661297)[&CAheight_95%_HPD={0.0,38.01158287980223},CAheight_mean=26.9923353481051,CAheight_median=29.039241832090937,CAheight_range={0.0,51.45425679543928},height=29.991372644661354,height_95%_HPD={21.231027818227943,39.59770001722933},height_median=29.65803278754086,height_range={16.158312392763378,51.45425679543928},length=8.259706467425179,length_95%_HPD={2.4762506011112464,15.021594534399043},length_median=7.783979303481146,length_range={1.1129260129171428,25.473423371374736},posterior=1.0,rate=0.0024609549442852516,rate_95%_HPD={8.296356261274434E-4,0.004457680682316916},rate_median=0.0022446276533402082,rate_range={7.213758058030069E-4,0.011338489200167329}]:8.260382126729027,(139[&height=5.858971032945882E-14,height_95%_HPD={2.8421709430404007E-14,1.1368683772161603E-13},height_median=5.6843418860808015E-14,height_range={0.0,1.7053025658242404E-13},length=34.74873312030094,length_95%_HPD={27.17545719551663,43.176594365591114},length_median=34.299419189000844,length_range={23.043557576841238,58.28868790418335},rate=0.002544285816724452,rate_95%_HPD={0.0018497886347647906,0.0032427167868762075},rate_median=0.0025334665592854338,rate_range={0.0013029948730409868,0.004454926897014019}]:34.85557583728127,((((277[&height=5.891286372359733E-14,height_95%_HPD={0.0,1.1368683772161603E-13},height_median=5.6843418860808015E-14,height_range={0.0,1.9895196601282805E-13},length=26.923859319822146,length_95%_HPD={19.29534961781883,34.94453718417742},length_median=26.61956433178659,length_range={15.372837299216428,48.72142512428945},rate=0.006226467368610353,rate_95%_HPD={0.004275996000316042,0.008316790223860662},rate_median=0.006142484303377905,rate_range={0.003044225979476474,0.010538330018053429}]:27.460001027671392,326[&height=5.875391856882562E-14,height_95%_HPD={0.0,1.1368683772161603E-13},height_median=5.6843418860808015E-14,height_range={0.0,1.9895196601282805E-13},length=26.636995761903073,length_95%_HPD={19.293416433120512,34.45872771489081},length_median=26.36734484254464,length_range={15.372837299216428,48.15393116734404},rate=0.005647057725148207,rate_95%_HPD={0.0040217424655125894,0.007449443346755769},rate_median=0.005580839993106137,rate_range={0.0029360337363375792,0.009585323547766473}]:27.460001027671392)[&CAheight_95%_HPD={0.0,34.441468543718656},CAheight_mean=24.714092455190055,CAheight_median=26.62982634781889,CAheight_range={0.0,48.72142512428951},height=25.391746421684896,height_95%_HPD={18.513870939612502,32.89465986180119},height_median=25.12707110966781,height_range={15.372837299216457,45.803605260489405},length=2.131470589872959,length_95%_HPD={1.276443050812759E-4,5.033499087079861},length_median=1.8302924483298568,length_range={1.276443050812759E-4,16.64461395845936},posterior=0.3568756712714344,rate=0.003140903771930146,rate_95%_HPD={0.0010909363192278668,0.005714604822250041},rate_median=0.0029021586687049414,rate_range={6.956162012776115E-4,0.012718734882840449}]:0.7613617004169555,((279[&height=5.873602408120231E-14,height_95%_HPD={0.0,1.1368683772161603E-13},height_median=5.6843418860808015E-14,height_range={0.0,2.2737367544323206E-13},length=18.960992450340328,length_95%_HPD={12.823180135183975,25.44607526430258},length_median=18.71544351957587,length_range={9.925081313596081,35.54910758710557},rate=0.005082574446853756,rate_95%_HPD={0.003324479090929706,0.007034361685722254},rate_median=0.004989914452825434,rate_range={0.002207153840211538,0.009964457001730492}]:18.985930144130638,300[&height=5.876760258877285E-14,height_95%_HPD={0.0,1.1368683772161603E-13},height_median=5.6843418860808015E-14,height_range={0.0,2.2737367544323206E-13},length=18.981847733376892,length_95%_HPD={12.86027750591333,25.546045516591818},length_median=18.735356474109835,length_range={9.925081313596081,35.54910758710557},rate=0.004989404589210576,rate_95%_HPD={0.003332202226373531,0.006903961335394536},rate_median=0.004904245133770693,rate_range={0.0024364943176916733,0.011486556821460133}]:18.985930144130638)[&CAheight_95%_HPD={0.0,24.581013649840457},CAheight_mean=17.087400414041962,CAheight_median=18.26845270066363,CAheight_range={0.0,35.54910758710565},height=18.937157340059883,height_95%_HPD={12.839269006454543,25.430808233261047},height_median=18.69178971865523,height_range={9.925081313596138,35.54910758710565},length=3.6746560091307585,length_95%_HPD={0.6998698702291222,7.300021521110892},length_median=3.386797117356707,length_range={0.006561909639287933,15.568718969708101},posterior=0.9842598422280656,rate=0.0034299420558572785,rate_95%_HPD={0.001241222294344898,0.006235360220560728},rate_median=0.0031700296507821664,rate_range={6.206527907261824E-4,0.013709418435429081}]:3.6168163437895906,296[&height=5.87528659519066E-14,height_95%_HPD={0.0,1.1368683772161603E-13},height_median=5.6843418860808015E-14,height_range={0.0,2.2737367544323206E-13},length=22.573726383376176,length_95%_HPD={16.166052628356027,29.47130601808817},length_median=22.31729242498787,length_range={12.331473686463596,42.22025481986779},rate=0.003686955275964426,rate_95%_HPD={0.0024985392246884186,0.004985053189508303},rate_median=0.0036365577825699905,rate_range={0.0017857561875133637,0.006454943036312108}]:22.60274648792023)[&CAheight_95%_HPD={0.0,28.47920842284691},CAheight_mean=20.34254717910522,CAheight_median=21.861496669320417,CAheight_range={0.0,42.22025481986782},height=22.60274648792029,height_95%_HPD={16.161740855174685,29.395630679670745},height_median=22.339291898941667,height_range={12.33147368646371,42.22025481986782},length=4.3068016343850655,length_95%_HPD={1.2622432916710409,7.936462002869689},length_median=4.02588123487314,length_range={0.5251865485638234,17.33570340431774},posterior=1.0,rate=0.0036144941884852302,rate_95%_HPD={0.001349984554120047,0.006456570319019544},rate_median=0.0033407940953635385,rate_range={8.225704243550121E-4,0.011906878703376795}]:5.6186162401681194)[&CAheight_95%_HPD={0.0,34.849872568553764},CAheight_mean=25.399320523353058,CAheight_median=27.364309969917485,CAheight_range={0.0,50.47987541211137},height=27.527243269727585,height_95%_HPD={21.009604928327462,34.93143084689464},height_median=27.223398856248934,height_range={18.063720399422778,46.16426713623494},length=2.374225837815524,length_95%_HPD={0.37445062217366853,4.718752393538097},length_median=2.184470499338005,length_range={0.011241172044009318,10.113039364547888},posterior=0.7150475908299693,rate=0.0035258750784375303,rate_95%_HPD={0.0012688636135828595,0.006341437071419211},rate_median=0.0032765306672042265,rate_range={8.172590502636627E-4,0.01425478978432174}]:1.697684465416291,((321[&height=5.861918360319132E-14,height_95%_HPD={0.0,1.1368683772161603E-13},height_median=5.6843418860808015E-14,height_range={0.0,2.2737367544323206E-13},length=5.810815683436538,length_95%_HPD={2.8239224451687903,9.222721094591066},length_median=5.5878109714969355,length_range={1.922343297482115,16.89164070851723},rate=0.0025835797293500434,rate_95%_HPD={0.001106221486564347,0.004264035379006325},rate_median=0.0024475847629257252,rate_range={7.085409842784444E-4,0.007785406092516994}]:5.81081568343654,322[&height=5.861918360319132E-14,height_95%_HPD={0.0,1.1368683772161603E-13},height_median=5.6843418860808015E-14,height_range={0.0,2.2737367544323206E-13},length=5.810815683436538,length_95%_HPD={2.8239224451687903,9.222721094591066},length_median=5.5878109714969355,length_range={1.922343297482115,16.89164070851723},rate=0.004208930206027973,rate_95%_HPD={0.0019287447830457932,0.006969296196381803},rate_median=0.0039982273651027415,rate_range={0.0011899793378238384,0.01004284053803687}]:5.81081568343654)[&CAheight_95%_HPD={0.0,8.845535009188097},CAheight_mean=5.229753483832925,CAheight_median=5.362142876357552,CAheight_range={0.0,16.891640708517343},height=5.810815683436599,height_95%_HPD={2.823922445168904,9.22272109459118},height_median=5.5878109714969355,height_range={1.922343297482172,16.891640708517343},length=14.387480148702265,length_95%_HPD={8.035261500353073,21.46510280554756},length_median=14.235061914101749,length_range={2.659144629928676,29.900793822812943},posterior=1.0,rate=0.004268128994772768,rate_95%_HPD={0.002307593679682084,0.0064805097785713825},rate_median=0.004059747614536691,rate_range={0.00173625606392113,0.014087063058349794}]:14.387480148702512,335[&height=5.883602268850901E-14,height_95%_HPD={0.0,1.1368683772161603E-13},height_median=5.6843418860808015E-14,height_range={0.0,1.9895196601282805E-13},length=20.198295832139042,length_95%_HPD={12.943239763080669,27.674119983773863},length_median=20.004204303894028,length_range={8.450700188887708,36.99996528081013},rate=0.004408988920937088,rate_95%_HPD={0.0027341732914317064,0.006191448542838086},rate_median=0.0042885531173108915,rate_range={0.002033827092930726,0.010142563372137304}]:20.19829583213905)[&CAheight_95%_HPD={0.0,26.519112714683786},CAheight_mean=18.17853357433379,CAheight_median=19.527666158852043,CAheight_range={0.0,36.999965280810216},height=20.19829583213911,height_95%_HPD={12.943239763080783,27.67411998377392},height_median=20.004204303894085,height_range={8.450700188887794,36.999965280810216},length=9.056061537233113,length_95%_HPD={3.5380381941143924,15.23256605412547},length_median=8.632131829269952,length_range={1.8998470741245228,27.445071805443348},posterior=1.0,rate=0.003964627859966304,rate_95%_HPD={0.00168614485532,0.006802529748775461},rate_median=0.003718417703820798,rate_range={0.001107758104424946,0.014225480479379217}]:9.72075136136559)[&CAheight_95%_HPD={0.0,36.47816889570879},CAheight_mean=26.927242200987315,CAheight_median=29.049950638060267,CAheight_range={0.0,50.47987541211137},height=29.90971057378132,height_95%_HPD={22.941179502383477,37.483278041754716},height_median=29.521609069070053,height_range={20.197238395104904,50.47987541211137},length=2.832789438027713,length_95%_HPD={0.7742759927792235,5.300464488247314},length_median=2.6296343294296065,length_range={0.014333140430210278,12.286021944991205},posterior=0.997000111106996,rate=0.003965171987887693,rate_95%_HPD={0.001538333674762918,0.007006855440913792},rate_median=0.0036822365664395795,rate_range={8.603098463113067E-4,0.013467245901526642}]:2.912233965817709,299[&height=5.874760286731151E-14,height_95%_HPD={2.8421709430404007E-14,1.1368683772161603E-13},height_median=5.6843418860808015E-14,height_range={0.0,1.9895196601282805E-13},length=32.8074768954945,length_95%_HPD={25.393137916044026,40.70696733742386},length_median=32.378317542705105,length_range={22.257004025313364,56.902027053518026},rate=0.0027360966242705306,rate_95%_HPD={0.002013034446062848,0.003536942833411424},rate_median=0.002722715159498335,rate_range={0.001537659446572776,0.004573261872123116}]:32.83128115932235)[&CAheight_95%_HPD={0.0,39.78666795188562},CAheight_mean=29.54826247734623,CAheight_median=31.87410632643696,CAheight_range={0.0,56.90202705351808},height=32.730176172745765,height_95%_HPD={25.54224050200554,40.725244745163224},height_median=32.30969128602041,height_range={22.257004025313393,54.9619436123501},length=2.1447118147759268,length_95%_HPD={0.41140288312831785,4.207138977623771},length_median=1.9540121248335254,length_range={0.1047935504232953,10.653414402552812},posterior=0.9438539313358765,rate=0.0035481659811423868,rate_95%_HPD={0.0013353923830625692,0.006350707799606437},rate_median=0.0033093654096804774,rate_range={8.541542106767203E-4,0.014671925632161159}]:2.0242946779589204)[&CAheight_95%_HPD={0.0,42.029725079352744},CAheight_mean=31.370134434933277,CAheight_median=33.833899412243426,CAheight_range={0.0,58.28868790418338},height=34.85557583728133,height_95%_HPD={27.30611650262054,43.15870439940369},height_median=34.39289468819348,height_range={24.34090157116961,58.28868790418338},length=3.396175614824438,length_95%_HPD={1.1234776472557826,6.150423615037596},length_median=3.1905368731488863,length_range={0.5146145239628481,10.826394123220695},posterior=1.0,rate=0.004069563170578439,rate_95%_HPD={0.0015524676741958418,0.007277832237430784},rate_median=0.0037544460051378674,rate_range={9.119402674369508E-4,0.013112188941355244}]:3.3961789341090522)[&CAheight_95%_HPD={0.0,45.866568083622795},CAheight_mean=34.42670679585053,CAheight_median=37.15941238383567,CAheight_range={0.0,62.68872542846361},height=38.250378197429725,height_95%_HPD={30.015005805276957,46.95435683730727},height_median=37.776228273803156,height_range={27.127822397144428,62.68872542846361},length=3.2113834559211507,length_95%_HPD={0.6963952833507392,6.08032115211887},length_median=2.987878628801667,length_range={0.17679029029127946,12.348093392876393},posterior=0.999592607681197,rate=0.003626844735989878,rate_95%_HPD={0.001405115943077922,0.0066710037854418765},rate_median=0.0033432945024230417,rate_range={8.127095356437552E-4,0.01296172606253817}]:4.049198028456786)[&CAheight_95%_HPD={0.0,50.46932224443229},CAheight_mean=38.0709985183385,CAheight_median=41.09489191976297,CAheight_range={0.0,68.85575505841243},height=42.23943296455031,height_95%_HPD={33.80378319560651,51.00160683594106},height_median=41.712161595597365,height_range={29.798951097262886,63.59632675298553},length=1.6157182279647362,length_95%_HPD={0.34176956565269734,3.334528599839473},length_median=1.4626014689785336,length_range={0.042744937129583604,7.058363383033566},posterior=0.6207547868597459,rate=0.0032156875227156616,rate_95%_HPD={0.0012201075326087754,0.005814311725938884},rate_median=0.002974901107580497,rate_range={6.767125939461065E-4,0.012158291010964502}]:1.7177285170187488)[&CAheight_95%_HPD={0.0,52.40662311608165},CAheight_mean=39.616959909226246,CAheight_median=42.827650032989084,CAheight_range={0.0,71.27560869709977},height=43.85433715863516,height_95%_HPD={35.0912945852387,52.70721171220056},height_median=43.32129076440175,height_range={31.340742677036985,67.01092018299201},length=0.9632109799892501,length_95%_HPD={0.08728168445355777,2.219497922146587},length_median=0.8235698378627347,length_range={0.0024525379966462424,5.532887787741075},posterior=0.6267175289804081,rate=0.002990808061117773,rate_95%_HPD={9.977034504922348E-4,0.005395477436265549},rate_median=0.00276229891866167,rate_range={6.138017386762975E-4,0.012819110387440479}]:0.8051300037565241,((114[&height=5.873181361352625E-14,height_95%_HPD={0.0,8.526512829121202E-14},height_median=5.6843418860808015E-14,height_range={0.0,1.7053025658242404E-13},length=38.43379048689308,length_95%_HPD={28.320425120407094,49.58552833559966},length_median=38.075168708387366,length_range={19.351062364673624,64.90645306022111},rate=0.0020527437164456013,rate_95%_HPD={0.0014430916486274357,0.0026679558751265034},rate_median=0.0020312367809951462,rate_range={0.0010004827560390935,0.0040785416663301505}]:39.49680901577887,298[&height=5.866444613070908E-14,height_95%_HPD={0.0,8.526512829121202E-14},height_median=5.6843418860808015E-14,height_range={0.0,1.7053025658242404E-13},length=38.05824449201663,length_95%_HPD={28.834085260435813,49.11425056942727},length_median=37.69357093830254,length_range={19.351062364673624,65.30088246111863},rate=0.0027361795269950735,rate_95%_HPD={0.001977525367118126,0.003557982172103472},rate_median=0.0027102658520366655,rate_range={0.0015241081896095847,0.005269092001758864}]:39.49680901577887)[&CAheight_95%_HPD={0.0,49.635385366141094},CAheight_mean=35.547259765842696,CAheight_median=38.23594261868021,CAheight_range={0.0,71.27560869709977},height=37.559351211155125,height_95%_HPD={28.085257876476277,48.32494381046172},height_median=37.29083788264637,height_range={19.35106236467368,60.927626443178866},length=4.649029901009141,length_95%_HPD={0.5205548735709442,10.406633769968252},length_median=3.985447815627481,length_range={0.040631218321323104,23.950080057270497},posterior=0.7218251175882374,rate=0.0026693880567212965,rate_95%_HPD={7.808266075060002E-4,0.004981395089967235},rate_median=0.002450850748440832,rate_range={6.227118013804491E-4,0.013028892953110154}]:3.6848477112430658,((137[&height=5.876339212109678E-14,height_95%_HPD={0.0,8.526512829121202E-14},height_median=5.6843418860808015E-14,height_range={0.0,1.7053025658242404E-13},length=30.847833864562684,length_95%_HPD={21.742371524855912,40.2740059093687},length_median=30.64690492846509,length_range={15.675007252527735,55.816426657322324},rate=0.0030839168381725313,rate_95%_HPD={0.0021247751388177552,0.004114328107323382},rate_median=0.003026555099608411,rate_range={0.0017317809234341792,0.005873077214238622}]:31.196283316361498,(156[&height=5.881812820088572E-14,height_95%_HPD={2.8421709430404007E-14,1.1368683772161603E-13},height_median=5.6843418860808015E-14,height_range={0.0,1.7053025658242404E-13},length=23.805096699105945,length_95%_HPD={14.966222698848014,32.92081590907853},length_median=23.62958624096899,length_range={10.11207431437984,45.742103511537806},rate=0.0031827175228347827,rate_95%_HPD={0.0019836007940004815,0.004589521842620497},rate_median=0.003101322424340338,rate_range={0.0013611281680437682,0.006608485177114869}]:23.805096699105945,275[&height=5.881812820088572E-14,height_95%_HPD={2.8421709430404007E-14,1.1368683772161603E-13},height_median=5.6843418860808015E-14,height_range={0.0,1.7053025658242404E-13},length=23.804994081338744,length_95%_HPD={14.966222698848014,32.92081590907853},length_median=23.62942914203697,length_range={10.11207431437984,45.742103511537806},rate=0.003513638027465492,rate_95%_HPD={0.0022033011442502753,0.005008262690677945},rate_median=0.003413958653473464,rate_range={0.0015477777851033163,0.007998414271638573}]:23.805096699105945)[&CAheight_95%_HPD={0.0,31.384665335995578},CAheight_mean=21.42466637687281,CAheight_median=23.03835847483691,CAheight_range={0.0,45.742103511537834},height=23.805016936559994,height_95%_HPD={14.966222698848043,32.92081590907861},height_median=23.629507691503036,height_range={10.112074314379896,45.742103511537834},length=7.18784766201193,length_95%_HPD={1.9900554542348914,13.095967277174822},length_median=6.72353397652067,length_range={0.6569114040598265,24.343471579581802},posterior=0.9999629643346543,rate=0.002967909237311834,rate_95%_HPD={0.0011969112067691007,0.005437208892249476},rate_median=0.002709073921820122,rate_range={7.191434617581427E-4,0.01368897012341631}]:7.391186617255553)[&CAheight_95%_HPD={0.0,39.17624555224444},CAheight_mean=28.07675896887032,CAheight_median=30.373890332593135,CAheight_range={0.0,57.28942784205276},height=30.892090802622253,height_95%_HPD={21.713243830552415,40.27400590936875},height_median=30.705560101628606,height_range={15.67500725252782,55.81642665732241},length=3.0675636665536956,length_95%_HPD={0.3427591800134451,6.950879730320594},length_median=2.6428728836838076,length_range={0.005005846966298577,16.97639599407887},posterior=0.8798933372838043,rate=0.0027982766508405756,rate_95%_HPD={9.049114355721178E-4,0.005225938829181527},rate_median=0.002563394003907731,rate_range={6.07661665607735E-4,0.013906689983984153}]:3.576517296870378,((291[&height=5.865707781227596E-14,height_95%_HPD={0.0,8.526512829121202E-14},height_median=5.6843418860808015E-14,height_range={0.0,1.7053025658242404E-13},length=16.72800554854096,length_95%_HPD={7.8013400926980125,26.180258186892274},length_median=16.305346315498923,length_range={4.34432647617362,45.002524100529456},rate=0.0028571367634785774,rate_95%_HPD={0.0013666749687432824,0.00470062328894714},rate_median=0.0026830571750891784,rate_range={9.385814730799618E-4,0.008708716075561753}]:16.728005548540963,462[&height=5.865707781227596E-14,height_95%_HPD={0.0,8.526512829121202E-14},height_median=5.6843418860808015E-14,height_range={0.0,1.7053025658242404E-13},length=16.72800554854096,length_95%_HPD={7.8013400926980125,26.180258186892274},length_median=16.305346315498923,length_range={4.34432647617362,45.002524100529456},rate=0.0025650308512334737,rate_95%_HPD={0.0012491689711658445,0.004241052737405731},rate_median=0.002416423345300581,rate_range={7.423960503436744E-4,0.007909476179276632}]:16.728005548540963)[&CAheight_95%_HPD={0.0,25.0754533418378},CAheight_mean=15.05526075184681,CAheight_median=15.613508644319921,CAheight_range={0.0,45.00252410052951},height=16.728005548541024,height_95%_HPD={7.801340092698041,26.18025818689236},height_median=16.30534631549898,height_range={4.344326476173677,45.00252410052951},length=15.946651135049894,length_95%_HPD={5.646828259756973,26.056461325766236},length_median=15.625580679958887,length_range={2.635373955634094,45.12016339928104},posterior=1.0,rate=0.0022756717862207564,rate_95%_HPD={0.0010496540162108297,0.004007868223804001},rate_median=0.002103923071249746,rate_range={6.722574883515048E-4,0.00817195473365321}]:16.555063000065015,374[&height=5.869812987211767E-14,height_95%_HPD={0.0,8.526512829121202E-14},height_median=5.6843418860808015E-14,height_range={0.0,1.7053025658242404E-13},length=32.48065031908172,length_95%_HPD={22.440967622214345,42.731036582478936},length_median=32.24363592171787,length_range={13.654187102870424,59.65740802219602},rate=0.0023440843297183726,rate_95%_HPD={0.001566708277135794,0.0032316872146357753},rate_median=0.0023041199382565197,rate_range={9.89867800442968E-4,0.004751209098943342}]:33.28306854860598)[&CAheight_95%_HPD={0.0,41.942841905876975},CAheight_mean=29.954872633609266,CAheight_median=32.40217191827631,CAheight_range={0.0,59.884730447332544},height=31.393895555455966,height_95%_HPD={21.733487946406882,41.05659028893365},height_median=31.21257236934946,height_range={13.654187102870509,55.262507159807285},length=2.917334617967534,length_95%_HPD={0.0010014158318654154,7.654604166068168},length_median=2.25387743370311,length_range={0.0010014158318654154,17.18922330252812},posterior=0.5026110144068738,rate=0.0026342748130784234,rate_95%_HPD={9.001425028193443E-4,0.00497150123434018},rate_median=0.0024024386355429505,rate_range={6.121377950863025E-4,0.01270362578772456}]:1.4897320646258976)[&CAheight_95%_HPD={0.0,42.87509641849982},CAheight_mean=31.295636457380606,CAheight_median=33.87020653022756,CAheight_range={0.0,59.884730447332544},height=34.76347979131262,height_95%_HPD={25.258214933265805,44.2136667194529},height_median=34.52638167912215,height_range={20.965472718480612,59.65803341569287},length=7.241647356773583,length_95%_HPD={1.3939067071271438,14.33356549658211},length_median=6.7160117927818845,length_range={0.1488605116740871,24.269652857029186},posterior=0.9987037517128995,rate=0.0022167347257305374,rate_95%_HPD={8.229344670950506E-4,0.004167859501223588},rate_median=0.001995507437921008,rate_range={6.135395808229094E-4,0.010054007485133229}]:8.408856113790058)[&CAheight_95%_HPD={0.0,51.979365673773955},CAheight_mean=38.86363498837775,CAheight_median=41.92867857262948,CAheight_range={0.0,71.27560869709977},height=42.353927709860535,height_95%_HPD={33.83511049562361,52.06891348389192},height_median=41.78137022641096,height_range={28.959352585800957,66.77733023929909},length=2.45303087097335,length_95%_HPD={0.18570498453908613,6.136386643954808},length_median=1.9766851663952707,length_range={0.025330329118531836,15.328080486109911},posterior=0.6322358431169216,rate=0.00244783418640552,rate_95%_HPD={6.895716655274996E-4,0.004508108892737089},rate_median=0.0022414599558209145,rate_range={6.532268231955749E-4,0.01284689498603776}]:1.642154593600445)[&CAheight_95%_HPD={0.0,53.350735022646774},CAheight_mean=40.34157959628434,CAheight_median=43.581530445261905,CAheight_range={0.0,71.27560869709977},height=44.82381132062244,height_95%_HPD={35.97100162932773,54.4947883558616},height_median=44.23397572480505,height_range={32.20192334000566,71.27560869709977},length=6.398234105685837,length_95%_HPD={2.225083773579314,11.058684156725235},length_median=6.084328253082617,length_range={0.8781037228859532,25.678609936565977},posterior=1.0,rate=0.002728390370628868,rate_95%_HPD={0.0010479169823025733,0.0048181918097790506},rate_median=0.002536661417836874,rate_range={5.797265914480236E-4,0.014943754019264708}]:6.398733586565186,((((((((23[&height=5.864970949384283E-14,height_95%_HPD={0.0,1.1368683772161603E-13},height_median=5.6843418860808015E-14,height_range={0.0,1.7053025658242404E-13},length=17.734345952645604,length_95%_HPD={11.991959238800831,23.768767762207034},length_median=17.503676490482803,length_range={9.503425562908006,31.930429913414798},rate=0.0027261894261123736,rate_95%_HPD={0.0017463768264127757,0.0038488745428588073},rate_median=0.0026680023574429446,rate_range={0.0010980333451226293,0.0054490490243277725}]:17.734546202174794,((26[&height=5.859286818021587E-14,height_95%_HPD={0.0,1.1368683772161603E-13},height_median=5.6843418860808015E-14,height_range={0.0,1.7053025658242404E-13},length=4.475223851238775,length_95%_HPD={2.001743015116091,7.288353257301367},length_median=4.282740199250611,length_range={1.1165453455057275,12.44172736959402},rate=0.0031426910390383823,rate_95%_HPD={0.001360308914327629,0.005317149752431779},rate_median=0.00296726913002325,rate_range={8.41234345898161E-4,0.009363173386909585}]:4.475223851238778,133[&height=5.859286818021587E-14,height_95%_HPD={0.0,1.1368683772161603E-13},height_median=5.6843418860808015E-14,height_range={0.0,1.7053025658242404E-13},length=4.475223851238775,length_95%_HPD={2.001743015116091,7.288353257301367},length_median=4.282740199250611,length_range={1.1165453455057275,12.44172736959402},rate=0.0029634056202059163,rate_95%_HPD={0.0013156520044422485,0.004878227717174943},rate_median=0.0028143095881637266,rate_range={7.966870074810143E-4,0.008580330690826178}]:4.475223851238778)[&CAheight_95%_HPD={0.0,6.972487881218939},CAheight_mean=4.02771638303056,CAheight_median=4.097958777308094,CAheight_range={0.0,12.44172736959402},height=4.4752238512388365,height_95%_HPD={2.0017430151161477,7.28835325730148},height_median=4.282740199250725,height_range={1.116545345505756,12.44172736959402},length=6.054111591501584,length_95%_HPD={2.1322857297568873,10.376909872597793},length_median=5.793570706393211,length_range={1.0790528008243996,20.300864247184847},posterior=1.0,rate=0.0029616706647821824,rate_95%_HPD={0.0011368199397020328,0.0052099202393230525},rate_median=0.0027519398687448626,rate_range={6.321833322347938E-4,0.01014323463014531}]:6.054111591501594,29[&height=5.856128967264533E-14,height_95%_HPD={0.0,1.1368683772161603E-13},height_median=5.6843418860808015E-14,height_range={0.0,1.7053025658242404E-13},length=10.529335442740365,length_95%_HPD={6.0626473826517895,15.081983210451824},length_median=10.293881743870259,length_range={3.761288876367132,24.765745625529917},rate=0.0038642384119319272,rate_95%_HPD={0.002093300008771343,0.00585463646603692},rate_median=0.0037442486736215383,rate_range={0.0013523027794097677,0.00933586929529263}]:10.529335442740372)[&CAheight_95%_HPD={0.0,14.616400092181266},CAheight_mean=9.47643699508131,CAheight_median=9.971258780311473,CAheight_range={0.0,24.765745625529917},height=10.52933544274043,height_95%_HPD={6.062647382651846,15.081983210451881},height_median=10.293881743870259,height_range={3.7612888763671606,24.765745625529917},length=7.204477947680937,length_95%_HPD={2.9488177493801118,12.087030527776733},length_median=6.93368655802098,length_range={1.2063948548680798,19.329101790491762},posterior=1.0,rate=0.0033120760134238525,rate_95%_HPD={0.0014768106548085226,0.005623671295665528},rate_median=0.0030907919179308523,rate_range={9.865587415951338E-4,0.0129071065442056}]:7.205210759434424)[&CAheight_95%_HPD={0.0,22.86506710414892},CAheight_mean=15.961150695140939,CAheight_median=17.102305600124794,CAheight_range={0.0,31.930429913414855},height=17.73029321251284,height_95%_HPD={11.990133667177076,23.74886697007642},height_median=17.500715992175444,height_range={9.503425562908006,31.623660538401936},length=4.519127139779952,length_95%_HPD={1.0850237198160926,8.627839619877221},length_median=4.184466041191328,length_range={0.05498954338051476,18.461821824132244},posterior=0.9991481796970483,rate=0.003055406705064358,rate_95%_HPD={0.001092919685709438,0.005480174905449722},rate_median=0.0028288664328485575,rate_range={7.132614734283596E-4,0.011477256992520545}]:4.659500053005544,((164[&height=5.85949734140539E-14,height_95%_HPD={0.0,1.1368683772161603E-13},height_median=5.6843418860808015E-14,height_range={0.0,1.7053025658242404E-13},length=3.1906137337399514,length_95%_HPD={1.314479188864226,5.529389304145752},length_median=3.00227575022663,length_range={0.7805015377739721,11.504066533827228},rate=0.003571127457238956,rate_95%_HPD={0.0014121560923070191,0.00611698185218325},rate_median=0.003363310208051125,rate_range={9.647916359470743E-4,0.01166770844735496}]:3.190613733739953,472[&height=5.85949734140539E-14,height_95%_HPD={0.0,1.1368683772161603E-13},height_median=5.6843418860808015E-14,height_range={0.0,1.7053025658242404E-13},length=3.1906137337399514,length_95%_HPD={1.314479188864226,5.529389304145752},length_median=3.00227575022663,length_range={0.7805015377739721,11.504066533827228},rate=0.0027596661525704936,rate_95%_HPD={0.0010965959773424814,0.004801394877506859},rate_median=0.0025905126721110163,rate_range={6.108346919799526E-4,0.011438129436911316}]:3.190613733739953)[&CAheight_95%_HPD={0.0,5.225487504571902},CAheight_mean=2.8715629953906223,CAheight_median=2.861322691056415,CAheight_range={0.0,11.504066533827285},height=3.190613733740012,height_95%_HPD={1.3144791888642828,5.529389304145809},height_median=3.0022757502266586,height_range={0.7805015377740858,11.504066533827285},length=13.539010703830902,length_95%_HPD={7.929185985543484,19.702503811997474},length_median=13.276122237698416,length_range={4.844841914546578,30.069239642389817},posterior=1.0,rate=0.0037063834759455657,rate_95%_HPD={0.0020799999978210687,0.005494147055008922},rate_median=0.0036111961604421636,rate_range={0.001502835712142547,0.0081693411188033}]:13.543236903687863,278[&height=5.854865826961711E-14,height_95%_HPD={0.0,1.1368683772161603E-13},height_median=5.6843418860808015E-14,height_range={0.0,1.7053025658242404E-13},length=16.724029978775285,length_95%_HPD={10.919109886907648,23.140393769627707},length_median=16.443731652476572,length_range={8.114617038012227,33.28516436543438},rate=0.003956639028317475,rate_95%_HPD={0.0024577279063977197,0.005557130393220917},rate_median=0.0038788197007159388,rate_range={0.0015576004757509071,0.00806177985630623}]:16.733850637427818)[&CAheight_95%_HPD={0.0,22.13531939192984},CAheight_mean=15.060521351327957,CAheight_median=16.050605486509426,CAheight_range={0.0,33.285164365434525},height=16.70792797849668,height_95%_HPD={10.761671823768665,22.970699232624952},height_median=16.431274818458036,height_range={8.114617038012284,33.285164365434525},length=5.602225230333124,length_95%_HPD={1.782424992261781,9.883026931178819},length_median=5.305248972718374,length_range={0.37021992517594526,20.610160333024254},posterior=0.9947409355209066,rate=0.0033674210273714885,rate_95%_HPD={0.0013941490055805936,0.006042041236095653},rate_median=0.0030953859421645716,rate_range={8.53410966909644E-4,0.013817496885216548}]:5.6601956177525246)[&CAheight_95%_HPD={0.0,28.036542359173296},CAheight_mean=20.154716273995067,CAheight_median=21.64972426524909,CAheight_range={0.0,39.24018023063951},height=22.14279899342363,height_95%_HPD={16.057346882272242,28.57283618252768},height_median=21.851764181628795,height_range={12.310171272095658,39.209748844256666},length=2.9969891713055854,length_95%_HPD={0.084496290818322,6.3207557570806046},length_median=2.6825445571851105,length_range={0.006428065312064746,15.021336680148465},posterior=0.8604496129772972,rate=0.0032183507755086153,rate_95%_HPD={0.0011679537212629218,0.005788290881522146},rate_median=0.0029732108117408395,rate_range={7.63736302347801E-4,0.013392355451299756}]:2.7008936218086035,(25[&height=5.853076378199381E-14,height_95%_HPD={2.8421709430404007E-14,1.1368683772161603E-13},height_median=5.6843418860808015E-14,height_range={0.0,1.7053025658242404E-13},length=8.67508639619393,length_95%_HPD={4.054182337710984,13.662403672697849},length_median=8.386962672733944,length_range={1.4732208134923042,20.935378549682724},rate=0.0024917372519939127,rate_95%_HPD={0.0012113524870861056,0.0041824686864516784},rate_median=0.002360364244173647,rate_range={6.360045093210555E-4,0.0073742020185810905}]:8.677879607028302,30[&height=5.852760593123676E-14,height_95%_HPD={2.8421709430404007E-14,1.1368683772161603E-13},height_median=5.6843418860808015E-14,height_range={0.0,1.7053025658242404E-13},length=8.657507797835175,length_95%_HPD={4.002435283572112,13.670616467693606},length_median=8.373029195245039,length_range={0.00922563647077368,20.935378549682724},rate=0.004078308557639718,rate_95%_HPD={0.0018108994529767227,0.006807855439634879},rate_median=0.003868033274306259,rate_range={0.0011484606971311996,0.011550847116527893}]:8.677879607028302)[&CAheight_95%_HPD={0.0,13.156387572589779},CAheight_mean=7.810120571626705,CAheight_median=8.027505413492548,CAheight_range={0.0,20.93537854968278},height=8.669867997007577,height_95%_HPD={4.038527435516983,13.622701691886704},height_median=8.382877773260958,height_range={2.786626062169603,20.93537854968278},length=15.940257626234324,length_95%_HPD={9.243512588338405,23.43008970959059},length_median=15.741839678292394,length_range={0.17010136340880422,37.085309450416645},posterior=0.9945187215288323,rate=0.0032320352311824086,rate_95%_HPD={0.001840902990646791,0.004966024027376434},rate_median=0.0031203088649457075,rate_range={0.001052373959829389,0.008962141566603505}]:16.417060269960643)[&CAheight_95%_HPD={0.0,31.244193202831752},CAheight_mean=22.585529536301458,CAheight_median=24.302507174028136,CAheight_range={0.0,47.252737857428684},height=24.792176895434597,height_95%_HPD={18.231463761777576,31.960766014455658},height_median=24.506557291895035,height_range={14.792386824433578,45.62699548015789},length=2.6208357372348554,length_95%_HPD={0.0599422174370261,5.869267905907577},length_median=2.298705813414827,length_range={0.0021087563883099847,13.558249209801716},posterior=0.818265990148513,rate=0.0031398301669301057,rate_95%_HPD={0.001097967557219102,0.00569633959230477},rate_median=0.002895062869602281,rate_range={7.00917148258424E-4,0.013464956131840981}]:2.281952317730944,27[&height=5.857286845875452E-14,height_95%_HPD={2.8421709430404007E-14,1.1368683772161603E-13},height_median=5.6843418860808015E-14,height_range={0.0,1.7053025658242404E-13},length=26.896479590740206,length_95%_HPD={19.149223416256916,35.2516617779566},length_median=26.62478445745927,length_range={12.978605391582306,52.37253532933701},rate=0.0031200961777189907,rate_95%_HPD={0.0020879242367585916,0.004246892196520716},rate_median=0.0030682132114673456,rate_range={0.001497434023906408,0.005793184903340943}]:27.37689219471989)[&CAheight_95%_HPD={0.0,33.99473836928371},CAheight_mean=24.639294228513492,CAheight_median=26.52417480410054,CAheight_range={0.0,52.37253532933707},height=27.0777344537048,height_95%_HPD={20.039601888312205,34.675227083305856},height_median=26.757012496564215,height_range={15.594798160008366,51.28319296028002},length=3.0168841904161106,length_95%_HPD={0.3076792760220428,6.5332955026727575},length_median=2.695825327805778,length_range={0.008244131982507952,14.586161033958376},posterior=0.8862634717232695,rate=0.0030993795074788968,rate_95%_HPD={0.0010343633251798643,0.005617412107356138},rate_median=0.0028644237868952413,rate_range={6.66905625383979E-4,0.013362754477246453}]:2.7524752700938393,(24[&height=5.867602491681829E-14,height_95%_HPD={2.8421709430404007E-14,1.1368683772161603E-13},height_median=5.6843418860808015E-14,height_range={0.0,1.7053025658242404E-13},length=23.94700027326351,length_95%_HPD={14.905946343653682,33.379342757097305},length_median=23.806704115229962,length_range={9.2459430979346,47.57435268558703},rate=0.002337936309312395,rate_95%_HPD={0.001451987376358943,0.003358352938162257},rate_median=0.002272627580957011,rate_range={0.0011089080914323732,0.005563699131381971}]:23.966618737446975,28[&height=5.868760370292748E-14,height_95%_HPD={2.8421709430404007E-14,1.1368683772161603E-13},height_median=5.6843418860808015E-14,height_range={0.0,1.7053025658242404E-13},length=23.949431837802535,length_95%_HPD={14.745605917548602,33.216660457538296},length_median=23.81609615692534,length_range={9.2459430979346,47.57435268558703},rate=0.0031945022802538307,rate_95%_HPD={0.001983823623065756,0.004621520784128061},rate_median=0.003091649440703353,rate_range={0.0013839439560251654,0.007295141895350222}]:23.966618737446975)[&CAheight_95%_HPD={0.0,31.647834458871387},CAheight_mean=21.57003674976859,CAheight_median=23.18215676230247,CAheight_range={0.0,47.57435268558709},height=23.862936833803523,height_95%_HPD={14.561669631844524,32.85489996911366},height_median=23.740659471044125,height_range={9.245943097934656,47.57435268558709},length=6.082593813032297,length_95%_HPD={0.45533819015497556,12.698250367228098},length_median=5.4790371951956445,length_range={0.01408927252958847,29.57477720274045},posterior=0.9825932372875079,rate=0.0026492466351414096,rate_95%_HPD={8.631763073751522E-4,0.004892241924962416},rate_median=0.0024255330929972008,rate_range={5.228666505505457E-4,0.011742857310869334}]:6.1627487273667505)[&CAheight_95%_HPD={0.0,37.06292610236531},CAheight_mean=27.116531146209695,CAheight_median=29.246778924523596,CAheight_range={0.0,55.17858187136548},height=30.078802037895247,height_95%_HPD={22.446395812304274,38.16020770091913},height_median=29.73792715509778,height_range={17.571222481333308,55.17858187136548},length=4.874065319050219,length_95%_HPD={0.9916513146391139,9.733258182241258},length_median=4.457977599621188,length_range={0.006137695876418547,18.660810300050798},posterior=0.9692233620977001,rate=0.0029939966633525587,rate_95%_HPD={0.0011131804976654816,0.005445653435430291},rate_median=0.002746044336171335,rate_range={6.528331426391121E-4,0.01263257214814497}]:5.051256056151029,(138[&height=5.860971005092015E-14,height_95%_HPD={0.0,8.526512829121202E-14},height_median=5.6843418860808015E-14,height_range={0.0,1.7053025658242404E-13},length=21.499297588049867,length_95%_HPD={13.222232269040006,30.997667420501443},length_median=21.138669952584706,length_range={9.246073434200412,43.51434303486778},rate=0.004352627871387656,rate_95%_HPD={0.0025976792373597706,0.006370973458303851},rate_median=0.004222866010898159,rate_range={0.002066170003437841,0.01096568156911957}]:21.499297588049878,282[&height=5.860971005092015E-14,height_95%_HPD={0.0,8.526512829121202E-14},height_median=5.6843418860808015E-14,height_range={0.0,1.7053025658242404E-13},length=21.499297588049867,length_95%_HPD={13.222232269040006,30.997667420501443},length_median=21.138669952584706,length_range={9.246073434200412,43.51434303486778},rate=0.0032352480068544073,rate_95%_HPD={0.001894306801972278,0.00477782315134511},rate_median=0.003136069378768352,rate_range={0.0011812272812860094,0.007873596786887822}]:21.499297588049878)[&CAheight_95%_HPD={0.0,29.416387061226942},CAheight_mean=19.349439491181503,CAheight_median=20.51844089411378,CAheight_range={0.0,43.514343034867835},height=21.499297588049934,height_95%_HPD={13.222232269040063,30.9976674205015},height_median=21.13866995258482,height_range={9.246073434200468,43.514343034867835},length=13.36186722802287,length_95%_HPD={5.671641738001256,21.266325200836548},length_median=13.044449480811863,length_range={2.5291994867635594,36.96153139915498},posterior=1.0,rate=0.003597656886769454,rate_95%_HPD={0.0016937958228565443,0.006055224983250449},rate_median=0.0033572348303529697,rate_range={0.001228869069737532,0.011625554459995175}]:13.68132593291488)[&CAheight_95%_HPD={0.0,43.062849218687234},CAheight_mean=31.662678433704574,CAheight_median=34.13171275490882,CAheight_range={0.0,61.12411570929666},height=34.8862098559207,height_95%_HPD={26.92332168593333,44.504297839272795},height_median=34.45573354644743,height_range={22.595538659639345,61.12411570929666},length=4.59947483590643,length_95%_HPD={0.00542608455364757,10.184539416457568},length_median=4.103423060433158,length_range={0.0025448906884832923,22.89882086452019},posterior=0.7337506018295619,rate=0.0031026646668271753,rate_95%_HPD={0.001076542693752398,0.00555757380811035},rate_median=0.0028900419592041765,rate_range={7.25764965918505E-4,0.012388795790264999}]:3.374867428946061,40[&height=5.843708087620121E-14,height_95%_HPD={2.8421709430404007E-14,8.526512829121202E-14},height_median=5.6843418860808015E-14,height_range={0.0,1.4210854715202004E-13},length=37.5677312500271,length_95%_HPD={26.189138239567114,51.211320581076535},length_median=37.50818316540975,length_range={0.00922563647077368,72.06706687228518},rate=0.0035804471396314276,rate_95%_HPD={0.0019789816823083855,0.005249133312243659},rate_median=0.0034647535766342613,rate_range={0.001475685700335338,0.012690580150490715}]:38.55549094991082)[&CAheight_95%_HPD={0.0,47.88077824756584},CAheight_mean=34.70007036893915,CAheight_median=37.343310205656564,CAheight_range={0.0,72.06706687228524},height=38.55500123674838,height_95%_HPD={28.452828165348137,49.42045287872483},height_median=38.077927554651694,height_range={23.673914963568166,72.06706687228524},length=9.309520892719213,length_95%_HPD={2.4183491802760955,16.756231770947196},length_median=8.973245923009756,length_range={0.2585631977510161,27.74847217364237},posterior=0.9999259286693085,rate=0.0032307109995653705,rate_95%_HPD={0.0014170480333012463,0.0054560822362363145},rate_median=0.0030186696229522886,rate_range={8.881780829061189E-4,0.014292177505406439}]:9.310048666361794,(((((74[&height=5.860760481708212E-14,height_95%_HPD={2.8421709430404007E-14,1.1368683772161603E-13},height_median=5.6843418860808015E-14,height_range={0.0,1.9895196601282805E-13},length=26.70147730825692,length_95%_HPD={18.782930041000327,35.52597930978527},length_median=26.342526112555475,length_range={13.421762538187608,48.862368330820516},rate=0.002700964175333886,rate_95%_HPD={0.001734055155698655,0.0037480276504896826},rate_median=0.002649155669494395,rate_range={0.0012645665871772504,0.005778986868090046}]:26.70158028563838,((174[&height=5.845181751306746E-14,height_95%_HPD={0.0,1.1368683772161603E-13},height_median=5.6843418860808015E-14,height_range={0.0,1.9895196601282805E-13},length=10.188116010527573,length_95%_HPD={5.155066314887932,16.19115198299258},length_median=9.818104387684485,length_range={3.2213422991810035,24.51117612081549},rate=0.0034759260018978836,rate_95%_HPD={0.0016683125312862868,0.0055344807199151575},rate_median=0.003319705210119833,rate_range={0.0011214338158890595,0.010651412703921784}]:10.18811601052758,239[&height=5.845181751306746E-14,height_95%_HPD={0.0,1.1368683772161603E-13},height_median=5.6843418860808015E-14,height_range={0.0,1.9895196601282805E-13},length=10.188116010527573,length_95%_HPD={5.155066314887932,16.19115198299258},length_median=9.818104387684485,length_range={3.2213422991810035,24.51117612081549},rate=0.003698945761652837,rate_95%_HPD={0.0018394826369691033,0.005990812445494467},rate_median=0.0035449724173016606,rate_range={0.0011960642001230951,0.010958524650752182}]:10.18811601052758)[&CAheight_95%_HPD={0.0,15.277518009843277},CAheight_mean=9.169338368729601,CAheight_median=9.476826076062991,CAheight_range={0.0,24.51117612081549},height=10.188116010527638,height_95%_HPD={5.155066314888046,16.191151982992608},height_median=9.818104387684542,height_range={3.221342299181032,24.51117612081549},length=10.58693043227427,length_95%_HPD={4.376437250918485,17.11282668275956},length_median=10.292494607741986,length_range={2.4879275964767373,27.232455141068783},posterior=1.0,rate=0.003840566938835209,rate_95%_HPD={0.0017225999082618835,0.006536979566600838},rate_median=0.0035709791127946054,rate_range={0.0012539069817962374,0.013414511589374128}]:10.586960520695738,264[&height=5.859181556329685E-14,height_95%_HPD={2.8421709430404007E-14,1.1368683772161603E-13},height_median=5.6843418860808015E-14,height_range={0.0,1.9895196601282805E-13},length=20.775003642263133,length_95%_HPD={14.00836178779781,29.075637907335107},length_median=20.364965198135764,length_range={9.629318992505688,38.83392759326503},rate=0.0033378241688336347,rate_95%_HPD={0.0021266517263694934,0.0046662515676742155},rate_median=0.003290772276183695,rate_range={0.0015467862745996974,0.0069538998626323244}]:20.77507653122332)[&CAheight_95%_HPD={0.0,27.654935411032284},CAheight_mean=18.697638126047877,CAheight_median=19.858225718985295,CAheight_range={0.0,38.83392759326509},height=20.774984581218604,height_95%_HPD={14.008361787797895,29.075637907335135},height_median=20.36496519813582,height_range={9.629318992505773,38.83392759326509},length=5.926942770953314,length_95%_HPD={1.811342480148312,10.854468347873308},length_median=5.542629834519829,length_range={0.8479564229706682,20.928847922712094},posterior=0.9999259286693085,rate=0.0032943306240372735,rate_95%_HPD={0.001269700972009682,0.005674932966772984},rate_median=0.0030785764865707116,rate_range={8.431344279329814E-4,0.011901993868991956}]:5.926503754415059)[&CAheight_95%_HPD={0.0,34.16311769083998},CAheight_mean=24.031511259375467,CAheight_median=25.726475381892698,CAheight_range={0.0,48.86236833082057},height=26.701580285638435,height_95%_HPD={18.782930041000384,35.52597930978533},height_median=26.342526112555532,height_range={13.421762538187721,48.86236833082057},length=7.439885862083535,length_95%_HPD={2.510654052240909,13.177900256466046},length_median=7.044624153527337,length_range={1.1212279421762332,22.323269290650614},posterior=1.0,rate=0.003256480194156353,rate_95%_HPD={0.001317596885591399,0.005774560401126963},rate_median=0.003017921401339026,rate_range={8.561839422523701E-4,0.011869188514902164}]:7.445483274675588,(172[&height=5.861602575243426E-14,height_95%_HPD={2.8421709430404007E-14,1.1368683772161603E-13},height_median=5.6843418860808015E-14,height_range={0.0,1.9895196601282805E-13},length=24.14405313728554,length_95%_HPD={14.972303619737602,33.12589960226637},length_median=24.02435538821652,length_range={10.999699055878978,47.390595422454425},rate=0.0026235202346692067,rate_95%_HPD={0.0016196338669630837,0.003806876817412505},rate_median=0.0025475700325366516,rate_range={0.0010219872665326614,0.005963754445584638}]:24.144053137285542,410[&height=5.861602575243426E-14,height_95%_HPD={2.8421709430404007E-14,1.1368683772161603E-13},height_median=5.6843418860808015E-14,height_range={0.0,1.9895196601282805E-13},length=24.14405313728554,length_95%_HPD={14.972303619737602,33.12589960226637},length_median=24.02435538821652,length_range={10.999699055878978,47.390595422454425},rate=0.007794198217913309,rate_95%_HPD={0.004804400497348387,0.011547114735616534},rate_median=0.007523154829800171,rate_range={0.0034692864377195262,0.015800733295461517}]:24.144053137285542)[&CAheight_95%_HPD={0.0,31.773677337138054},CAheight_mean=21.72972830105158,CAheight_median=23.392050566201107,CAheight_range={0.0,47.39059542245448},height=24.1440531372856,height_95%_HPD={14.972303619737659,33.12589960226643},height_median=24.024355388216577,height_range={10.999699055879063,47.39059542245448},length=9.990744707711565,length_95%_HPD={3.6632337678129545,17.37912487601318},length_median=9.584090982051976,length_range={1.5901856677447483,27.750472794910962},posterior=1.0,rate=0.003559067589817633,rate_95%_HPD={0.001511762046108279,0.006246952026903686},rate_median=0.0033106241080872872,rate_range={0.0010404214168450254,0.011752818244329243}]:10.003010423028424)[&CAheight_95%_HPD={0.0,41.94657681495036},CAheight_mean=30.73247102403383,CAheight_median=33.21507939085856,CAheight_range={0.0,59.44393667348558},height=34.131422657195515,height_95%_HPD={25.37091953914387,43.051840663208424},height_median=33.80620664093715,height_range={20.8194189928206,59.44393667348558},length=5.095499043027809,length_95%_HPD={0.8275784408635616,9.870701067275604},length_median=4.7859206426065555,length_range={0.003611323611437456,25.181203337916372},posterior=0.9857783045072405,rate=0.0033382266516161904,rate_95%_HPD={0.0012710455284057846,0.005917185031993493},rate_median=0.0031108092676606844,rate_range={6.040042569941846E-4,0.010943613943488814}]:5.109485303426233,178[&height=5.853497424966989E-14,height_95%_HPD={0.0,8.526512829121202E-14},height_median=5.6843418860808015E-14,height_range={0.0,1.7053025658242404E-13},length=37.068078518461704,length_95%_HPD={26.40434119295307,47.61652007201326},length_median=36.73945995003811,length_range={17.33858802092405,63.26533183422896},rate=0.00962130644537238,rate_95%_HPD={0.006521895050274423,0.013020234697685394},rate_median=0.009525894598796953,rate_range={0.005110748415636943,0.016830548864370697}]:39.2565488637402)[&CAheight_95%_HPD={0.0,47.850785001352136},CAheight_mean=35.331024828167415,CAheight_median=38.125850501766706,CAheight_range={0.0,63.53130929419913},height=37.8512589553294,height_95%_HPD={28.57479966828066,47.38183407019201},height_median=37.46134871793444,height_range={24.312285898391934,63.108687364284265},length=2.26509152501862,length_95%_HPD={1.9043604271473669E-4,5.480448996108805},length_median=1.9114527148646516,length_range={1.9043604271473669E-4,16.59103601358686},posterior=0.36069034480204437,rate=0.0032509757814046004,rate_95%_HPD={0.0010746831965812657,0.005904372061828532},rate_median=0.003004356686840586,rate_range={7.893323005197492E-4,0.011488270102342093}]:0.8170069285523809,(((151[&height=5.860128911556801E-14,height_95%_HPD={2.8421709430404007E-14,1.1368683772161603E-13},height_median=5.6843418860808015E-14,height_range={0.0,1.7053025658242404E-13},length=7.714273583103751,length_95%_HPD={3.5203412318064693,12.355075302217841},length_median=7.4064516889964125,length_range={2.5680746697693735,22.3193207029677},rate=0.003455942123287764,rate_95%_HPD={0.0015708394486646765,0.005663854200137979},rate_median=0.003272292621463976,rate_range={0.0010885934074449154,0.009232970522703585}]:7.714273583103754,324[&height=5.860128911556801E-14,height_95%_HPD={2.8421709430404007E-14,1.1368683772161603E-13},height_median=5.6843418860808015E-14,height_range={0.0,1.7053025658242404E-13},length=7.714273583103751,length_95%_HPD={3.5203412318064693,12.355075302217841},length_median=7.4064516889964125,length_range={2.5680746697693735,22.3193207029677},rate=0.0024943833982602197,rate_95%_HPD={0.0011592557568775664,0.004100218671396759},rate_median=0.00236811452149089,rate_range={7.139748027566723E-4,0.00964928207912338}]:7.714273583103754)[&CAheight_95%_HPD={0.0,11.898859504970574},CAheight_mean=6.942871938181596,CAheight_median=7.0750274543181035,CAheight_range={0.0,22.319320702967758},height=7.714273583103813,height_95%_HPD={3.520341231806526,12.355075302217898},height_median=7.406451688996441,height_range={2.5680746697694303,22.319320702967758},length=11.263669494844427,length_95%_HPD={4.379596343724586,19.054932365974338},length_median=10.882712272180584,length_range={2.1855138646156718,29.448034665295893},posterior=1.0,rate=0.0026444397578270907,rate_95%_HPD={0.0011512474984584475,0.0046478007467563595},rate_median=0.0024404101070763518,rate_range={7.42224157922949E-4,0.008807333569749864}]:11.263669494844317,216[&height=5.858549986178274E-14,height_95%_HPD={2.8421709430404007E-14,1.1368683772161603E-13},height_median=5.6843418860808015E-14,height_range={0.0,1.7053025658242404E-13},length=18.977943077948087,length_95%_HPD={10.823853980812345,27.054877840184844},length_median=18.724902184291807,length_range={7.012213054851117,42.546579913919714},rate=0.002944807006555986,rate_95%_HPD={0.0016458332331319614,0.0044260517061745965},rate_median=0.0028322358774275774,rate_range={0.0011236440879574142,0.008100088868083876}]:18.977943077948073)[&CAheight_95%_HPD={0.0,26.064352821822837},CAheight_mean=17.080212027854987,CAheight_median=18.124066986583415,CAheight_range={0.0,42.5465799139198},height=18.97794307794813,height_95%_HPD={10.82385398081243,27.05487784018493},height_median=18.724902184291807,height_range={7.012213054851202,42.5465799139198},length=12.664873000838806,length_95%_HPD={3.9676985087632204,21.551083987666885},length_median=12.201935122793856,length_range={1.0022203001034597,34.57955941617888},posterior=1.0,rate=0.0023163342973154593,rate_95%_HPD={9.446220036798586E-4,0.00413034222839977},rate_median=0.0021125706882073594,rate_range={7.232883264497556E-4,0.008854636885407871}]:12.753953412526286,159[&height=5.869707725519864E-14,height_95%_HPD={0.0,8.526512829121202E-14},height_median=5.6843418860808015E-14,height_range={0.0,1.7053025658242404E-13},length=31.61017827314042,length_95%_HPD={22.041152998873116,41.83023641056377},length_median=31.260985798923826,length_range={15.58866662171934,57.630807661197764},rate=0.0023305971765603625,rate_95%_HPD={0.0015567994206799652,0.003191089047755529},rate_median=0.0022884357573353465,rate_range={0.0012583902926325882,0.004940908362594402}]:31.731896490474355)[&CAheight_95%_HPD={0.0,40.16602640853631},CAheight_mean=28.55881261088963,CAheight_median=30.762974119133872,CAheight_range={0.0,57.63080766119782},height=31.53347787660347,height_95%_HPD={21.827300165472906,41.74014586402518},height_median=31.189853275185754,height_range={15.588666621719398,57.63080766119782},length=6.93461425868255,length_95%_HPD={0.21603635970609503,14.367198187088604},length_median=6.355011799807542,length_range={0.0034688854504736355,26.132485727644863},posterior=0.9138920780711826,rate=0.0023711081852225042,rate_95%_HPD={7.333681263029359E-4,0.004327032231487243},rate_median=0.0021488896939258007,rate_range={6.698823796549114E-4,0.014771940443390974}]:8.341659301818222)[&CAheight_95%_HPD={0.0,48.600743246248726},CAheight_mean=36.06633378713021,CAheight_median=38.93094432059348,CAheight_range={0.0,64.57591351658971},height=40.04176767470977,height_95%_HPD={31.239351948435,50.37469523060227},height_median=39.5676280903904,height_range={26.769904857026972,64.57591351658971},length=2.8523460734816575,length_95%_HPD={0.4271262266474025,5.944903761497045},length_median=2.541525124151022,length_range={0.04853883826243077,12.844847845883834},posterior=0.9752972112143995,rate=0.0030370206073532385,rate_95%_HPD={0.0010806475912737447,0.005543693568739274},rate_median=0.0027975214511348026,rate_range={6.003391009746876E-4,0.013706645518684857}]:2.781885170884763,302[&height=5.873391884736428E-14,height_95%_HPD={2.8421709430404007E-14,8.526512829121202E-14},height_median=5.6843418860808015E-14,height_range={0.0,1.7053025658242404E-13},length=42.75765002396894,length_95%_HPD={32.98690460080394,53.462538627860226},length_median=42.3022507357976,length_range={24.41731248962654,69.87963857282364},rate=0.001978372757925511,rate_95%_HPD={0.0013981679976713148,0.002555428308044599},rate_median=0.0019586792639779546,rate_range={0.00106436664192503,0.0034864532298331825}]:42.855440963177344)[&CAheight_95%_HPD={0.0,51.90303613593696},CAheight_mean=38.57003971356798,CAheight_median=41.643191556558065,CAheight_range={0.0,69.87963857282375},height=42.85338511180206,height_95%_HPD={33.42730549238479,53.415585125506},height_median=42.354201804322216,height_range={28.288130956055653,69.87963857282375},length=5.012303984176204,length_95%_HPD={1.2794256645604776,9.476653733188272},length_median=4.593930157380278,length_range={0.13699663129639816,19.31270523251561},posterior=0.9995185363505056,rate=0.002863178172875907,rate_95%_HPD={9.947506911478553E-4,0.005113212329800385},rate_median=0.0026453465212265682,rate_range={7.241143566167536E-4,0.010235616750034485}]:5.01009865309527)[&CAheight_95%_HPD={0.0,57.33428507828444},CAheight_mean=43.07914520112591,CAheight_median=46.512801438362374,CAheight_range={0.0,76.73171731570051},height=47.86522391421332,height_95%_HPD={37.84224963921247,58.796357546736715},height_median=47.23599480901399,height_range={32.267995783690026,76.73171731570051},length=3.357836860671179,length_95%_HPD={0.7677091053655829,6.455012801341752},length_median=3.072059295882525,length_range={0.35992238724873005,16.98045232570834},posterior=0.9997407503425799,rate=0.0029171015756463657,rate_95%_HPD={9.94530226047485E-4,0.005213498400007628},rate_median=0.0026948075575690183,rate_range={6.743914197705902E-4,0.011658247598437468}]:3.3570052909149553)[&CAheight_95%_HPD={0.0,61.173678982276726},CAheight_mean=46.100461152594015,CAheight_median=49.79679564935118,CAheight_range={0.0,84.54572510104106},height=51.222449278486984,height_95%_HPD={40.73365253612093,62.55909473558867},height_median=50.49094532486439,height_range={34.977223521179496,84.54572510104106},length=3.000558482378641,length_95%_HPD={0.6227328995394998,6.244868417030943},length_median=2.669735006546375,length_range={0.2234250603749217,15.484826761777754},posterior=0.9998888930039628,rate=0.002800615842827153,rate_95%_HPD={8.855951062540613E-4,0.005165736826735294},rate_median=0.002557189475296414,rate_range={6.994830579176043E-4,0.012229233056905537}]:3.000225099339211,((((((50[&height=5.878023399180107E-14,height_95%_HPD={2.8421709430404007E-14,1.1368683772161603E-13},height_median=5.6843418860808015E-14,height_range={0.0,1.7053025658242404E-13},length=8.920259160687122,length_95%_HPD={4.4863324432115235,13.990874307774362},length_median=8.62149905608399,length_range={2.481098330809459,20.962372102753022},rate=0.003050516055343885,rate_95%_HPD={0.0014940046094093586,0.0049786411660556135},rate_median=0.0029081460144931757,rate_range={0.001027936089265007,0.009102904891753758}]:8.920259160687113,179[&height=5.878023399180107E-14,height_95%_HPD={2.8421709430404007E-14,1.1368683772161603E-13},height_median=5.6843418860808015E-14,height_range={0.0,1.7053025658242404E-13},length=8.920259160687122,length_95%_HPD={4.4863324432115235,13.990874307774362},length_median=8.62149905608399,length_range={2.481098330809459,20.962372102753022},rate=0.003286099637684911,rate_95%_HPD={0.0015758520562260923,0.005218155318250512},rate_median=0.0031341190727295766,rate_range={0.001096253372785001,0.009106338386312753}]:8.920259160687113)[&CAheight_95%_HPD={0.0,13.246238996336047},CAheight_mean=8.02826297782455,CAheight_median=8.294205165470771,CAheight_range={0.0,20.96237210275308},height=8.920259160687172,height_95%_HPD={4.48633244321158,13.990874307774448},height_median=8.621499056084048,height_range={2.4810983308094876,20.96237210275308},length=9.987043478499903,length_95%_HPD={4.297003386197019,16.165519278893072},length_median=9.652746443773964,length_range={1.9414036851845538,25.14124996113989},posterior=1.0,rate=0.0031934431884051862,rate_95%_HPD={0.0014581626082578467,0.0053202246661176265},rate_median=0.00301470323335853,rate_range={9.404902835018242E-4,0.011846102534111677}]:9.987043478499883,(180[&height=5.891602157435438E-14,height_95%_HPD={2.8421709430404007E-14,1.1368683772161603E-13},height_median=5.6843418860808015E-14,height_range={0.0,1.7053025658242404E-13},length=5.813536111071123,length_95%_HPD={1.9964591587396114,10.459914320471228},length_median=5.42677023353977,length_range={0.7237651675247889,21.55063799773427},rate=0.0028736489040447136,rate_95%_HPD={0.001210048053525196,0.004866240973665211},rate_median=0.0027037812435787892,rate_range={6.972930039486321E-4,0.010223371418751882}]:5.813536111071117,423[&height=5.891602157435438E-14,height_95%_HPD={2.8421709430404007E-14,1.1368683772161603E-13},height_median=5.6843418860808015E-14,height_range={0.0,1.7053025658242404E-13},length=5.813536111071123,length_95%_HPD={1.9964591587396114,10.459914320471228},length_median=5.42677023353977,length_range={0.7237651675247889,21.55063799773427},rate=0.002970012713601336,rate_95%_HPD={0.0011518770590642944,0.00511967819519306},rate_median=0.002759623914443502,rate_range={8.181323995311119E-4,0.011018536658041846}]:5.813536111071117)[&CAheight_95%_HPD={0.0,9.960729490072538},CAheight_mean=5.232201877771835,CAheight_median=5.1403807762569045,CAheight_range={0.0,21.550637997734327},height=5.813536111071175,height_95%_HPD={1.9964591587396399,10.459914320471228},height_median=5.426770233539827,height_range={0.7237651675248458,21.550637997734327},length=13.093766528115912,length_95%_HPD={5.641178604641169,20.372260633517072},length_median=12.865413489068516,length_range={2.5401669641184412,34.71556232789422},posterior=1.0,rate=0.0023353751413402093,rate_95%_HPD={0.0011525726755963418,0.0037545672324804085},rate_median=0.0022169413448691285,rate_range={7.468214199615727E-4,0.006920594951054538}]:13.093766528115879)[&CAheight_95%_HPD={0.0,24.848231657940204},CAheight_mean=17.016635397509738,CAheight_median=18.15247177101608,CAheight_range={0.0,38.99585533771025},height=18.907302639187055,height_95%_HPD={12.289802878023636,25.808657355573956},height_median=18.624305285070648,height_range={9.511906595486124,38.99585533771025},length=7.926074452705432,length_95%_HPD={2.75254792523495,13.917779944183621},length_median=7.527856901574012,length_range={1.091069843015788,23.99780419055338},posterior=1.0,rate=0.002594844913033065,rate_95%_HPD={0.00107236042629877,0.004590104766794709},rate_median=0.002399177560001201,rate_range={7.623451050074844E-4,0.009653911632497033}]:7.926074452705272,(((182[&height=5.886023287764643E-14,height_95%_HPD={0.0,1.1368683772161603E-13},height_median=5.6843418860808015E-14,height_range={0.0,1.9895196601282805E-13},length=6.612112050430704,length_95%_HPD={3.168531444148755,10.342278296922785},length_median=6.401831383641223,length_range={2.248973481106617,16.101169217138562},rate=0.005821550464059481,rate_95%_HPD={0.0027940107927182808,0.009672186421608305},rate_median=0.005512324000060274,rate_range={0.0017658656879325232,0.015417789819929341}]:6.612112050430705,478[&height=5.886023287764643E-14,height_95%_HPD={0.0,1.1368683772161603E-13},height_median=5.6843418860808015E-14,height_range={0.0,1.9895196601282805E-13},length=6.612112050430704,length_95%_HPD={3.168531444148755,10.342278296922785},length_median=6.401831383641223,length_range={2.248973481106617,16.101169217138562},rate=0.0016869651082689974,rate_95%_HPD={7.324895552181189E-4,0.0027970677378512812},rate_median=0.0016006439227528929,rate_range={5.556926928962229E-4,0.004826649611830232}]:6.612112050430705)[&CAheight_95%_HPD={0.0,9.929368920208503},CAheight_mean=5.950922885026534,CAheight_median=6.142432872053632,CAheight_range={0.0,16.10116921713862},height=6.612112050430763,height_95%_HPD={3.1685314441488117,10.34227829692287},height_median=6.4018313836413085,height_range={2.248973481106674,16.10116921713862},length=10.040446981014096,length_95%_HPD={5.084872118404519,15.605295262540295},length_median=9.801734123573311,length_range={2.156684280561194,22.700192312236965},posterior=1.0,rate=0.0033328971767495035,rate_95%_HPD={0.0017200036045441204,0.0053370188395043565},rate_median=0.003189517595409757,rate_range={0.0011905828080733057,0.013960042847603084}]:10.04044698101415,(221[&height=5.884444362386116E-14,height_95%_HPD={0.0,1.1368683772161603E-13},height_median=5.6843418860808015E-14,height_range={0.0,1.9895196601282805E-13},length=8.312132160376535,length_95%_HPD={4.374401720660956,12.718224554259109},length_median=8.07559148671234,length_range={2.9484981407968007,18.72992052306111},rate=0.0057338349793428405,rate_95%_HPD={0.0029858016544324216,0.008957774514105005},rate_median=0.00550479772917635,rate_range={0.0018094294670043408,0.014781240428004994}]:8.312132160376533,424[&height=5.884444362386116E-14,height_95%_HPD={0.0,1.1368683772161603E-13},height_median=5.6843418860808015E-14,height_range={0.0,1.9895196601282805E-13},length=8.312132160376535,length_95%_HPD={4.374401720660956,12.718224554259109},length_median=8.07559148671234,length_range={2.9484981407968007,18.72992052306111},rate=0.0025750614568566237,rate_95%_HPD={0.001250282490800992,0.00405020104748158},rate_median=0.0024793444079561702,rate_range={8.104945502527542E-4,0.007832834502847346}]:8.312132160376533)[&CAheight_95%_HPD={0.0,12.115794353102075},CAheight_mean=7.480946650522595,CAheight_median=7.793649997570071,CAheight_range={0.0,18.72992052306114},height=8.312132160376592,height_95%_HPD={4.374401720661041,12.718224554259137},height_median=8.07559148671237,height_range={2.9484981407968576,18.72992052306114},length=8.34042687106834,length_95%_HPD={4.028610236202866,13.01912277911677},length_median=8.057824889994862,length_range={2.466345715316521,20.91751291983121},posterior=1.0,rate=0.004548074132095219,rate_95%_HPD={0.002293315222548196,0.0073116676606112055},rate_median=0.004373004306327295,rate_range={0.001454236539511173,0.010489782034924181}]:8.34042687106832)[&CAheight_95%_HPD={0.0,21.621310098230055},CAheight_mean=14.987358634980305,CAheight_median=16.015226647323374,CAheight_range={0.0,31.09712092640757},height=16.652559031444913,height_95%_HPD={11.381601434616186,22.566802698747722},height_median=16.419401642069687,height_range={8.694898232056062,31.09712092640757},length=5.334688515494547,length_95%_HPD={1.9544638850253477,9.233809413539348},length_median=5.096354481150115,length_range={0.5475222517205225,18.467916374232402},posterior=1.0,rate=0.003973660068256639,rate_95%_HPD={0.0015538202750813243,0.00679954589737884},rate_median=0.003702978256471894,rate_range={9.455674565882755E-4,0.013717261929570675}]:5.334688515494435,183[&height=5.898549429100956E-14,height_95%_HPD={2.8421709430404007E-14,1.1368683772161603E-13},height_median=5.6843418860808015E-14,height_range={0.0,1.7053025658242404E-13},length=21.987247546939287,length_95%_HPD={15.743519782411767,28.639234759124264},length_median=21.657275629402704,length_range={12.286122848886066,40.716760443284954},rate=0.004317301018589219,rate_95%_HPD={0.0029538102681901375,0.0057947058270770915},rate_median=0.004263171095049867,rate_range={0.002174937900060684,0.007553945103015394}]:21.987247546939287)[&CAheight_95%_HPD={0.0,27.806939031483097},CAheight_mean=19.78859608062762,CAheight_median=21.233866279373757,CAheight_range={0.0,40.71676044328498},height=21.987247546939347,height_95%_HPD={15.743519782411823,28.639234759124292},height_median=21.65727562940279,height_range={12.286122848886095,40.71676044328498},length=4.846129544953033,length_95%_HPD={1.7654286424834993,8.529980745536022},length_median=4.571370957619166,length_range={0.8016336115687466,15.875517801775032},posterior=1.0,rate=0.003982487061337616,rate_95%_HPD={0.0016140337404207993,0.00685565875602512},rate_median=0.0037304459003889086,rate_range={8.008879824100158E-4,0.01213288605978394}]:4.84612954495298)[&CAheight_95%_HPD={0.0,33.19043417566675},CAheight_mean=24.150128824312013,CAheight_median=25.997145891139212,CAheight_range={0.0,46.208520517834614},height=26.833377091892327,height_95%_HPD={20.120172779173913,34.444163232692006},height_median=26.469130536574966,height_range={17.290071756522366,46.208520517834614},length=5.24508445408007,length_95%_HPD={1.7082200170309818,9.181132197477382},length_median=4.9523299492381625,length_range={0.7048366377801187,15.641203229621766},posterior=1.0,rate=0.0035862648835304177,rate_95%_HPD={0.0015030637765711295,0.006326753771884142},rate_median=0.003339857760226871,rate_range={8.940471343937836E-4,0.012640359025515004}]:5.2871996237090535,((176[&height=5.884549624078018E-14,height_95%_HPD={2.8421709430404007E-14,1.1368683772161603E-13},height_median=5.6843418860808015E-14,height_range={0.0,1.7053025658242404E-13},length=17.281657798868526,length_95%_HPD={10.396317813335259,24.86864792511105},length_median=16.930428987402735,length_range={7.560062981068654,38.09420114826622},rate=0.003568732611921278,rate_95%_HPD={0.002049772028082033,0.005224675589498274},rate_median=0.0034743663057119367,rate_range={0.0014400466589072926,0.007955535852439717}]:17.281657798868522,269[&height=5.884549624078018E-14,height_95%_HPD={2.8421709430404007E-14,1.1368683772161603E-13},height_median=5.6843418860808015E-14,height_range={0.0,1.7053025658242404E-13},length=17.281657798868526,length_95%_HPD={10.396317813335259,24.86864792511105},length_median=16.930428987402735,length_range={7.560062981068654,38.09420114826622},rate=0.0030885287839740308,rate_95%_HPD={0.0017556603874699292,0.004518944741498889},rate_median=0.0029961417978269463,rate_range={0.0012730720782510923,0.00730630823031436}]:17.281657798868522)[&CAheight_95%_HPD={0.0,23.65277184367693},CAheight_mean=15.5535496225876,CAheight_median=16.433305766259167,CAheight_range={0.0,38.09420114826631},height=17.281657798868583,height_95%_HPD={10.396317813335287,24.868647925111105},height_median=16.93042898740285,height_range={7.560062981068711,38.09420114826631},length=9.120214152634246,length_95%_HPD={3.370689300519558,15.306781664581479},length_median=8.80415583658288,length_range={1.815844450773966,24.687763864481326},posterior=1.0,rate=0.0031619224295278583,rate_95%_HPD={0.0013239572884783531,0.005486208487615052},rate_median=0.0029100283824221454,rate_range={8.665868149841744E-4,0.01253334826297507}]:9.121987314242705,(189[&height=5.877181305644892E-14,height_95%_HPD={2.8421709430404007E-14,1.1368683772161603E-13},height_median=5.6843418860808015E-14,height_range={0.0,1.7053025658242404E-13},length=14.560889295304909,length_95%_HPD={7.799896946927049,21.460486662315702},length_median=14.294420070280154,length_range={5.519970179457744,30.06273718828956},rate=0.0030984597871465715,rate_95%_HPD={0.0016795210814012156,0.004785438157421583},rate_median=0.0029787384219645695,rate_range={0.0010772479459380576,0.007320528727718933}]:14.560889295304905,311[&height=5.877181305644892E-14,height_95%_HPD={2.8421709430404007E-14,1.1368683772161603E-13},height_median=5.6843418860808015E-14,height_range={0.0,1.7053025658242404E-13},length=14.560889295304909,length_95%_HPD={7.799896946927049,21.460486662315702},length_median=14.294420070280154,length_range={5.519970179457744,30.06273718828956},rate=0.003741976998846539,rate_95%_HPD={0.0020306950878087537,0.005741385795658466},rate_median=0.0035870684059055124,rate_range={0.0015498212534604619,0.009318317755755392}]:14.560889295304905)[&CAheight_95%_HPD={0.0,20.625784811674066},CAheight_mean=13.104848900454295,CAheight_median=13.806984594521339,CAheight_range={0.0,30.062737188289645},height=14.560889295304964,height_95%_HPD={7.799896946927106,21.46048666231573},height_median=14.294420070280239,height_range={5.519970179457829,30.062737188289645},length=11.84273531399447,length_95%_HPD={5.1635425638164065,19.22496664245739},length_median=11.538096954540379,length_range={2.8743088427270607,30.849753630333794},posterior=1.0,rate=0.003232076691692069,rate_95%_HPD={0.001484511096369273,0.0055663295656498465},rate_median=0.0030202909480290547,rate_range={0.0010053703939660592,0.009530670690272818}]:11.842755817806324)[&CAheight_95%_HPD={0.0,33.16464790770442},CAheight_mean=23.763368611016897,CAheight_median=25.537063502614785,CAheight_range={0.0,47.112606396849486},height=26.402477742152893,height_95%_HPD={19.166231681129915,34.38828961854705},height_median=26.066817066956702,height_range={14.03583623032253,47.112606396849486},length=5.423265406651159,length_95%_HPD={1.407572658596905,10.259347260494422},length_median=5.07021837318382,length_range={0.07974630694101847,17.807095939025572},posterior=0.9994444650198141,rate=0.0030693451786598055,rate_95%_HPD={0.0010870670429762815,0.0054037551148926645},rate_median=0.0028321566190874026,rate_range={8.462349571504159E-4,0.010949722825720296}]:5.716931602490092)[&CAheight_95%_HPD={0.0,39.23239790606178},CAheight_mean=28.908626109061462,CAheight_median=31.10766889897866,CAheight_range={0.0,56.11592060251121},height=32.01777388080643,height_95%_HPD={24.33032091073906,40.07098369306976},height_median=31.585541255621933,height_range={21.207309555454998,53.89056915485051},length=2.606495535511473,length_95%_HPD={0.10355146474449839,5.592359434052781},length_median=2.335574975724782,length_range={0.0013890530681237578,14.712442173577784},posterior=0.8306359023739861,rate=0.003213414578774112,rate_95%_HPD={0.0012256835356698403,0.00590650669636989},rate_median=0.0029774632559205327,rate_range={6.978151812284349E-4,0.012063239104642848}]:4.875546085923503,((193[&height=5.87886549271532E-14,height_95%_HPD={2.8421709430404007E-14,8.526512829121202E-14},height_median=5.6843418860808015E-14,height_range={0.0,1.7053025658242404E-13},length=24.752463259453492,length_95%_HPD={14.175237410014319,34.31480554743581},length_median=24.63878144071566,length_range={9.049231543553958,48.171134775604514},rate=0.003448022388086341,rate_95%_HPD={0.00209430773150017,0.005137269225987868},rate_median=0.0033123451270316096,rate_range={0.0016062038988150476,0.00850925004041716}]:24.752463259453485,445[&height=5.87886549271532E-14,height_95%_HPD={2.8421709430404007E-14,8.526512829121202E-14},height_median=5.6843418860808015E-14,height_range={0.0,1.7053025658242404E-13},length=24.752463259453492,length_95%_HPD={14.175237410014319,34.31480554743581},length_median=24.63878144071566,length_range={9.049231543553958,48.171134775604514},rate=0.0018528376091187157,rate_95%_HPD={0.0010825357277247242,0.002739869611072027},rate_median=0.0017898068785035081,rate_range={7.843733810421299E-4,0.004633632169463356}]:24.752463259453485)[&CAheight_95%_HPD={0.0,33.16742496468183},CAheight_mean=22.277299438968875,CAheight_median=23.90511953482337,CAheight_range={0.0,48.17113477560454},height=24.752463259453545,height_95%_HPD={14.175237410014347,34.31480554743584},height_median=24.638781440715746,height_range={9.049231543554043,48.17113477560454},length=11.25030809896958,length_95%_HPD={2.896648662042054,20.936288461751815},length_median=10.491625170607392,length_range={0.9627268050212194,38.30859602135234},posterior=1.0,rate=0.002354383574864612,rate_95%_HPD={8.093888681856966E-4,0.0043030484577237715},rate_median=0.002153256512155047,rate_range={6.069761123917055E-4,0.00914358775542431}]:11.766235471370603,496[&height=5.879286539482928E-14,height_95%_HPD={2.8421709430404007E-14,8.526512829121202E-14},height_median=5.6843418860808015E-14,height_range={0.0,1.4210854715202004E-13},length=33.946319353950976,length_95%_HPD={24.260346896124616,43.56867553258985},length_median=33.56939770254371,length_range={15.24471673666909,58.465288462798156},rate=0.003246721784480133,rate_95%_HPD={0.002071997970142921,0.004568968539651585},rate_median=0.0031867324015846304,rate_range={0.0013846644462867344,0.007247779268382721}]:36.51869873082409)[&CAheight_95%_HPD={0.0,45.01694362371222},CAheight_mean=32.866950582680005,CAheight_median=35.49160683196786,CAheight_range={0.0,63.5413818303318},height=33.46629208308071,height_95%_HPD={23.51419746071204,42.608146226013275},height_median=33.296096760783726,height_range={18.159599310973363,54.97113386815528},length=3.2948783056642212,length_95%_HPD={0.004338668760198061,9.198782925025967},length_median=2.4695692824229667,length_range={7.181384608827557E-4,19.339108451231766},posterior=0.14310581089589275,rate=0.002590244739287391,rate_95%_HPD={6.778930663070031E-4,0.004860899916570526},rate_median=0.0024002956602347317,rate_range={6.574932043352019E-4,0.009059762216108458}]:0.4774240707007351)[&CAheight_95%_HPD={0.0,45.21595511084948},CAheight_mean=33.29663383767119,CAheight_median=35.88623953906975,CAheight_range={0.0,63.5413818303318},height=36.25760417109583,height_95%_HPD={27.709428098018037,45.65904105921351},height_median=35.77638925732447,height_range={23.769261929597093,61.676998851230564},length=1.9595584915543514,length_95%_HPD={0.06146646657674637,4.42174660738084},length_median=1.6837375791448608,length_range={0.002752401053413678,10.396264847406684},posterior=0.5348320432576571,rate=0.0029267377810195104,rate_95%_HPD={9.732457657988241E-4,0.005521261497759834},rate_median=0.002695147690736646,rate_range={6.825640782760341E-4,0.013117384785323493}]:1.04803467192108,((442[&height=5.870339295671276E-14,height_95%_HPD={0.0,8.526512829121202E-14},height_median=5.6843418860808015E-14,height_range={0.0,1.7053025658242404E-13},length=15.57825841179253,length_95%_HPD={7.821687566089338,23.996095836048113},length_median=15.104754272771089,length_range={4.172788645399066,37.05578869603224},rate=0.0036977093041302084,rate_95%_HPD={0.0018706981481121639,0.005751494899719807},rate_median=0.0035335443910847297,rate_range={0.0013657286702513692,0.009636381956915038}]:15.578258411792529,443[&height=5.870339295671276E-14,height_95%_HPD={0.0,8.526512829121202E-14},height_median=5.6843418860808015E-14,height_range={0.0,1.7053025658242404E-13},length=15.57825841179253,length_95%_HPD={7.821687566089338,23.996095836048113},length_median=15.104754272771089,length_range={4.172788645399066,37.05578869603224},rate=0.0022712512873533847,rate_95%_HPD={0.0011374696790759345,0.003563153141485264},rate_median=0.002183287570652088,rate_range={9.03363397098816E-4,0.006781544958823093}]:15.578258411792529)[&CAheight_95%_HPD={0.0,22.888473120908685},CAheight_mean=14.020484496410509,CAheight_median=14.567746996119666,CAheight_range={0.0,37.05578869603232},height=15.578258411792588,height_95%_HPD={7.821687566089395,23.99609583604817},height_median=15.104754272771146,height_range={4.172788645399066,37.05578869603232},length=7.59609165788699,length_95%_HPD={1.8449153070629052,14.609679030050984},length_median=7.073606821786768,length_range={0.241071223103404,25.046324508626924},posterior=1.0,rate=0.0026219513365513306,rate_95%_HPD={9.329521622100763E-4,0.004744371970214936},rate_median=0.002401037275419948,rate_range={5.914797941198106E-4,0.010793892061965217}]:7.596091657886886,((451[&height=5.881286511629062E-14,height_95%_HPD={0.0,8.526512829121202E-14},height_median=5.6843418860808015E-14,height_range={0.0,1.7053025658242404E-13},length=4.399056387051347,length_95%_HPD={1.4028672698189553,8.065566695110931},length_median=4.095761919931704,length_range={0.5827181196919184,17.789495230179597},rate=0.0030190729739725353,rate_95%_HPD={0.0012054048664088331,0.0053719621047249675},rate_median=0.002818641123467158,rate_range={6.420228153422559E-4,0.009541596983881098}]:4.399056387051359,452[&height=5.881286511629062E-14,height_95%_HPD={0.0,8.526512829121202E-14},height_median=5.6843418860808015E-14,height_range={0.0,1.7053025658242404E-13},length=4.399056387051347,length_95%_HPD={1.4028672698189553,8.065566695110931},length_median=4.095761919931704,length_range={0.5827181196919184,17.789495230179597},rate=0.0029144827587495783,rate_95%_HPD={0.001089016667959026,0.005029184586423251},rate_median=0.0027434512093375022,rate_range={7.758211732743442E-4,0.009817209723044954}]:4.399056387051359)[&CAheight_95%_HPD={0.0,7.660762013122309},CAheight_mean=3.959165411378798,CAheight_median=3.858639304173778,CAheight_range={0.0,17.789495230179625},height=4.399056387051417,height_95%_HPD={1.402867269819012,8.065566695110931},height_median=4.095761919931732,height_range={0.5827181196919753,17.789495230179625},length=10.040357802419901,length_95%_HPD={3.8118617122612193,17.131802619225994},length_median=9.664557967145754,length_range={1.3178652499746875,30.90302822266335},posterior=1.0,rate=0.0026843664526308686,rate_95%_HPD={0.0011112983938210553,0.00454366969441558},rate_median=0.002512686667458324,rate_range={8.093314617550906E-4,0.011595879348308092}]:10.040357802419855,453[&height=5.885286455921331E-14,height_95%_HPD={0.0,8.526512829121202E-14},height_median=5.6843418860808015E-14,height_range={0.0,1.7053025658242404E-13},length=14.439414189471213,length_95%_HPD={8.03573242913518,21.48318520998808},length_median=14.039580716980907,length_range={5.518225756979007,35.33809361747015},rate=0.0032027967186414024,rate_95%_HPD={0.0017066969292066274,0.004892488686960472},rate_median=0.0030951059734711313,rate_range={9.828103732203411E-4,0.007973604539267078}]:14.439414189471213)[&CAheight_95%_HPD={0.0,20.579060726749873},CAheight_mean=12.99552090030045,CAheight_median=13.578116937171444,CAheight_range={0.0,35.33809361747021},height=14.439414189471272,height_95%_HPD={8.035732429135265,21.483185209988164},height_median=14.039580716980964,height_range={5.518225756979064,35.33809361747021},length=8.734935880208182,length_95%_HPD={3.0328523631570476,15.610520106700932},length_median=8.279125792742803,length_range={1.270732438767368,26.86812498440176},posterior=1.0,rate=0.0026179397488107835,rate_95%_HPD={0.0010787015582292836,0.004641920238389022},rate_median=0.0024188580921266326,rate_range={7.26018901851885E-4,0.009335224402577794}]:8.734935880208202)[&CAheight_95%_HPD={0.0,30.670190682379797},CAheight_mean=20.85699230797025,CAheight_median=22.167917491219526,CAheight_range={0.0,44.89310577017196},height=23.174350069679473,height_95%_HPD={15.263931615656503,31.823611608120842},height_median=22.7702226846676,height_range={11.681648718565214,44.89310577017196},length=13.82240344269281,length_95%_HPD={5.74836052008709,22.81770756904737},length_median=13.536946943130232,length_range={1.991467314747183,35.711649157939775},posterior=1.0,rate=0.0020094994266064647,rate_95%_HPD={9.581442956892152E-4,0.003514372204272971},rate_median=0.0018591130139624414,rate_range={6.074852953448427E-4,0.008726262612855347}]:14.86980740376649)[&CAheight_95%_HPD={0.0,46.53898555849176},CAheight_mean=34.239868535732626,CAheight_median=36.89489767084862,CAheight_range={0.0,66.67041068213332},height=38.04415747344596,height_95%_HPD={28.638386507861952,47.87877055970125},height_median=37.532271597253015,height_range={24.22625578044523,66.67041068213332},length=16.178481720661306,length_95%_HPD={8.280716974054258,23.976615076123792},length_median=15.912631325546712,length_range={4.73029242832618,39.18178028944823},posterior=1.0,rate=0.0022473437538193105,rate_95%_HPD={0.0011741127972080285,0.0035163151188513813},rate_median=0.0021473917757652496,rate_range={8.690411313407999E-4,0.005966740095452331}]:16.178612533080873)[&CAheight_95%_HPD={0.0,64.83822748373737},CAheight_mean=48.800673742416286,CAheight_median=52.72219337886406,CAheight_range={0.0,87.65242124709818},height=54.22277000652684,height_95%_HPD={43.63698145546378,66.59032180536612},height_median=53.48422162825193,height_range={38.22219204439489,87.65242124709818},length=13.876812949366553,length_95%_HPD={6.726049517632987,21.41362835266456},length_median=13.613763221961534,length_range={2.8991448913559594,30.576051437500126},posterior=1.0,rate=0.0018210942259486705,rate_95%_HPD={9.686877226505544E-4,0.0029429963099371612},rate_median=0.0017242761928367263,rate_range={6.402070007181788E-4,0.006033857530681753}]:13.877131493883091,((((((((((21[&height=5.883286483775197E-14,height_95%_HPD={0.0,1.1368683772161603E-13},height_median=5.6843418860808015E-14,height_range={0.0,1.9895196601282805E-13},length=18.034737058036274,length_95%_HPD={10.783037662512413,25.76052396909182},length_median=17.701894304908222,length_range={6.84624824648057,36.103283756124},rate=0.002578382172857211,rate_95%_HPD={0.0014493635159636654,0.0038981947864621656},rate_median=0.0024969633688332964,rate_range={8.907354253965722E-4,0.006392834430178107}]:18.250367157159808,409[&height=5.883707530542803E-14,height_95%_HPD={0.0,1.1368683772161603E-13},height_median=5.6843418860808015E-14,height_range={0.0,1.9895196601282805E-13},length=18.0624202783782,length_95%_HPD={10.819113161342699,25.80429075432542},length_median=17.743419003769787,length_range={6.84624824648057,36.463382745187886},rate=0.005284901066388787,rate_95%_HPD={0.0031654015472817156,0.007795609647851509},rate_median=0.005117425202700704,rate_range={0.002182536900494799,0.012335432463498684}]:18.250367157159808)[&CAheight_95%_HPD={0.0,24.99883904853462},CAheight_mean=16.425391273973318,CAheight_median=17.412463710178343,CAheight_range={0.0,36.46338274518797},height=17.513766579130422,height_95%_HPD={10.550930861599369,25.106265342480185},height_median=17.168929927239915,height_range={6.846248246480627,35.09337944149564},length=3.9809319038283824,length_95%_HPD={0.004080706428766234,8.615682981365552},length_median=3.5667976635095044,length_range={4.7479587507837095E-4,18.927169710940348},posterior=0.7724158364505018,rate=0.003147872285374734,rate_95%_HPD={0.0011920306682800916,0.00570528461578135},rate_median=0.002915276090912651,rate_range={6.034772481615208E-4,0.012512459910886982}]:3.0749348463480395,363[&height=5.88876009175409E-14,height_95%_HPD={0.0,1.1368683772161603E-13},height_median=5.6843418860808015E-14,height_range={0.0,1.9895196601282805E-13},length=20.921725025602807,length_95%_HPD={13.586997554679868,28.85691255799776},length_median=20.566402504978612,length_range={11.11710305272095,41.65253894749446},rate=0.009243241089710637,rate_95%_HPD={0.005943386157158636,0.013175020853186855},rate_median=0.00910940524517866,rate_range={0.003332134677629864,0.016373272080874673}]:21.325302003507847)[&CAheight_95%_HPD={0.0,28.056068601857504},CAheight_mean=19.19284288512773,CAheight_median=20.448519373642824,CAheight_range={0.0,41.65253894749446},height=21.325302003507908,height_95%_HPD={14.211634348843972,29.15390306771826},height_median=20.952437790216123,height_range={11.349528063999742,41.65253894749446},length=8.230240850019607,length_95%_HPD={3.398604957980723,13.450270348822386},length_median=7.924897894704998,length_range={1.5443544043428403,23.900760644015037},posterior=1.0,rate=0.004952460162990212,rate_95%_HPD={0.002343057197895163,0.008184786436112527},rate_median=0.004713144929867241,rate_range={0.0014884434615738769,0.015183327073561527}]:8.238014045629644,(328[&height=5.901707279858011E-14,height_95%_HPD={0.0,1.1368683772161603E-13},height_median=5.6843418860808015E-14,height_range={0.0,1.9895196601282805E-13},length=11.516640413355383,length_95%_HPD={5.950177796441636,17.8114231866856},length_median=11.145277787149155,length_range={3.513671340386537,27.132619398403733},rate=0.0034228319840883857,rate_95%_HPD={0.0016370106564588419,0.005492894155702148},rate_median=0.003261684150991571,rate_range={0.001054223641412896,0.01012832826583622}]:11.516640413355386,336[&height=5.901707279858011E-14,height_95%_HPD={0.0,1.1368683772161603E-13},height_median=5.6843418860808015E-14,height_range={0.0,1.9895196601282805E-13},length=11.516640413355383,length_95%_HPD={5.950177796441636,17.8114231866856},length_median=11.145277787149155,length_range={3.513671340386537,27.132619398403733},rate=0.0029654153743854197,rate_95%_HPD={0.0013329029278817664,0.0046684767461349095},rate_median=0.0028269490540925764,rate_range={0.0010636137113852707,0.010116119159350314}]:11.516640413355386)[&CAheight_95%_HPD={0.0,17.00915819582721},CAheight_mean=10.365014759541694,CAheight_median=10.705634208812825,CAheight_range={0.0,27.13261939840382},height=11.516640413355445,height_95%_HPD={5.950177796441693,17.81142318668566},height_median=11.145277787149183,height_range={3.5136713403865656,27.13261939840382},length=17.39051188360584,length_95%_HPD={9.144119055993798,26.001228036341217},length_median=17.117976725222263,length_range={5.196536553539829,37.49905299849516},posterior=1.0,rate=0.003262067149860898,rate_95%_HPD={0.0018183221063293809,0.005072560488003138},rate_median=0.0031233902088146,rate_range={0.001038209455837835,0.0083117171291768}]:18.04667563578211)[&CAheight_95%_HPD={0.0,37.19277698307474},CAheight_mean=26.607082985325924,CAheight_median=28.585875804326776,CAheight_range={0.0,50.020272867434414},height=29.15226894282887,height_95%_HPD={21.55926639605201,37.77242067311781},height_median=28.778777338537424,height_range={18.21761414202652,50.020272867434414},length=2.920726062179429,length_95%_HPD={0.5265287454526231,5.925386267738901},length_median=2.6486078742083237,length_range={0.08814773172113632,13.727760374391906},posterior=0.8526350875893486,rate=0.003422193993121759,rate_95%_HPD={0.0012496168699510722,0.006179756233816216},rate_median=0.0031777855717560026,rate_range={8.024954295889384E-4,0.013600331198557395}]:2.4915399355298895,33[&height=5.866234089687105E-14,height_95%_HPD={2.8421709430404007E-14,1.1368683772161603E-13},height_median=5.6843418860808015E-14,height_range={0.0,1.7053025658242404E-13},length=31.39018889277938,length_95%_HPD={22.532977348366586,41.583847282592615},length_median=31.099979738499513,length_range={14.12565478637518,56.08654977074602},rate=0.00276187293313314,rate_95%_HPD={0.0018115602426016356,0.003729523491144287},rate_median=0.0027207485938526245,rate_range={0.0012010188763138948,0.0063364978073691845}]:32.054855984667384)[&CAheight_95%_HPD={0.0,39.83607504613144},CAheight_mean=28.849477232159117,CAheight_median=31.041605349163632,CAheight_range={0.0,56.086549770746075},height=32.03816718107754,height_95%_HPD={23.91781118850517,41.23044567371133},height_median=31.61794680754511,height_range={19.896699594477496,56.086549770746075},length=2.9211998971615754,length_95%_HPD={0.29908860076542965,6.164662811606831},length_median=2.623198059820538,length_range={0.020285127192408936,14.731662161482348},posterior=0.9934817228991519,rate=0.003360757319642305,rate_95%_HPD={0.001243870636355899,0.0061839111264768865},rate_median=0.003081513269304386,rate_range={7.199153015239141E-4,0.01149831798290259}]:2.9027053170549735,181[&height=5.883391745467098E-14,height_95%_HPD={0.0,8.526512829121202E-14},height_median=5.6843418860808015E-14,height_range={0.0,1.7053025658242404E-13},length=34.94613569157543,length_95%_HPD={26.234891383827573,44.29645689954356},length_median=34.436066157934704,length_range={21.947446683163434,57.50297947085315},rate=0.0037335981361012647,rate_95%_HPD={0.002653396203199082,0.004883741393903998},rate_median=0.0037106452170548175,rate_range={0.002014311642368438,0.006254516090256257}]:34.95756130172236)[&CAheight_95%_HPD={0.0,43.14825864299104},CAheight_mean=31.46192169287047,CAheight_median=33.838753705047225,CAheight_range={0.0,57.502979470853205},height=34.956596282885116,height_95%_HPD={26.271090673070404,44.30855508367247},height_median=34.44619624460904,height_range={21.947446683163463,57.502979470853205},length=4.836462773670116,length_95%_HPD={1.5465014862029705,8.787326992813348},length_median=4.532278585355726,length_range={0.6266770332589147,17.653152200518747},posterior=0.9999259286693085,rate=0.00370854540472152,rate_95%_HPD={0.0014316698352908356,0.00652805401377153},rate_median=0.003445272385805613,rate_range={8.797457497983577E-4,0.01192128859782489}]:4.836877776962133,356[&height=5.888233783294581E-14,height_95%_HPD={0.0,8.526512829121202E-14},height_median=5.6843418860808015E-14,height_range={0.0,1.7053025658242404E-13},length=39.78893773441262,length_95%_HPD={30.134985762601787,49.836264438912735},length_median=39.23728256323767,length_range={26.098496435435948,65.2738262462172},rate=0.0026337743560268597,rate_95%_HPD={0.0018673412570747487,0.003443449769439794},rate_median=0.0026070589066899534,rate_range={0.0014211676033107968,0.0044176746055689395}]:39.79443907868449)[&CAheight_95%_HPD={0.0,48.64617420583534},CAheight_mean=35.8151278145249,CAheight_median=38.59279299442284,CAheight_range={0.0,65.27382624621725},height=39.784230384006406,height_95%_HPD={30.374708692145703,50.06229890951326},height_median=39.23291276566198,height_range={26.098496435436033,65.27382624621725},length=4.92955861216993,length_95%_HPD={1.1680146979732626,9.578845208610801},length_median=4.568550791225789,length_range={0.004252290996390684,19.920001276859026},posterior=0.9970371467723418,rate=0.0035696444147911553,rate_95%_HPD={0.0013520386776918565,0.006367973903862617},rate_median=0.00332623401620261,rate_range={7.93114149052113E-4,0.014347402740549919}]:5.806522267496327,61[&height=5.876339212109678E-14,height_95%_HPD={2.8421709430404007E-14,8.526512829121202E-14},height_median=5.6843418860808015E-14,height_range={0.0,1.7053025658242404E-13},length=44.762717662648846,length_95%_HPD={33.4256573668809,57.41046302568985},length_median=44.30336630655819,length_range={22.358017246978704,78.62970246631747},rate=0.0041954946791008885,rate_95%_HPD={0.002957017851545576,0.005502161052851039},rate_median=0.00414885080221298,rate_range={0.0019271659161787724,0.007949906792791832}]:45.60096134618082)[&CAheight_95%_HPD={0.0,55.64947328989243},CAheight_mean=41.04101720970067,CAheight_median=44.266397002087345,CAheight_range={0.0,78.62970246631755},height=44.19968186447772,height_95%_HPD={33.486915042527215,54.954361711462155},height_median=43.70563677022301,height_range={29.341821962210588,78.62970246631755},length=3.2255877229870165,length_95%_HPD={0.26174713885936285,6.895672419865747},length_median=2.87787059344069,length_range={4.91655566563054E-4,14.82708214509563},posterior=0.5352023999111144,rate=0.0033209637629311828,rate_95%_HPD={0.001118883337956307,0.005910765956974901},rate_median=0.003073269308283031,rate_range={7.754897309518025E-4,0.012515607210929619}]:1.7263422904665902,358[&height=5.873391884736428E-14,height_95%_HPD={2.8421709430404007E-14,8.526512829121202E-14},height_median=5.6843418860808015E-14,height_range={0.0,1.7053025658242404E-13},length=45.602823048271425,length_95%_HPD={34.53091719313784,58.80398421409771},length_median=45.17863243891776,length_range={22.358017246978704,81.19480548077348},rate=0.0021066739074954346,rate_95%_HPD={0.0014486944220337523,0.002804287081504184},rate_median=0.0020800051693981867,rate_range={0.0010088214025087046,0.003801187128828089}]:47.32730363664741)[&CAheight_95%_HPD={0.0,57.267061210641344},CAheight_mean=42.59473102540309,CAheight_median=45.95991100483312,CAheight_range={0.0,81.1948054807736},height=47.327303636647464,height_95%_HPD={36.763999164173555,59.06887632416229},height_median=46.755017682919174,height_range={31.388983774254626,81.1948054807736},length=11.92488816677766,length_95%_HPD={5.726028294939226,18.98026824516286},length_median=11.563892330262348,length_range={2.5013639995930532,30.584208215180936},posterior=1.0,rate=0.0042817759592023875,rate_95%_HPD={0.002174187178714512,0.006924066030767363},rate_median=0.004049916175565362,rate_range={0.0013936016846375259,0.013724193182288494}]:11.9255259255332,((((((((31[&height=5.884970670845625E-14,height_95%_HPD={0.0,1.1368683772161603E-13},height_median=5.6843418860808015E-14,height_range={0.0,1.7053025658242404E-13},length=9.836464841531107,length_95%_HPD={4.268996494973436,16.220105327227685},length_median=9.426274880256415,length_range={2.1093856649282543,28.381908553039494},rate=0.0028542285721592535,rate_95%_HPD={0.0012571439651981179,0.004808925743761162},rate_median=0.0026933355683846296,rate_range={8.677776291471309E-4,0.009358564656264784}]:9.836464841531116,359[&height=5.884970670845625E-14,height_95%_HPD={0.0,1.1368683772161603E-13},height_median=5.6843418860808015E-14,height_range={0.0,1.7053025658242404E-13},length=9.836464841531107,length_95%_HPD={4.268996494973436,16.220105327227685},length_median=9.426274880256415,length_range={2.1093856649282543,28.381908553039494},rate=0.0029090023550260415,rate_95%_HPD={0.001188292127342393,0.004849544331937609},rate_median=0.0027482768398783,rate_range={7.805614961743593E-4,0.010682750319478594}]:9.836464841531116)[&CAheight_95%_HPD={0.0,15.462968677717413},CAheight_mean=8.852851144501292,CAheight_median=8.999843857710545,CAheight_range={0.0,28.38190855303955},height=9.836464841531175,height_95%_HPD={4.268996494973493,16.22010532722777},height_median=9.426274880256472,height_range={2.1093856649283396,28.38190855303955},length=15.391057702973445,length_95%_HPD={6.36983570640939,25.012427677015182},length_median=15.017484601382392,length_range={2.918961035706502,40.99952141814009},posterior=1.0,rate=0.0023604515544401673,rate_95%_HPD={0.0010782914004522832,0.003905034712517444},rate_median=0.0022125836584045585,rate_range={6.795005373156732E-4,0.009344383676339873}]:15.391888162611078,32[&height=5.882760175315687E-14,height_95%_HPD={2.8421709430404007E-14,1.1368683772161603E-13},height_median=5.6843418860808015E-14,height_range={0.0,1.7053025658242404E-13},length=25.121126846000106,length_95%_HPD={15.913500290774124,34.79129958630679},length_median=24.823966869111928,length_range={10.365235338990828,47.50894269187313},rate=0.004182724619021115,rate_95%_HPD={0.002508436333114744,0.006019935907197099},rate_median=0.004053981962687331,rate_range={0.0019216876247955272,0.009420411854756165}]:25.228353004142193)[&CAheight_95%_HPD={0.0,33.71216213898305},CAheight_mean=22.705601795434983,CAheight_median=24.18503592101152,CAheight_range={0.0,50.20214667669296},height=25.057473645774742,height_95%_HPD={15.967017819663397,34.716270557168315},height_median=24.771276688306372,height_range={10.365235338990885,47.50894269187316},length=8.96884307898642,length_95%_HPD={2.3340407208602585,16.86982164638252},length_median=8.337490667457857,length_range={0.8607681673699403,30.919322727163575},posterior=0.9841857708973741,rate=0.002692358986444202,rate_95%_HPD={0.0010216508285424207,0.004840777590537517},rate_median=0.0024801056022288933,rate_range={6.67678377784407E-4,0.009335617883509147}]:8.836141308338906,((53[&height=5.881812820088572E-14,height_95%_HPD={0.0,1.1368683772161603E-13},height_median=5.6843418860808015E-14,height_range={0.0,1.9895196601282805E-13},length=12.930716755042374,length_95%_HPD={7.657059699306359,18.943829060462576},length_median=12.726793268576614,length_range={5.251889670994103,25.71574734749626},rate=0.005311464648799891,rate_95%_HPD={0.002921995793460839,0.008324671868502623},rate_median=0.005068554877289985,rate_range={0.001973066699194131,0.01378089853155372}]:12.930716755042367,218[&height=5.881812820088572E-14,height_95%_HPD={0.0,1.1368683772161603E-13},height_median=5.6843418860808015E-14,height_range={0.0,1.9895196601282805E-13},length=12.930716755042374,length_95%_HPD={7.657059699306359,18.943829060462576},length_median=12.726793268576614,length_range={5.251889670994103,25.71574734749626},rate=0.006948756712972278,rate_95%_HPD={0.003838514766770946,0.010456618904533739},rate_median=0.006654330208960627,rate_range={0.002948396586811234,0.015263747683586869}]:12.930716755042367)[&CAheight_95%_HPD={0.0,17.97638175236},CAheight_mean=11.637688180490668,CAheight_median=12.3023078065699,CAheight_range={0.0,25.71574734749629},height=12.930716755042425,height_95%_HPD={7.657059699306473,18.943829060462633},height_median=12.726793268576671,height_range={5.2518896709941885,25.71574734749629},length=12.6378603683534,length_95%_HPD={7.875423486909199,18.037134048212465},length_median=12.295419786300869,length_range={5.944502049493394,26.923096587916234},posterior=1.0,rate=0.00946773597210965,rate_95%_HPD={0.005995562891150081,0.013439367022724991},rate_median=0.009342763797801714,rate_range={0.004259418159401333,0.01714552230050548}]:12.64515681164562,163[&height=5.89170741912734E-14,height_95%_HPD={0.0,1.1368683772161603E-13},height_median=5.6843418860808015E-14,height_range={0.0,1.7053025658242404E-13},length=25.575873566687985,length_95%_HPD={18.474422010254216,33.336453891404744},length_median=25.31799112502847,length_range={14.681785886423313,41.06118904603784},rate=0.004056685216467106,rate_95%_HPD={0.002780308431390614,0.005440626900422823},rate_median=0.0039993667431665455,rate_range={0.001972031291021403,0.0071355886767479485}]:25.575873566687985)[&CAheight_95%_HPD={0.0,32.26189702560902},CAheight_mean=23.018371460089462,CAheight_median=24.778379545227125,CAheight_range={0.0,41.061189046037896},height=25.56914762765292,height_95%_HPD={18.48783621863953,33.3364538914048},height_median=25.312979763250553,height_range={14.68178588642337,41.061189046037896},length=7.875644771882588,length_95%_HPD={3.6632268775868226,12.605569362969135},length_median=7.626282599833857,length_range={0.28739107485674253,19.7846530597064},posterior=0.9975186104218362,rate=0.006254935745817118,rate_95%_HPD={0.0029718085280284376,0.010187155937598138},rate_median=0.0059665042079581855,rate_range={0.0011000738174593149,0.015197869422926613}]:8.488620745793114)[&CAheight_95%_HPD={0.0,42.03260665454329},CAheight_mean=30.658158425762604,CAheight_median=32.961377214838166,CAheight_range={0.0,54.89992667893512},height=33.543251858818586,height_95%_HPD={24.96120736629311,42.33649949340284},height_median=33.07540682396643,height_range={22.026092558014426,53.10637164442028},length=1.5702881863254556,length_95%_HPD={0.1765210717983905,3.364121599689213},length_median=1.4033461215372256,length_range={0.007444317425552072,10.080861829172306},posterior=0.72882485833858,rate=0.0032563695790850623,rate_95%_HPD={0.001209205490297634,0.005963257168273574},rate_median=0.0030086959659364884,rate_range={7.28251477603255E-4,0.012825162331046925}]:1.1520351494531766,254[&height=5.882233866856178E-14,height_95%_HPD={2.8421709430404007E-14,1.1368683772161603E-13},height_median=5.6843418860808015E-14,height_range={0.0,1.7053025658242404E-13},length=34.501169720634394,length_95%_HPD={25.759373583504157,43.679093243246456},length_median=34.05404176010663,length_range={19.331893328615934,55.77007062923684},rate=0.002511514636781671,rate_95%_HPD={0.0017877332083469698,0.0032554351033282193},rate_median=0.0024881624419527304,rate_range={0.0013918034998132592,0.004754512690992001}]:35.21652946193428)[&CAheight_95%_HPD={0.0,43.20803243706405},CAheight_mean=31.694993900259625,CAheight_median=34.097978834745106,CAheight_range={0.0,55.770070629236926},height=35.03411320767188,height_95%_HPD={26.6713178320976,44.171454745151124},height_median=34.562800191914874,height_range={23.629770094311084,55.770070629236926},length=1.5252916799313871,length_95%_HPD={0.15219539656183656,3.3433114023378607},length_median=1.3354926309302755,length_range={0.007085861475133015,9.677289952991146},posterior=0.8434872782489538,rate=0.003183460575062466,rate_95%_HPD={0.0010495527434765998,0.00568550158432555},rate_median=0.0029496186740980376,rate_range={6.412145563568122E-4,0.013247006231075492}]:1.2865641276410642,323[&height=5.870970865822686E-14,height_95%_HPD={0.0,8.526512829121202E-14},height_median=5.6843418860808015E-14,height_range={0.0,1.7053025658242404E-13},length=36.19014111844357,length_95%_HPD={27.379615179100966,45.89559106989583},length_median=35.76751081064606,length_range={19.331893328615934,57.86961211628284},rate=0.0015819336603965961,rate_95%_HPD={0.0010960945921736,0.0020895870480497534},rate_median=0.0015653357227069554,rate_range={8.608238688027113E-4,0.0029156471768480878}]:36.50309358957534)[&CAheight_95%_HPD={0.0,44.71482093500671},CAheight_mean=32.85290590354073,CAheight_median=35.406594531502435,CAheight_range={0.0,57.86961211628292},height=36.5030935895754,height_95%_HPD={27.942220420369665,45.92334655503035},height_median=36.02920380287284,height_range={24.437736860247895,57.86961211628292},length=4.253477534648221,length_95%_HPD={1.271009913995016,7.781339359475339},length_median=3.9557137104858384,length_range={0.5575612320662344,13.262691322868363},posterior=1.0,rate=0.00348527367441364,rate_95%_HPD={0.0013203950400952889,0.006043612961967329},rate_median=0.003244164163601663,rate_range={7.6590512408119E-4,0.011808334469208854}]:4.253477534648425,((66[&height=5.885918026072741E-14,height_95%_HPD={2.8421709430404007E-14,1.1368683772161603E-13},height_median=5.6843418860808015E-14,height_range={0.0,1.9895196601282805E-13},length=20.903866567871102,length_95%_HPD={12.525670616501088,29.121688333013793},length_median=20.608670669952772,length_range={8.51230167903384,39.562431848826435},rate=0.003799676131338971,rate_95%_HPD={0.0022113084662972768,0.005556635036215721},rate_median=0.003683780228823953,rate_range={0.001630825183498037,0.010334555530115518}]:20.903866567871106,258[&height=5.885918026072741E-14,height_95%_HPD={2.8421709430404007E-14,1.1368683772161603E-13},height_median=5.6843418860808015E-14,height_range={0.0,1.9895196601282805E-13},length=20.903866567871102,length_95%_HPD={12.525670616501088,29.121688333013793},length_median=20.608670669952772,length_range={8.51230167903384,39.562431848826435},rate=0.006239845815290152,rate_95%_HPD={0.003835861622582968,0.008821714341866833},rate_median=0.006078275869656625,rate_range={0.0030376560600917186,0.013169873679111231}]:20.903866567871106)[&CAheight_95%_HPD={0.0,28.16636403047096},CAheight_mean=18.813549588316704,CAheight_median=20.040685700664056,CAheight_range={0.0,39.56243184882652},height=20.903866567871166,height_95%_HPD={12.525670616501174,29.12168833301385},height_median=20.608670669952858,height_range={8.512301679033897,39.56243184882652},length=10.292005480498153,length_95%_HPD={4.056257957715474,17.458547762682315},length_median=9.914213937396283,length_range={1.7797638413034917,29.75558087098645},posterior=1.0,rate=0.004348276280315036,rate_95%_HPD={0.0018815748151080557,0.007470992685957731},rate_median=0.004079207121372863,rate_range={0.0011932362648189546,0.013162681138175474}]:10.394107361017813,(115[&height=5.879602324558634E-14,height_95%_HPD={2.8421709430404007E-14,1.1368683772161603E-13},height_median=5.6843418860808015E-14,height_range={0.0,1.9895196601282805E-13},length=26.340127349124145,length_95%_HPD={18.02876079177605,35.694860110091724},length_median=25.992034989268916,length_range={13.076253080230657,50.02042165609231},rate=0.006528162445018855,rate_95%_HPD={0.004259538280950072,0.00882140315859593},rate_median=0.006400288538685478,rate_range={0.003047453910685837,0.013032400985147106}]:26.343327927397095,125[&height=5.879602324558634E-14,height_95%_HPD={2.8421709430404007E-14,1.1368683772161603E-13},height_median=5.6843418860808015E-14,height_range={0.0,1.9895196601282805E-13},length=26.24442662515035,length_95%_HPD={17.924288023359736,35.344834827079666},length_median=25.89945223316741,length_range={13.076253080230657,50.02042165609231},rate=0.003678995424478049,rate_95%_HPD={0.0024096596066038507,0.0051070348316160745},rate_median=0.003611258037694069,rate_range={0.001627488307304251,0.007046759492503637}]:26.343327927397095)[&CAheight_95%_HPD={0.0,34.196167013978965},CAheight_mean=23.709082942823592,CAheight_median=25.31902912823938,CAheight_range={0.0,50.02042165609237},height=26.208777503910692,height_95%_HPD={17.95525245316125,35.368861537957685},height_median=25.858731399754205,height_range={13.076253080230742,50.02042165609237},length=5.0797538231426795,length_95%_HPD={1.1958959705438588,9.972452526135584},length_median=4.634426563115483,length_range={0.3631051479709413,21.736776330397106},posterior=0.9753712825450909,rate=0.0031799212401156917,rate_95%_HPD={0.0011550389790060955,0.005847469818369451},rate_median=0.0029450064997029795,rate_range={6.865512191329738E-4,0.012298084171676016}]:4.954646001491824)[&CAheight_95%_HPD={0.0,39.09600311930498},CAheight_mean=28.168280859102406,CAheight_median=30.31369319119804,CAheight_range={0.0,52.905470462508845},height=31.29797392888898,height_95%_HPD={22.940043539311603,40.11173810345596},height_median=30.912452552699023,height_range={18.633260161977518,52.905470462508845},length=9.458597195334837,length_95%_HPD={4.119410704667104,15.252947410853267},length_median=9.15554361620039,length_range={2.24264464003528,25.11634053990653},posterior=1.0,rate=0.004772278904570253,rate_95%_HPD={0.0022152892344527533,0.007894013481369195},rate_median=0.0044897238240409025,rate_range={0.0015193238397554684,0.013915585642167383}]:9.458597195334846)[&CAheight_95%_HPD={0.0,49.38031094010398},CAheight_mean=36.681049862510164,CAheight_median=39.62468687065217,CAheight_range={0.0,63.93178206775306},height=40.756571124223825,height_95%_HPD={31.820504335647257,50.635153884103914},height_median=40.31092120532995,height_range={28.30964077416317,63.93178206775306},length=2.4114812576035445,length_95%_HPD={0.6248805267677255,4.611794542022267},length_median=2.231800267271069,length_range={0.14612444051422813,10.427576121079142},posterior=1.0,rate=0.0036095601064485647,rate_95%_HPD={0.001409878261684547,0.0064719653437498486},rate_median=0.00335536696382794,rate_range={7.906865477797072E-4,0.014472744952637083}]:2.5665252639966525,((47[&height=5.904759868923162E-14,height_95%_HPD={0.0,8.526512829121202E-14},height_median=5.6843418860808015E-14,height_range={0.0,1.7053025658242404E-13},length=16.372472902118904,length_95%_HPD={6.914055761775614,26.99500632088683},length_median=15.616199705356365,length_range={4.868256024020667,43.28690762347679},rate=0.002644825682325241,rate_95%_HPD={0.0012091067499623706,0.004536273070198061},rate_median=0.0024821444086726135,rate_range={8.764447689138114E-4,0.00829868723076249}]:16.372472902118915,253[&height=5.904759868923162E-14,height_95%_HPD={0.0,8.526512829121202E-14},height_median=5.6843418860808015E-14,height_range={0.0,1.7053025658242404E-13},length=16.372472902118904,length_95%_HPD={6.914055761775614,26.99500632088683},length_median=15.616199705356365,length_range={4.868256024020667,43.28690762347679},rate=0.002257025768498939,rate_95%_HPD={0.001000556381211913,0.0037795115478730748},rate_median=0.0021088119052121296,rate_range={7.857287372391644E-4,0.007204579461856}]:16.372472902118915)[&CAheight_95%_HPD={0.0,25.992663335193754},CAheight_mean=14.735280184997647,CAheight_median=14.836723562239314,CAheight_range={0.0,43.28690762347685},height=16.372472902118975,height_95%_HPD={6.9140557617757,26.99500632088683},height_median=15.61619970535645,height_range={4.868256024020781,43.28690762347685},length=23.538528859321048,length_95%_HPD={10.50582498570833,36.65388339438087},length_median=23.536239211375744,length_range={2.3615746416012087,47.85371899050283},posterior=1.0,rate=0.0014640137028625096,rate_95%_HPD={7.161202428117917E-4,0.0023999266325630876},rate_median=0.0013634947811774335,rate_range={5.348340723035282E-4,0.0075385377727235185}]:23.902977450212394,(184[&height=5.896233671879118E-14,height_95%_HPD={0.0,8.526512829121202E-14},height_median=5.6843418860808015E-14,height_range={0.0,1.9895196601282805E-13},length=33.65164518007345,length_95%_HPD={21.869535421462587,45.33600886728473},length_median=33.43157251246046,length_range={14.380819379926038,59.518363990507964},rate=0.0016120343954616927,rate_95%_HPD={0.0010366978462428016,0.002239626965270719},rate_median=0.0015786658866567761,rate_range={8.046292230901201E-4,0.0034593264758026737}]:33.671412293404494,199[&height=5.895496840035805E-14,height_95%_HPD={0.0,8.526512829121202E-14},height_median=5.6843418860808015E-14,height_range={0.0,1.9895196601282805E-13},length=33.39631927881015,length_95%_HPD={21.82733118063564,44.83658646164156},length_median=33.15643990435828,length_range={14.380819379926038,57.76230880453264},rate=0.002411985582554009,rate_95%_HPD={0.0015299906562471555,0.003376795036659489},rate_median=0.002353900692167067,rate_range={0.0012531695605596032,0.005550496087522297}]:33.671412293404494)[&CAheight_95%_HPD={0.0,43.5682231141345},CAheight_mean=30.30438329836393,CAheight_median=32.510810098130946,CAheight_range={0.0,61.340502309028295},height=33.33119842292611,height_95%_HPD={21.83453466749262,44.81597957931032},height_median=33.090447944151464,height_range={14.380819379926123,57.762308804532694},length=6.892037967230448,length_95%_HPD={0.8429682096011675,16.09066209821887},length_median=5.75979314231887,length_range={0.12368906518136669,32.701804026800005},posterior=0.9514832783970965,rate=0.002339489148079866,rate_95%_HPD={6.759857734300568E-4,0.004430524898130482},rate_median=0.002130988890461608,rate_range={6.278576379837471E-4,0.011965387020465287}]:6.604038058926818)[&CAheight_95%_HPD={0.0,49.80109237070718},CAheight_mean=36.248039564124504,CAheight_median=39.24038821821085,CAheight_range={0.0,66.20346828108958},height=39.678935076188715,height_95%_HPD={28.952393487763317,50.78865147033031},height_median=39.381737756918795,height_range={21.492813943058763,66.20346828108958},length=3.587318131350339,length_95%_HPD={0.003261844789648194,9.519573964066922},length_median=2.7762598910854592,length_range={2.6354929337912836E-4,26.844969122397572},posterior=0.8495611273656531,rate=0.0022903628985373693,rate_95%_HPD={7.12292495402467E-4,0.004406186766914588},rate_median=0.0020655893567454735,rate_range={6.118747536381637E-4,0.011018885425165485}]:3.047646035889109)[&CAheight_95%_HPD={0.0,52.33571424504011},CAheight_mean=38.99093115490621,CAheight_median=42.14855161463714,CAheight_range={0.0,68.66965690076313},height=43.32309638822048,height_95%_HPD={34.20545795420236,53.75707873227253},height_median=42.84019279011048,height_range={29.60953293002507,68.66965690076313},length=11.855070397991595,length_95%_HPD={5.714047471134677,18.390901264628653},length_median=11.600727491598292,length_range={3.089679459504424,32.29422313838465},posterior=1.0,rate=0.0038336024282899883,rate_95%_HPD={0.0018991997321854126,0.006154950334121364},rate_median=0.0036195389540127003,rate_range={0.0011949640080384629,0.012442366071684252}]:11.865980971986723,((((((((41[&height=5.876654997185384E-14,height_95%_HPD={0.0,1.1368683772161603E-13},height_median=5.6843418860808015E-14,height_range={0.0,1.9895196601282805E-13},length=9.749830927102858,length_95%_HPD={5.004651746237869,14.923833928951154},length_median=9.497557398935385,length_range={2.970457444259239,21.987824229324673},rate=0.003134628541762563,rate_95%_HPD={0.0016452639264320297,0.004940366078920372},rate_median=0.003007711839060982,rate_range={0.0010210186261768678,0.009222850487063065}]:9.74983092710287,42[&height=5.876654997185384E-14,height_95%_HPD={0.0,1.1368683772161603E-13},height_median=5.6843418860808015E-14,height_range={0.0,1.9895196601282805E-13},length=9.749830927102858,length_95%_HPD={5.004651746237869,14.923833928951154},length_median=9.497557398935385,length_range={2.970457444259239,21.987824229324673},rate=0.0032972099104547877,rate_95%_HPD={0.0016367939345605968,0.0052411881678180025},rate_median=0.0031488065764106498,rate_range={0.0011354599127609882,0.008918742289910605}]:9.74983092710287)[&CAheight_95%_HPD={0.0,14.253250472536223},CAheight_mean=8.77488033274578,CAheight_median=9.152496744881319,CAheight_range={0.0,21.987824229324758},height=9.749830927102929,height_95%_HPD={5.004651746237926,14.923833928951183},height_median=9.497557398935442,height_range={2.970457444259239,21.987824229324758},length=6.388230811800544,length_95%_HPD={1.9650916533452403,11.201261213359203},length_median=6.096190789879955,length_range={1.017383593878094,18.48647477030599},posterior=1.0,rate=0.003039648592337407,rate_95%_HPD={0.0013014657440145719,0.005323475177827156},rate_median=0.0028168712916212023,rate_range={9.126534629171079E-4,0.01238958976973177}]:6.39070147275452,162[&height=5.869602463827963E-14,height_95%_HPD={0.0,1.1368683772161603E-13},height_median=5.6843418860808015E-14,height_range={0.0,1.9895196601282805E-13},length=16.130910246403356,length_95%_HPD={10.917433397726825,21.941238898303197},length_median=15.893389381723182,length_range={7.821032635817289,28.83962832674166},rate=0.0035547970708548213,rate_95%_HPD={0.0023057118176042918,0.0049644773120546635},rate_median=0.0034845220664441665,rate_range={0.0017687029946418008,0.0066308412675831286}]:16.14053239985739)[&CAheight_95%_HPD={0.0,21.08641958076109},CAheight_mean=14.526532959853037,CAheight_median=15.518782723484748,CAheight_range={0.0,29.485942817972244},height=16.092511980088073,height_95%_HPD={10.908462110234836,21.889176839848062},height_median=15.859156973702227,height_range={7.8210326358173745,28.779684292971325},length=3.081479881729495,length_95%_HPD={0.2708825177445249,6.550698889093752},length_median=2.770824857186966,length_range={5.013514284541998E-4,14.874907356505048},posterior=0.9829265582756194,rate=0.0029214180184313756,rate_95%_HPD={0.0010371943192182265,0.005415336432876338},rate_median=0.0026798507806302324,rate_range={6.624026040356163E-4,0.013844306998298908}]:3.0288684145439255,(48[&height=5.867391968298025E-14,height_95%_HPD={0.0,1.1368683772161603E-13},height_median=5.6843418860808015E-14,height_range={0.0,1.9895196601282805E-13},length=11.577511081352204,length_95%_HPD={6.898063024722745,16.651528538653736},length_median=11.455297605632211,length_range={1.692347807564886,21.625025225001508},rate=0.0043980971150716025,rate_95%_HPD={0.0026564883740209273,0.006403884001820064},rate_median=0.004297893896444902,rate_range={0.0019179028405058938,0.010378984871755271}]:12.521325961297277,(((73[&height=5.870970865822686E-14,height_95%_HPD={0.0,1.1368683772161603E-13},height_median=5.6843418860808015E-14,height_range={0.0,2.2737367544323206E-13},length=7.095559914312392,length_95%_HPD={1.9393293709259183,12.948364893292222},length_median=6.769353638374099,length_range={0.3529801898571918,24.44856576849793},rate=0.0027276825252897856,rate_95%_HPD={9.945768969363586E-4,0.004856029488070579},rate_median=0.0025425224322378854,rate_range={6.028772178279465E-4,0.012252294678457218}]:8.7685457058946,123[&height=5.873076099660722E-14,height_95%_HPD={0.0,1.1368683772161603E-13},height_median=5.6843418860808015E-14,height_range={0.0,2.2737367544323206E-13},length=7.6080714799270766,length_95%_HPD={3.918706658243906,11.628697502216227},length_median=7.478949557342105,length_range={1.4888006047499402,16.85921522661411},rate=0.003767956373085519,rate_95%_HPD={0.0019940956327716224,0.005767785386350873},rate_median=0.003641946286834912,rate_range={0.0010053468019383498,0.009091435808866288}]:8.7685457058946)[&CAheight_95%_HPD={0.0,13.529890364028944},CAheight_mean=7.891720362816628,CAheight_median=8.083173505443199,CAheight_range={0.0,25.193807049560377},height=6.260540470702341,height_95%_HPD={2.691474143452865,9.898518321352043},height_median=6.077776650417704,height_range={1.488800604749997,14.544822105299517},length=1.7154716640081933,length_95%_HPD={6.430477067738138E-4,4.73177170436071},length_median=1.335608296288754,length_range={6.430477067738138E-4,10.398790710883844},posterior=0.18340061479204475,rate=0.002972684683904813,rate_95%_HPD={0.0010110009223626999,0.005514310409835898},rate_median=0.0027401227125281305,rate_range={7.125416921843455E-4,0.012401544422351135}]:0.314654726630172,256[&height=5.876444473801579E-14,height_95%_HPD={0.0,1.1368683772161603E-13},height_median=5.6843418860808015E-14,height_range={0.0,2.2737367544323206E-13},length=6.796924385182378,length_95%_HPD={2.0138094562580022,11.033611389733949},length_median=6.780538710977396,length_range={0.3529801898571918,16.85921522661411},rate=0.003895878409973869,rate_95%_HPD={0.0018971407600021372,0.006165210089024938},rate_median=0.003727215614810732,rate_range={0.0011900138433284559,0.012659680138618056}]:9.083200432524771)[&CAheight_95%_HPD={0.0,13.567292350652252},CAheight_mean=8.17491066559791,CAheight_median=8.37967537260431,CAheight_range={0.0,25.193807049560377},height=8.229790069333925,height_95%_HPD={4.7675090701168585,12.081301758056355},height_median=8.062619478308989,height_range={3.145107939884923,17.472289781096947},length=3.122983747031398,length_95%_HPD={0.32615621100720205,6.1377684143275815},length_median=2.9358747330150976,length_range={0.0012805441424745823,12.971658700346495},posterior=0.7673789859634829,rate=0.00325942904468788,rate_95%_HPD={0.0012717918464944555,0.005900862139648629},rate_median=0.003003648334137543,rate_range={7.073238890552702E-4,0.013310628514916906}]:2.854977404208629,338[&height=5.866128827995204E-14,height_95%_HPD={0.0,1.1368683772161603E-13},height_median=5.6843418860808015E-14,height_range={0.0,1.9895196601282805E-13},length=11.473269925433343,length_95%_HPD={6.6009623701169176,16.660353103294398},length_median=11.346019412644182,length_range={0.8725636962574868,21.847176764106223},rate=0.002640928441664419,rate_95%_HPD={0.0014893902347367152,0.003966873164756125},rate_median=0.002562480732307079,rate_range={9.709063816346125E-4,0.006728208586053141}]:11.9381778367334)[&CAheight_95%_HPD={0.0,15.960760915199359},CAheight_mean=10.744399845659816,CAheight_median=11.402264372716928,CAheight_range={0.0,25.193807049560377},height=11.121551677192333,height_95%_HPD={7.309290480826775,15.396132548801262},height_median=10.9170679952137,height_range={5.50569948060371,20.050425642356657},length=1.3485425240964644,length_95%_HPD={1.2894859284529048E-4,3.3417595053263653},length_median=1.1116627812137665,length_range={1.2894859284529048E-4,9.20417192823578},posterior=0.43242842857671937,rate=0.0029823996863398475,rate_95%_HPD={0.0010378630921320598,0.005565091683390061},rate_median=0.0027258009502245657,rate_range={6.627355597445929E-4,0.01173897332795031}]:0.583148124563877)[&CAheight_95%_HPD={0.0,16.43984883744534},CAheight_mean=11.269235101529596,CAheight_median=11.988048557554777,CAheight_range={0.0,25.193807049560377},height=12.521325961297336,height_95%_HPD={8.543576841757272,17.228659095586664},height_median=12.321801665789678,height_range={6.232269359483979,25.193807049560377},length=6.635982038695953,length_95%_HPD={2.8650205038850345,10.908041951226096},length_median=6.387951243726803,length_range={1.1499131623746734,17.096187322494757},posterior=1.0,rate=0.00381155924025735,rate_95%_HPD={0.0018134510703557065,0.006358700784189538},rate_median=0.0035940028814355957,rate_range={0.0011497811296118069,0.010184225697520349}]:6.648074853104038)[&CAheight_95%_HPD={0.0,24.274826702208372},CAheight_mean=17.25252462883409,CAheight_median=18.506389110955013,CAheight_range={0.0,32.83936355050653},height=19.169400814401374,height_95%_HPD={13.71925636441108,24.975991877330216},height_median=18.895153466278686,height_range={11.58612724966676,32.83936355050653},length=4.717414335195884,length_95%_HPD={1.3468152218133582,8.70543854458441},length_median=4.370129165702224,length_range={0.6923615981792466,17.34602455289624},posterior=1.0,rate=0.003511614263180886,rate_95%_HPD={0.0013103159960887165,0.0063576193573394385},rate_median=0.003258140635080669,rate_range={8.443428335242645E-4,0.01368492581831235}]:4.717414335195997,49[&height=5.875391856882562E-14,height_95%_HPD={2.8421709430404007E-14,1.1368683772161603E-13},height_median=5.6843418860808015E-14,height_range={0.0,1.7053025658242404E-13},length=23.886815149597304,length_95%_HPD={17.41212513886657,31.095093998081325},length_median=23.56355439050074,length_range={13.169726623463788,38.62710932708117},rate=0.003569392626432059,rate_95%_HPD={0.0023352704069034462,0.004825851025285818},rate_median=0.00351704485463814,rate_range={0.0016980212702783484,0.006800032720510994}]:23.88681514959731)[&CAheight_95%_HPD={0.0,30.06053817797894},CAheight_mean=21.498213254700797,CAheight_median=23.04286743208769,CAheight_range={0.0,38.62710932708126},height=23.88681514959737,height_95%_HPD={17.412125138866656,31.09509399808138},height_median=23.563554390500798,height_range={13.169726623463816,38.62710932708126},length=3.801550161977359,length_95%_HPD={0.9812508174085224,7.177101528633358},length_median=3.505983182997028,length_range={0.33641659752549913,15.400208631988534},posterior=1.0,rate=0.003355604953607885,rate_95%_HPD={0.001247521860024713,0.005994139095558607},rate_median=0.0031155842627489374,rate_range={7.962865825121554E-4,0.013243466405758984}]:3.842149665268149,(173[&height=5.863392024005757E-14,height_95%_HPD={2.8421709430404007E-14,1.1368683772161603E-13},height_median=5.6843418860808015E-14,height_range={0.0,1.9895196601282805E-13},length=24.09938633429464,length_95%_HPD={16.262699074256716,32.548639734430566},length_median=23.841424182990636,length_range={11.875392502841606,42.51513720027032},rate=0.0027159166058305048,rate_95%_HPD={0.0017595074109931356,0.003745365370014556},rate_median=0.0026559681606753757,rate_range={0.0013227439779186314,0.005613916896121209}]:24.126558882885664,251[&height=5.860865743400114E-14,height_95%_HPD={2.8421709430404007E-14,1.1368683772161603E-13},height_median=5.6843418860808015E-14,height_range={0.0,1.9895196601282805E-13},length=24.090606781905183,length_95%_HPD={16.29049516156789,32.60857820731519},length_median=23.832641636276577,length_range={11.875392502841606,42.51513720027032},rate=0.0034600171830763134,rate_95%_HPD={0.0022328669490470406,0.004780532611873804},rate_median=0.003378990877379871,rate_range={0.0018491203411262799,0.006647342486852614}]:24.126558882885668)[&CAheight_95%_HPD={0.0,31.12891042947814},CAheight_mean=21.713983413779456,CAheight_median=23.311606226939062,CAheight_range={0.0,42.515137200270374},height=24.055847287558365,height_95%_HPD={16.281574140616215,32.48211471503413},height_median=23.808610004472143,height_range={11.875392502841692,42.515137200270374},length=3.6521349749129706,length_95%_HPD={0.5769504159648591,7.587366024094393},length_median=3.266788677776475,length_range={0.1182389154875807,14.519385924399614},posterior=0.984074663901337,rate=0.0027859484614390618,rate_95%_HPD={0.0010094239476496204,0.005109637634334712},rate_median=0.0025512940629893632,rate_range={7.10418135261899E-4,0.013259624127637384}]:3.6024059319797956)[&CAheight_95%_HPD={0.0,34.66164343429577},CAheight_mean=24.95616076018079,CAheight_median=26.798365980335376,CAheight_range={0.0,45.94963393170519},height=27.707387319764983,height_95%_HPD={20.375888922364908,35.73360004790112},height_median=27.303369496673128,height_range={16.550952459659328,45.94963393170519},length=3.995849832788906,length_95%_HPD={0.9270834732177207,7.9436625046546965},length_median=3.6720185999899257,length_range={0.10740700009782245,16.72280973169802},posterior=0.9849264842042887,rate=0.003236515663135237,rate_95%_HPD={0.0011240545567905943,0.005760466922593915},rate_median=0.003003199035881474,rate_range={7.845779812099519E-4,0.012028126253990579}]:3.9356183272173197,250[&height=5.861602575243426E-14,height_95%_HPD={0.0,8.526512829121202E-14},height_median=5.6843418860808015E-14,height_range={0.0,1.9895196601282805E-13},length=31.60657804029065,length_95%_HPD={23.520209398145255,40.963736774192824},length_median=31.226075821798872,length_range={15.932676167591183,51.43102471413067},rate=0.0025405112539118747,rate_95%_HPD={0.00173181109202246,0.0034145050021544975},rate_median=0.0025096396681183286,rate_range={0.0013459831226334158,0.004938050826219103}]:31.664583142082783)[&CAheight_95%_HPD={0.0,39.508190730266364},CAheight_mean=28.49823037296686,CAheight_median=30.646151249589423,CAheight_range={0.0,51.43102471413073},height=31.66458314208284,height_95%_HPD={23.80198605633882,40.95973131452132},height_median=31.25828976214845,height_range={18.08733678874131,51.43102471413073},length=4.75239222808437,length_95%_HPD={1.1736574780571232,9.24146331153014},length_median=4.335896492936087,length_range={0.5066204190878238,20.094159459459405},posterior=1.0,rate=0.0030796087219093523,rate_95%_HPD={0.0011604242277300125,0.005587171278092211},rate_median=0.0028475984276427617,rate_range={7.131865150295601E-4,0.012697654549576835}]:4.752392228084311,255[&height=5.872444529509311E-14,height_95%_HPD={2.8421709430404007E-14,8.526512829121202E-14},height_median=5.6843418860808015E-14,height_range={0.0,1.9895196601282805E-13},length=36.41697537016709,length_95%_HPD={27.709351044144086,46.68554089284578},length_median=35.955474217935205,length_range={22.61796086629252,61.85743641377542},rate=0.0027111929697832063,rate_95%_HPD={0.0019372888436724257,0.0035667246644971074},rate_median=0.002675959903636586,rate_range={0.0015009289462057668,0.004766381911825366}]:36.416975370167094)[&CAheight_95%_HPD={0.0,44.95656803418521},CAheight_mean=32.77539921902214,CAheight_median=35.3052964988741,CAheight_range={0.0,61.857436413775474},height=36.41697537016715,height_95%_HPD={27.709351044144142,46.685540892845864},height_median=35.95547421793526,height_range={22.61796086629255,61.857436413775474},length=14.546574463687255,length_95%_HPD={6.719760894927731,22.442172146333235},length_median=14.329703416170588,length_range={4.144009654237294,37.01690915918955},posterior=1.0,rate=0.0034160961110660105,rate_95%_HPD={0.001657053075398813,0.005679390769994173},rate_median=0.0032041632402565186,rate_range={0.0010596111623738147,0.009210148278813524}]:14.557425905296562,((((382[&height=5.889496923597403E-14,height_95%_HPD={2.8421709430404007E-14,1.1368683772161603E-13},height_median=5.6843418860808015E-14,height_range={0.0,1.9895196601282805E-13},length=27.40762278465827,length_95%_HPD={18.80111532666922,36.42475135663534},length_median=26.987360905379916,length_range={14.69802936734331,54.162816348843904},rate=0.00302956087612411,rate_95%_HPD={0.001971099628249793,0.004147616366460881},rate_median=0.0029939631165424815,rate_range={0.0013816260434168605,0.005497577309808929}]:28.939056987301583,((428[&height=5.896233671879118E-14,height_95%_HPD={0.0,1.1368683772161603E-13},height_median=5.6843418860808015E-14,height_range={0.0,2.2737367544323206E-13},length=6.065614221437324,length_95%_HPD={2.751347409691334,9.876255713703642},length_median=5.814261100342463,length_range={1.8006023963190216,18.050428475250044},rate=0.0029733445643160133,rate_95%_HPD={0.0012301856776716167,0.004962907730675121},rate_median=0.0028171600629271942,rate_range={7.482749939750311E-4,0.00984018925741036}]:6.065614221437313,430[&height=5.896233671879118E-14,height_95%_HPD={0.0,1.1368683772161603E-13},height_median=5.6843418860808015E-14,height_range={0.0,2.2737367544323206E-13},length=6.065614221437324,length_95%_HPD={2.751347409691334,9.876255713703642},length_median=5.814261100342463,length_range={1.8006023963190216,18.050428475250044},rate=0.0034784478351327468,rate_95%_HPD={0.0014742271201947435,0.0057932668455021276},rate_median=0.0032897097761329912,rate_range={9.280731208353906E-4,0.009722493863139798}]:6.065614221437313)[&CAheight_95%_HPD={0.0,9.407881164499031},CAheight_mean=5.459073017333772,CAheight_median=5.541819072532775,CAheight_range={0.0,18.0504284752501},height=6.065614221437372,height_95%_HPD={2.7513474096913626,9.876255713703728},height_median=5.814261100342549,height_range={1.8006023963190785,18.0504284752501},length=13.555901914353015,length_95%_HPD={6.724656488659718,20.99599134466206},length_median=13.218374460067622,length_range={2.786573912210997,34.34737946516029},posterior=1.0,rate=0.003814513821217402,rate_95%_HPD={0.00189730326127543,0.0061120679275500096},rate_median=0.0036301221664711567,rate_range={0.0013045545158639632,0.012213954573893626}]:13.555901914353175,432[&height=5.878760231023419E-14,height_95%_HPD={2.8421709430404007E-14,1.1368683772161603E-13},height_median=5.6843418860808015E-14,height_range={0.0,1.9895196601282805E-13},length=19.621516135790497,length_95%_HPD={11.904724762485387,27.61803553124082},length_median=19.285814051431032,length_range={7.575579161857604,43.92434792428705},rate=0.0026076114734515056,rate_95%_HPD={0.0015191715265175257,0.0038388959889987923},rate_median=0.0025317611933481196,rate_range={8.895590550963397E-4,0.006110833081097009}]:19.621516135790486)[&CAheight_95%_HPD={0.0,26.570064482830958},CAheight_mean=17.659429925085185,CAheight_median=18.757041673909697,CAheight_range={0.0,43.924347924287105},height=19.621516135790547,height_95%_HPD={11.904724762485444,27.61803553124085},height_median=19.285814051431117,height_range={7.575579161857689,43.924347924287105},length=8.267300267404485,length_95%_HPD={2.5701269137588554,15.081108798406461},length_median=7.780366511894783,length_range={0.24393460940316913,27.72391100171791},posterior=1.0,rate=0.0030180242538054747,rate_95%_HPD={0.001166485618435229,0.005309265860924285},rate_median=0.00280216122997686,rate_range={8.254928550803704E-4,0.01055415025019238}]:9.317540851511097)[&CAheight_95%_HPD={0.0,37.05250870783067},CAheight_mean=26.045247748879426,CAheight_median=27.905203202975628,CAheight_range={0.0,56.73330268278767},height=27.020524310504054,height_95%_HPD={18.806622307892013,35.82247926338832},height_median=26.63350170329646,height_range={15.432825449385774,47.890714990734494},length=2.6155490002221504,length_95%_HPD={0.045796216125438605,6.021834092125204},length_median=2.2431494491205655,length_range={0.008970710790606518,16.45170362036015},posterior=0.4245027961927336,rate=0.0028414220928776766,rate_95%_HPD={9.527314299710117E-4,0.005248019311319346},rate_median=0.002609720025882202,rate_range={6.667772507971008E-4,0.012960928504263452}]:1.4258561329237764,((383[&height=5.893075821122063E-14,height_95%_HPD={2.8421709430404007E-14,1.1368683772161603E-13},height_median=5.6843418860808015E-14,height_range={0.0,1.9895196601282805E-13},length=11.60035695302272,length_95%_HPD={6.068834837928932,17.842702379422377},length_median=11.220771086046625,length_range={3.7467152706593083,30.621681874952856},rate=0.002948241337735161,rate_95%_HPD={0.001444587671674098,0.004568971556480492},rate_median=0.0028421343938110247,rate_range={0.001025532801560549,0.008440960868328315}]:12.76868853801786,385[&height=5.896759980338627E-14,height_95%_HPD={2.8421709430404007E-14,1.1368683772161603E-13},height_median=5.6843418860808015E-14,height_range={0.0,1.9895196601282805E-13},length=12.456166134968782,length_95%_HPD={6.333603754987763,19.264257532088322},length_median=12.110584226398174,length_range={3.6219428423929685,30.80418245011043},rate=0.002555343173544347,rate_95%_HPD={0.0011839842050973051,0.004113864612968722},rate_median=0.0024309662491773555,rate_range={8.439718723318705E-4,0.008182804464391213}]:12.76868853801786)[&CAheight_95%_HPD={0.0,18.55327341861488},CAheight_mean=11.491862245092557,CAheight_median=11.998709326795762,CAheight_range={0.0,30.804182450110517},height=11.17274059995845,height_95%_HPD={5.864713725178234,17.358459401605927},height_median=10.783026529703633,height_range={3.746715270659365,29.381402678065996},length=3.069203692440434,length_95%_HPD={0.16309982952955693,6.6739739223590675},length_median=2.7130236093358633,length_range={0.006499575600400931,14.974602971222481},posterior=0.4150957371949187,rate=0.002769556317219193,rate_95%_HPD={9.969029977227551E-4,0.0051335644392999985},rate_median=0.002544288087013656,rate_range={6.218189256106788E-4,0.011054816859758941}]:1.274013369314936,384[&height=5.888865353445991E-14,height_95%_HPD={2.8421709430404007E-14,1.1368683772161603E-13},height_median=5.6843418860808015E-14,height_range={0.0,1.9895196601282805E-13},length=12.561847919288585,length_95%_HPD={6.406927290867628,19.408730053785007},length_median=12.164977600977323,length_range={3.6219428423929685,33.24873968473156},rate=0.004161582804314491,rate_95%_HPD={0.0020336195008433065,0.00668497885384953},rate_median=0.003983015801650369,rate_range={0.0015595544612467518,0.012088301467841142}]:14.042701907332797)[&CAheight_95%_HPD={0.0,19.622143524564308},CAheight_mean=12.638478524045679,CAheight_median=13.267122556725923,CAheight_range={0.0,33.24873968473162},height=14.042701907332855,height_95%_HPD={7.996281398437219,20.58408539951813},height_median=13.691305554828404,height_range={5.2887269709268026,33.24873968473162},length=14.863150499700401,length_95%_HPD={6.774145094138561,23.612020812450595},length_median=14.546908627303537,length_range={2.7395405147210283,34.83980107481892},posterior=1.0,rate=0.0027840954677953436,rate_95%_HPD={0.0013509728527725002,0.004597919842190026},rate_median=0.0026265478616246973,rate_range={9.810175114884163E-4,0.010198029609631249}]:16.322211212892565)[&CAheight_95%_HPD={0.0,38.237594998416995},CAheight_mean=27.328523021206177,CAheight_median=29.26879634746504,CAheight_range={0.0,56.73330268278767},height=29.443571809682695,height_95%_HPD={21.1646245544421,38.3143123028365},height_median=28.946730572132225,height_range={17.519580070796593,56.38433538698874},length=2.5181481216969264,length_95%_HPD={0.001491235142879077,6.00076052928668},length_median=2.1091210797650604,length_range={2.575892320919593E-4,13.582034602176549},posterior=0.48779674826858266,rate=0.0028163320547549783,rate_95%_HPD={0.0010012860292913995,0.005234079572113322},rate_median=0.002574210454224648,rate_range={5.805757419445792E-4,0.010312330822653391}]:1.4034005563549208,(427[&height=5.895286316652002E-14,height_95%_HPD={2.8421709430404007E-14,1.1368683772161603E-13},height_median=5.6843418860808015E-14,height_range={0.0,1.9895196601282805E-13},length=26.91640416820245,length_95%_HPD={17.541128012017055,36.66377897073218},length_median=26.483261623133217,length_range={12.796471428916902,55.391157928370006},rate=0.005031533691462964,rate_95%_HPD={0.003206810576465978,0.0070145112606609045},rate_median=0.004918644015681738,rate_range={0.002384588911190592,0.010322025669859881}]:28.004974146975503,(429[&height=5.891496895743537E-14,height_95%_HPD={2.8421709430404007E-14,1.1368683772161603E-13},height_median=5.6843418860808015E-14,height_range={0.0,1.9895196601282805E-13},length=25.554984996749063,length_95%_HPD={16.5593752421004,35.33459152895759},length_median=25.14855414108615,length_range={10.464511506917887,50.36529546694524},rate=0.00333294066372287,rate_95%_HPD={0.0020756017467970134,0.004711434669376909},rate_median=0.0032543044882929516,rate_range={0.0015203711184349558,0.007926919779238779}]:25.743160345886754,431[&height=5.896444195262921E-14,height_95%_HPD={2.8421709430404007E-14,1.1368683772161603E-13},height_median=5.6843418860808015E-14,height_range={0.0,1.9895196601282805E-13},length=24.777045403881708,length_95%_HPD={16.187683801469746,34.2175351978963},length_median=24.408443134270186,length_range={10.464511506917887,50.36529546694524},rate=0.00383931904372075,rate_95%_HPD={0.002472926951174194,0.0054934887583791055},rate_median=0.003754802674992441,rate_range={0.001833674091571077,0.008531304535959176}]:25.743160345886754)[&CAheight_95%_HPD={0.0,34.075215773078014},CAheight_mean=23.168930118972362,CAheight_median=24.707425582365374,CAheight_range={0.0,50.36529546694533},height=24.76984794099389,height_95%_HPD={16.109432583682462,34.474038570792345},height_median=24.40436549768222,height_range={10.464511506917944,50.36529546694533},length=3.0806537484536327,length_95%_HPD={0.03234503445816017,7.148450131110394},length_median=2.6234747670208094,length_range={4.896873227266951E-5,17.498808768527596},posterior=0.6801599940742935,rate=0.0029396798798126526,rate_95%_HPD={9.733265172256779E-4,0.005273046450859961},rate_median=0.0027227877538764777,rate_range={7.036404042410628E-4,0.01329208389183282}]:2.261813801088749)[&CAheight_95%_HPD={0.0,36.132362134674054},CAheight_mean=25.20457007908027,CAheight_median=26.88061645695589,CAheight_range={0.0,55.39115792837006},height=27.476364430389125,height_95%_HPD={18.799163398044357,36.5008862173911},height_median=26.989012186760405,height_range={13.454700296887324,54.03688885780883},length=3.4032462033045143,length_95%_HPD={0.13447887228988975,7.334766015412129},length_median=3.0539590896643034,length_range={1.7324412172570192E-4,16.0437155581927},posterior=0.8062664345764972,rate=0.0030541347494990327,rate_95%_HPD={0.0010263254358277814,0.005593005214509395},rate_median=0.0028127938994694348,rate_range={6.826484824588359E-4,0.013354582130230429}]:3.763339529604778)[&CAheight_95%_HPD={0.0,39.629453464464575},CAheight_mean=28.591588199771536,CAheight_median=30.68928460745454,CAheight_range={0.0,57.78705478683989},height=31.76831367658034,height_95%_HPD={22.92996767470939,40.53228322117536},height_median=31.271215075921845,height_range={19.540618139316592,57.78705478683989},length=8.42637924439689,length_95%_HPD={2.4850420527468486,15.40831410310389},length_median=7.898396550960854,length_range={1.0188228778418988,28.69492912237041},posterior=1.0,rate=0.0028998566030477785,rate_95%_HPD={0.001066521666112377,0.005178707166817654},rate_median=0.002671936615198986,rate_range={7.31078091408485E-4,0.01180979058392557}]:8.42637924439697,483[&height=5.882549651931884E-14,height_95%_HPD={2.8421709430404007E-14,8.526512829121202E-14},height_median=5.6843418860808015E-14,height_range={0.0,1.7053025658242404E-13},length=40.194692920977246,length_95%_HPD={30.152589923371153,51.969930667829146},length_median=39.7098434094147,length_range={25.24162308032453,69.1321628885392},rate=0.0030122651618544475,rate_95%_HPD={0.0020870449947007308,0.003972972100590003},rate_median=0.0029827741011113165,rate_range={0.00148322335079879,0.0053649118130393355}]:40.19469292097725)[&CAheight_95%_HPD={0.0,50.160446550551455},CAheight_mean=36.17535760672339,CAheight_median=38.93168561143119,CAheight_range={0.0,69.13216288853926},height=40.19469292097731,height_95%_HPD={30.15258992337121,51.9699306678292},height_median=39.70984340941476,height_range={25.24162308032456,69.13216288853926},length=10.779649222099895,length_95%_HPD={3.7199615578275314,18.328162389537653},length_median=10.371314628658922,length_range={1.8115542725392686,26.985480264503195},posterior=1.0,rate=0.0027171376840498997,rate_95%_HPD={0.0011517196125467115,0.004714234578840647},rate_median=0.002519258902240116,rate_range={7.969752180026664E-4,0.009230749076694926}]:10.779708354486402)[&CAheight_95%_HPD={0.0,61.1456245696518},CAheight_mean=45.877131056924625,CAheight_median=49.66399420332928,CAheight_range={0.0,87.28471158325702},height=50.95043737236211,height_95%_HPD={40.132461642725985,62.74448283319242},height_median=50.41204375047599,height_range={35.15147746619644,87.28471158325702},length=4.236958522810904,length_95%_HPD={0.8717399820308174,8.494453191184547},length_median=3.8342839330891962,length_range={0.2538397002985562,16.080968377402726},posterior=0.9947409355209066,rate=0.0028272151072883155,rate_95%_HPD={9.915810248940689E-4,0.005215039994329037},rate_median=0.0025998515593366493,rate_range={6.722574883515048E-4,0.011839197524973245}]:4.214676084743488)[&CAheight_95%_HPD={0.0,65.7086883716754},CAheight_mean=49.67035358164577,CAheight_median=53.71864241400871,CAheight_range={0.0,92.80389121619886},height=55.1890773602072,height_95%_HPD={44.012411000073925,67.31813286952999},height_median=54.46245724638766,height_range={39.085028132396275,92.80389121619886},length=4.06375220197315,length_95%_HPD={1.0401187360439508,7.826883749055355},length_median=3.7261573728251705,length_range={0.3883797538654221,19.2208567465331},posterior=1.0,rate=0.0029634796204484337,rate_95%_HPD={0.0010882534840352032,0.005319100536379817},rate_median=0.002742110302467528,rate_range={6.704375317756162E-4,0.012275632874060279}]:4.063752201973465)[&CAheight_95%_HPD={0.0,70.20056466063629},CAheight_mean=53.327744108811046,CAheight_median=57.65273826072709,CAheight_range={0.0,98.3133996784833},height=59.25121253341717,height_95%_HPD={47.964520486557916,72.22889056132475},height_median=58.450731297268746,height_range={42.13758886935244,98.3133996784833},length=3.634895414550876,length_95%_HPD={0.8683782779316402,6.955143507431899},length_median=3.338795432611505,length_range={0.2779874133845226,16.9696927508013},posterior=0.9996666790118884,rate=0.003246417281405017,rate_95%_HPD={0.0012430735829379012,0.005808946294350749},rate_median=0.0030202863232081907,rate_range={7.146349034792626E-4,0.013088266812121078}]:3.6336838276199686,((63[&height=5.893075821122063E-14,height_95%_HPD={2.8421709430404007E-14,8.526512829121202E-14},height_median=5.6843418860808015E-14,height_range={0.0,1.7053025658242404E-13},length=37.356914203610074,length_95%_HPD={21.646870741616027,52.36933228684967},length_median=37.196868906144914,length_range={11.92085339937438,72.31948271046066},rate=0.0018838955005920407,rate_95%_HPD={0.0010530613186486683,0.0028719565519326855},rate_median=0.0018092389680239899,rate_range={7.165710757223593E-4,0.005651973951330548}]:37.409654184013576,257[&height=5.895286316652002E-14,height_95%_HPD={2.8421709430404007E-14,8.526512829121202E-14},height_median=5.6843418860808015E-14,height_range={0.0,1.7053025658242404E-13},length=37.39646565774368,length_95%_HPD={21.648354478530337,52.494529371120535},length_median=37.21763952961362,length_range={11.92085339937438,72.31948271046066},rate=0.0028157211954599254,rate_95%_HPD={0.0016579375981659729,0.004104417015689425},rate_median=0.0027113884009815872,rate_range={0.001284957520358594,0.007674102272677689}]:37.409654184013576)[&CAheight_95%_HPD={0.0,50.17282451872748},CAheight_mean=33.66881346030306,CAheight_median=36.14155355551907,CAheight_range={0.0,72.31948271046072},height=37.172350540206835,height_95%_HPD={21.66872653059022,52.16607568228903},height_median=37.00958072288026,height_range={11.92085339937438,72.31948271046072},length=10.1545718425942,length_95%_HPD={0.9054206709497521,22.67755708286353},length_median=8.902362461579742,length_range={0.005838973175798401,42.49590650990709},posterior=0.9738528202659161,rate=0.0023575655950874223,rate_95%_HPD={7.752795036871722E-4,0.004409937767804031},rate_median=0.0021453605452104747,rate_range={5.797759122088398E-4,0.013708705102928624}]:9.88905842750318,(128[&height=5.887391689759366E-14,height_95%_HPD={2.8421709430404007E-14,8.526512829121202E-14},height_median=5.6843418860808015E-14,height_range={0.0,1.4210854715202004E-13},length=28.332886158531124,length_95%_HPD={17.51494792470055,40.69816800800061},length_median=27.76750675261991,length_range={12.32112076376697,58.98326874958008},rate=0.006531093953871643,rate_95%_HPD={0.003803589819306291,0.009622687832348868},rate_median=0.006337434163826938,rate_range={0.002698138120287382,0.014444294305397728}]:28.332886158531128,292[&height=5.887391689759366E-14,height_95%_HPD={2.8421709430404007E-14,8.526512829121202E-14},height_median=5.6843418860808015E-14,height_range={0.0,1.4210854715202004E-13},length=28.332886158531124,length_95%_HPD={17.51494792470055,40.69816800800061},length_median=27.76750675261991,length_range={12.32112076376697,58.98326874958008},rate=0.005488107701785159,rate_95%_HPD={0.0031546718490219547,0.00810012648970131},rate_median=0.005333610383674203,rate_range={0.002109981975356657,0.012408042968477829}]:28.332886158531128)[&CAheight_95%_HPD={0.0,38.820666291193135},CAheight_mean=25.499691982483938,CAheight_median=26.985447608749723,CAheight_range={0.0,58.983268749580134},height=28.33288615853119,height_95%_HPD={17.514947924700607,40.698168008000664},height_median=27.767506752619965,height_range={12.321120763766999,58.983268749580134},length=18.89989794631235,length_95%_HPD={9.678098589143048,28.927422805854633},length_median=18.41274531871224,length_range={6.475106496343415,46.21537646848711},posterior=1.0,rate=0.006035634208937288,rate_95%_HPD={0.0031296160483345148,0.00930032830182958},rate_median=0.005776741199164565,rate_range={0.002077262064841342,0.014635708333238117}]:18.965826452985624)[&CAheight_95%_HPD={0.0,58.758858424059184},CAheight_mean=42.56899900748527,CAheight_median=46.02222318496729,CAheight_range={0.0,83.221073086748},height=47.29871261151681,height_95%_HPD={33.77443462349649,60.89688070647986},height_median=46.913115828212824,height_range={27.117137362778465,83.221073086748},length=15.587163019527624,length_95%_HPD={6.300025148201399,25.114050593210635},length_median=15.117474243432042,length_range={3.195534698732075,37.69633911658512},posterior=1.0,rate=0.0035245755188738487,rate_95%_HPD={0.0015999461655349697,0.006033933874704141},rate_median=0.003285014508868287,rate_range={0.0011217961035043912,0.0099224209343894}]:15.587800778283821)[&CAheight_95%_HPD={0.0,74.50960373978158},CAheight_mean=56.598071665544715,CAheight_median=61.206468786433334,CAheight_range={0.0,102.73643079784624},height=62.88651338980063,height_95%_HPD={50.47723799148625,76.01230983533006},height_median=62.028740730966476,height_range={44.748923818675536,102.73643079784624},length=5.213388110609185,length_95%_HPD={1.8434547885088648,9.23318638140617},length_median=4.906170329700174,length_range={0.7906656765642879,17.437324358109166},posterior=1.0,rate=0.0036224210233628427,rate_95%_HPD={0.0014875706108996457,0.006281506485361159},rate_median=0.0034048511800911616,rate_range={9.199145904911188E-4,0.01265669663983272}]:5.213388110609294)[&CAheight_95%_HPD={0.0,80.34932375343587},CAheight_mean=61.2901383424742,CAheight_median=66.29451059750318,CAheight_range={0.0,107.72587689473296},height=68.09971912803242,height_95%_HPD={55.23119829589285,82.41116287555845},height_median=67.20847648238414,height_range={49.63147604231639,107.72587689473296},length=3.751362503479268,length_95%_HPD={0.9991704334210141,7.23443938691274},length_median=3.449161753032385,length_range={0.4850623330023609,17.46996694992454},posterior=0.9998888930039628,rate=0.0028683993072316375,rate_95%_HPD={0.001037920147361276,0.005240681911675213},rate_median=0.0026241478959734745,rate_range={7.104409905484909E-4,0.011410094717338247}]:3.7528479716156653,((((((((((35[&height=5.887391689759366E-14,height_95%_HPD={0.0,1.1368683772161603E-13},height_median=5.6843418860808015E-14,height_range={0.0,1.7053025658242404E-13},length=4.849895474483099,length_95%_HPD={1.0279511981517828,10.206249640239179},length_median=4.306060357248242,length_range={0.2620824078821897,20.427085822399278},rate=0.002596564036889997,rate_95%_HPD={9.261185574947419E-4,0.004654144653504212},rate_median=0.002408343919466564,rate_range={5.708856883424629E-4,0.009129257434980295}]:4.857129473903351,37[&height=5.886549596224152E-14,height_95%_HPD={0.0,1.1368683772161603E-13},height_median=5.6843418860808015E-14,height_range={0.0,1.7053025658242404E-13},length=4.628977876106783,length_95%_HPD={1.1527630631655654,8.74546435120601},length_median=4.303588804484889,length_range={0.2620824078821897,16.774368887321685},rate=0.003876362937570861,rate_95%_HPD={0.0015439859720071723,0.006771715880790054},rate_median=0.003672720049781043,rate_range={7.460275404626181E-4,0.012443161416169312}]:4.857129473903351)[&CAheight_95%_HPD={0.0,9.765230523503334},CAheight_mean=4.3714327164049855,CAheight_median=4.019230415182733,CAheight_range={0.0,20.427085822399306},height=4.347383183083337,height_95%_HPD={1.1401635636451601,7.9981008585824895},height_median=4.088209340480063,height_range={0.26208240788221815,16.774368887321742},length=5.308278604648215,length_95%_HPD={0.8193888579502584,10.101463656262979},length_median=5.082073635078629,length_range={0.0076772278513885794,16.668807754498573},posterior=0.9150031480315544,rate=0.0031502204790586656,rate_95%_HPD={0.0012245318953799107,0.005520736836779665},rate_median=0.002938621068773375,rate_range={8.006606671003547E-4,0.013224756837583474}]:4.8570916338815895,36[&height=5.890233755440715E-14,height_95%_HPD={2.8421709430404007E-14,1.1368683772161603E-13},height_median=5.6843418860808015E-14,height_range={0.0,1.9895196601282805E-13},length=9.478844959354937,length_95%_HPD={5.352875737697872,14.07251664997736},length_median=9.29245676452851,length_range={3.236193980744133,21.046194369805647},rate=0.004615319052845456,rate_95%_HPD={0.0024068667655103345,0.00728127035338652},rate_median=0.004432699209261441,rate_range={0.001581759155241417,0.012361479579268886}]:9.71422110778494)[&CAheight_95%_HPD={0.0,13.7020122488332},CAheight_mean=8.742831376664203,CAheight_median=9.196481012774655,CAheight_range={0.0,21.046194369805733},height=9.7130667921005,height_95%_HPD={5.5493072278108,14.294666393375138},height_median=9.510112685805694,height_range={3.6148954243500953,21.046194369805733},length=10.151518427182504,length_95%_HPD={4.784100358527809,15.840846676073824},length_median=9.910340265519082,length_range={2.1457684424846093,25.050775785438077},posterior=0.9998888930039628,rate=0.0049087649334458115,rate_95%_HPD={0.0023011541578963884,0.00801470970652647},rate_median=0.004652602000739248,rate_range={0.0014941446208893382,0.014028247225996689}]:10.150390522464699,(39[&height=5.883181222083294E-14,height_95%_HPD={2.8421709430404007E-14,1.1368683772161603E-13},height_median=5.6843418860808015E-14,height_range={0.0,1.7053025658242404E-13},length=12.155299677537853,length_95%_HPD={6.123031421912174,18.42660634435697},length_median=11.911099515701892,length_range={3.0336423315312118,33.372048223624745},rate=0.004672653976447953,rate_95%_HPD={0.002416493801285174,0.007342458190481567},rate_median=0.0044755639170311464,rate_range={0.0012967875335928593,0.012217399118611699}]:12.155299677537858,397[&height=5.883181222083294E-14,height_95%_HPD={2.8421709430404007E-14,1.1368683772161603E-13},height_median=5.6843418860808015E-14,height_range={0.0,1.7053025658242404E-13},length=12.155299677537853,length_95%_HPD={6.123031421912174,18.42660634435697},length_median=11.911099515701892,length_range={3.0336423315312118,33.372048223624745},rate=0.002070542946138685,rate_95%_HPD={0.0010323915758835632,0.0032718079949570302},rate_median=0.0019946982724473906,rate_range={6.954292726983419E-4,0.0061873128471547426}]:12.155299677537858)[&CAheight_95%_HPD={0.0,17.573005094120788},CAheight_mean=10.939810226099173,CAheight_median=11.457170102384396,CAheight_range={0.0,33.37204822362477},height=12.155299677537917,height_95%_HPD={6.123031421912231,18.426606344357054},height_median=11.911099515701949,height_range={3.0336423315312686,33.37204822362477},length=7.709273699891555,length_95%_HPD={2.46157820625416,13.84859803881659},length_median=7.337493883738347,length_range={0.5309979599885537,26.745106141043635},posterior=1.0,rate=0.0028306271665624184,rate_95%_HPD={0.0011489143189019535,0.004936301826525685},rate_median=0.0026460203998980047,rate_range={8.053423545485342E-4,0.011643395321220704}]:7.709311952711781)[&CAheight_95%_HPD={0.0,25.538030275253135},CAheight_mean=17.878216680389723,CAheight_median=19.126487063572824,CAheight_range={0.0,38.89261733036099},height=19.864611630249698,height_95%_HPD={13.681189954592611,26.37518646523546},height_median=19.551933196875467,height_range={10.22940651241359,38.89261733036099},length=8.468138766523836,length_95%_HPD={3.3569946374994117,13.96497683027107},length_median=8.16114585481759,length_range={1.7381579456439908,22.555838865612316},posterior=1.0,rate=0.0040229489066294245,rate_95%_HPD={0.0018166010298212602,0.006790176380132145},rate_median=0.0037831353907584863,rate_range={0.0011872603055722746,0.013323096353827158}]:9.339729354291674,372[&height=5.885075932537527E-14,height_95%_HPD={0.0,8.526512829121202E-14},height_median=5.6843418860808015E-14,height_range={0.0,1.9895196601282805E-13},length=27.972027731292098,length_95%_HPD={20.613087122563456,36.13101207034444},length_median=27.661892133852263,length_range={13.484919282845766,48.01798624354572},rate=0.0033201326672053244,rate_95%_HPD={0.002284798001420119,0.004415734078825105},rate_median=0.0032863410592392874,rate_range={0.0016971809819789972,0.006434552045326791}]:29.20434098454131)[&CAheight_95%_HPD={0.0,37.413244782836244},CAheight_mean=26.2840042306457,CAheight_median=28.040211671107983,CAheight_range={0.0,52.6358450967127},height=27.551413163308837,height_95%_HPD={20.1383987820428,35.27121138507292},height_median=27.25956276570028,height_range={16.824853372499177,48.01798624354578},length=4.056764823951797,length_95%_HPD={0.8208234729654293,8.011780342080527},length_median=3.713409395258907,length_range={0.1656563459762026,17.014783030899906},posterior=0.7218621532535832,rate=0.00330403930157867,rate_95%_HPD={0.0012580353657389118,0.005965207149778256},rate_median=0.0030569278662520676,rate_range={6.924340528240301E-4,0.012444404706652784}]:2.9417674503336038,((198[&height=5.876444473801579E-14,height_95%_HPD={2.8421709430404007E-14,1.1368683772161603E-13},height_median=5.6843418860808015E-14,height_range={0.0,1.7053025658242404E-13},length=18.879265366723445,length_95%_HPD={11.986404126470916,26.108224873724055},length_median=18.630548354403942,length_range={8.302957818474198,35.4247858198533},rate=0.0029069014658841207,rate_95%_HPD={0.001761360222462834,0.004167975507578177},rate_median=0.00283136395936498,rate_range={0.001302339441532386,0.0061939357274324695}]:18.879265366723455,(249[&height=5.87297083796882E-14,height_95%_HPD={0.0,1.1368683772161603E-13},height_median=5.6843418860808015E-14,height_range={0.0,1.7053025658242404E-13},length=11.164166974287996,length_95%_HPD={5.8829188941283235,17.530675182733802},length_median=10.88100046600627,length_range={2.905561000154762,26.70896531868445},rate=0.003704679808560921,rate_95%_HPD={0.0017986871795303743,0.00584041784106579},rate_median=0.003520787921766237,rate_range={0.0013455677648734452,0.012531115579061714}]:11.164166974287996,407[&height=5.87297083796882E-14,height_95%_HPD={0.0,1.1368683772161603E-13},height_median=5.6843418860808015E-14,height_range={0.0,1.7053025658242404E-13},length=11.164166974287996,length_95%_HPD={5.8829188941283235,17.530675182733802},length_median=10.88100046600627,length_range={2.905561000154762,26.70896531868445},rate=0.002907848439945768,rate_95%_HPD={0.0013855539677910646,0.004636891839495786},rate_median=0.0027708868340250025,rate_range={0.001021537840387278,0.009720983499900153}]:11.164166974287996)[&CAheight_95%_HPD={0.0,16.476950955080042},CAheight_mean=10.047787489508742,CAheight_median=10.44868748659033,CAheight_range={0.0,26.708965318684506},height=11.164166974288054,height_95%_HPD={5.88291889412838,17.530675182733916},height_median=10.881000466006327,height_range={2.905561000154819,26.708965318684506},length=7.715098392435433,length_95%_HPD={2.7940672247474936,13.366322110183035},length_median=7.3650686140667005,length_range={1.2680786830771638,21.435142544118577},posterior=1.0,rate=0.0031090237191666393,rate_95%_HPD={0.0012821015171684065,0.005425069593637148},rate_median=0.0028980811590974217,rate_range={8.29905749865883E-4,0.01098516791496601}]:7.715098392435461)[&CAheight_95%_HPD={0.0,24.93400865577206},CAheight_mean=16.991401758838094,CAheight_median=18.156831123209088,CAheight_range={0.0,35.42478581985333},height=18.879265366723516,height_95%_HPD={11.986404126471001,26.10822487372411},height_median=18.630548354404056,height_range={8.302957818474283,35.42478581985333},length=6.035291488304094,length_95%_HPD={1.7316661634414743,11.334228455935005},length_median=5.620835233849505,length_range={0.7210790878946227,20.994168333355276},posterior=1.0,rate=0.0028639822732487827,rate_95%_HPD={0.0010255169390066773,0.005165134694405046},rate_median=0.0026339742933621686,rate_range={7.03218021924215E-4,0.010499555868235796}]:6.0352914883040505,210[&height=5.888865353445991E-14,height_95%_HPD={0.0,8.526512829121202E-14},height_median=5.6843418860808015E-14,height_range={0.0,1.7053025658242404E-13},length=24.91455685502752,length_95%_HPD={16.914734509826303,32.79897763445581},length_median=24.678824538932332,length_range={13.149071683080109,43.71083808816138},rate=0.002284698241779016,rate_95%_HPD={0.0014810412440667375,0.0031656509372055466},rate_median=0.0022461437311757223,rate_range={0.0010144140887999881,0.0045223848183919444}]:24.914556855027506)[&CAheight_95%_HPD={0.0,31.64737288523571},CAheight_mean=22.42318421527947,CAheight_median=24.14292559149439,CAheight_range={0.0,43.71083808816141},height=24.914556855027566,height_95%_HPD={16.91473450982636,32.798977634455895},height_median=24.67882453893239,height_range={13.149071683080138,43.71083808816141},length=6.306597167402023,length_95%_HPD={1.675109693879108,11.868854996596582},length_median=5.8845667669471595,length_range={0.5395452669292524,23.173772127983113},posterior=1.0,rate=0.002579748225932913,rate_95%_HPD={9.584395911471303E-4,0.0047190694691786215},rate_median=0.002364577581050089,rate_range={7.442212146976314E-4,0.0100995129218985}]:7.231551579847409)[&CAheight_95%_HPD={0.0,39.33487886112755},CAheight_mean=28.93160474151059,CAheight_median=31.21083606383803,CAheight_range={0.0,52.6358450967127},height=31.598234377234398,height_95%_HPD={24.41562679084049,39.92754375719653},height_median=31.231781779507187,height_range={19.451199994730757,52.451505135458035},length=2.177629161723232,length_95%_HPD={0.2936830603001397,4.835471264764038},length_median=1.888332573899632,length_range={0.06412362217008649,10.737268130518714},posterior=0.7175289804081331,rate=0.0029129991882055435,rate_95%_HPD={9.46072659686514E-4,0.0053602819953365586},rate_median=0.002681833116926436,rate_range={6.444478655979603E-4,0.013059125664782283}]:1.9260870810110617,((((44[&height=5.884444362386116E-14,height_95%_HPD={0.0,1.1368683772161603E-13},height_median=5.6843418860808015E-14,height_range={0.0,1.9895196601282805E-13},length=16.534623106718428,length_95%_HPD={9.623051537556563,24.173147665610486},length_median=16.267902180073293,length_range={5.438942847636554,35.21367516185441},rate=0.00330268468344254,rate_95%_HPD={0.0018257487531180222,0.004975900566151724},rate_median=0.0031796979260478864,rate_range={0.0013099848736136805,0.008401202967769101}]:17.437128787027365,45[&height=5.884233839002313E-14,height_95%_HPD={0.0,1.1368683772161603E-13},height_median=5.6843418860808015E-14,height_range={0.0,1.9895196601282805E-13},length=17.41919087768417,length_95%_HPD={9.991047691115256,25.19039381954255},length_median=17.097447398528175,length_range={6.148636926644286,36.17152822472468},rate=0.004040646924881011,rate_95%_HPD={0.002322385399857806,0.005919936285095867},rate_median=0.003908627267292441,rate_range={0.0017962853279480258,0.01074642772886064}]:17.437128787027365)[&CAheight_95%_HPD={0.0,24.194055499318267},CAheight_mean=15.693474030149911,CAheight_median=16.569557670460938,CAheight_range={0.0,36.17152822472477},height=16.748669030339617,height_95%_HPD={10.023757807164372,24.054638115927588},height_median=16.457131004142127,height_range={6.148636926644315,35.213675161854496},length=4.711274213795662,length_95%_HPD={0.3768836023783422,9.77249458680015},length_median=4.244538451670849,length_range={0.0037107004273764232,20.513736429446624},posterior=0.8093403948001926,rate=0.003102748122403015,rate_95%_HPD={0.0010994140861863104,0.005646910410011005},rate_median=0.0028493411580990265,rate_range={5.900018637635969E-4,0.012761357850317137}]:3.8617941448886626,474[&height=5.883075960391393E-14,height_95%_HPD={2.8421709430404007E-14,1.1368683772161603E-13},height_median=5.6843418860808015E-14,height_range={0.0,1.9895196601282805E-13},length=20.212049949009902,length_95%_HPD={11.117641700206121,29.418455244879198},length_median=20.16748951763668,length_range={5.438942847636554,41.70842401864917},rate=0.0019278526708969182,rate_95%_HPD={0.0010339913733656452,0.002939499319230724},rate_median=0.001855297998046137,rate_range={7.027224661118279E-4,0.005973981248897663}]:21.298922931916028)[&CAheight_95%_HPD={0.0,28.310517424345505},CAheight_mean=19.169101632767784,CAheight_median=20.453021687418982,CAheight_range={0.0,42.32125740247719},height=20.825451233687986,height_95%_HPD={13.530976413131924,28.51572045744524},height_median=20.571435914707294,height_range={9.688413107547746,39.44557527074991},length=4.612105573750595,length_95%_HPD={0.12781401474768472,10.039284789604153},length_median=4.104434896460546,length_range={0.0038439615255754234,21.97725758025132},posterior=0.8937446761231066,rate=0.0027339311058200196,rate_95%_HPD={9.466777642197585E-4,0.0049747908366754206},rate_median=0.0025359722830207094,rate_range={7.099146051646987E-4,0.013056000456353651}]:4.132873606816393,(62[&height=5.883497007159E-14,height_95%_HPD={2.8421709430404007E-14,1.1368683772161603E-13},height_median=5.6843418860808015E-14,height_range={0.0,1.9895196601282805E-13},length=12.191309213358139,length_95%_HPD={6.367884982988102,18.41433384916857},length_median=11.91493486980525,length_range={4.063327191050689,27.68134817970889},rate=0.002982410078826655,rate_95%_HPD={0.001426074982733494,0.004870168596550916},rate_median=0.00284206162803085,rate_range={7.488792051438425E-4,0.01053559666645637}]:12.19130921335814,228[&height=5.883497007159E-14,height_95%_HPD={2.8421709430404007E-14,1.1368683772161603E-13},height_median=5.6843418860808015E-14,height_range={0.0,1.9895196601282805E-13},length=12.191309213358139,length_95%_HPD={6.367884982988102,18.41433384916857},length_median=11.91493486980525,length_range={4.063327191050689,27.68134817970889},rate=0.004638256021504372,rate_95%_HPD={0.002492005751107638,0.007293302124378932},rate_median=0.004430671236877483,rate_range={0.0016175866929208484,0.013379047178734704}]:12.19130921335814)[&CAheight_95%_HPD={0.0,17.588653205221505},CAheight_mean=10.972218928365212,CAheight_median=11.501607936940701,CAheight_range={0.0,27.681348179708976},height=12.191309213358199,height_95%_HPD={6.367884982988187,18.414333849168656},height_median=11.914934869805307,height_range={4.063327191050746,27.681348179708976},length=13.011789694275452,length_95%_HPD={6.362802779283555,20.018255949198448},length_median=12.765561207702063,length_range={3.554419130588144,29.480732984243758},posterior=1.0,rate=0.004521922230002575,rate_95%_HPD={0.0023154328084943965,0.007333489089716203},rate_median=0.0043006874492224545,rate_range={0.0015988913069072967,0.012662830584623346}]:13.240487325374282)[&CAheight_95%_HPD={0.0,32.11190234093698},CAheight_mean=22.888701654688703,CAheight_median=24.555775570830207,CAheight_range={0.0,45.8770427795524},height=25.378516154463295,height_95%_HPD={18.172002867525322,32.990332831719485},height_median=25.011688365958918,height_range={13.494888545733858,45.8770427795524},length=4.654039235586909,length_95%_HPD={0.7332258926290933,9.177408128571244},length_median=4.282502202315783,length_range={0.06944624092284357,19.304334145133538},posterior=0.9738528202659161,rate=0.003044739297543676,rate_95%_HPD={0.001097057879492175,0.005516735643318695},rate_median=0.0028112124949901786,rate_range={7.315625109178894E-4,0.011879898071944341}]:6.279438860319026,320[&height=5.894233699732983E-14,height_95%_HPD={0.0,8.526512829121202E-14},height_median=5.6843418860808015E-14,height_range={0.0,1.7053025658242404E-13},length=31.571090428289835,length_95%_HPD={22.90607391030693,41.42244432946606},length_median=31.201520261526014,length_range={12.15398358755715,60.29288464277306},rate=0.00379864728263425,rate_95%_HPD={0.002590204152366992,0.005028228288058275},rate_median=0.0037597977480970024,rate_range={0.0020368008591325716,0.007762887574547992}]:31.711235399051446)[&CAheight_95%_HPD={0.0,39.77315452614778},CAheight_mean=28.540217559741002,CAheight_median=30.693716955426623,CAheight_range={0.0,60.292884642773146},height=30.30575307892461,height_95%_HPD={22.34390292287975,38.72190761245801},height_median=29.97847384437415,height_range={16.600325555578507,50.23132079717075},length=3.088892109436697,length_95%_HPD={0.3354824932698932,6.654891573757823},length_median=2.732552140791441,length_range={0.0434291861728866,15.64082090414658},posterior=0.6089774452798045,rate=0.003016084847607552,rate_95%_HPD={0.001027178753995102,0.005584662931228836},rate_median=0.002792014420797032,rate_range={7.183989621640772E-4,0.011701034668838402}]:2.36096011683453)[&CAheight_95%_HPD={0.0,41.53204880510256},CAheight_mean=30.665089534496815,CAheight_median=33.11009539327483,CAheight_range={0.0,60.292884642773146},height=33.430967326365995,height_95%_HPD={25.81849556850719,41.53797744174361},height_median=33.050941119529824,height_range={21.33350556702669,56.12373654546809},length=3.3362287879996457,length_95%_HPD={0.339482311869034,7.047075610236448},length_median=2.9901155182930097,length_range={0.0046830135386244365,14.588837094190069},posterior=0.647827858227473,rate=0.003095602144034512,rate_95%_HPD={0.0011235515311184983,0.00565977672240119},rate_median=0.0028383946569490435,rate_range={7.128644251561105E-4,0.011874236469902873}]:2.161336767097062,(64[&height=5.881497035012866E-14,height_95%_HPD={0.0,8.526512829121202E-14},height_median=5.6843418860808015E-14,height_range={0.0,1.7053025658242404E-13},length=24.211692004947167,length_95%_HPD={13.594993126185955,34.81511092281883},length_median=24.038301645493334,length_range={8.331447058468342,56.99843562634803},rate=0.003040762927957298,rate_95%_HPD={0.0016287606979525219,0.004642052404273195},rate_median=0.0029166117886873684,rate_range={9.841462587525988E-4,0.007760906415586959}]:24.211933544619516,314[&height=5.881707558396669E-14,height_95%_HPD={0.0,8.526512829121202E-14},height_median=5.6843418860808015E-14,height_range={0.0,1.7053025658242404E-13},length=24.21039304551788,length_95%_HPD={13.590867214025366,34.81511092281883},length_median=24.03751974337638,length_range={8.331447058468342,56.99843562634803},rate=0.0035437188314652195,rate_95%_HPD={0.0020788188341553603,0.005324449681593428},rate_median=0.0034011401673535724,rate_range={0.001590136790752873,0.009136848387482153}]:24.211933544619516)[&CAheight_95%_HPD={0.0,33.32930990336894},CAheight_mean=21.79082089391264,CAheight_median=23.216843338856734,CAheight_range={0.0,56.99843562634808},height=24.212170116734153,height_95%_HPD={13.590867214025394,34.81511092281886},height_median=24.04023345326796,height_range={8.331447058468399,56.99843562634808},length=10.548334797646643,length_95%_HPD={2.7883274634869792,19.570454877042124},length_median=9.92545826179827,length_range={0.7809991970888461,40.08650883412983},posterior=0.999592607681197,rate=0.002891301153309512,rate_95%_HPD={0.0011018527235807083,0.005164193637615065},rate_median=0.002692777037949164,rate_range={7.31262842862775E-4,0.014267421922115726}]:12.021598738363522)[&CAheight_95%_HPD={0.0,44.12171627524555},CAheight_mean=32.61029982909992,CAheight_median=35.18283907233055,CAheight_range={0.0,64.10978745392688},height=36.2335322829831,height_95%_HPD={27.9271515843009,45.31573942873794},height_median=35.76750370500142,height_range={23.42812691853888,64.10978745392688},length=15.62033785967774,length_95%_HPD={7.662284232687057,23.767908529588937},length_median=15.286818410692064,length_range={5.195611110659428,35.843893410718934},posterior=1.0,rate=0.0034038189933828793,rate_95%_HPD={0.0017719010359022395,0.0053432384067418565},rate_median=0.0032516707456617154,rate_range={0.0011779507154769284,0.008055711717989427}]:15.620337859677832,((152[&height=5.887707474835072E-14,height_95%_HPD={2.8421709430404007E-14,8.526512829121202E-14},height_median=5.6843418860808015E-14,height_range={0.0,1.7053025658242404E-13},length=1.8671616174184755,length_95%_HPD={0.7190525202809681,3.3922633411222023},length_median=1.7406908729514896,length_range={0.42308926256419,7.764848449494366},rate=0.0023049664245183023,rate_95%_HPD={8.286726485617223E-4,0.004006020989935452},rate_median=0.0021528043591945052,rate_range={5.860361493433799E-4,0.009245896471375333}]:1.8671616174184713,154[&height=5.887707474835072E-14,height_95%_HPD={2.8421709430404007E-14,8.526512829121202E-14},height_median=5.6843418860808015E-14,height_range={0.0,1.7053025658242404E-13},length=1.8671616174184755,length_95%_HPD={0.7190525202809681,3.3922633411222023},length_median=1.7406908729514896,length_range={0.42308926256419,7.764848449494366},rate=0.003953803398390067,rate_95%_HPD={0.0015048337860810632,0.006957303036226774},rate_median=0.003709633480266029,rate_range={8.966181450090718E-4,0.01297988769363127}]:1.8671616174184713)[&CAheight_95%_HPD={0.0,3.201311624789952},CAheight_mean=1.6804516793412796,CAheight_median=1.6484871768218454,CAheight_range={0.0,7.764848449494423},height=1.8671616174185302,height_95%_HPD={0.719052520281025,3.392263341122259},height_median=1.7406908729515465,height_range={0.42308926256424684,7.764848449494423},length=18.873282516850324,length_95%_HPD={9.519968772332106,29.872557604616304},length_median=18.298828752431916,length_range={5.1833071005897295,44.260830944571836},posterior=1.0,rate=0.0029417550685547846,rate_95%_HPD={0.001460638786232259,0.004775172838950588},rate_median=0.0027897481094223482,rate_range={0.001142529668255554,0.010143556346655725}]:18.873282516850136,(271[&height=5.871602435974097E-14,height_95%_HPD={2.8421709430404007E-14,8.526512829121202E-14},height_median=5.6843418860808015E-14,height_range={0.0,1.7053025658242404E-13},length=3.7338015465493264,length_95%_HPD={1.502650706160921,6.435078752596496},length_median=3.5060234013973286,length_range={0.9949021982757245,12.702974970287272},rate=0.002774408808624638,rate_95%_HPD={0.0010631560615004295,0.0048089492592062015},rate_median=0.002610060189223876,rate_range={6.215484760746335E-4,0.012296205863662923}]:3.733801546549331,355[&height=5.871602435974097E-14,height_95%_HPD={2.8421709430404007E-14,8.526512829121202E-14},height_median=5.6843418860808015E-14,height_range={0.0,1.7053025658242404E-13},length=3.7338015465493264,length_95%_HPD={1.502650706160921,6.435078752596496},length_median=3.5060234013973286,length_range={0.9949021982757245,12.702974970287272},rate=0.0032842657553195176,rate_95%_HPD={0.0012593159159554326,0.005732825608403645},rate_median=0.003084844925830113,rate_range={8.512281944706942E-4,0.01369771248580424}]:3.733801546549331)[&CAheight_95%_HPD={0.0,6.1675316446722945},CAheight_mean=3.3604338374847527,CAheight_median=3.337690049932661,CAheight_range={0.0,12.7029749702873},height=3.7338015465493894,height_95%_HPD={1.5026507061609777,6.4350787525965245},height_median=3.5060234013973286,height_range={0.9949021982758097,12.7029749702873},length=17.006642587719348,length_95%_HPD={7.595255254711589,27.365137819884836},length_median=16.407698047870156,length_range={4.931862728605466,41.16051490165182},posterior=1.0,rate=0.0028932956640797224,rate_95%_HPD={0.0013553221297433772,0.00479635652666383},rate_median=0.0027256465732728736,rate_range={9.98444018045731E-4,0.007910362838986775}]:17.006642587719277)[&CAheight_95%_HPD={0.0,30.21893747309656},CAheight_mean=18.666468853351162,CAheight_median=19.426097154061694,CAheight_range={0.0,45.43681236515931},height=20.740444134268667,height_95%_HPD={11.322249391739206,31.8586690034075},height_median=20.171409316377208,height_range={7.261470920223189,45.43681236515931},length=31.113312613360833,length_95%_HPD={17.672118013508225,44.364841368869136},length_median=30.718976489271597,length_range={8.470957802114484,63.06674195006052},posterior=1.0,rate=0.002278324305149255,rate_95%_HPD={0.0013118876564797537,0.003362135641237002},rate_median=0.0021956758560685735,rate_range={9.704660817155428E-4,0.006208017027698473}]:31.113426008392263)[&CAheight_95%_HPD={0.0,62.76759018157978},CAheight_mean=46.6686559688673,CAheight_median=50.42065252638588,CAheight_range={0.0,90.0744465231322},height=51.85396766472192,height_95%_HPD={39.934039726121796,64.33286302380913},height_median=51.27673869579753,height_range={35.24378295767198,90.0744465231322},length=6.214337347538515,length_95%_HPD={1.6049079711580418,11.791848721519614},length_median=5.752997748845637,length_range={0.6756561610069127,23.229550408899627},posterior=0.9999629643346543,rate=0.0028028192254948682,rate_95%_HPD={9.930033297366721E-4,0.005053502715371303},rate_median=0.0025846469487919993,rate_range={7.661895027161686E-4,0.011393134087126298}]:6.301022033266747,((((105[&height=5.885075932537527E-14,height_95%_HPD={0.0,8.526512829121202E-14},height_median=5.6843418860808015E-14,height_range={0.0,1.7053025658242404E-13},length=15.885470629714076,length_95%_HPD={7.467508795523088,24.597209550407456},length_median=15.49467683364486,length_range={3.9476503529870683,44.92567915573852},rate=0.002729117205219163,rate_95%_HPD={0.0013556445873021312,0.0044766427752749634},rate_median=0.002599060817761025,rate_range={7.94034284862167E-4,0.009787465987408138}]:15.885470629714087,(398[&height=5.88812852160268E-14,height_95%_HPD={0.0,8.526512829121202E-14},height_median=5.6843418860808015E-14,height_range={0.0,1.7053025658242404E-13},length=0.7054804689878262,length_95%_HPD={0.23986030808507053,1.2508857537658855},length_median=0.6542675676901126,length_range={0.15338465127865675,2.843922632093978},rate=0.003448602511170492,rate_95%_HPD={0.001204041288036605,0.00632628472430109},rate_median=0.003173699113530237,rate_range={7.482940241271086E-4,0.01319745982695692}]:0.7054804689878252,399[&height=5.88812852160268E-14,height_95%_HPD={0.0,8.526512829121202E-14},height_median=5.6843418860808015E-14,height_range={0.0,1.7053025658242404E-13},length=0.7054804689878262,length_95%_HPD={0.23986030808507053,1.2508857537658855},length_median=0.6542675676901126,length_range={0.15338465127865675,2.843922632093978},rate=0.00266991246544045,rate_95%_HPD={9.642226312929223E-4,0.004758238897504167},rate_median=0.0024829883549664904,rate_range={6.666463437212758E-4,0.009748038924978492}]:0.7054804689878252)[&CAheight_95%_HPD={0.0,1.2008865231828452},CAheight_mean=0.6349347736122748,CAheight_median=0.6208644583088017,CAheight_range={0.0,2.843922632094035},height=0.7054804689878841,height_95%_HPD={0.2398603080851558,1.2508857537659708},height_median=0.6542675676901979,height_range={0.1533846512787136,2.843922632094035},length=15.179990160726488,length_95%_HPD={7.102146668076244,24.104654205323243},length_median=14.793367130607379,length_range={3.006060494962071,43.903832291832686},posterior=1.0,rate=0.0028904935105649224,rate_95%_HPD={0.0014582266243330841,0.004673355955391282},rate_median=0.0027458272986033484,rate_range={7.301594909302075E-4,0.008884211101662291}]:15.17999016072626)[&CAheight_95%_HPD={0.0,23.61360396591371},CAheight_mean=14.296976516546502,CAheight_median=14.862815850704152,CAheight_range={0.0,44.92567915573858},height=15.885470629714145,height_95%_HPD={7.467508795523145,24.59720955040754},height_median=15.494676833644917,height_range={3.947650352987125,44.92567915573858},length=12.758433264486547,length_95%_HPD={3.8743798872945376,22.11485540069927},length_median=12.296862935974332,length_range={0.9325404754293629,41.32425238004106},posterior=1.0,rate=0.002518576813240337,rate_95%_HPD={9.818517516538227E-4,0.004379725633912953},rate_median=0.0023342033093438803,rate_range={6.982001773140926E-4,0.009509704312780108}]:12.814609010700444,((144[&height=5.902128326625618E-14,height_95%_HPD={0.0,8.526512829121202E-14},height_median=5.6843418860808015E-14,height_range={0.0,1.9895196601282805E-13},length=10.30724242656581,length_95%_HPD={5.274335273379904,16.002328564374693},length_median=9.965359955801006,length_range={2.9699833126693704,27.277488006480695},rate=0.0030631130346884887,rate_95%_HPD={0.0014534148703666476,0.004963043955476578},rate_median=0.0029207738831776215,rate_range={9.318313578972095E-4,0.007986928449827369}]:10.30724242656581,456[&height=5.902128326625618E-14,height_95%_HPD={0.0,8.526512829121202E-14},height_median=5.6843418860808015E-14,height_range={0.0,1.9895196601282805E-13},length=10.30724242656581,length_95%_HPD={5.274335273379904,16.002328564374693},length_median=9.965359955801006,length_range={2.9699833126693704,27.277488006480695},rate=0.0036264124409657083,rate_95%_HPD={0.0018066465627660237,0.0059382987187806},rate_median=0.0034691593053974784,rate_range={0.001139166866875159,0.010061017227040604}]:10.30724242656581)[&CAheight_95%_HPD={0.0,15.333127637250612},CAheight_mean=9.276552540238827,CAheight_median=9.58494634006152,CAheight_range={0.0,27.277488006480752},height=10.30724242656587,height_95%_HPD={5.274335273379933,16.00232856437475},height_median=9.965359955801091,height_range={2.9699833126694273,27.277488006480752},length=13.385472937738157,length_95%_HPD={5.807807752719185,21.44457284638608},length_median=12.892486248467492,length_range={3.1648778593883833,42.15734117034796},posterior=1.0,rate=0.0035186329101117774,rate_95%_HPD={0.0016833682220115602,0.005887698550260813},rate_median=0.0033290378706403987,rate_range={0.0010377451626604783,0.009595245731353655}]:13.439322777176804,411[&height=5.903075681852734E-14,height_95%_HPD={0.0,8.526512829121202E-14},height_median=5.6843418860808015E-14,height_range={0.0,1.7053025658242404E-13},length=23.744239296967688,length_95%_HPD={15.369596594658645,33.30491724795209},length_median=23.246986967810784,length_range={9.883844370746885,59.12279766268384},rate=0.003295095632992881,rate_95%_HPD={0.0019809580654657614,0.0047479634353460535},rate_median=0.003224115123824203,rate_range={0.0011788711130025263,0.007213982986180362}]:23.746565203742612)[&CAheight_95%_HPD={0.0,31.726980075570765},CAheight_mean=21.371987835947333,CAheight_median=22.653584313800735,CAheight_range={0.0,59.122797662683894},height=23.648488362915067,height_95%_HPD={15.369596594658702,33.132070493693874},height_median=23.18198571227731,height_range={9.883844370746942,56.76382648692723},length=5.0504037799559836,length_95%_HPD={0.9044652037279945,10.227513293005472},length_median=4.586267076233298,length_range={0.10483559286996069,23.32254346467596},posterior=0.9808155253509129,rate=0.0030630698548733412,rate_95%_HPD={0.001079455258917379,0.005550112467626566},rate_median=0.0028129186309420683,rate_range={5.878996620498236E-4,0.01295863570469837}]:4.953514436671917)[&CAheight_95%_HPD={0.0,36.80935574154012},CAheight_mean=25.830167340116475,CAheight_median=27.616888754076854,CAheight_range={0.0,64.48006851818843},height=28.70007964041459,height_95%_HPD={19.812610709131917,38.37682806075031},height_median=28.242129395635402,height_range={14.881548060564313,64.48006851818843},length=19.50335061982409,length_95%_HPD={8.78157630261677,30.47118452472681},length_median=19.280623647016967,length_range={3.741417652117349,48.75291387037892},posterior=1.0,rate=0.002518844459869649,rate_95%_HPD={0.0012816592669677388,0.004090948010684702},rate_median=0.002349313223320848,rate_range={8.425105144013459E-4,0.008302474012396747}]:19.5035889591414,(281[&height=5.878444445947714E-14,height_95%_HPD={2.8421709430404007E-14,8.526512829121202E-14},height_median=5.6843418860808015E-14,height_range={0.0,1.9895196601282805E-13},length=21.35348263710781,length_95%_HPD={11.649695734786036,33.395008436519134},length_median=20.724571810120437,length_range={6.824098489930094,55.13249203046411},rate=0.0028141801573998634,rate_95%_HPD={0.001435850053786539,0.004403388760861219},rate_median=0.002691230076907756,rate_range={0.001050130024316867,0.008190404522659291}]:21.353482637107795,285[&height=5.878444445947714E-14,height_95%_HPD={2.8421709430404007E-14,8.526512829121202E-14},height_median=5.6843418860808015E-14,height_range={0.0,1.9895196601282805E-13},length=21.35348263710781,length_95%_HPD={11.649695734786036,33.395008436519134},length_median=20.724571810120437,length_range={6.824098489930094,55.13249203046411},rate=0.0030228459375585617,rate_95%_HPD={0.0015587061269752356,0.004728331486925956},rate_median=0.0028911736649717456,rate_range={0.0012218007450371102,0.008569017336506368}]:21.353482637107795)[&CAheight_95%_HPD={0.0,31.37115719443733},CAheight_mean=19.218205549299995,CAheight_median=19.99033889678111,CAheight_range={0.0,55.132492030464164},height=21.353482637107856,height_95%_HPD={11.649695734786064,33.39500843651919},height_median=20.724571810120523,height_range={6.824098489930208,55.132492030464164},length=25.320056012723644,length_95%_HPD={12.257875208614536,37.8954850154627},length_median=25.241700242597005,length_range={5.985811955682266,61.77306426334954},posterior=1.0,rate=0.002414952102036647,rate_95%_HPD={0.0012734528745201204,0.003861648200609535},rate_median=0.002273015645018823,rate_range={9.634851792968399E-4,0.007476070234328718}]:26.850185962448133)[&CAheight_95%_HPD={0.0,58.973531424691544},CAheight_mean=43.38346241313994,CAheight_median=46.82175183993132,CAheight_range={0.0,86.97137695238092},height=45.084150436175165,height_95%_HPD={34.52686586775124,56.325013124268196},height_median=44.523563399076295,height_range={30.114132545316977,81.86850819545944},length=4.968530253366179,length_95%_HPD={0.6596890190805311,10.753025652650251},length_median=4.362271683407059,length_range={0.04305904035263097,22.214923634445512},posterior=0.4820191844746491,rate=0.0025721124446478247,rate_95%_HPD={8.042983622542745E-4,0.004742051019086316},rate_median=0.0023591461276565224,rate_range={6.028894972611033E-4,0.012763302383914075}]:2.394926900765128,(((((((124[&height=5.89233898927875E-14,height_95%_HPD={2.8421709430404007E-14,1.1368683772161603E-13},height_median=5.6843418860808015E-14,height_range={0.0,1.9895196601282805E-13},length=25.270575651551635,length_95%_HPD={17.603125076047974,32.95306892792783},length_median=24.960844187887176,length_range={12.606381045817812,50.326356279451716},rate=0.002483697715237331,rate_95%_HPD={0.00163658715499304,0.0033565597513883438},rate_median=0.0024489135168299834,rate_range={9.543008490168072E-4,0.004892356375246954}]:25.55181340373221,(127[&height=5.891496895743537E-14,height_95%_HPD={0.0,1.1368683772161603E-13},height_median=5.6843418860808015E-14,height_range={0.0,1.9895196601282805E-13},length=14.014303273348858,length_95%_HPD={8.052082049206149,20.589256637531008},length_median=13.679081948750905,length_range={5.1904004023833465,30.423694241594802},rate=0.0034011793149152933,rate_95%_HPD={0.0018931493436436925,0.005056140314397026},rate_median=0.0033008250593789708,rate_range={0.0013290380191778022,0.008173597369052488}]:14.01430327334885,439[&height=5.891496895743537E-14,height_95%_HPD={0.0,1.1368683772161603E-13},height_median=5.6843418860808015E-14,height_range={0.0,1.9895196601282805E-13},length=14.014303273348858,length_95%_HPD={8.052082049206149,20.589256637531008},length_median=13.679081948750905,length_range={5.1904004023833465,30.423694241594802},rate=0.004458599404979792,rate_95%_HPD={0.0024282381501212866,0.006744100766315424},rate_median=0.0043163149472048865,rate_range={0.0016542238938905133,0.012092505878848423}]:14.01430327334885)[&CAheight_95%_HPD={0.0,19.69250259577626},CAheight_mean=12.612919658801168,CAheight_median=13.233509313515782,CAheight_range={0.0,30.42369424159483},height=14.014303273348908,height_95%_HPD={8.052082049206206,20.589256637531093},height_median=13.67908194875099,height_range={5.190400402383375,30.42369424159483},length=10.403359848866462,length_95%_HPD={4.554774110758444,16.875334521184016},length_median=10.13714410165963,length_range={2.228727881979353,29.780210180908085},posterior=1.0,rate=0.004049262175705263,rate_95%_HPD={0.0018224853304197408,0.006692045941887927},rate_median=0.0037734513017254555,rate_range={9.164450021748253E-4,0.013146227576727648}]:11.537510130383364)[&CAheight_95%_HPD={0.0,32.12426671079271},CAheight_mean=22.996717233231394,CAheight_median=24.76294399149853,CAheight_range={0.0,50.32635627945177},height=23.97589615705739,height_95%_HPD={17.015924239996366,31.242956296360347},height_median=23.706455289519212,height_range={12.606381045817841,47.61747617267241},length=2.526401300561075,length_95%_HPD={0.21429773176353706,5.368986990345775},length_median=2.2351570678743826,length_range={0.003787681672861254,11.658672322648187},posterior=0.38398577830450725,rate=0.0030327336209296633,rate_95%_HPD={9.608827961505931E-4,0.005576977664747945},rate_median=0.0027768508476046848,rate_range={6.283633044444439E-4,0.012597604676660008}]:0.9701021697054557,(145[&height=5.887707474835072E-14,height_95%_HPD={0.0,1.1368683772161603E-13},height_median=5.6843418860808015E-14,height_range={0.0,1.9895196601282805E-13},length=8.880087254593086,length_95%_HPD={4.546893601777157,14.147452666655198},length_median=8.557859577408408,length_range={2.798625350742441,23.632860664813705},rate=0.004103415564676518,rate_95%_HPD={0.001993242781998157,0.006665349275793741},rate_median=0.003910077010414676,rate_range={0.0013036163310265923,0.01157723230037432}]:8.880087254593088,416[&height=5.887707474835072E-14,height_95%_HPD={0.0,1.1368683772161603E-13},height_median=5.6843418860808015E-14,height_range={0.0,1.9895196601282805E-13},length=8.880087254593086,length_95%_HPD={4.546893601777157,14.147452666655198},length_median=8.557859577408408,length_range={2.798625350742441,23.632860664813705},rate=0.0027160629427149608,rate_95%_HPD={0.0012661086607489384,0.004460634222306999},rate_median=0.0025818603376458944,rate_range={8.868626879695109E-4,0.007411417227243053}]:8.880087254593088)[&CAheight_95%_HPD={0.0,13.353502754411409},CAheight_mean=7.992108128438036,CAheight_median=8.213670303581495,CAheight_range={0.0,23.632860664813762},height=8.880087254593146,height_95%_HPD={4.546893601777214,14.147452666655226},height_median=8.557859577408493,height_range={2.7986253507424976,23.632860664813762},length=16.226440285147103,length_95%_HPD={8.967979638170675,23.361296051331863},length_median=16.040277330759125,length_range={6.155848552823159,33.98990531869788},posterior=1.0,rate=0.0040530189581601175,rate_95%_HPD={0.002338143983305889,0.006184265347170825},rate_median=0.0039004668797354867,rate_range={0.0016782170884086052,0.00945265017857434}]:17.64182831884458)[&CAheight_95%_HPD={0.0,32.86293403999528},CAheight_mean=23.86981241953242,CAheight_median=25.73273925748518,CAheight_range={0.0,50.32635627945177},height=26.521915573437727,height_95%_HPD={19.122059524349112,33.86686615014116},height_median=26.186904645424534,height_range={14.829274420475627,50.32635627945177},length=8.359135299572054,length_95%_HPD={3.685943592715148,13.825129960628715},length_median=8.066827842327825,length_range={1.7501890429167588,21.140999555489145},posterior=1.0,rate=0.003822522280749087,rate_95%_HPD={0.0017397687528747953,0.00638728503429698},rate_median=0.003598045925754751,rate_range={0.001258291178801259,0.013817496885216548}]:8.993990438821587,((364[&height=5.901496756474208E-14,height_95%_HPD={2.8421709430404007E-14,1.1368683772161603E-13},height_median=5.6843418860808015E-14,height_range={0.0,1.9895196601282805E-13},length=21.557509880747943,length_95%_HPD={14.330901727773721,29.24332533860826},length_median=21.337018231168543,length_range={10.383639393014363,44.85968844265318},rate=0.002446326925117028,rate_95%_HPD={0.001467243507389277,0.0034556071431711545},rate_median=0.0023865456548361704,rate_range={0.0010873810222846035,0.005361636081728091}]:21.56098709235372,(389[&height=5.918233365486592E-14,height_95%_HPD={0.0,1.1368683772161603E-13},height_median=5.6843418860808015E-14,height_range={0.0,1.9895196601282805E-13},length=11.390099063136915,length_95%_HPD={6.7494804914681765,16.447863227420072},length_median=11.108984070693225,length_range={4.7706074944493935,25.447783246589808},rate=0.004060172139044129,rate_95%_HPD={0.0022947693008693133,0.006082483571881404},rate_median=0.003943365552451609,rate_range={0.0017207407007061909,0.009626892992851934}]:11.411159083390068,((390[&height=5.904970392306967E-14,height_95%_HPD={0.0,1.1368683772161603E-13},height_median=5.6843418860808015E-14,height_range={0.0,1.9895196601282805E-13},length=0.5502751035033195,length_95%_HPD={0.14958250530909822,1.0831012135729736},length_median=0.49595468111994023,length_range={0.08006194812159606,2.75770051149226},rate=0.003127435313652936,rate_95%_HPD={0.0011042589199844483,0.005681119671833135},rate_median=0.002898962775246212,rate_range={7.250710322315771E-4,0.012006917990734715}]:0.5502751035033208,392[&height=5.904970392306967E-14,height_95%_HPD={0.0,1.1368683772161603E-13},height_median=5.6843418860808015E-14,height_range={0.0,1.9895196601282805E-13},length=0.5502751035033195,length_95%_HPD={0.14958250530909822,1.0831012135729736},length_median=0.49595468111994023,length_range={0.08006194812159606,2.75770051149226},rate=0.0029299062180983006,rate_95%_HPD={0.001009810454417438,0.005360576501841599},rate_median=0.002712376018001289,rate_range={6.332227185561195E-4,0.013679530042104916}]:0.5502751035033208)[&CAheight_95%_HPD={0.0,1.03424125767566},CAheight_mean=0.4952494273422472,CAheight_median=0.46485557220728424,CAheight_range={0.0,2.7577005114923168},height=0.5502751035033798,height_95%_HPD={0.14958250530915507,1.083101213573002},height_median=0.49595468111996865,height_range={0.0800619481216529,2.7577005114923168},length=6.435901558605007,length_95%_HPD={3.1070025702834414,10.465988895698274},length_median=6.216906186490746,length_range={1.7523965354839959,16.954590885243704},posterior=1.0,rate=0.002757285681707365,rate_95%_HPD={0.0012866241962091218,0.004527320389451058},rate_median=0.0026337420292068306,rate_range={7.477499737823135E-4,0.0086175472004582}]:6.456071948580566,391[&height=5.900023092787581E-14,height_95%_HPD={0.0,1.1368683772161603E-13},height_median=5.6843418860808015E-14,height_range={0.0,1.9895196601282805E-13},length=7.005457421806324,length_95%_HPD={3.570640803070887,11.08201161572589},length_median=6.775963643791158,length_range={2.409645176260881,16.66308791084245},rate=0.0033269646267750324,rate_95%_HPD={0.0014944977121805335,0.005319571393784018},rate_median=0.003176436409106507,rate_range={9.545703319263181E-4,0.009059371275435815}]:7.006347052083887)[&CAheight_95%_HPD={0.0,10.526243789698924},CAheight_mean=6.305735700587268,CAheight_median=6.509793972527888,CAheight_range={0.0,17.41775054207133},height=6.965047259449682,height_95%_HPD={3.528735387171821,10.922852236943243},height_median=6.744303521689744,height_range={2.4096451762609092,16.663087910842535},length=4.464837061990229,length_95%_HPD={0.9532181239144393,8.689712078810004},length_median=4.144371595353093,length_range={0.05494773614302062,15.94935310461355},posterior=0.9865560534795007,rate=0.002873729846261311,rate_95%_HPD={0.0010482652902325082,0.005146398336233035},rate_median=0.002644993872300272,rate_range={6.720983876863175E-4,0.013733483304316363}]:4.4048120313061805)[&CAheight_95%_HPD={0.0,15.804467899565878},CAheight_mean=10.270081210980194,CAheight_median=10.7959729392187,CAheight_range={0.0,25.447783246589836},height=11.411159083390126,height_95%_HPD={6.757422302000521,16.36407520458289},height_median=11.128320018917037,height_range={4.871357130053667,25.447783246589836},length=10.145870446904118,length_95%_HPD={4.030337955182318,16.804440067161153},length_median=9.83449892869308,length_range={1.8834384806700655,26.66894104095195},posterior=1.0,rate=0.0034596427362833977,rate_95%_HPD={0.0015582886640904555,0.005970689750897771},rate_median=0.0032166121846124887,rate_range={9.259389336704007E-4,0.010767651677967952}]:10.149828008963654)[&CAheight_95%_HPD={0.0,28.03011676117339},CAheight_mean=19.404960250679792,CAheight_median=20.79739443215172,CAheight_range={0.0,44.85968844265324},height=21.547295335484684,height_95%_HPD={14.112717465467654,29.007506601184843},height_median=21.330447275717816,height_range={10.383639393014477,44.85968844265324},length=5.993520084591318,length_95%_HPD={1.4323718193197976,12.06166245084242},length_median=5.505394318892925,length_range={0.17155200202205378,24.713373313701993},posterior=0.9967038257842302,rate=0.0028873968481002176,rate_95%_HPD={9.667924699704372E-4,0.005227120688204469},rate_median=0.0026492986906166286,rate_range={6.475707431138978E-4,0.01497518053249244}]:5.973764398226628,449[&height=5.898654690792859E-14,height_95%_HPD={2.8421709430404007E-14,1.1368683772161603E-13},height_median=5.6843418860808015E-14,height_range={0.0,1.9895196601282805E-13},length=27.527316716915106,length_95%_HPD={19.233299031879653,35.86389455250293},length_median=27.227171074596555,length_range={14.240550562162355,50.66686144919012},rate=0.0033992020144091874,rate_95%_HPD={0.0022575956790265002,0.00465409114647973},rate_median=0.003341757514131283,rate_range={0.0016605438542972762,0.00648449090796786}]:27.534751490580348)[&CAheight_95%_HPD={0.0,34.59371431990982},CAheight_mean=24.781368120968022,CAheight_median=26.665874107676103,CAheight_range={0.0,50.66686144919018},height=27.53475149058041,height_95%_HPD={19.066513830282815,35.682496007955365},height_median=27.23708848848517,height_range={14.61887169706398,50.66686144919018},length=7.879700376791018,length_95%_HPD={2.7085248964816344,14.02816322512598},length_median=7.488751453908407,length_range={1.1172716702131993,24.199596571861463},posterior=1.0,rate=0.002872159058982642,rate_95%_HPD={0.0011894423516375038,0.005051164857529899},rate_median=0.002658433678969715,rate_range={9.409313119502794E-4,0.00921808026578593}]:7.981154521678906)[&CAheight_95%_HPD={0.0,42.74290529991771},CAheight_mean=31.964433793440676,CAheight_median=34.57129609748512,CAheight_range={0.0,62.969276591388194},height=35.07951946887283,height_95%_HPD={26.94972539496888,43.30186979655099},height_median=34.623406416160265,height_range={23.16224103120564,59.381293521648644},length=1.5473795920699354,length_95%_HPD={0.003955470266021166,3.629901693185758},length_median=1.3121365396183933,length_range={8.080386837718834E-4,9.67660836607169},posterior=0.5251286989370764,rate=0.0029156167850443466,rate_95%_HPD={0.001082254996362606,0.00536494022228333},rate_median=0.0026954920597761995,rate_range={6.864533661538483E-4,0.01285845667084871}]:0.817260829572092,437[&height=5.888654830062188E-14,height_95%_HPD={2.8421709430404007E-14,1.1368683772161603E-13},height_median=5.6843418860808015E-14,height_range={0.0,1.9895196601282805E-13},length=35.5465915349255,length_95%_HPD={27.078884808090436,44.235155073274996},length_median=35.15018470420756,length_range={21.78856719627393,60.92508394374855},rate=0.002735206806997188,rate_95%_HPD={0.0019825444659753474,0.0035908627025069244},rate_median=0.0027165998471739006,rate_range={0.001430829094313266,0.004926965014022595}]:36.33316684183135)[&CAheight_95%_HPD={0.0,43.71162258626225},CAheight_mean=32.69997126416752,CAheight_median=35.37625321929099,CAheight_range={0.0,62.969276591388194},height=36.265057681127175,height_95%_HPD={28.113217200290876,44.769733926350426},height_median=35.82370618553563,height_range={23.02171863002755,60.925083943748604},length=1.6352640217764989,length_95%_HPD={0.03023028080599488,3.853616668687806},length_median=1.382309390902222,length_range={0.0017352559097219,9.958325874798376},posterior=0.9450761082922855,rate=0.002914694377170777,rate_95%_HPD={9.302190638869803E-4,0.005270857575111898},rate_median=0.0026762621416192203,rate_range={6.736098010409811E-4,0.012182797459862163}]:1.6342433321797785,((((135[&height=5.872865576276919E-14,height_95%_HPD={0.0,1.1368683772161603E-13},height_median=5.6843418860808015E-14,height_range={0.0,1.9895196601282805E-13},length=19.809918211062858,length_95%_HPD={11.087002647485548,28.68404779059111},length_median=19.73238950996921,length_range={6.763263176182079,41.17517051049944},rate=0.002445699755150226,rate_95%_HPD={0.0013789407477706453,0.003725025062371273},rate_median=0.0023393446626488825,rate_range={0.0010163513478768902,0.006681530516249107}]:19.80991821106285,461[&height=5.872865576276919E-14,height_95%_HPD={0.0,1.1368683772161603E-13},height_median=5.6843418860808015E-14,height_range={0.0,1.9895196601282805E-13},length=19.809918211062858,length_95%_HPD={11.087002647485548,28.68404779059111},length_median=19.73238950996921,length_range={6.763263176182079,41.17517051049944},rate=0.002527913102571151,rate_95%_HPD={0.0014200211307728457,0.0038933700198873957},rate_median=0.0024017192334074328,rate_range={9.800476530296733E-4,0.006673012347084957}]:19.80991821106285)[&CAheight_95%_HPD={0.0,27.05899429820809},CAheight_mean=17.82899242081629,CAheight_median=19.09590261766425,CAheight_range={0.0,41.1751705104995},height=19.80991821106291,height_95%_HPD={11.087002647485633,28.684047790591137},height_median=19.732389509969238,height_range={6.763263176182107,41.1751705104995},length=10.808245488298006,length_95%_HPD={3.4286544609158227,18.92165423423998},length_median=10.392942166675738,length_range={1.296544125639059,29.79049994664203},posterior=1.0,rate=0.0022730892381355636,rate_95%_HPD={9.127552648828187E-4,0.004096719014839344},rate_median=0.0020733413810604556,rate_range={7.291795857240574E-4,0.00911368432701954}]:11.250687853752332,(((142[&height=5.875602380266366E-14,height_95%_HPD={0.0,1.1368683772161603E-13},height_median=5.6843418860808015E-14,height_range={0.0,2.2737367544323206E-13},length=15.68065993597106,length_95%_HPD={10.04539762185621,21.64190542244836},length_median=15.4457991141484,length_range={6.5435127116582805,31.12158408912856},rate=0.004745652942039895,rate_95%_HPD={0.002947420052545026,0.006697606548925035},rate_median=0.004648761249820447,rate_range={0.0021206838865439567,0.011113453461051564}]:15.680762696735396,(160[&height=5.885286455921331E-14,height_95%_HPD={0.0,1.1368683772161603E-13},height_median=5.6843418860808015E-14,height_range={0.0,2.5579538487363607E-13},length=2.3051565516910935,length_95%_HPD={0.8242496798924321,4.072828625934591},length_median=2.16236530734227,length_range={0.36694052353189477,9.474537279096438},rate=0.002866988397522792,rate_95%_HPD={0.0010402831383197482,0.004989264160913769},rate_median=0.002675411416018735,rate_range={6.986633965945841E-4,0.012093268514418243}]:2.3051565516910992,388[&height=5.885286455921331E-14,height_95%_HPD={0.0,1.1368683772161603E-13},height_median=5.6843418860808015E-14,height_range={0.0,2.5579538487363607E-13},length=2.3051565516910935,length_95%_HPD={0.8242496798924321,4.072828625934591},length_median=2.16236530734227,length_range={0.36694052353189477,9.474537279096438},rate=0.003413205160540408,rate_95%_HPD={0.001250953331398676,0.006071655707237559},rate_median=0.0031799331292186998,rate_range={6.122039205788722E-4,0.013605584813976621}]:2.3051565516910992)[&CAheight_95%_HPD={0.0,3.8932299882728785},CAheight_mean=2.0746485801210945,CAheight_median=2.052943411822014,CAheight_range={0.0,9.474537279096495},height=2.3051565516911583,height_95%_HPD={0.8242496798925458,4.072828625934648},height_median=2.162365307342384,height_range={0.3669405235319516,9.474537279096495},length=13.375606145044204,length_95%_HPD={7.980994214616516,19.280561456910135},length_median=13.15055774603573,length_range={3.495292885840172,27.270063229324023},posterior=1.0,rate=0.004472350721330502,rate_95%_HPD={0.0026146001072503084,0.006615501040137475},rate_median=0.004340457352387721,rate_range={0.0016978939674847362,0.013685537088652815}]:13.375606145044296)[&CAheight_95%_HPD={0.0,20.74626618782827},CAheight_mean=14.11273869452865,CAheight_median=15.039490675660915,CAheight_range={0.0,31.121584089128618},height=15.680513528482047,height_95%_HPD={10.045397621856296,21.64190542244839},height_median=15.445563059380362,height_range={6.543512711658337,31.121584089128618},length=5.642033775530567,length_95%_HPD={1.924099408275481,10.045231707352997},length_median=5.3414037435235,length_range={0.15611260916244873,17.30612966142587},posterior=0.9999259286693085,rate=0.003778903864889798,rate_95%_HPD={0.0015707554837773043,0.0065073638142009735},rate_median=0.003566368195062548,rate_range={8.616594754042697E-4,0.012614093116733168}]:5.641615862580915,(386[&height=5.882654913623785E-14,height_95%_HPD={0.0,1.1368683772161603E-13},height_median=5.6843418860808015E-14,height_range={0.0,2.2737367544323206E-13},length=7.861225279123964,length_95%_HPD={3.926954403174875,12.647555549626333},length_median=7.586238448951377,length_range={2.3290194419244017,20.85184307322595},rate=0.002514156863176335,rate_95%_HPD={0.001097967557219102,0.004207378547711221},rate_median=0.0023809566212304786,rate_range={7.567318103772136E-4,0.00712113395399926}]:7.861225279123952,387[&height=5.882654913623785E-14,height_95%_HPD={0.0,1.1368683772161603E-13},height_median=5.6843418860808015E-14,height_range={0.0,2.2737367544323206E-13},length=7.861225279123964,length_95%_HPD={3.926954403174875,12.647555549626333},length_median=7.586238448951377,length_range={2.3290194419244017,20.85184307322595},rate=0.003610431600542284,rate_95%_HPD={0.001656740140396873,0.006023120020982338},rate_median=0.003419100610920386,rate_range={7.953751959432211E-4,0.012268104726351649}]:7.861225279123952)[&CAheight_95%_HPD={0.0,11.90716343873271},CAheight_mean=7.075128954422432,CAheight_median=7.266488058922732,CAheight_range={0.0,20.85184307322598},height=7.86122527912401,height_95%_HPD={3.926954403174932,12.647555549626361},height_median=7.5862384489514625,height_range={2.3290194419244585,20.85184307322598},length=13.461050519428019,length_95%_HPD={7.094460202889508,20.38593695254329},length_median=13.258505784109985,length_range={3.866120270586066,30.477285254727946},posterior=1.0,rate=0.0028357143842385685,rate_95%_HPD={0.0014449003452161348,0.004478902011738162},rate_median=0.002704967899949057,rate_range={0.0011252967923248921,0.0075670205003993025}]:13.46115328019236)[&CAheight_95%_HPD={0.0,26.98121427317554},CAheight_mean=19.190211775610855,CAheight_median=20.618083933567192,CAheight_range={0.0,40.0459332237653},height=21.32237855931637,height_95%_HPD={14.900684181286152,27.854422941818058},height_median=21.020244067632206,height_range={12.219740871293084,40.0459332237653},length=8.037205275390022,length_95%_HPD={3.118241989480765,13.173074618556711},length_median=7.7573135864817,length_range={1.5824529664988063,24.943380829131428},posterior=1.0,rate=0.0040680023535397,rate_95%_HPD={0.0018957047478887358,0.007066059014482524},rate_median=0.003817611755969685,rate_range={0.0010562993384525344,0.013292600937887736}]:8.328316857412531,490[&height=5.875076071806856E-14,height_95%_HPD={2.8421709430404007E-14,1.1368683772161603E-13},height_median=5.6843418860808015E-14,height_range={0.0,1.9895196601282805E-13},length=29.37293592861124,length_95%_HPD={21.950207824420715,37.14240217196513},length_median=29.07295308428246,length_range={15.573763234545595,51.728317043888126},rate=0.002350031735525646,rate_95%_HPD={0.0016114158467869985,0.0031149872791096183},rate_median=0.0023220333916649794,rate_range={0.001190846576919892,0.004505171075278363}]:29.65069541672884)[&CAheight_95%_HPD={0.0,36.3329024236194},CAheight_mean=26.685724707412987,CAheight_median=28.83209002052385,CAheight_range={0.0,51.72831704388818},height=29.03725311910074,height_95%_HPD={21.929066732267273,36.69900524568271},height_median=28.726683754988784,height_range={16.34503932472316,51.43342303196178},length=2.036678148333764,length_95%_HPD={3.978393801844504E-4,4.862217234210277},length_median=1.7274223751019662,length_range={3.978393801844504E-4,11.242395544268533},posterior=0.688937446761231,rate=0.0030133139614542817,rate_95%_HPD={0.0010323804696248055,0.0054754495332917565},rate_median=0.0027850518527328897,rate_range={7.014942035014824E-4,0.012090924146144185}]:1.409910648086342)[&CAheight_95%_HPD={0.0,37.66657206526122},CAheight_mean=27.954648990236205,CAheight_median=30.219101866483527,CAheight_range={0.0,54.30653506654218},height=30.96768096819306,height_95%_HPD={23.90414716191279,38.65733837075123},height_median=30.607255785431917,height_range={20.058634664184893,54.30653506654218},length=3.1027813732722764,length_95%_HPD={0.42025482869584607,6.5505817085708316},length_median=2.766761758649551,length_range={0.02043905342088692,13.694131227876596},posterior=0.9695937187511574,rate=0.0027897284467014644,rate_95%_HPD={9.344080900259823E-4,0.00508584556790069},rate_median=0.0025842678533333167,rate_range={5.887327479625592E-4,0.013446653644673142}]:3.66332943225974,(((341[&height=5.865181472768088E-14,height_95%_HPD={0.0,1.1368683772161603E-13},height_median=5.6843418860808015E-14,height_range={0.0,2.2737367544323206E-13},length=24.555466309789928,length_95%_HPD={17.17912856419389,32.100225045470125},length_median=24.288266145467247,length_range={12.900211390191913,44.195043824769584},rate=0.0037957043388013815,rate_95%_HPD={0.002472726815075881,0.005171857579135934},rate_median=0.0037340454150127777,rate_range={0.0019006438334502674,0.008252358372243111}]:24.56388221123308,((342[&height=5.870865604130785E-14,height_95%_HPD={0.0,1.1368683772161603E-13},height_median=5.6843418860808015E-14,height_range={0.0,2.2737367544323206E-13},length=13.784477938030301,length_95%_HPD={8.014893514216737,20.34458105184183},length_median=13.571263239226823,length_range={4.620379750997785,29.761530867558918},rate=0.0033773816398040687,rate_95%_HPD={0.0018730649703985703,0.005160986935582409},rate_median=0.003242150466698369,rate_range={0.0011444930308887778,0.007520803503594855}]:13.817106916544672,343[&height=5.870549819055079E-14,height_95%_HPD={0.0,1.1368683772161603E-13},height_median=5.6843418860808015E-14,height_range={0.0,2.2737367544323206E-13},length=13.815615427916663,length_95%_HPD={8.08841697708462,20.503451178367925},length_median=13.593919025353415,length_range={4.620379750997785,29.761530867558918},rate=0.002973574120211005,rate_95%_HPD={0.0016452027425382714,0.004537178142229786},rate_median=0.0028530099476872933,rate_range={0.0011486345503832816,0.008692236172664364}]:13.817106916544672)[&CAheight_95%_HPD={0.0,19.314421910006644},CAheight_mean=12.43544228037813,CAheight_median=13.14030579480999,CAheight_range={0.0,29.761530867559003},height=13.763925164621675,height_95%_HPD={7.934354331247675,20.24788176145651},height_median=13.549598487772585,height_range={4.6203797509978415,29.761530867559003},length=4.2966931618707145,length_95%_HPD={0.6791977675690646,8.78046874840274},length_median=3.893860888038162,length_range={0.01747178127070015,21.80827510997048},posterior=0.9865560534795007,rate=0.0028952553344125834,rate_95%_HPD={0.0010149404198321436,0.005403822353578915},rate_median=0.0026519264901604866,rate_range={5.619521047779857E-4,0.014648438478985903}]:4.238928648787336,414[&height=5.878444445947714E-14,height_95%_HPD={0.0,1.1368683772161603E-13},height_median=5.6843418860808015E-14,height_range={0.0,2.2737367544323206E-13},length=18.021915098189655,length_95%_HPD={11.761005220064789,24.93066203067977},length_median=17.796978110580596,length_range={7.7007688978796125,37.980818373953355},rate=0.003082205283224632,rate_95%_HPD={0.0018469900531448203,0.0044417323207576855},rate_median=0.0029993927811386325,rate_range={0.001252389170074025,0.006983241473610128}]:18.056035565332007)[&CAheight_95%_HPD={0.0,23.772938824569422},CAheight_mean=16.250492193577916,CAheight_median=17.34317145517383,CAheight_range={0.0,37.98081837395341},height=18.056035565332067,height_95%_HPD={11.75155539927053,24.854494182457017},height_median=17.821269231659073,height_range={7.742946709856,37.98081837395341},length=6.496892559420909,length_95%_HPD={1.7481027626314756,11.994148039501965},length_median=6.099134009067541,length_range={0.5719033128050341,21.43176742296498},posterior=1.0,rate=0.0028276426527900516,rate_95%_HPD={0.0010590866048215105,0.005030302268611472},rate_median=0.0026079344378772047,rate_range={6.840355340964779E-4,0.010283494310175853}]:6.507846645901072)[&CAheight_95%_HPD={0.0,30.864351072497186},CAheight_mean=22.10757586698797,CAheight_median=23.801855430076614,CAheight_range={0.0,46.98588045024084},height=24.522000801413146,height_95%_HPD={17.13194865270023,31.939474407374178},height_median=24.269407926139365,height_range={12.900211390191998,44.19504382476961},length=4.564782125866023,length_95%_HPD={0.7842893419073391,9.165914193957292},length_median=4.160593454333167,length_range={0.06646510343796308,18.758017435151032},posterior=0.9909632976556424,rate=0.002911989973258952,rate_95%_HPD={0.001050274300198613,0.005336001171844147},rate_median=0.002662735009699557,rate_range={7.036488621599713E-4,0.013017086306010554}]:4.524428767914657,(346[&height=5.884444362386116E-14,height_95%_HPD={0.0,1.1368683772161603E-13},height_median=5.6843418860808015E-14,height_range={0.0,2.2737367544323206E-13},length=19.56429668983344,length_95%_HPD={11.969098899035771,27.352068754322744},length_median=19.382834745782787,length_range={7.5118858004495905,42.37240685788541},rate=0.0025358039738742548,rate_95%_HPD={0.001449492110923057,0.003744847368698601},rate_median=0.0024734458808493487,rate_range={8.095346231963428E-4,0.006986077224104741}]:19.56429668983343,455[&height=5.884444362386116E-14,height_95%_HPD={0.0,1.1368683772161603E-13},height_median=5.6843418860808015E-14,height_range={0.0,2.2737367544323206E-13},length=19.56429668983344,length_95%_HPD={11.969098899035771,27.352068754322744},length_median=19.382834745782787,length_range={7.5118858004495905,42.37240685788541},rate=0.006913773699735348,rate_95%_HPD={0.004097427250111132,0.009902217217851533},rate_median=0.0067047073906173595,rate_range={0.002933763494753136,0.015280902817582596}]:19.56429668983343)[&CAheight_95%_HPD={0.0,26.156477495521244},CAheight_mean=17.607932232998703,CAheight_median=18.820103070935772,CAheight_range={0.0,42.372406857885466},height=19.56429668983349,height_95%_HPD={11.969098899035885,27.3520687543228},height_median=19.382834745782844,height_range={7.511885800449619,42.372406857885466},length=9.490385939281067,length_95%_HPD={3.895201749431749,15.63281464945365},length_median=9.180124604162899,length_range={1.6917195615323521,28.25086401209532},posterior=1.0,rate=0.00368741516549912,rate_95%_HPD={0.0017319553428375935,0.006222022144876218},rate_median=0.0034777734688382785,rate_range={0.0010237108434680493,0.010887193822151378}]:9.524014289314305)[&CAheight_95%_HPD={0.0,35.603587189253375},CAheight_mean=26.179576839037686,CAheight_median=28.252800665661113,CAheight_range={0.0,49.177514793629456},height=29.067514921217025,height_95%_HPD={21.780404072319755,36.66290908011652},height_median=28.71099395904082,height_range={16.965361802962008,49.177514793629456},length=3.3543690749309243,length_95%_HPD={0.34154034652340215,6.862946803399609},length_median=3.030825932700054,length_range={0.015451209632516338,15.225787240786445},posterior=0.99237065293878,rate=0.003054527344785662,rate_95%_HPD={0.001060800954777074,0.005565573038100411},rate_median=0.002808458691365695,rate_range={6.624026040356163E-4,0.01098785828521849}]:4.197695574629986,(379[&height=5.873391884736428E-14,height_95%_HPD={2.8421709430404007E-14,1.1368683772161603E-13},height_median=5.6843418860808015E-14,height_range={0.0,1.9895196601282805E-13},length=28.266334235509785,length_95%_HPD={19.3609714775788,37.838408089202545},length_median=28.171168537430503,length_range={10.165152466137414,51.98560073137776},rate=0.002500179805272922,rate_95%_HPD={0.0016631474801683877,0.0033847285012050033},rate_median=0.0024595181770826705,rate_range={0.0011224886684870186,0.005924409687224978}]:29.135657377475393,444[&height=5.875497118574463E-14,height_95%_HPD={2.8421709430404007E-14,1.1368683772161603E-13},height_median=5.6843418860808015E-14,height_range={0.0,1.9895196601282805E-13},length=28.502656676616844,length_95%_HPD={19.12830167566085,38.93553539746216},length_median=28.18647934157022,length_range={10.165152466137414,56.45546079699221},rate=0.0034363275881377974,rate_95%_HPD={0.0022536884641404433,0.00472238891601561},rate_median=0.0033646919491781466,rate_range={0.0015653540448356423,0.008224804926234572}]:29.135657377475393)[&CAheight_95%_HPD={0.0,38.521965301103506},CAheight_mean=26.222188755348643,CAheight_median=27.876419130513625,CAheight_range={0.0,56.73103959339244},height=27.39005216274135,height_95%_HPD={18.282297789908,36.646583596761246},height_median=27.208494991168408,height_range={10.1651524661375,51.985600731377815},length=5.017782632756268,length_95%_HPD={0.575149973501766,10.951008137986491},length_median=4.455306008723852,length_range={0.0017309775791432003,20.489587244078336},posterior=0.7799340765156846,rate=0.0027076582412522443,rate_95%_HPD={8.88719428873291E-4,0.004955905179378804},rate_median=0.002471497294244268,rate_range={7.260822212729473E-4,0.010993185242138758}]:4.150349176302328)[&CAheight_95%_HPD={0.0,40.51118847026595},CAheight_mean=29.957516848056862,CAheight_median=32.34791750522979,CAheight_range={0.0,57.10300856240514},height=32.17027536786096,height_95%_HPD={24.578464351516686,40.08542890202182},height_median=31.72981211571961,height_range={21.5464464838835,54.33507062914555},length=2.1655170369715817,length_95%_HPD={8.88407078889486E-4,4.991387175135003},length_median=1.8567203948751825,length_range={8.88407078889486E-4,13.68071273429561},posterior=0.6510869967778972,rate=0.0028942936365053645,rate_95%_HPD={9.840210953974522E-4,0.005256017348244486},rate_median=0.002664537967432024,rate_range={7.058196575748391E-4,0.01084625011007098}]:1.4379289432972016)[&CAheight_95%_HPD={0.0,41.69737008115254},CAheight_mean=31.251657689961057,CAheight_median=33.7676473510443,CAheight_range={0.0,57.10300856240514},height=34.35086928873314,height_95%_HPD={26.734276026346492,42.562820911853464},height_median=33.828402962242706,height_range={24.05250464503615,56.494499170235},length=1.8815762054521237,length_95%_HPD={0.13899216097738076,4.11709064428544},length_median=1.6585045942806715,length_range={3.9721019786043144E-4,10.094355821450137},posterior=0.7707862671752898,rate=0.0028224823537384013,rate_95%_HPD={8.956836211654208E-4,0.005282155163113188},rate_median=0.0025741873509494122,rate_range={5.517350038878379E-4,0.012241407109289016}]:1.6118757757613835,((((((340[&height=5.872865576276919E-14,height_95%_HPD={0.0,1.1368683772161603E-13},height_median=5.6843418860808015E-14,height_range={0.0,2.2737367544323206E-13},length=11.52044722043622,length_95%_HPD={5.415378048861925,18.180889271272036},length_median=11.17211542522736,length_range={3.596501159160823,31.066127988161355},rate=0.003078991497980414,rate_95%_HPD={0.0013252229247354302,0.004957851969306796},rate_median=0.0029090203539412014,rate_range={9.351768379593211E-4,0.009471364508113997}]:11.52044722043621,365[&height=5.872865576276919E-14,height_95%_HPD={0.0,1.1368683772161603E-13},height_median=5.6843418860808015E-14,height_range={0.0,2.2737367544323206E-13},length=11.52044722043622,length_95%_HPD={5.415378048861925,18.180889271272036},length_median=11.17211542522736,length_range={3.596501159160823,31.066127988161355},rate=0.0023339548966967035,rate_95%_HPD={0.0010675045179905525,0.003783200025203321},rate_median=0.0022179537131395764,rate_range={6.869513142768776E-4,0.00771929898798762}]:11.52044722043621)[&CAheight_95%_HPD={0.0,17.359314289042544},CAheight_mean=10.36844089860337,CAheight_median=10.694785533303389,CAheight_range={0.0,31.06612798816144},height=11.52044722043627,height_95%_HPD={5.415378048861982,18.180889271272093},height_median=11.172115425227389,height_range={3.5965011591609084,31.06612798816144},length=9.812128063771276,length_95%_HPD={3.0463627593460103,17.066359264988648},length_median=9.461419160911447,length_range={0.7652591813312313,28.624386869059975},posterior=1.0,rate=0.0022957289991262526,rate_95%_HPD={9.026247248743006E-4,0.004050386980459292},rate_median=0.0021185255111430606,rate_range={6.496415812388987E-4,0.010302348118336172}]:9.812413094269788,418[&height=5.879812847942437E-14,height_95%_HPD={0.0,1.1368683772161603E-13},height_median=5.6843418860808015E-14,height_range={0.0,1.9895196601282805E-13},length=21.32296033172565,length_95%_HPD={13.716963629627855,28.816075488664836},length_median=21.106685181929493,length_range={11.14659805527728,41.91805679029511},rate=0.004913821791257272,rate_95%_HPD={0.0031529858630324615,0.006983478895536206},rate_median=0.004796213774488668,rate_range={0.0020108507690301492,0.009445351158680577}]:21.332860314705997)[&CAheight_95%_HPD={0.0,27.77502629560223},CAheight_mean=19.199645390399596,CAheight_median=20.600741319926044,CAheight_range={0.0,41.91805679029514},height=21.320388303505133,height_95%_HPD={13.72491922391933,28.81607548866492},height_median=21.10620841961085,height_range={11.146598055277309,41.91805679029514},length=6.77071520837548,length_95%_HPD={1.5373918784976297,12.890931721010247},length_median=6.344846778167323,length_range={0.2413511210917818,21.060563232043535},posterior=0.9960371838080071,rate=0.002762839486829649,rate_95%_HPD={0.001056047389585544,0.004941625945449754},rate_median=0.002543165164173596,rate_range={5.797265914480236E-4,0.012650716091392029}]:7.601948030763211,(361[&height=5.877286567336794E-14,height_95%_HPD={0.0,1.1368683772161603E-13},height_median=5.6843418860808015E-14,height_range={0.0,1.9895196601282805E-13},length=24.838374758071943,length_95%_HPD={17.632645640218954,32.74499344635109},length_median=24.60914052010901,length_range={10.795665183416872,45.252762512200945},rate=0.005112864672371961,rate_95%_HPD={0.003320022192719726,0.0067513439816674105},rate_median=0.005039613688680257,rate_range={0.0022649506287910144,0.010847451222785921}]:25.442529443868942,(408[&height=5.875497118574463E-14,height_95%_HPD={0.0,1.1368683772161603E-13},height_median=5.6843418860808015E-14,height_range={0.0,2.2737367544323206E-13},length=22.410798836150263,length_95%_HPD={15.250106465812422,30.245427275144408},length_median=22.100868640418668,length_range={11.547933639936161,43.95796394121098},rate=0.004091435514777148,rate_95%_HPD={0.002635594775201154,0.005611037449518285},rate_median=0.004037964407547757,rate_range={0.0018420813366833294,0.00809165063124431}]:22.784132857024414,480[&height=5.87528659519066E-14,height_95%_HPD={0.0,1.1368683772161603E-13},height_median=5.6843418860808015E-14,height_range={0.0,2.2737367544323206E-13},length=22.47086437045163,length_95%_HPD={15.049691924822412,29.866536339289695},length_median=22.176139998993108,length_range={11.547933639936161,44.848516358537665},rate=0.003642052678014793,rate_95%_HPD={0.002414838384025372,0.005025714982106397},rate_median=0.0035841144573003922,rate_range={0.0015995802887179568,0.006922047656985999}]:22.784132857024414)[&CAheight_95%_HPD={0.0,29.71880177333736},CAheight_mean=20.505795515900065,CAheight_median=21.89365245786624,CAheight_range={0.0,44.848516358537694},height=22.042009699346764,height_95%_HPD={14.977074948977588,29.408705634799247},height_median=21.798726981029347,height_range={11.54793363993619,42.638704539111785},length=3.298686894881936,length_95%_HPD={0.09120265006603745,7.378703818695186},length_median=2.8843549008109335,length_range={5.979349958522562E-4,17.1966478084874},posterior=0.8028961890300359,rate=0.002977375970122028,rate_95%_HPD={0.0010143966248103973,0.00546923330049972},rate_median=0.002732397123771926,rate_range={7.0609394138503E-4,0.014989611099251758}]:2.6583965868445283)[&CAheight_95%_HPD={0.0,32.049939708396096},CAheight_mean=22.898361305086727,CAheight_median=24.616636892592425,CAheight_range={0.0,45.25276251220103},height=25.196482494659133,height_95%_HPD={18.31648353467625,32.58480557215654},height_median=24.895627527783546,height_range={14.284639227566828,45.25276251220103},length=3.576271810692466,length_95%_HPD={0.6992140421153863,7.228769305871026},length_median=3.229001774921585,length_range={0.12672181013530803,15.87163327733225},posterior=0.9499277804525759,rate=0.003148820432146947,rate_95%_HPD={0.0011582338407150994,0.005703810039237821},rate_median=0.002900314895958491,rate_range={6.567679531430081E-4,0.013038379317634439}]:3.4922789016002653)[&CAheight_95%_HPD={0.0,35.31537078409417},CAheight_mean=26.04142395706862,CAheight_median=28.105342491413893,CAheight_range={0.0,50.25883893301608},height=28.068932601630536,height_95%_HPD={21.644086477110562,35.46379634479288},height_median=27.680048331153728,height_range={18.803248980829892,48.95269788161781},length=1.428466935397789,length_95%_HPD={7.465301131333035E-4,3.5741015921281587},length_median=1.1731313118222033,length_range={1.9960092481596803E-4,8.28846701843517},posterior=0.37083811710677383,rate=0.002912402388818447,rate_95%_HPD={0.001013934594670648,0.005339820453839162},rate_median=0.0026770878365380696,rate_range={6.61662121590198E-4,0.012405973909909107}]:0.5739377172202573,((357[&height=5.890654802208322E-14,height_95%_HPD={0.0,1.1368683772161603E-13},height_median=5.6843418860808015E-14,height_range={0.0,1.9895196601282805E-13},length=17.14396028216321,length_95%_HPD={10.395785961641764,24.096498282615244},length_median=17.043355880503327,length_range={6.717384453936944,33.18992288916954},rate=0.005048545871272826,rate_95%_HPD={0.0030185809330604356,0.007379841371630661},rate_median=0.00486192053000481,rate_range={0.002156104969132436,0.012430205839877551}]:17.1439602821632,419[&height=5.890654802208322E-14,height_95%_HPD={0.0,1.1368683772161603E-13},height_median=5.6843418860808015E-14,height_range={0.0,1.9895196601282805E-13},length=17.14396028216321,length_95%_HPD={10.395785961641764,24.096498282615244},length_median=17.043355880503327,length_range={6.717384453936944,33.18992288916954},rate=0.002916051692515473,rate_95%_HPD={0.0017117210458323373,0.0043761728687288885},rate_median=0.002819205896008953,rate_range={0.001048017837719002,0.007673199505485825}]:17.1439602821632)[&CAheight_95%_HPD={0.0,22.855017422994194},CAheight_mean=15.429621398576385,CAheight_median=16.540510795865004,CAheight_range={0.0,33.189922889169594},height=17.14396028216326,height_95%_HPD={10.395785961641849,24.0964982826153},height_median=17.043355880503327,height_range={6.717384453937029,33.189922889169594},length=8.971896362917398,length_95%_HPD={3.744639186349872,15.010418065492331},length_median=8.648893184499599,length_range={1.0984876312134872,23.56949079771894},posterior=1.0,rate=0.0034415548856571105,rate_95%_HPD={0.0014953460529695563,0.005811151927387253},rate_median=0.0032177643725252395,rate_range={8.122646304454124E-4,0.014772289242604188}]:9.018390975542623,(369[&height=5.870760342438882E-14,height_95%_HPD={0.0,1.1368683772161603E-13},height_median=5.6843418860808015E-14,height_range={0.0,1.9895196601282805E-13},length=21.7037913383686,length_95%_HPD={14.268276371457773,29.571331967475544},length_median=21.563689866811103,length_range={8.748311879823689,41.715783343051754},rate=0.002991325117136915,rate_95%_HPD={0.0018983118884826134,0.004261153100423876},rate_median=0.002923106913224891,rate_range={0.0014139515279400364,0.0071702306968417775}]:21.706045784608314,406[&height=5.871812959357901E-14,height_95%_HPD={0.0,1.1368683772161603E-13},height_median=5.6843418860808015E-14,height_range={0.0,1.9895196601282805E-13},length=21.674659921175138,length_95%_HPD={14.19402552859708,29.58480764524296},length_median=21.546389625068798,length_range={8.748311879823689,41.715783343051754},rate=0.0025247488631676106,rate_95%_HPD={0.0015854277882924137,0.0035648673359745336},rate_median=0.0024704185075989566,rate_range={0.0011995439895266472,0.006197537843614908}]:21.706045784608314)[&CAheight_95%_HPD={0.0,28.125824981002637},CAheight_mean=19.535513557221783,CAheight_median=21.049224966223505,CAheight_range={0.0,41.71578334305178},height=21.689195564316766,height_95%_HPD={14.26827637145783,29.582156675466138},height_median=21.549931575027642,height_range={8.748311879823746,41.71578334305178},length=4.472206155150745,length_95%_HPD={0.46362548702964546,9.624829309620253},length_median=3.9495036434341273,length_range={0.018627463071965167,19.74745458239505},posterior=0.9913336543090997,rate=0.0027209692271089655,rate_95%_HPD={9.544562376938268E-4,0.005042673292973798},rate_median=0.002467017335818984,rate_range={5.149385353543833E-4,0.012340679245553725}]:4.456305473097508)[&CAheight_95%_HPD={0.0,32.33190438262545},CAheight_mean=23.54620333686599,CAheight_median=25.393711071912605,CAheight_range={0.0,45.50393402317019},height=26.127598727227156,height_95%_HPD={19.347402674234843,33.53979175523983},height_median=25.82957320956362,height_range={15.10606671479087,45.50393402317019},length=2.5948320887209446,length_95%_HPD={0.2502094256523151,5.720745535919178},length_median=2.2584416675199463,length_range={0.028489238638542247,19.518562040336292},posterior=0.9770008518203029,rate=0.0028608409858448423,rate_95%_HPD={9.085815332631529E-4,0.005243710272261115},rate_median=0.0026237012872667885,rate_range={5.257379912432587E-4,0.012806403870221387}]:3.3463948049836425)[&CAheight_95%_HPD={0.0,35.82166309615806},CAheight_mean=26.557969815628805,CAheight_median=28.70301551492767,CAheight_range={0.0,50.25883893301608},height=29.396500439932204,height_95%_HPD={22.802674031446287,36.89417646707187},height_median=29.059409224914106,height_range={18.88555474593693,50.25883893301608},length=1.937684829995407,length_95%_HPD={0.08272266580704013,4.493137493298633},length_median=1.6682600489964727,length_range={0.005278660034349514,10.013775601987192},posterior=0.8442279915558683,rate=0.002926327170937636,rate_95%_HPD={0.0010040873428300292,0.005339231638028114},rate_median=0.0027015133244923297,rate_range={6.437075659604446E-4,0.01476953304914189}]:1.63584777229525,352[&height=5.871076127514588E-14,height_95%_HPD={2.8421709430404007E-14,1.1368683772161603E-13},height_median=5.6843418860808015E-14,height_range={0.0,1.9895196601282805E-13},length=30.754566494589525,length_95%_HPD={22.715551019400436,39.06862780577114},length_median=30.513887778563998,length_range={14.780034926275022,54.87489361060648},rate=0.00367950693614706,rate_95%_HPD={0.0026299169124052047,0.004855941260756337},rate_median=0.0036359354640678855,rate_range={0.0018731567011503894,0.007318426355921206}]:31.144593834984715)[&CAheight_95%_HPD={0.0,37.75451114861886},CAheight_mean=28.03023826333869,CAheight_median=30.30483173052008,CAheight_range={0.0,54.87489361060656},height=31.144593834984775,height_95%_HPD={24.217598779296708,39.06862780577123},height_median=30.76689885140027,height_range={21.234693648481652,54.87489361060656},length=3.359777584390848,length_95%_HPD={0.7519518620829899,6.708280221203864},length_median=3.066071603855562,length_range={0.22846805112234847,15.109691942989201},posterior=1.0,rate=0.0029717536615830654,rate_95%_HPD={0.0010769157263335169,0.005343276647180663},rate_median=0.002745978548131706,rate_range={7.500356837036995E-4,0.011438887178131043}]:3.363383629502941,(((349[&height=5.891391634051634E-14,height_95%_HPD={0.0,1.1368683772161603E-13},height_median=5.6843418860808015E-14,height_range={0.0,1.9895196601282805E-13},length=4.662039884088263,length_95%_HPD={2.1910855471660966,7.6591242572980605},length_median=4.438287116384231,length_range={1.2592622467299464,12.487149253191433},rate=0.002845884390117382,rate_95%_HPD={0.0012217126172568914,0.004734568186029407},rate_median=0.0027038055197621405,rate_range={8.529768862575015E-4,0.009391043597219933}]:4.662039884088269,350[&height=5.891391634051634E-14,height_95%_HPD={0.0,1.1368683772161603E-13},height_median=5.6843418860808015E-14,height_range={0.0,1.9895196601282805E-13},length=4.662039884088263,length_95%_HPD={2.1910855471660966,7.6591242572980605},length_median=4.438287116384231,length_range={1.2592622467299464,12.487149253191433},rate=0.0032735495358132004,rate_95%_HPD={0.0013598223123702288,0.005404942648048005},rate_median=0.0031111644151427605,rate_range={8.906566946616488E-4,0.011736244437354229}]:4.662039884088269)[&CAheight_95%_HPD={0.0,7.329769909262325},CAheight_mean=4.195851435294455,CAheight_median=4.248891036924277,CAheight_range={0.0,12.487149253191461},height=4.662039884088328,height_95%_HPD={2.191085547166125,7.659124257298089},height_median=4.438287116384316,height_range={1.2592622467300032,12.487149253191461},length=11.724999058001252,length_95%_HPD={5.747323295903158,17.96851439159667},length_median=11.442557400035014,length_range={3.6809500216127446,27.740575355105648},posterior=1.0,rate=0.0032948098982204946,rate_95%_HPD={0.0015918068381331138,0.005294517994215291},rate_median=0.0031486578300763952,rate_range={0.001039496780855069,0.008489932599016424}]:12.694385778219347,(381[&height=5.880339156401946E-14,height_95%_HPD={0.0,1.1368683772161603E-13},height_median=5.6843418860808015E-14,height_range={0.0,1.9895196601282805E-13},length=15.630836067036046,length_95%_HPD={9.204447913278841,22.7985866326639},length_median=15.274581780994339,length_range={5.942609222974198,32.5795900583706},rate=0.006224543121325224,rate_95%_HPD={0.0035932157416427267,0.009196699449294344},rate_median=0.006078459510185374,rate_range={0.002378483934715189,0.013707738738867475}]:15.663183284377794,(421[&height=5.877497090720598E-14,height_95%_HPD={0.0,1.1368683772161603E-13},height_median=5.6843418860808015E-14,height_range={0.0,1.9895196601282805E-13},length=0.32114809426672447,length_95%_HPD={0.10684830131145873,0.579688568105837},length_median=0.2989365633175112,length_range={0.07197392042067463,1.2957292068259676},rate=0.0028913030526835325,rate_95%_HPD={9.834527880253228E-4,0.005080737490613863},rate_median=0.0027032119957941876,rate_range={6.859970576263167E-4,0.011085008826626549}]:0.32114809426672336,422[&height=5.877497090720598E-14,height_95%_HPD={0.0,1.1368683772161603E-13},height_median=5.6843418860808015E-14,height_range={0.0,1.9895196601282805E-13},length=0.32114809426672447,length_95%_HPD={0.10684830131145873,0.579688568105837},length_median=0.2989365633175112,length_range={0.07197392042067463,1.2957292068259676},rate=0.0031399653889756327,rate_95%_HPD={0.0011316106960946475,0.0055614547768500135},rate_median=0.0029272084981853664,rate_range={6.826354277363831E-4,0.012601130681122714}]:0.32114809426672336)[&CAheight_95%_HPD={0.0,0.5530799271796809},CAheight_mean=0.28903435529806953,CAheight_median=0.28378185823407875,CAheight_range={0.0,1.2957292068260244},height=0.32114809426678215,height_95%_HPD={0.10684830131151557,0.5796885681058654},height_median=0.29893656331759644,height_range={0.07197392042070305,1.2957292068260244},length=14.404995687234802,length_95%_HPD={8.817102728210017,20.91107557349244},length_median=14.051670810572716,length_range={5.707965208877511,31.587500280482658},posterior=1.0,rate=0.0028619080835540593,rate_95%_HPD={0.0016035889731345543,0.004230364316118972},rate_median=0.0027952265006349914,rate_range={9.918942081338542E-4,0.0072172783798666856}]:15.342035190111071)[&CAheight_95%_HPD={0.0,21.785596898004883},CAheight_mean=14.09691716481072,CAheight_median=14.846023841219164,CAheight_range={0.0,32.579590058370684},height=14.50815858432196,height_95%_HPD={8.944125875650457,21.063143284175055},height_median=14.172564638603674,height_range={5.942609222974227,31.3894516062704},length=2.6427304882360834,length_95%_HPD={0.07196579594528885,5.707042327057792},length_median=2.367669821851919,length_range={0.002289291416531114,13.65801455628963},posterior=0.6407170104810933,rate=0.003178922573934408,rate_95%_HPD={0.0010917420354927324,0.005649623535928366},rate_median=0.002952270991931601,rate_range={6.777237754011587E-4,0.011619676801038965}]:1.6932423779298222)[&CAheight_95%_HPD={0.0,23.042357493246527},CAheight_mean=15.620840948900687,CAheight_median=16.566556563400837,CAheight_range={0.0,34.120007172733324},height=17.356425662307675,height_95%_HPD={11.509440327583036,24.117555145115915},height_median=16.988928798169127,height_range={8.433493986114144,34.120007172733324},length=10.08835987140675,length_95%_HPD={4.913542982409439,15.71120813741419},length_median=9.848416994005504,length_range={2.5377036091630885,26.211253289968965},posterior=1.0,rate=0.004208242423523772,rate_95%_HPD={0.0021234511664708472,0.0067693914473518834},rate_median=0.004017468415289426,rate_range={0.001330624679384863,0.013462043275524025}]:10.088359871406734,(420[&height=5.87002351059557E-14,height_95%_HPD={2.8421709430404007E-14,1.1368683772161603E-13},height_median=5.6843418860808015E-14,height_range={0.0,1.9895196601282805E-13},length=5.550284799477489,length_95%_HPD={1.8769554671048638,10.289822941671702},length_median=5.14884029195008,length_range={0.9271840649166734,22.49995295349123},rate=0.002891953645567978,rate_95%_HPD={0.001071483362891072,0.005014303344330402},rate_median=0.0027203315796900307,rate_range={7.476847615829922E-4,0.009571256009642258}]:5.550284799477496,473[&height=5.87002351059557E-14,height_95%_HPD={2.8421709430404007E-14,1.1368683772161603E-13},height_median=5.6843418860808015E-14,height_range={0.0,1.9895196601282805E-13},length=5.550284799477489,length_95%_HPD={1.8769554671048638,10.289822941671702},length_median=5.14884029195008,length_range={0.9271840649166734,22.49995295349123},rate=0.003090785432687813,rate_95%_HPD={0.0012017945795682692,0.005407027425663537},rate_median=0.0029023293669091775,rate_range={7.166298099979869E-4,0.01221022197687714}]:5.550284799477496)[&CAheight_95%_HPD={0.0,9.767988171860196},CAheight_mean=4.995274819862453,CAheight_median=4.863228500837181,CAheight_range={0.0,22.499952953491288},height=5.550284799477555,height_95%_HPD={1.8769554671049207,10.289822941671758},height_median=5.148840291950137,height_range={0.9271840649167302,22.499952953491288},length=21.894500734236843,length_95%_HPD={14.163053693075312,29.657955906420852},length_median=21.75232516775492,length_range={6.876007422529312,41.91010600516131},posterior=1.0,rate=0.002489443872309031,rate_95%_HPD={0.0015908231260968646,0.0034984115150423277},rate_median=0.002439926803302839,rate_range={0.0011453484413618776,0.005690129253227314}]:21.894500734236853)[&CAheight_95%_HPD={0.0,33.76735421464187},CAheight_mean=24.700398459912094,CAheight_median=26.614615657764517,CAheight_range={0.0,46.6012148721216},height=27.44478553371441,height_95%_HPD={20.37394585180172,34.74714427203614},height_median=27.12806228899572,height_range={15.811105482325956,46.6012148721216},length=7.057162948634185,length_95%_HPD={2.4803515634042412,12.06852909054956},length_median=6.739833890334438,length_range={1.111723110816996,22.149487379747058},posterior=1.0,rate=0.003437557908990835,rate_95%_HPD={0.0014532058794986319,0.006090687138633551},rate_median=0.0031852695468487795,rate_range={9.297140131229231E-4,0.013938416636942145}]:7.063191930773307)[&CAheight_95%_HPD={0.0,41.29635295482791},CAheight_mean=31.057294740796404,CAheight_median=33.576108874514944,CAheight_range={0.0,58.46197239611348},height=34.49561070528157,height_95%_HPD={27.181996904583116,42.56171808771623},height_median=34.02846349199815,height_range={24.34997657370846,58.46197239611348},length=1.6495196243126957,length_95%_HPD={0.12736947409086952,3.634685051341279},length_median=1.4412244087818777,length_range={0.005626930517252049,8.255118553867305},posterior=0.9912225473130625,rate=0.0029859469776335186,rate_95%_HPD={0.001052058234179592,0.005516821360381623},rate_median=0.002737780436530379,rate_range={7.190282493088816E-4,0.01461303501782072}]:1.8278338083486503)[&CAheight_95%_HPD={0.0,43.40225392074949},CAheight_mean=32.702351260886466,CAheight_median=35.35173889045657,CAheight_range={0.0,60.269686226322506},height=36.21851908702565,height_95%_HPD={28.586395257799296,44.64341248354043},height_median=35.719229747338886,height_range={25.992540948011992,60.269686226322506},length=1.7066393430995637,length_95%_HPD={0.1647974391102025,3.8121138621681325},length_median=1.4961248092452308,length_range={0.004024991189311322,7.965218351311762},posterior=0.7613421725121292,rate=0.002898825290797774,rate_95%_HPD={9.740983764732571E-4,0.005305825639798511},rate_median=0.0026630483660404504,rate_range={6.579621046528913E-4,0.012195253163844474}]:1.6315989011748186)[&CAheight_95%_HPD={0.0,45.39678450133522},CAheight_mean=34.17079571042552,CAheight_median=36.92107456095306,CAheight_range={0.0,62.969276591388194},height=37.93200579573482,height_95%_HPD={29.97323743394395,46.781342369313705},height_median=37.40199087180662,height_range={27.175500639456658,62.50345221239968},length=1.6299990437195688,length_95%_HPD={0.0024754393523380713,3.765490147921099},length_median=1.386614411136577,length_range={4.690645138794025E-4,9.507832938357694},posterior=0.6892707677493426,rate=0.002901225450737595,rate_95%_HPD={9.327693731923843E-4,0.005324949295041817},rate_median=0.0026630113702927572,rate_range={6.193972441225109E-4,0.013383742329565169}]:1.1235106922951772,492[&height=5.867602491681829E-14,height_95%_HPD={2.8421709430404007E-14,8.526512829121202E-14},height_median=5.6843418860808015E-14,height_range={0.0,1.7053025658242404E-13},length=37.92114300858251,length_95%_HPD={26.972181714963483,48.78502734218199},length_median=37.82869239073881,length_range={18.94096080025912,70.89945470872117},rate=0.003899876112923968,rate_95%_HPD={0.0027108827890703134,0.0051305707326421215},rate_median=0.0038414982319486548,rate_range={0.0018964446191216072,0.007257927144305445}]:39.090920866306305)[&CAheight_95%_HPD={0.0,46.996810309425456},CAheight_mean=35.18195907840199,CAheight_median=38.040036013431404,CAheight_range={0.0,70.89945470872122},height=39.09092086630636,height_95%_HPD={30.866628453326257,48.22959690663683},height_median=38.575726939725996,height_range={27.265430271154628,70.89945470872122},length=5.321568167811208,length_95%_HPD={1.6371660700262964,9.811157148164185},length_median=4.947987799527368,length_range={0.6263632724781587,18.424716804846156},posterior=1.0,rate=0.0030312090834783627,rate_95%_HPD={0.0012135904802693161,0.005358099721263485},rate_median=0.002832371518267868,rate_range={6.982196778937068E-4,0.010729045395644145}]:5.321568167811321,((150[&height=5.864023594157167E-14,height_95%_HPD={0.0,8.526512829121202E-14},height_median=5.6843418860808015E-14,height_range={0.0,1.7053025658242404E-13},length=13.515941360686032,length_95%_HPD={7.14855343760172,20.564173453370046},length_median=13.152676534936461,length_range={4.286193889197733,32.68141271245065},rate=0.00270279390364494,rate_95%_HPD={0.0014150290321210013,0.004181320276990356},rate_median=0.002605482281952822,rate_range={9.927090865431455E-4,0.007198187068031109}]:13.515941360686025,284[&height=5.864023594157167E-14,height_95%_HPD={0.0,8.526512829121202E-14},height_median=5.6843418860808015E-14,height_range={0.0,1.7053025658242404E-13},length=13.515941360686032,length_95%_HPD={7.14855343760172,20.564173453370046},length_median=13.152676534936461,length_range={4.286193889197733,32.68141271245065},rate=0.003019057072305075,rate_95%_HPD={0.0015927937451325992,0.0046865671570219146},rate_median=0.0028914544704499467,rate_range={0.001100196194673021,0.007677496485086489}]:13.515941360686025)[&CAheight_95%_HPD={0.0,19.710303404086034},CAheight_mean=12.164392276253624,CAheight_median=12.696537508011573,CAheight_range={0.0,32.68141271245074},height=13.515941360686083,height_95%_HPD={7.148553437601805,20.56417345337013},height_median=13.152676534936518,height_range={4.28619388919779,32.68141271245074},length=8.73318272073867,length_95%_HPD={2.744602740618177,15.982049684414932},length_median=8.21214494650718,length_range={0.8769078705830964,33.65777311964126},posterior=1.0,rate=0.0026654993040168707,rate_95%_HPD={0.0010388512681043975,0.004800630282768941},rate_median=0.002446371783999955,rate_range={7.009881050720856E-4,0.010599172655193294}]:8.733182720738407,((245[&height=5.879181277791026E-14,height_95%_HPD={0.0,8.526512829121202E-14},height_median=5.6843418860808015E-14,height_range={0.0,1.7053025658242404E-13},length=2.173474426470811,length_95%_HPD={0.7594913622074841,3.7847801961855794},length_median=2.0319620458853933,length_range={0.5339898234857401,7.363326339066788},rate=0.0038310961272126423,rate_95%_HPD={0.0015040928290289265,0.0066596208934095085},rate_median=0.003575047514098829,rate_range={0.001017696421572325,0.012508727297290655}]:2.173474426470809,375[&height=5.879181277791026E-14,height_95%_HPD={0.0,8.526512829121202E-14},height_median=5.6843418860808015E-14,height_range={0.0,1.7053025658242404E-13},length=2.173474426470811,length_95%_HPD={0.7594913622074841,3.7847801961855794},length_median=2.0319620458853933,length_range={0.5339898234857401,7.363326339066788},rate=0.0024452721128824704,rate_95%_HPD={9.635794891893094E-4,0.004239539909169519},rate_median=0.002292039379149211,rate_range={6.314733383986754E-4,0.00883299607244914}]:2.173474426470809)[&CAheight_95%_HPD={0.0,3.6515841398374675},CAheight_mean=1.9561342284970464,CAheight_median=1.9253740475714665,CAheight_range={0.0,7.363326339066845},height=2.1734744264708676,height_95%_HPD={0.759491362207541,3.7847801961856646},height_median=2.0319620458854786,height_range={0.5339898234857969,7.363326339066845},length=12.039956618877323,length_95%_HPD={5.688610056418554,19.387146784402802},length_median=11.621746356844028,length_range={2.401899237550424,32.64250709673803},posterior=1.0,rate=0.0031754804545360213,rate_95%_HPD={0.0015438975748324503,0.0052150106131194},rate_median=0.0030187059145673524,rate_range={9.768939242255608E-4,0.009428892068446418}]:12.039956618877229,376[&height=5.877181305644892E-14,height_95%_HPD={0.0,8.526512829121202E-14},height_median=5.6843418860808015E-14,height_range={0.0,1.7053025658242404E-13},length=14.213431045348038,length_95%_HPD={7.588773035867035,21.524078231046502},length_median=13.825893290833335,length_range={4.068317354963511,34.28709356040656},rate=0.0030183386929309016,rate_95%_HPD={0.0015601204723496907,0.0047204172985931105},rate_median=0.002898558143221419,rate_range={8.870698079972615E-4,0.008677390277938046}]:14.213431045348038)[&CAheight_95%_HPD={0.0,20.555726489948853},CAheight_mean=12.792135317337554,CAheight_median=13.339708052771414,CAheight_range={0.0,34.287093560406674},height=14.213431045348097,height_95%_HPD={7.588773035867092,21.52407823104653},height_median=13.825893290833449,height_range={4.068317354963568,34.287093560406674},length=8.035693036076676,length_95%_HPD={2.4262864877943002,14.370937858156083},length_median=7.562137578828668,length_range={1.12551674348191,26.399452995739836},posterior=1.0,rate=0.0029132337829241876,rate_95%_HPD={0.0010862045231156475,0.005122029947009408},rate_median=0.0026877768229058583,rate_range={7.859472406535219E-4,0.011392509922820239}]:8.035693036076394)[&CAheight_95%_HPD={0.0,29.568382157472},CAheight_mean=20.024285834556938,CAheight_median=21.287422868646473,CAheight_range={0.0,43.13775285749509},height=22.24912408142449,height_95%_HPD={14.351417837273686,30.74828530951649},height_median=21.87419148676605,height_range={10.110801891965394,43.13775285749509},length=22.163364952692916,length_95%_HPD={12.56919352943737,31.141661821289688},length_median=22.05288844053996,length_range={7.8731248669564025,46.75313804556123},posterior=1.0,rate=0.0021622690730988777,rate_95%_HPD={0.00126609318136326,0.0032379965962067315},rate_median=0.0020790587332162654,rate_range={9.127034934979312E-4,0.005212264996422003}]:22.163364952693193)[&CAheight_95%_HPD={0.0,53.23401166024502},CAheight_mean=39.97138816740148,CAheight_median=43.219934017430575,CAheight_range={0.0,76.94073052373412},height=44.412489034117684,height_95%_HPD={34.95295135073721,54.45149401879988},height_median=43.87341464574237,height_range={31.458215559589803,76.94073052373412},length=4.655738177161867,length_95%_HPD={0.9810496328318834,9.392632154309467},length_median=4.173639655848007,length_range={0.269950546673158,18.583365723822396},posterior=1.0,rate=0.0027002871524355785,rate_95%_HPD={9.202395241807745E-4,0.00492780787171706},rate_median=0.0024769254450765733,rate_range={6.750519858972816E-4,0.013487297794020171}]:6.186106466203434)[&CAheight_95%_HPD={0.0,60.479592685356224},CAheight_mean=45.538904606652125,CAheight_median=49.14888779611715,CAheight_range={0.0,86.97137695238092},height=50.59859550032112,height_95%_HPD={40.29018547632657,62.61219660521439},height_median=49.899635542438006,height_range={34.815199203498,86.97137695238092},length=7.494182860449646,length_95%_HPD={1.8231176419458563,14.403451950300735},length_median=6.921004986883219,length_range={0.7348623712084361,24.182660033735047},posterior=1.0,rate=0.0021242431903468117,rate_95%_HPD={7.7977201450372E-4,0.004013765563440688},rate_median=0.0019083694124554095,rate_range={6.599026504771081E-4,0.008867406385421295}]:7.556296675606561)[&CAheight_95%_HPD={0.0,69.56550172192833},CAheight_mean=52.33959680151406,CAheight_median=56.697059678150566,CAheight_range={0.0,94.12302716712034},height=57.995553229029106,height_95%_HPD={45.71901337849425,71.12327151495244},height_median=57.414376440639394,height_range={39.36418110391557,94.12302716712034},length=2.3778785540001426,length_95%_HPD={0.07623815088444985,6.064961550039897},length_median=1.861293018606517,length_range={0.004733046564595611,20.934587464692115},posterior=0.9008555238694863,rate=0.0025079383726478157,rate_95%_HPD={7.27014555287838E-4,0.00472721957912702},rate_median=0.002283845514535231,rate_range={5.932706143903913E-4,0.010975844474745958}]:2.142904738724411,((((((117[&height=5.889075876829796E-14,height_95%_HPD={2.8421709430404007E-14,1.1368683772161603E-13},height_median=5.6843418860808015E-14,height_range={0.0,1.7053025658242404E-13},length=16.5434859043355,length_95%_HPD={8.743512286418621,25.006017658423787},length_median=16.189617930222738,length_range={5.180383823613511,45.29622759225953},rate=0.002576693797321418,rate_95%_HPD={0.001381519514809216,0.003964608869260745},rate_median=0.0025079367395627484,rate_range={8.388464283113826E-4,0.0063377150690801815}]:21.24804627174438,((246[&height=5.878444445947714E-14,height_95%_HPD={2.8421709430404007E-14,1.1368683772161603E-13},height_median=5.6843418860808015E-14,height_range={0.0,1.7053025658242404E-13},length=3.065875462622187,length_95%_HPD={0.6098537645252691,5.736964286991707},length_median=2.8916934903702725,length_range={0.1811035083842114,11.406677572122788},rate=0.002474806570266572,rate_95%_HPD={9.088789372367378E-4,0.004329816452592559},rate_median=0.0023186530303588313,rate_range={6.352708222249121E-4,0.009477800732594905}]:3.153623420985897,457[&height=5.882760175315687E-14,height_95%_HPD={2.8421709430404007E-14,1.1368683772161603E-13},height_median=5.6843418860808015E-14,height_range={0.0,1.7053025658242404E-13},length=2.6509383441331624,length_95%_HPD={0.16740767998680894,5.321539767311066},length_median=2.4489910771408745,length_range={9.036405947711046E-4,11.719533341434442},rate=0.0029568708876188516,rate_95%_HPD={0.0010464144044701209,0.005325126133587776},rate_median=0.002737998819791432,rate_range={6.951383006715508E-4,0.01078619940372818}]:3.153623420985897)[&CAheight_95%_HPD={0.0,5.80014791985127},CAheight_mean=2.838271590615039,CAheight_median=2.743648812101668,CAheight_range={0.0,11.719533341434527},height=2.439245247060048,height_95%_HPD={0.6175016481194007,4.621075882548752},height_median=2.2698038868277592,height_range={0.18110350838426825,9.391535236555598},length=2.1206028694256656,length_95%_HPD={3.6232834798965996E-4,4.794243736043569},length_median=1.8982885088431374,length_range={3.6232834798965996E-4,11.250620659167623},posterior=0.6289767045664976,rate=0.0026492553411747236,rate_95%_HPD={9.023238345578428E-4,0.004809857712985962},rate_median=0.0024415052473434184,rate_range={6.132425893634085E-4,0.012708553065775344}]:1.3338098045055822,460[&height=5.876023427033972E-14,height_95%_HPD={2.8421709430404007E-14,1.1368683772161603E-13},height_median=5.6843418860808015E-14,height_range={0.0,1.7053025658242404E-13},length=3.8970001902750604,length_95%_HPD={0.12680939063184837,6.762625001370822},length_median=3.849934676641624,length_range={9.036405947711046E-4,12.755884990026544},rate=0.004304244580011347,rate_95%_HPD={0.0016971274242875444,0.0073912527637589424},rate_median=0.004046794536049635,rate_range={0.0010988498718551899,0.013843435582381708}]:4.487433225491479)[&CAheight_95%_HPD={0.0,6.853553834404607},CAheight_mean=4.038704860554549,CAheight_median=4.127203327089575,CAheight_range={0.0,12.755884990026573},height=4.487433225491538,height_95%_HPD={2.1786667345115234,7.188651888760404},height_median=4.300299444702375,height_range={1.4999252138921406,12.755884990026573},length=16.426909453355904,length_95%_HPD={8.72121144944333,24.76624908631723},length_median=16.054197529044615,length_range={5.124648817735306,39.40486431992045},posterior=1.0,rate=0.0031327182542275254,rate_95%_HPD={0.0017101542129031107,0.004778829964433443},rate_median=0.003012965615668777,rate_range={0.0011774912618077703,0.008564478921042973}]:16.7606130462529)[&CAheight_95%_HPD={0.0,28.709195991003384},CAheight_mean=19.123312469030086,CAheight_median=20.250894192173774,CAheight_range={0.0,47.08046898588566},height=18.580777365432574,height_95%_HPD={11.718374242604426,25.756445379202717},height_median=18.286955885386163,height_range={8.811717157446822,42.32420063728219},length=2.6433994265637826,length_95%_HPD={0.22884819786472121,5.913672005495755},length_median=2.2874380317268503,length_range={0.0043388671003867785,12.14144302096068},posterior=0.21525128698937077,rate=0.002782968339093157,rate_95%_HPD={9.954099558255945E-4,0.005065760107470783},rate_median=0.0025648096558860294,rate_range={7.777566174150802E-4,0.010925133709868485}]:1.562359332188489,(287[&height=5.896444195262921E-14,height_95%_HPD={0.0,8.526512829121202E-14},height_median=5.6843418860808015E-14,height_range={0.0,1.9895196601282805E-13},length=13.417234249305812,length_95%_HPD={6.927499399957355,20.528628217490734},length_median=13.099541408373653,length_range={4.178138983601656,32.366835278662734},rate=0.0027468117847217555,rate_95%_HPD={0.0013784778298145883,0.004362943222611255},rate_median=0.0026208528482089817,rate_range={9.724734664921423E-4,0.00808249992895538}]:13.417234249305814,488[&height=5.896444195262921E-14,height_95%_HPD={0.0,8.526512829121202E-14},height_median=5.6843418860808015E-14,height_range={0.0,1.9895196601282805E-13},length=13.417234249305812,length_95%_HPD={6.927499399957355,20.528628217490734},length_median=13.099541408373653,length_range={4.178138983601656,32.366835278662734},rate=0.003429809595005117,rate_95%_HPD={0.00174100186074407,0.0053838198621269685},rate_median=0.0032664452485642193,rate_range={0.0011816671333407798,0.010237826586777007}]:13.417234249305814)[&CAheight_95%_HPD={0.0,19.391238477234083},CAheight_mean=12.075555546998695,CAheight_median=12.655629600270544,CAheight_range={0.0,32.36683527866282},height=13.417234249305872,height_95%_HPD={6.927499399957384,20.52862821749082},height_median=13.099541408373682,height_range={4.178138983601741,32.36683527866282},length=8.078003522146938,length_95%_HPD={2.3990079584417288,14.135832663703297},length_median=7.657594583553447,length_range={0.9589947975608766,24.31696414965876},posterior=1.0,rate=0.0028728250590177888,rate_95%_HPD={0.0011520483667320988,0.005096759402787135},rate_median=0.0026676121093806076,rate_range={8.153560078988913E-4,0.011691683971266575}]:9.393171354627055)[&CAheight_95%_HPD={0.0,29.82078953663091},CAheight_mean=20.529441075690578,CAheight_median=21.82419984793978,CAheight_range={0.0,47.08046898588566},height=20.968901593109795,height_95%_HPD={14.004289681871228,27.689270164260364},height_median=20.601092125887874,height_range={11.788736191970656,44.706495423663625},length=2.976332088799748,length_95%_HPD={1.9074148301001514E-4,6.655111584720345},length_median=2.623245782599014,length_range={1.9074148301001514E-4,15.2309452507439},posterior=0.19443724306507165,rate=0.002804390533350415,rate_95%_HPD={8.728151654768896E-4,0.005126246148319669},rate_median=0.0025611094484421235,rate_range={6.964189952668128E-4,0.009887236240653888}]:1.841900180215383,459[&height=5.903707252004145E-14,height_95%_HPD={0.0,8.526512829121202E-14},height_median=5.6843418860808015E-14,height_range={0.0,1.7053025658242404E-13},length=23.39000829962513,length_95%_HPD={14.410955498404917,32.64740428929309},length_median=23.069573660334584,length_range={9.548038441103643,48.76245970171692},rate=0.002674562041787017,rate_95%_HPD={0.0014924896796377981,0.003918155723336731},rate_median=0.0025880107585623292,rate_range={0.0011370586529570713,0.006972798470360667}]:24.65230578414825)[&CAheight_95%_HPD={0.0,32.03450033511436},CAheight_mean=22.18715737734704,CAheight_median=23.624620251572622,CAheight_range={0.0,48.762459701717006},height=23.48416335960823,height_95%_HPD={15.774036972360278,31.56363037815842},height_median=23.130482991876633,height_range={13.185793680633566,47.10637302315652},length=4.617969630449294,length_95%_HPD={0.004010199317121987,11.682014633764538},length_median=3.664803267505377,length_range={0.004010199317121987,28.775145001560574},posterior=0.18273397281582163,rate=0.002645179868405067,rate_95%_HPD={6.552153680158409E-4,0.004866085534923381},rate_median=0.002431054540815044,rate_range={6.196009470709073E-4,0.010402759247663549}]:6.588374741981436,161[&height=5.890865325592125E-14,height_95%_HPD={2.8421709430404007E-14,8.526512829121202E-14},height_median=5.6843418860808015E-14,height_range={0.0,1.7053025658242404E-13},length=31.21252413605026,length_95%_HPD={21.482996166634564,42.50866483799115},length_median=30.512031597112383,length_range={17.247465399968462,59.938281288355796},rate=0.003397266954063982,rate_95%_HPD={0.0021688863130962656,0.004656163190165905},rate_median=0.0033592609234342242,rate_range={0.0015400872920985553,0.006360779904387923}]:31.240680526129687)[&CAheight_95%_HPD={0.0,40.98334176102907},CAheight_mean=28.116716605647454,CAheight_median=29.82081718871612,CAheight_range={0.0,59.93828128835585},height=29.973188276468235,height_95%_HPD={19.80125208929988,41.323282395674795},height_median=28.9089782264506,height_range={17.24746539996852,55.60387243814324},length=2.5728335423019826,length_95%_HPD={0.003470115758943848,7.085072184023062},length_median=1.939448596423233,length_range={0.003470115758943848,20.45505293490433},posterior=0.03644309470019629,rate=0.0026808582283616785,rate_95%_HPD={9.391923460188773E-4,0.004948539111292424},rate_median=0.002467846104608609,rate_range={8.252544442323257E-4,0.012146595030463817}]:0.0937620164299453,458[&height=5.88412857731041E-14,height_95%_HPD={0.0,8.526512829121202E-14},height_median=5.6843418860808015E-14,height_range={0.0,1.7053025658242404E-13},length=18.542816123158513,length_95%_HPD={7.9686888898633015,32.20750539330089},length_median=17.0097855845398,length_range={5.180383823613511,57.50470237965476},rate=0.004429596088009998,rate_95%_HPD={0.001999033343584713,0.00744925061629689},rate_median=0.00421361291299388,rate_range={9.312139909590208E-4,0.013025849750324297}]:31.334442542559632)[&CAheight_95%_HPD={0.0,41.07785315139964},CAheight_mean=28.201102732964046,CAheight_median=29.918960425838435,CAheight_range={0.0,59.93828128835585},height=31.334442542559692,height_95%_HPD={21.539835276772436,42.55234031040848},height_median=30.64395655455823,height_range={17.946959161589348,59.93828128835585},length=21.96750961965784,length_95%_HPD={9.155114738171022,34.408417500439455},length_median=21.588208271424264,length_range={4.227200269620596,54.12280417820095},posterior=1.0,rate=0.0020634429769372576,rate_95%_HPD={0.001030489058303229,0.0034214992217131593},rate_median=0.0019268556736858533,rate_range={6.917740778811907E-4,0.0071846184442755}]:21.96750961965754,(297[&height=5.875812903650169E-14,height_95%_HPD={2.8421709430404007E-14,8.526512829121202E-14},height_median=5.6843418860808015E-14,height_range={0.0,1.7053025658242404E-13},length=11.399796610534453,length_95%_HPD={5.20111645869693,19.108088424808102},length_median=10.717332282520942,length_range={3.4288568351566937,37.59727326399354},rate=0.0027140575433561858,rate_95%_HPD={0.0011094264949715355,0.004467058840427951},rate_median=0.0025902674158913416,rate_range={6.002295743300885E-4,0.009212461230984174}]:11.399796610534453,327[&height=5.875812903650169E-14,height_95%_HPD={2.8421709430404007E-14,8.526512829121202E-14},height_median=5.6843418860808015E-14,height_range={0.0,1.7053025658242404E-13},length=11.399796610534453,length_95%_HPD={5.20111645869693,19.108088424808102},length_median=10.717332282520942,length_range={3.4288568351566937,37.59727326399354},rate=0.0030229990373958817,rate_95%_HPD={0.0012419016025846687,0.005017066725623951},rate_median=0.0028883286533854264,rate_range={8.272569305564835E-4,0.008331573353568671}]:11.399796610534453)[&CAheight_95%_HPD={0.0,18.134539411960986},CAheight_mean=10.259854947536494,CAheight_median=10.252029483947439,CAheight_range={0.0,37.59727326399357},height=11.399796610534512,height_95%_HPD={5.201116458697015,19.10808842480816},height_median=10.717332282521,height_range={3.428856835156779,37.59727326399357},length=41.899828846204166,length_95%_HPD={26.800507507523292,55.80156700703526},length_median=41.65210161370298,length_range={16.792297924620584,90.32118836246988},posterior=1.0,rate=0.0017233535542637564,rate_95%_HPD={0.0011380178521710332,0.0024400346257055184},rate_median=0.0016771055963244305,rate_range={7.770659606997772E-4,0.0038774415260587605}]:41.902155551682725)[&CAheight_95%_HPD={0.0,65.30425004750417},CAheight_mean=47.97193461324714,CAheight_median=51.92713760788965,CAheight_range={0.0,101.12521034770882},height=53.29354366470371,height_95%_HPD={38.98453507086694,67.77298115789085},height_median=52.91241860527444,height_range={30.066030374759237,101.12521034770882},length=6.853045019153099,length_95%_HPD={0.9593210581436864,15.621165733989457},length_median=5.764779688241788,length_range={0.13209651989417637,31.44295352051293},posterior=0.9993333580237769,rate=0.002282040792498684,rate_95%_HPD={6.836395313326085E-4,0.004390310430581846},rate_median=0.002086495688069433,rate_range={5.656643021214534E-4,0.013281853343405212}]:6.995844752434856)[&CAheight_95%_HPD={0.0,72.25305887147185},CAheight_mean=54.26821820914373,CAheight_median=58.78855993201486,CAheight_range={0.0,103.76672373606635},height=60.29779691465209,height_95%_HPD={47.17534223578676,74.11775448718316},height_median=59.62096650353308,height_range={41.90082667439691,103.76672373606635},length=11.55459980980179,length_95%_HPD={2.8962898639349532,20.025844322634697},length_median=11.481236078948314,length_range={0.6360965456524639,30.9960069935874},posterior=1.0,rate=0.001219541327753579,rate_95%_HPD={6.27729292230185E-4,0.0023344314243966355},rate_median=0.0010562210202383895,rate_range={5.106570117470116E-4,0.007823289026793693}]:11.554952557373504)[&CAheight_95%_HPD={0.0,84.72417672483397},CAheight_mean=64.66771402600456,CAheight_median=69.98445363374515,CAheight_range={0.0,113.27016492219363},height=71.84657558678394,height_95%_HPD={57.912532728289676,86.32499334607671},height_median=70.99600674635153,height_range={52.966981715363204,113.27016492219363},length=2.421986170061146,length_95%_HPD={0.19356098271191513,5.8663167876464115},length_median=1.9763312736532441,length_range={0.06486659039535425,13.391551562814016},posterior=0.9977037887485649,rate=0.0023163751611029173,rate_95%_HPD={6.655411657279274E-4,0.004441952061162124},rate_median=0.002105493500150244,rate_range={6.028772178279465E-4,0.01065662490553389}]:4.631036817406539)[&CAheight_95%_HPD={0.0,91.24464977970501},CAheight_mean=68.8356625979453,CAheight_median=74.21789428800493,CAheight_range={0.0,125.90130007694738},height=74.89001524380018,height_95%_HPD={62.70101571089444,89.74588281152072},height_median=73.8950086413183,height_range={57.18094018663098,116.00633599782881},length=1.9791959217822515,length_95%_HPD={0.32899159859762506,4.180388772142976},length_median=1.7664815278899084,length_range={6.561134378699762E-4,9.23661521953612},posterior=0.6506796044590941,rate=0.002865348334159561,rate_95%_HPD={0.001016420694598239,0.005243111119192549},rate_median=0.0026373126829422073,rate_range={6.665054710786594E-4,0.011868046465032365}]:2.541498431360111,(((((((6[&height=5.902338850009421E-14,height_95%_HPD={0.0,8.526512829121202E-14},height_median=5.6843418860808015E-14,height_range={0.0,1.7053025658242404E-13},length=1.1672309821840499,length_95%_HPD={0.3071430690374939,2.3256494563832746},length_median=1.0397506153225322,length_range={0.15481737488752856,7.255199574209854},rate=0.0037754979989049918,rate_95%_HPD={0.001304576719094914,0.006684798421012598},rate_median=0.0035110805566759933,rate_range={7.235502683036151E-4,0.013112560476709698}]:1.1675149563200073,(500[&height=5.893917914657278E-14,height_95%_HPD={0.0,8.526512829121202E-14},height_median=5.6843418860808015E-14,height_range={0.0,1.7053025658242404E-13},length=0.20434681672675833,length_95%_HPD={0.022724632868232675,0.4722643135672797},length_median=0.17191347883320418,length_range={0.006536069247772502,1.806576601530395},rate=0.0036065092933818066,rate_95%_HPD={0.0012412872263951424,0.0066327819927579895},rate_median=0.003318551631872905,rate_range={6.929881334505525E-4,0.013392206057942883}]:0.20446380222016505,501[&height=5.893812652965377E-14,height_95%_HPD={0.0,8.526512829121202E-14},height_median=5.6843418860808015E-14,height_range={0.0,1.7053025658242404E-13},length=0.2042968135776111,length_95%_HPD={0.01889863339854969,0.4682560427536657},length_median=0.17191022299627434,length_range={0.006536069247772502,1.690236546085032},rate=0.0024941892757225827,rate_95%_HPD={8.894415806357026E-4,0.0045302213939829635},rate_median=0.0023168300426009217,rate_range={5.558729639718937E-4,0.011206027321513021}]:0.20446380222016508)[&CAheight_95%_HPD={0.0,0.4525647673363835},CAheight_mean=0.18401810352149156,CAheight_median=0.1561937000527962,CAheight_range={0.0,1.8065766015304519},height=0.20295590232637306,height_95%_HPD={0.023011823164978296,0.46715086021004026},height_median=0.1712870170048575,height_range={0.006536069247829346,1.498333391070645},length=0.9664155874623714,length_95%_HPD={0.09568955001961399,2.150790383540567},length_median=0.8380128864794472,length_range={0.0013277976942731584,7.133199978620212},posterior=0.9965186474575016,rate=0.002632444977002875,rate_95%_HPD={8.696435396021747E-4,0.004763023671769423},rate_median=0.0024383291130669798,rate_range={7.082393236816119E-4,0.012533590775538334}]:0.9630511540998424)[&CAheight_95%_HPD={0.0,2.237106812802864},CAheight_mean=1.0507673522748613,CAheight_median=0.9777257129271959,CAheight_range={0.0,7.255199574209911},height=1.1675149563200664,height_95%_HPD={0.30714306903755073,2.3223345903726056},height_median=1.0397556480050412,height_range={0.1657570439210474,7.255199574209911},length=9.33181600734758,length_95%_HPD={5.29440534466633,13.954464951618405},length_median=9.130691218033348,length_range={3.098071611084862,23.651128241277235},posterior=1.0,rate=0.003573918468746934,rate_95%_HPD={0.0017922529179093772,0.005591243941723703},rate_median=0.0034368062651120345,rate_range={8.617996551128535E-4,0.009595582488428706}]:9.364791128709744,((((7[&height=5.898233644025252E-14,height_95%_HPD={0.0,1.1368683772161603E-13},height_median=5.6843418860808015E-14,height_range={0.0,1.7053025658242404E-13},length=0.13083354283157786,length_95%_HPD={0.0029486401578822097,0.29814851036073264},length_median=0.11315251867210918,length_range={5.383473612994294E-4,0.7775918765514689},rate=0.0026737980392924207,rate_95%_HPD={9.17026677171013E-4,0.004860123757445842},rate_median=0.002485440232984554,rate_range={5.518221884014066E-4,0.011557066741666273}]:0.16160201783832878,507[&height=5.888970615137893E-14,height_95%_HPD={2.8421709430404007E-14,1.1368683772161603E-13},height_median=5.6843418860808015E-14,height_range={0.0,1.7053025658242404E-13},length=0.1429656841878128,length_95%_HPD={0.0027890412316935453,0.32981937799209504},length_median=0.12410431999970228,length_range={5.383473612994294E-4,0.9449425899968844},rate=0.0029565954754517173,rate_95%_HPD={9.82819937486686E-4,0.005389644767424846},rate_median=0.0027347201667165255,rate_range={4.93096384587015E-4,0.013120424224800602}]:0.16160201783832887)[&CAheight_95%_HPD={0.0,0.3598486650346615},CAheight_mean=0.1454423547099866,CAheight_median=0.127111994440412,CAheight_range={0.0,1.2349770097695227},height=0.09481272647627015,height_95%_HPD={0.0016343261799818265,0.22260622835807453},height_median=0.07980093260619014,height_range={5.383473613278511E-4,0.7564190692922352},length=0.12027122268342802,length_95%_HPD={2.1465597797032387E-6,0.31616473615716245},length_median=0.09556015507774873,length_range={2.1465597797032387E-6,0.8984804846318184},posterior=0.47379726676789746,rate=0.0027380387088489404,rate_95%_HPD={8.915049449646357E-4,0.004928976482730713},rate_median=0.0025223834580396197,rate_range={6.596873217320651E-4,0.014633834951574958}]:0.11668036280606461,(505[&height=5.891812680819241E-14,height_95%_HPD={2.8421709430404007E-14,1.1368683772161603E-13},height_median=5.6843418860808015E-14,height_range={0.0,1.7053025658242404E-13},length=0.20779854443367982,length_95%_HPD={0.0305791187729767,0.4283528140309443},length_median=0.18435503993976,length_range={0.009810699884724272,1.274888182665535},rate=0.003547374232834303,rate_95%_HPD={0.0013019699917996472,0.006322821596992765},rate_median=0.0033222125242131405,rate_range={8.900430016249229E-4,0.013677025632917068}]:0.2603438508490707,506[&height=5.891602157435438E-14,height_95%_HPD={2.8421709430404007E-14,1.1368683772161603E-13},height_median=5.6843418860808015E-14,height_range={0.0,1.7053025658242404E-13},length=0.21484678990194572,length_95%_HPD={0.03143486824214392,0.45230594706870875},length_median=0.19108841348594297,length_range={0.011392730054808453,1.250337070319091},rate=0.0035165066746207,rate_95%_HPD={0.001305446279737281,0.00630526141276053},rate_median=0.0032587377694914955,rate_range={7.504706532664516E-4,0.013832813478863415}]:0.2603438508490707)[&CAheight_95%_HPD={0.0,0.48268032027084473},CAheight_mean=0.23431033354812664,CAheight_median=0.22170578213120962,CAheight_range={0.0,1.2748881826656202},height=0.19863991134223968,height_95%_HPD={0.049366816700540994,0.3881831789040575},height_median=0.18031519776415905,height_range={0.02898931839857255,0.921716388471225},length=0.049882986376564145,length_95%_HPD={1.8257207869964986E-5,0.15192215814781207},length_median=0.03371354984463437,length_range={1.8257207869964986E-5,0.6097149055999296},posterior=0.13792081774749082,rate=0.0030664787989982826,rate_95%_HPD={8.73083109870562E-4,0.005568972110785994},rate_median=0.002852611906176282,rate_range={6.321833322347938E-4,0.011716917243081798}]:0.01793852979532279)[&CAheight_95%_HPD={0.0,0.4997577740198551},CAheight_mean=0.2504550701570234,CAheight_median=0.2391217709445641,CAheight_range={0.0,1.2748881826656202},height=0.2782823806444524,height_95%_HPD={0.07256507712972393,0.5143980936661023},height_median=0.25320948577325453,height_range={0.04406166766722208,1.2748881826656202},length=5.965068404454233,length_95%_HPD={2.816062774602898,9.58163982058906},length_median=5.7724600229077225,length_range={1.3688675346113826,18.151198717819625},posterior=1.0,rate=0.004095713169262548,rate_95%_HPD={0.0019500693106732018,0.006591205697743325},rate_median=0.0039095250212250665,rate_range={0.0013105963648247303,0.01356278366176411}]:6.518055065799721,(503[&height=5.890549540516421E-14,height_95%_HPD={2.8421709430404007E-14,1.1368683772161603E-13},height_median=5.6843418860808015E-14,height_range={0.0,1.7053025658242404E-13},length=0.25224687371926297,length_95%_HPD={0.03480458628749261,0.5543682564025971},length_median=0.216996838495902,length_range={0.008292896570139874,2.3097263372707175},rate=0.003104361893645083,rate_95%_HPD={0.0011264727392247306,0.0057646849108841675},rate_median=0.002864497773927429,rate_range={5.867675870016948E-4,0.013233315592159798}]:0.2522468737192634,504[&height=5.890549540516421E-14,height_95%_HPD={2.8421709430404007E-14,1.1368683772161603E-13},height_median=5.6843418860808015E-14,height_range={0.0,1.7053025658242404E-13},length=0.25224687371926297,length_95%_HPD={0.03480458628749261,0.5543682564025971},length_median=0.216996838495902,length_range={0.008292896570139874,2.3097263372707175},rate=0.0030022967345898553,rate_95%_HPD={9.935307763193264E-4,0.005414085062185046},rate_median=0.0027621291403675872,rate_range={7.054626587239612E-4,0.013330368173833079}]:0.2522468737192634)[&CAheight_95%_HPD={0.0,0.5335134831578046},CAheight_mean=0.22702302714227598,CAheight_median=0.20095287636746662,CAheight_range={0.0,2.309726337270746},height=0.2522468737193223,height_95%_HPD={0.034804586287549455,0.5543682564026824},height_median=0.21699683849595885,height_range={0.008292896570196717,2.309726337270746},length=6.043895170302051,length_95%_HPD={2.792036173406018,9.686445433611908},length_median=5.866154695473654,length_range={1.3155324679735827,17.546674055781352},posterior=1.0,rate=0.0028521244211370997,rate_95%_HPD={0.0011919799744785717,0.004856696802263017},rate_median=0.0026930547490281566,rate_range={7.506769236833449E-4,0.010601251729444976}]:6.544090572724851)[&CAheight_95%_HPD={0.0,9.99686205071086},CAheight_mean=6.116726355502788,CAheight_median=6.363795626630264,CAheight_range={0.0,18.38531312106079},height=5.948309077510339,height_95%_HPD={3.17688660118921,9.222998230663876},height_median=5.791018599778539,height_range={2.04225827619598,14.62729823933708},length=0.874129401090374,length_95%_HPD={1.7604988286734624E-4,2.3423926672154494},length_median=0.6786009253403904,length_range={1.7604988286734624E-4,7.032692948971317},posterior=0.24554646124217622,rate=0.002964052534578158,rate_95%_HPD={9.377645117886178E-4,0.005377845128915117},rate_median=0.0027503862351840307,rate_range={7.044025631281184E-4,0.011804058770722043}]:0.2164351908107358,502[&height=5.900128354479484E-14,height_95%_HPD={0.0,8.526512829121202E-14},height_median=5.6843418860808015E-14,height_range={0.0,1.7053025658242404E-13},length=5.974579795300841,length_95%_HPD={2.9050191904061933,9.503908376024327},length_median=5.785515313367,length_range={1.4687141681523315,16.9896247716583},rate=0.0026980784729624444,rate_95%_HPD={0.0011953701263093908,0.004462955237840886},rate_median=0.002568452732332304,rate_range={7.944634433736837E-4,0.008324974153001445}]:7.012772637254851)[&CAheight_95%_HPD={0.0,10.146645139363244},CAheight_mean=6.311518748659038,CAheight_median=6.581530454373365,CAheight_range={0.0,18.38531312106079},height=6.947198638127646,height_95%_HPD={3.7827636347193447,10.41032695427046},height_median=6.772946046753901,height_range={2.2664135725662504,18.38531312106079},length=3.610597364109782,length_95%_HPD={0.32020772739133463,7.351653224058225},length_median=3.3078961401922413,length_range={0.0024363115580001704,14.87261543633548},posterior=0.9747787118995592,rate=0.002990712617576751,rate_95%_HPD={0.0011022413899441563,0.005475447638223552},rate_median=0.0027719928129794607,rate_range={6.848555103113927E-4,0.011100609592420613}]:3.5195334477749)[&CAheight_95%_HPD={0.0,14.373065965898746},CAheight_mean=9.479110583043562,CAheight_median=10.028084113059577,CAheight_range={0.0,24.485166871251465},height=10.53230608502981,height_95%_HPD={6.514349160088756,15.079858938407199},height_median=10.32204957966772,height_range={4.618686047630831,24.485166871251465},length=11.39222524795169,length_95%_HPD={4.85229979261166,18.453412364824004},length_median=11.016537810529542,length_range={1.5628440635526601,33.87306221540885},posterior=1.0,rate=0.003521634280246001,rate_95%_HPD={0.0016100215456147438,0.005970134991626694},rate_median=0.003306955936982622,rate_range={9.30961463251521E-4,0.011413739164485699}]:19.819105947177317,(((11[&height=5.872655052893114E-14,height_95%_HPD={0.0,8.526512829121202E-14},height_median=5.6843418860808015E-14,height_range={0.0,1.7053025658242404E-13},length=0.1673274706879535,length_95%_HPD={0.01904404495746803,0.37060789886538714},length_median=0.14327138349307234,length_range={0.005180143342727206,1.3279718137171983},rate=0.003323673042381792,rate_95%_HPD={0.0011428236714058663,0.005971911725509446},rate_median=0.003086736665705987,rate_range={5.517350038878379E-4,0.013979634911224035}]:0.17300177694651941,508[&height=5.866234089687105E-14,height_95%_HPD={0.0,8.526512829121202E-14},height_median=5.6843418860808015E-14,height_range={0.0,1.7053025658242404E-13},length=0.15403128931436777,length_95%_HPD={0.021359736525596418,0.3367101598374518},length_median=0.13392056911413874,length_range={0.005180143342727206,0.8727836478808797},rate=0.002990625871619048,rate_95%_HPD={0.0010590025282931482,0.005448543095934681},rate_median=0.0027606935209766466,rate_range={7.073742077041868E-4,0.013911550131685126}]:0.17300177694651947)[&CAheight_95%_HPD={0.0,0.36967294103820336},CAheight_mean=0.15570217590528837,CAheight_median=0.1351765016874822,CAheight_range={0.0,1.3279718137172551},height=0.14427860820895905,height_95%_HPD={0.017945352977392304,0.3084064594040399},height_median=0.12623649751336075,height_range={0.005180143342755628,0.772123817718068},length=0.12491936092803739,length_95%_HPD={8.324604806375646E-6,0.33444012215977637},length_median=0.09609546416729131,length_range={8.324604806375646E-6,1.3116875387776759},posterior=0.7308988555979408,rate=0.0031037524703459705,rate_95%_HPD={0.0010367350339929944,0.0057124512529343335},rate_median=0.0028600061493663045,rate_range={6.552693119197678E-4,0.013627347909235393}]:0.09130341794432889,509[&height=5.868444585217044E-14,height_95%_HPD={0.0,8.526512829121202E-14},height_median=5.6843418860808015E-14,height_range={0.0,1.7053025658242404E-13},length=0.23966040100012834,length_95%_HPD={0.040009271608596464,0.514915048000745},length_median=0.21156863316454633,length_range={0.010539921261312202,1.748767538800081},rate=0.0028589439453585493,rate_95%_HPD={9.913103389557092E-4,0.005200231222724311},rate_median=0.0026326546961969776,rate_range={6.193972441225109E-4,0.013103200663489372}]:0.26430519489084836)[&CAheight_95%_HPD={0.0,0.513048302836637},CAheight_mean=0.2378755563897664,CAheight_median=0.22100936900167767,CAheight_range={0.0,1.7487675388001378},height=0.26430519489090704,height_95%_HPD={0.06068163664551207,0.5351310493375934},height_median=0.23631865737883118,height_range={0.016786418725928343,1.7487675388001378},length=8.14761998974195,length_95%_HPD={2.9904444519053754,14.439566612808619},length_median=7.588905203471853,length_range={1.3729841857323493,32.66877124485458},posterior=1.0,rate=0.0036138324726790075,rate_95%_HPD={0.0013540106053008614,0.00640651420925467},rate_median=0.003358801421768019,rate_range={8.551927629992917E-4,0.013986509492460117}]:8.147619989741933,510[&height=5.879497062866732E-14,height_95%_HPD={2.8421709430404007E-14,8.526512829121202E-14},height_median=5.6843418860808015E-14,height_range={0.0,1.7053025658242404E-13},length=8.411925184632771,length_95%_HPD={3.2552684764223727,14.72317888186626},length_median=7.858724196147108,length_range={1.473506646737377,32.908453950874616},rate=0.002425661997008629,rate_95%_HPD={9.144432894022495E-4,0.00436959591866275},rate_median=0.002252954836201526,rate_range={5.126727447368314E-4,0.010093317328914293}]:8.411925184632782)[&CAheight_95%_HPD={0.0,14.03766602622494},CAheight_mean=7.5707607049855445,CAheight_median=7.4641928569549805,CAheight_range={0.0,32.90845395087467},height=8.41192518463284,height_95%_HPD={3.255268476422401,14.723178881866318},height_median=7.858724196147136,height_range={1.4735066467374338,32.90845395087467},length=21.938865448958285,length_95%_HPD={8.372245389804334,35.69896269177741},length_median=21.646631831945427,length_range={3.299766356270908,63.29431006513529},posterior=1.0,rate=0.0024547976363714853,rate_95%_HPD={9.211371439096395E-4,0.00487937308872513},rate_median=0.002141238336504715,rate_range={4.93096384587015E-4,0.011737245162458736}]:21.939486847574287)[&CAheight_95%_HPD={0.0,42.315601749954794},CAheight_mean=27.316371996987588,CAheight_median=29.239108989925114,CAheight_range={0.0,68.02887896459303},height=20.39988228325499,height_95%_HPD={13.675488213532248,28.11968081974223},height_median=20.148578619272683,height_range={9.480678678960885,35.9269939152461},length=4.615850436035784,length_95%_HPD={0.5848441382402711,9.341859233984934},length_median=4.218825308269686,length_range={0.007637304905699693,16.0414907800631},posterior=0.14684641309581126,rate=0.003280178035835583,rate_95%_HPD={0.0011588935489088763,0.006074044472057894},rate_median=0.003039433471079318,rate_range={8.70234951427305E-4,0.011365221911830207}]:0.9211809750541846,((((72[&height=5.889812708673108E-14,height_95%_HPD={2.8421709430404007E-14,1.1368683772161603E-13},height_median=5.6843418860808015E-14,height_range={0.0,1.7053025658242404E-13},length=1.9517426487749479,length_95%_HPD={0.674009427991308,3.491519956442204},length_median=1.8269462673684131,length_range={0.26029681754016565,7.339898720249749},rate=0.002297962998339838,rate_95%_HPD={8.759393193759374E-4,0.004000911871328013},rate_median=0.002156224638103991,rate_range={5.805757419445792E-4,0.008018012159171748}]:2.0730704131165685,497[&height=5.892128465894947E-14,height_95%_HPD={2.8421709430404007E-14,1.1368683772161603E-13},height_median=5.6843418860808015E-14,height_range={0.0,1.7053025658242404E-13},length=2.028192869368715,length_95%_HPD={0.6960525753400475,3.6325782676449876},length_median=1.8962143498143575,length_range={0.26029681754016565,7.061686836270638},rate=0.003699772260655566,rate_95%_HPD={0.0014389218742584956,0.006360803869259315},rate_median=0.003477718593190166,rate_range={6.849035484507507E-4,0.012794104213594336}]:2.0730704131165685)[&CAheight_95%_HPD={0.0,3.543859817749592},CAheight_mean=1.8657702818093418,CAheight_median=1.8337918331071705,CAheight_range={0.0,7.339898720249835},height=1.837956682208994,height_95%_HPD={0.6243422249256412,3.2313991759423004},height_median=1.7217124971225246,height_range={0.2602968175402509,6.497220580161297},length=0.8300985076692142,length_95%_HPD={6.0753477242769804E-5,2.171418688212384},length_median=0.6605435744367867,length_range={6.0753477242769804E-5,6.604893839601488},posterior=0.6368282656197919,rate=0.002904694476416935,rate_95%_HPD={9.634096856213466E-4,0.005421899740985},rate_median=0.002662735300257545,rate_range={5.747111560569877E-4,0.014943345424566386}]:0.5286301929325665,498[&height=5.891286372359733E-14,height_95%_HPD={2.8421709430404007E-14,1.1368683772161603E-13},height_median=5.6843418860808015E-14,height_range={0.0,1.7053025658242404E-13},length=2.4354952979596614,length_95%_HPD={0.8865700692336986,4.262588734306007},length_median=2.2915695388686004,length_range={0.4774504897978318,8.904777030185869},rate=0.0036306278029449145,rate_95%_HPD={0.00138224701838862,0.0063576243393788185},rate_median=0.003394665003667604,rate_range={7.651624800674286E-4,0.013582653601437846}]:2.601700606049135)[&CAheight_95%_HPD={0.0,4.218254182761115},CAheight_mean=2.34153921749056,CAheight_median=2.3469062302544046,CAheight_range={0.0,8.904777030185954},height=2.601700606049194,height_95%_HPD={1.092701515718602,4.410230342583247},height_median=2.460370923246103,height_range={0.6726990630063767,8.904777030185954},length=7.774332934456383,length_95%_HPD={3.3527648561039314,12.866140981647533},length_median=7.479699601680977,length_range={1.8512458645499805,22.665019771606495},posterior=1.0,rate=0.0034223849598068084,rate_95%_HPD={0.0014296512808470558,0.005785105078733022},rate_median=0.003219980329091371,rate_range={8.435020545098493E-4,0.01136536815458009}]:7.8967656063899945,(106[&height=5.89928626094427E-14,height_95%_HPD={2.8421709430404007E-14,1.1368683772161603E-13},height_median=5.6843418860808015E-14,height_range={0.0,1.7053025658242404E-13},length=0.26601907649388523,length_95%_HPD={0.04148100131365595,0.5698620277856037},length_median=0.2298628627757182,length_range={0.0216966228962292,2.1406095365480553},rate=0.0029535733802031976,rate_95%_HPD={9.71198807251139E-4,0.005355752624322151},rate_median=0.002726764932841013,rate_range={6.512042437660487E-4,0.011965313516134961}]:0.2660190764938846,224[&height=5.89928626094427E-14,height_95%_HPD={2.8421709430404007E-14,1.1368683772161603E-13},height_median=5.6843418860808015E-14,height_range={0.0,1.7053025658242404E-13},length=0.26601907649388523,length_95%_HPD={0.04148100131365595,0.5698620277856037},length_median=0.2298628627757182,length_range={0.0216966228962292,2.1406095365480553},rate=0.0031549060998970696,rate_95%_HPD={0.0010102704632382181,0.005726172085921275},rate_median=0.002897106185342196,rate_range={6.360045093210555E-4,0.012790490993311567}]:0.2660190764938846)[&CAheight_95%_HPD={0.0,0.545883247944829},CAheight_mean=0.2394180555452476,CAheight_median=0.21197807392644563,CAheight_range={0.0,2.140609536548112},height=0.26601907649394363,height_95%_HPD={0.04148100131374122,0.5698620277856321},height_median=0.22986286277580348,height_range={0.021696622896314466,2.140609536548112},length=10.21562222813026,length_95%_HPD={5.347904811559829,15.330068291846516},length_median=9.93108072371382,length_range={3.937898176950142,25.109681865709064},posterior=1.0,rate=0.003005231745020272,rate_95%_HPD={0.001480030294944117,0.004742001267248894},rate_median=0.002886176201123594,rate_range={7.845652555059864E-4,0.008255058501220871}]:10.232447135945245)[&CAheight_95%_HPD={0.0,15.121246912818691},CAheight_mean=9.448654584916188,CAheight_median=9.854756079869674,CAheight_range={0.0,25.26751728167187},height=10.365741680494926,height_95%_HPD={5.638753013913259,15.465149841919043},height_median=10.076343305125505,height_range={4.110406869778615,25.26751728167187},length=4.742189004452282,length_95%_HPD={0.15984595026887405,11.058520655918045},length_median=4.059293490158126,length_range={1.09824951181281E-4,25.549786058342164},posterior=0.9297803785044998,rate=0.003012030595896449,rate_95%_HPD={0.0010022786236827388,0.005398526252473278},rate_median=0.002793835347793457,rate_range={6.156489090851692E-4,0.0120097376195309}]:4.6691374399500045,499[&height=5.904759868923162E-14,height_95%_HPD={2.8421709430404007E-14,8.526512829121202E-14},height_median=5.6843418860808015E-14,height_range={0.0,1.7053025658242404E-13},length=15.02645911258707,length_95%_HPD={6.86698247732275,24.68439727072797},length_median=14.193952818512003,length_range={4.51633177882178,49.561767339593956},rate=0.0030494933973144434,rate_95%_HPD={0.0011883679541871681,0.0050542597545610935},rate_median=0.0029137398406414794,rate_range={7.856970467808812E-4,0.009260341166780407}]:15.167603652389134)[&CAheight_95%_HPD={0.0,23.47645001596075},CAheight_mean=13.650893844143882,CAheight_median=13.792065705026118,CAheight_range={0.0,49.56176733959404},height=14.456388399425686,height_95%_HPD={8.317213645899301,21.456006778021674},height_median=14.050953289069824,height_range={5.419499756644456,34.168076993849496},length=8.110794214139228,length_95%_HPD={1.56870653899648,15.492984933669163},length_median=7.651720118018602,length_range={0.005703791304853212,30.039505847099235},posterior=0.9488537461575497,rate=0.003051424671026091,rate_95%_HPD={0.0011107429311074904,0.005397157445812557},rate_median=0.0028470006067881637,rate_range={6.943823397921851E-4,0.011335239060122862}]:16.104989354872117)[&CAheight_95%_HPD={0.0,42.37545370383634},CAheight_mean=28.145437945037255,CAheight_median=29.746847493841244,CAheight_range={0.0,68.02887896459303},height=31.27259300726131,height_95%_HPD={19.847740748087205,43.93918035285722},height_median=30.56281813189321,height_range={14.235359648207378,68.02887896459303},length=41.176342781580615,length_95%_HPD={24.663262563189136,58.81729269611384},length_median=40.67155825554897,length_range={13.320576580269943,79.17203521460154},posterior=1.0,rate=0.0025236745170229636,rate_95%_HPD={0.0014800014616313598,0.003611130169261468},rate_median=0.0024598066473730633,rate_range={0.0011189713494262538,0.006894189264642503}]:41.20454651605468,((((10[&height=5.879076016099125E-14,height_95%_HPD={0.0,8.526512829121202E-14},height_median=5.6843418860808015E-14,height_range={0.0,1.7053025658242404E-13},length=17.790095788702498,length_95%_HPD={9.43751773269733,25.99381064264159},length_median=17.695504603572004,length_range={3.761312689193147,41.03487385123941},rate=0.002701697414679577,rate_95%_HPD={0.001203009371729807,0.004653895362109791},rate_median=0.002505238605356531,rate_range={7.523393577955909E-4,0.008991272380330172}]:18.066580460147023,(((196[&height=5.895707363419608E-14,height_95%_HPD={2.8421709430404007E-14,1.1368683772161603E-13},height_median=5.6843418860808015E-14,height_range={0.0,1.7053025658242404E-13},length=4.741094526443475,length_95%_HPD={1.9639857102267229,7.825150813455764},length_median=4.55388687078721,length_range={1.1173789927361497,13.02637598101478},rate=0.00506744525086926,rate_95%_HPD={0.002287038134843097,0.008415277802550305},rate_median=0.004747565454827283,rate_range={0.001257681563474466,0.014554517586424709}]:4.746535425406535,366[&height=5.893707391273474E-14,height_95%_HPD={2.8421709430404007E-14,1.1368683772161603E-13},height_median=5.6843418860808015E-14,height_range={0.0,1.7053025658242404E-13},length=4.7453155041272534,length_95%_HPD={2.007353053176132,7.890968110625749},length_median=4.55388687078721,length_range={1.1173789927361497,14.649247654908862},rate=0.002091750852815357,rate_95%_HPD={8.600169589556685E-4,0.003507377694058696},rate_median=0.001974239
[truncated: 236,806 more chars]
