# Supplementary material for: Phasmid species that inhabit colder environments are less likely to have the ability to fly
Source: Ecol Evol. 2023 Jul 20;13(7):e10290. doi: 10.1002/ece3.10290 (PMC10361346; doi:10.1002/ece3.10290)
Supplement: Supplementary file 8 — Dataset S8. [file ECE3-13-e10290-s005.txt]

[Dataset.S8 Dated Phasmatodea phylogeny in nexus tree format, which is referred to as B3 in Bank and Bradler (2022)]
[tree includes species at tips and node ages in millions of years]
#NEXUS

Begin taxa;
	Dimensions ntax=515;
		Taxlabels
			18-217
			20-004
			16-148
			16-120
			BAF1
			BAL3
			BAL4
			17-336
			16-282
			CLN4
			CLO2
			CRG2
			16-202
			DAJ1
			ENK1
			16-067
			16-142
			GB173
			GB174
			GB175
			GB176
			GB177
			GB178
			GB179
			GB180
			GB181
			GB182
			GB183
			GB184
			GB185
			GB186
			GB187
			GB188
			GB189
			GB190
			GB191
			GB192
			GB193
			GB194
			GB195
			GB196
			GB197
			GB198
			GB199
			GB200
			GB201
			GB202
			GB203
			GB204
			GB205
			GB206
			GB207
			GB208
			GB209
			GB210
			GB211
			GB212
			GB213
			GB214
			GB215
			GB216
			GB217
			GB218
			GB219
			GB220
			GB221
			16-196
			16-122
			16-121
			16-264
			16-030
			LET1
			LON3
			LOP3
			MAC1
			Ma001
			Ma003
			Ma004
			Ma005
			Ma006
			Ma007
			Ma013
			Ma018
			Ma019
			Ma028
			Ma029
			Ma032
			Ma036
			Ma039
			Ma060
			Ma070
			Ma085
			Ma091
			Ma095
			Ma100
			Ma102
			Ma113
			Ma119
			Ma122
			Ma123
			Ma124
			16-096
			16-099
			PAZ1
			PHA4
			PIJ1
			PRC1
			PSM1
			Q7
			S7
			S9
			SB0002
			SB0005
			SB0007
			SB0008
			SB0009
			SB0012
			SB0013
			SB0016
			SB0017
			SB0020
			SB0022
			SB0024
			SB0026
			SB0028
			SB0030
			SB0031
			SB0043
			SB0051
			SB0052
			SB0055
			SB0056
			SB0057
			SB0060
			SB0061
			SB0062
			SB0065
			SB0066
			SB0067
			SB0069
			SB0070
			SB0071
			SB0072
			SB0075
			SB0079
			SB0080
			SB0084
			SB0085
			SB0086
			SB0087
			SB0089
			SB0094
			SB0096
			SB0097
			SB0101
			SB0103
			SB0107
			SB0108
			SB0110
			SB0111
			SB0113
			SB0115
			SB0118
			SB0123
			SB0126
			SB0132
			SB0136
			SB0138
			SB0140
			SB0141
			SB0146
			SB0149
			SB0150
			SB0152
			SB0158
			SB0162
			SB0163
			SB0167
			SB0168
			SB0170
			SB0171
			SB0172
			SB0176
			SB0178
			SB0180
			SB0181
			SB0182
			SB0183
			SB0184
			SB0186
			SB0187
			SB0188
			SB0189
			SB0190
			SB0191
			SB0193
			SB0196
			SB0202
			SB0206
			SB0207
			SB0212
			SB0214
			SB0215
			SB0216
			SB0217
			SB0218
			SB0219
			SB0224
			SB0232
			SB0234
			SB0236
			SB0237
			SB0257
			SB0262
			SB0270
			SB0280
			SB0287
			SB0293
			SB0295
			SB0296
			SB0300
			SB0301
			SB0308
			SB0316
			SB0318
			SB0321
			SB0322
			SB0327
			SB0329
			SB0334
			SB0339
			SB0342
			SB0343
			SB0344
			SB0345
			SB0346
			SB0347
			SB0348
			SB0349
			SB0351
			SB0352
			SB0353
			SB0354
			SB0355
			SB0357
			SB0361
			SB0362
			SB0363
			SB0366
			SB0367
			SB0368
			SB0370
			SB0371
			SB0373
			SB0374
			SB0375
			SB0376
			SB0377
			SB0378
			SB0379
			SB0380
			SB0381
			SB0391
			SB0395
			SB0397
			SB0398
			SB0399
			SB0400
			SB0403
			SB0405
			SB0406
			SB0414
			SB0415
			SB0416
			SB0420
			SB0421
			SB0422
			SB0426
			SB0429
			SB0430
			SB0434
			SB0437
			SB0438
			SB0440
			SB0442
			SB0444
			SB0450
			SB0451
			SB0456
			SB0458
			SB0459
			SB0465
			SB0466
			SB0469
			SB0470
			SB0472
			SB0473
			SB0474
			SB0476
			SB0479
			SB0480
			SB0481
			SB0496
			SB0497
			SB0498
			SB0499
			SB0501
			SB0511
			SB0515
			SB0517
			SB0519
			SB0521
			SB0524
			SB0526
			SB0529
			SB0530
			SB0536
			SB0537
			SB0538
			SB0540
			SB0541
			SB0542
			SB0543
			SB0544
			SB0548
			SB0549
			SB0550
			SB0553
			SB0554
			SB0555
			SB0557
			SB0558
			SB0559
			SB0565
			SB0567
			SB0568
			SB0571
			SB0573
			GB001
			GB002
			GB003
			GB004
			GB005
			GB006
			GB007
			GB008
			GB009
			GB010
			GB011
			GB012
			GB013
			GB014
			GB015
			GB016
			GB017
			GB018
			GB019
			GB020
			GB021
			GB022
			GB023
			GB024
			GB025
			GB026
			GB027
			GB028
			GB029
			GB030
			GB031
			GB032
			GB033
			GB034
			GB035
			GB036
			GB037
			GB038
			GB039
			GB040
			GB041
			GB042
			GB043
			GB044
			GB045
			GB046
			GB047
			GB048
			GB049
			GB050
			GB051
			GB052
			GB053
			GB054
			GB055
			GB056
			GB057
			GB058
			GB059
			GB060
			GB061
			GB062
			GB063
			GB064
			GB065
			GB066
			GB067
			GB068
			GB069
			GB070
			GB071
			GB072
			GB073
			GB074
			GB075
			GB076
			GB077
			GB078
			GB079
			GB080
			GB081
			GB082
			GB083
			GB084
			GB085
			GB086
			GB087
			GB088
			GB089
			GB090
			GB091
			GB092
			GB093
			GB094
			GB095
			GB096
			GB097
			GB098
			GB099
			GB100
			GB101
			GB102
			GB103
			GB104
			GB105
			GB106
			GB107
			GB108
			GB109
			GB110
			GB111
			GB112
			GB113
			GB114
			GB115
			GB116
			GB117
			GB118
			GB119
			GB120
			GB121
			GB122
			GB123
			GB124
			GB125
			GB126
			GB127
			GB128
			GB129
			GB130
			GB131
			GB132
			GB133
			GB134
			GB135
			GB136
			GB137
			GB138
			GB139
			GB140
			GB141
			GB142
			GB143
			GB144
			GB145
			GB146
			GB147
			GB148
			GB149
			GB150
			GB151
			GB152
			GB153
			GB154
			GB155
			GB156
			GB157
			GB158
			GB159
			GB160
			GB161
			GB162
			GB163
			GB164
			GB165
			GB166
			GB167
			GB168
			GB169
			GB170
			GB171
			GB172
			SER1
			SLT13
			17-008
			16-232
			17-256
			;
End;
Begin trees;
	Translate
		   1 18-217,
		   2 20-004,
		   3 16-148,
		   4 16-120,
		   5 BAF1,
		   6 BAL3,
		   7 BAL4,
		   8 17-336,
		   9 16-282,
		  10 CLN4,
		  11 CLO2,
		  12 CRG2,
		  13 16-202,
		  14 DAJ1,
		  15 ENK1,
		  16 16-067,
		  17 16-142,
		  18 GB173,
		  19 GB174,
		  20 GB175,
		  21 GB176,
		  22 GB177,
		  23 GB178,
		  24 GB179,
		  25 GB180,
		  26 GB181,
		  27 GB182,
		  28 GB183,
		  29 GB184,
		  30 GB185,
		  31 GB186,
		  32 GB187,
		  33 GB188,
		  34 GB189,
		  35 GB190,
		  36 GB191,
		  37 GB192,
		  38 GB193,
		  39 GB194,
		  40 GB195,
		  41 GB196,
		  42 GB197,
		  43 GB198,
		  44 GB199,
		  45 GB200,
		  46 GB201,
		  47 GB202,
		  48 GB203,
		  49 GB204,
		  50 GB205,
		  51 GB206,
		  52 GB207,
		  53 GB208,
		  54 GB209,
		  55 GB210,
		  56 GB211,
		  57 GB212,
		  58 GB213,
		  59 GB214,
		  60 GB215,
		  61 GB216,
		  62 GB217,
		  63 GB218,
		  64 GB219,
		  65 GB220,
		  66 GB221,
		  67 16-196,
		  68 16-122,
		  69 16-121,
		  70 16-264,
		  71 16-030,
		  72 LET1,
		  73 LON3,
		  74 LOP3,
		  75 MAC1,
		  76 Ma001,
		  77 Ma003,
		  78 Ma004,
		  79 Ma005,
		  80 Ma006,
		  81 Ma007,
		  82 Ma013,
		  83 Ma018,
		  84 Ma019,
		  85 Ma028,
		  86 Ma029,
		  87 Ma032,
		  88 Ma036,
		  89 Ma039,
		  90 Ma060,
		  91 Ma070,
		  92 Ma085,
		  93 Ma091,
		  94 Ma095,
		  95 Ma100,
		  96 Ma102,
		  97 Ma113,
		  98 Ma119,
		  99 Ma122,
		 100 Ma123,
		 101 Ma124,
		 102 16-096,
		 103 16-099,
		 104 PAZ1,
		 105 PHA4,
		 106 PIJ1,
		 107 PRC1,
		 108 PSM1,
		 109 Q7,
		 110 S7,
		 111 S9,
		 112 SB0002,
		 113 SB0005,
		 114 SB0007,
		 115 SB0008,
		 116 SB0009,
		 117 SB0012,
		 118 SB0013,
		 119 SB0016,
		 120 SB0017,
		 121 SB0020,
		 122 SB0022,
		 123 SB0024,
		 124 SB0026,
		 125 SB0028,
		 126 SB0030,
		 127 SB0031,
		 128 SB0043,
		 129 SB0051,
		 130 SB0052,
		 131 SB0055,
		 132 SB0056,
		 133 SB0057,
		 134 SB0060,
		 135 SB0061,
		 136 SB0062,
		 137 SB0065,
		 138 SB0066,
		 139 SB0067,
		 140 SB0069,
		 141 SB0070,
		 142 SB0071,
		 143 SB0072,
		 144 SB0075,
		 145 SB0079,
		 146 SB0080,
		 147 SB0084,
		 148 SB0085,
		 149 SB0086,
		 150 SB0087,
		 151 SB0089,
		 152 SB0094,
		 153 SB0096,
		 154 SB0097,
		 155 SB0101,
		 156 SB0103,
		 157 SB0107,
		 158 SB0108,
		 159 SB0110,
		 160 SB0111,
		 161 SB0113,
		 162 SB0115,
		 163 SB0118,
		 164 SB0123,
		 165 SB0126,
		 166 SB0132,
		 167 SB0136,
		 168 SB0138,
		 169 SB0140,
		 170 SB0141,
		 171 SB0146,
		 172 SB0149,
		 173 SB0150,
		 174 SB0152,
		 175 SB0158,
		 176 SB0162,
		 177 SB0163,
		 178 SB0167,
		 179 SB0168,
		 180 SB0170,
		 181 SB0171,
		 182 SB0172,
		 183 SB0176,
		 184 SB0178,
		 185 SB0180,
		 186 SB0181,
		 187 SB0182,
		 188 SB0183,
		 189 SB0184,
		 190 SB0186,
		 191 SB0187,
		 192 SB0188,
		 193 SB0189,
		 194 SB0190,
		 195 SB0191,
		 196 SB0193,
		 197 SB0196,
		 198 SB0202,
		 199 SB0206,
		 200 SB0207,
		 201 SB0212,
		 202 SB0214,
		 203 SB0215,
		 204 SB0216,
		 205 SB0217,
		 206 SB0218,
		 207 SB0219,
		 208 SB0224,
		 209 SB0232,
		 210 SB0234,
		 211 SB0236,
		 212 SB0237,
		 213 SB0257,
		 214 SB0262,
		 215 SB0270,
		 216 SB0280,
		 217 SB0287,
		 218 SB0293,
		 219 SB0295,
		 220 SB0296,
		 221 SB0300,
		 222 SB0301,
		 223 SB0308,
		 224 SB0316,
		 225 SB0318,
		 226 SB0321,
		 227 SB0322,
		 228 SB0327,
		 229 SB0329,
		 230 SB0334,
		 231 SB0339,
		 232 SB0342,
		 233 SB0343,
		 234 SB0344,
		 235 SB0345,
		 236 SB0346,
		 237 SB0347,
		 238 SB0348,
		 239 SB0349,
		 240 SB0351,
		 241 SB0352,
		 242 SB0353,
		 243 SB0354,
		 244 SB0355,
		 245 SB0357,
		 246 SB0361,
		 247 SB0362,
		 248 SB0363,
		 249 SB0366,
		 250 SB0367,
		 251 SB0368,
		 252 SB0370,
		 253 SB0371,
		 254 SB0373,
		 255 SB0374,
		 256 SB0375,
		 257 SB0376,
		 258 SB0377,
		 259 SB0378,
		 260 SB0379,
		 261 SB0380,
		 262 SB0381,
		 263 SB0391,
		 264 SB0395,
		 265 SB0397,
		 266 SB0398,
		 267 SB0399,
		 268 SB0400,
		 269 SB0403,
		 270 SB0405,
		 271 SB0406,
		 272 SB0414,
		 273 SB0415,
		 274 SB0416,
		 275 SB0420,
		 276 SB0421,
		 277 SB0422,
		 278 SB0426,
		 279 SB0429,
		 280 SB0430,
		 281 SB0434,
		 282 SB0437,
		 283 SB0438,
		 284 SB0440,
		 285 SB0442,
		 286 SB0444,
		 287 SB0450,
		 288 SB0451,
		 289 SB0456,
		 290 SB0458,
		 291 SB0459,
		 292 SB0465,
		 293 SB0466,
		 294 SB0469,
		 295 SB0470,
		 296 SB0472,
		 297 SB0473,
		 298 SB0474,
		 299 SB0476,
		 300 SB0479,
		 301 SB0480,
		 302 SB0481,
		 303 SB0496,
		 304 SB0497,
		 305 SB0498,
		 306 SB0499,
		 307 SB0501,
		 308 SB0511,
		 309 SB0515,
		 310 SB0517,
		 311 SB0519,
		 312 SB0521,
		 313 SB0524,
		 314 SB0526,
		 315 SB0529,
		 316 SB0530,
		 317 SB0536,
		 318 SB0537,
		 319 SB0538,
		 320 SB0540,
		 321 SB0541,
		 322 SB0542,
		 323 SB0543,
		 324 SB0544,
		 325 SB0548,
		 326 SB0549,
		 327 SB0550,
		 328 SB0553,
		 329 SB0554,
		 330 SB0555,
		 331 SB0557,
		 332 SB0558,
		 333 SB0559,
		 334 SB0565,
		 335 SB0567,
		 336 SB0568,
		 337 SB0571,
		 338 SB0573,
		 339 GB001,
		 340 GB002,
		 341 GB003,
		 342 GB004,
		 343 GB005,
		 344 GB006,
		 345 GB007,
		 346 GB008,
		 347 GB009,
		 348 GB010,
		 349 GB011,
		 350 GB012,
		 351 GB013,
		 352 GB014,
		 353 GB015,
		 354 GB016,
		 355 GB017,
		 356 GB018,
		 357 GB019,
		 358 GB020,
		 359 GB021,
		 360 GB022,
		 361 GB023,
		 362 GB024,
		 363 GB025,
		 364 GB026,
		 365 GB027,
		 366 GB028,
		 367 GB029,
		 368 GB030,
		 369 GB031,
		 370 GB032,
		 371 GB033,
		 372 GB034,
		 373 GB035,
		 374 GB036,
		 375 GB037,
		 376 GB038,
		 377 GB039,
		 378 GB040,
		 379 GB041,
		 380 GB042,
		 381 GB043,
		 382 GB044,
		 383 GB045,
		 384 GB046,
		 385 GB047,
		 386 GB048,
		 387 GB049,
		 388 GB050,
		 389 GB051,
		 390 GB052,
		 391 GB053,
		 392 GB054,
		 393 GB055,
		 394 GB056,
		 395 GB057,
		 396 GB058,
		 397 GB059,
		 398 GB060,
		 399 GB061,
		 400 GB062,
		 401 GB063,
		 402 GB064,
		 403 GB065,
		 404 GB066,
		 405 GB067,
		 406 GB068,
		 407 GB069,
		 408 GB070,
		 409 GB071,
		 410 GB072,
		 411 GB073,
		 412 GB074,
		 413 GB075,
		 414 GB076,
		 415 GB077,
		 416 GB078,
		 417 GB079,
		 418 GB080,
		 419 GB081,
		 420 GB082,
		 421 GB083,
		 422 GB084,
		 423 GB085,
		 424 GB086,
		 425 GB087,
		 426 GB088,
		 427 GB089,
		 428 GB090,
		 429 GB091,
		 430 GB092,
		 431 GB093,
		 432 GB094,
		 433 GB095,
		 434 GB096,
		 435 GB097,
		 436 GB098,
		 437 GB099,
		 438 GB100,
		 439 GB101,
		 440 GB102,
		 441 GB103,
		 442 GB104,
		 443 GB105,
		 444 GB106,
		 445 GB107,
		 446 GB108,
		 447 GB109,
		 448 GB110,
		 449 GB111,
		 450 GB112,
		 451 GB113,
		 452 GB114,
		 453 GB115,
		 454 GB116,
		 455 GB117,
		 456 GB118,
		 457 GB119,
		 458 GB120,
		 459 GB121,
		 460 GB122,
		 461 GB123,
		 462 GB124,
		 463 GB125,
		 464 GB126,
		 465 GB127,
		 466 GB128,
		 467 GB129,
		 468 GB130,
		 469 GB131,
		 470 GB132,
		 471 GB133,
		 472 GB134,
		 473 GB135,
		 474 GB136,
		 475 GB137,
		 476 GB138,
		 477 GB139,
		 478 GB140,
		 479 GB141,
		 480 GB142,
		 481 GB143,
		 482 GB144,
		 483 GB145,
		 484 GB146,
		 485 GB147,
		 486 GB148,
		 487 GB149,
		 488 GB150,
		 489 GB151,
		 490 GB152,
		 491 GB153,
		 492 GB154,
		 493 GB155,
		 494 GB156,
		 495 GB157,
		 496 GB158,
		 497 GB159,
		 498 GB160,
		 499 GB161,
		 500 GB162,
		 501 GB163,
		 502 GB164,
		 503 GB165,
		 504 GB166,
		 505 GB167,
		 506 GB168,
		 507 GB169,
		 508 GB170,
		 509 GB171,
		 510 GB172,
		 511 SER1,
		 512 SLT13,
		 513 17-008,
		 514 16-232,
		 515 17-256
;
tree TREE1 = (((((((((1[&height=5.890549540516421E-14,height_95%_HPD={0.0,8.526512829121202E-14},height_median=5.6843418860808015E-14,height_range={0.0,1.7053025658242404E-13},length=13.0121627309008,length_95%_HPD={6.908303672767204,19.935661567376684},length_median=12.636603002743271,length_range={4.474203480496897,29.845414084691953},rate=0.0041828412408816875,rate_95%_HPD={0.002192313319962741,0.006657530304398376},rate_median=0.004008454825777657,rate_range={0.001537577359165174,0.011763579352659615}]:13.01216273090081,3[&height=5.890549540516421E-14,height_95%_HPD={0.0,8.526512829121202E-14},height_median=5.6843418860808015E-14,height_range={0.0,1.7053025658242404E-13},length=13.0121627309008,length_95%_HPD={6.908303672767204,19.935661567376684},length_median=12.636603002743271,length_range={4.474203480496897,29.845414084691953},rate=0.0025162124467323637,rate_95%_HPD={0.0012814413632737773,0.003919630215791922},rate_median=0.0024141660243056523,rate_range={9.012941821649127E-4,0.008494112267616542}]:13.01216273090081)[&CAheight_95%_HPD={0.0,19.06456568004728},CAheight_mean=11.710989830240804,CAheight_median=12.186285092432172,CAheight_range={0.0,29.84541408469198},height=13.012162730900869,height_95%_HPD={6.908303672767232,19.93566156737677},height_median=12.636603002743357,height_range={4.474203480496982,29.84541408469198},length=7.396715672163316,length_95%_HPD={2.102426419563926,14.064845879735316},length_median=6.768582124431333,length_range={1.012924418005241,25.52957652101108},posterior=1.0,rate=0.002960746404658769,rate_95%_HPD={0.0010616629648836876,0.005422489113920651},rate_median=0.002747791228410847,rate_range={6.972006857529977E-4,0.010369801715840635}]:7.3967156721633955,4[&height=5.906444055993592E-14,height_95%_HPD={0.0,8.526512829121202E-14},height_median=5.6843418860808015E-14,height_range={0.0,1.7053025658242404E-13},length=20.40887840306419,length_95%_HPD={11.854463941634691,29.539017529584612},length_median=19.978769346790358,length_range={9.206687421078072,42.711487464528204},rate=0.0026217795827000886,rate_95%_HPD={0.0014597906094636812,0.003994679984637133},rate_median=0.0025360190707501853,rate_range={0.0010356092134524194,0.005877943304934181}]:20.408878403064204)[&CAheight_95%_HPD={0.0,28.41890544537935},CAheight_mean=18.368058590084935,CAheight_median=19.333619680635053,CAheight_range={0.0,42.711487464528204},height=20.408878403064264,height_95%_HPD={11.854463941634748,29.53901752958467},height_median=19.978769346790386,height_range={9.20668742107813,42.711487464528204},length=22.5167991936306,length_95%_HPD={12.275114646130731,32.563332951358774},length_median=22.455796864136346,length_range={5.34346894783198,44.82566000888694},posterior=1.0,rate=0.002514007585093678,rate_95%_HPD={0.0014212146488409032,0.0038815547142425975},rate_median=0.002381663241758388,rate_range={0.0010917710374696962,0.007786625446784178}]:22.52415582666997,((((((((2[&height=5.879181277791026E-14,height_95%_HPD={0.0,1.1368683772161603E-13},height_median=5.6843418860808015E-14,height_range={0.0,1.9895196601282805E-13},length=10.48367040997171,length_95%_HPD={5.251422623520995,16.616469621484327},length_median=10.124968006470965,length_range={3.3977191723423346,28.519026202769595},rate=0.0029116582641598447,rate_95%_HPD={0.001450025841853506,0.0047397975945197715},rate_median=0.0027797856991873416,rate_range={9.57565346563138E-4,0.008069026240392565}]:10.483670409971708,513[&height=5.879181277791026E-14,height_95%_HPD={0.0,1.1368683772161603E-13},height_median=5.6843418860808015E-14,height_range={0.0,1.9895196601282805E-13},length=10.48367040997171,length_95%_HPD={5.251422623520995,16.616469621484327},length_median=10.124968006470965,length_range={3.3977191723423346,28.519026202769595},rate=0.0034121302338263964,rate_95%_HPD={0.001688447587433786,0.005517774405603444},rate_median=0.003274173048861703,rate_range={0.0011677599509794198,0.009902878818135875}]:10.483670409971708)[&CAheight_95%_HPD={0.0,15.83044206964928},CAheight_mean=9.43533831337781,CAheight_median=9.722297769766925,CAheight_range={0.0,28.519026202769652},height=10.483670409971767,height_95%_HPD={5.251422623521023,16.616469621484356},height_median=10.124968006471022,height_range={3.3977191723423914,28.519026202769652},length=8.959715384829208,length_95%_HPD={2.917826611749291,16.050963942476926},length_median=8.44371165119179,length_range={1.1212435745863445,26.67364835228193},posterior=1.0,rate=0.003086821032826754,rate_95%_HPD={0.0012196671945955684,0.0055100344418421805},rate_median=0.00284525150663682,rate_range={8.774128242305168E-4,0.010598762675210342}]:9.280974192238196,68[&height=5.881497035012866E-14,height_95%_HPD={0.0,1.1368683772161603E-13},height_median=5.6843418860808015E-14,height_range={0.0,1.7053025658242404E-13},length=18.368477077117692,length_95%_HPD={11.99265095863231,25.137527310767098},length_median=18.180989944133728,length_range={8.644927642202958,33.74810288705305},rate=0.0028560470721658397,rate_95%_HPD={0.0017553375281258747,0.003990751929249128},rate_median=0.002790295599322617,rate_range={0.0013546570222837228,0.006138107996882065}]:19.764644602209902)[&CAheight_95%_HPD={0.0,27.00224535044552},CAheight_mean=17.788246021941642,CAheight_median=18.811946513063134,CAheight_range={0.0,38.02594316149518},height=17.845507695860576,height_95%_HPD={11.346511823912778,24.29498249537059},height_median=17.57773268411904,height_range={8.644927642203015,33.65545931051162},length=2.807167446704008,length_95%_HPD={0.17655318741790893,6.258309333093024},length_median=2.493445817980259,length_range={0.0011376891200427508,14.952087831624254},posterior=0.5653123958371912,rate=0.002940181513412643,rate_95%_HPD={9.687335029767485E-4,0.00532465666959594},rate_median=0.00272904819784096,rate_range={6.903653686135055E-4,0.010589982346325855}]:1.8085510907892512,17[&height=5.870970865822686E-14,height_95%_HPD={0.0,1.1368683772161603E-13},height_median=5.6843418860808015E-14,height_range={0.0,1.7053025658242404E-13},length=18.341373844370928,length_95%_HPD={11.433858456469238,25.270537285148663},length_median=18.065984582662253,length_range={8.764280059470053,36.57714175262808},rate=0.0037066961620861555,rate_95%_HPD={0.0022921860109487995,0.005252025607199289},rate_median=0.0036210527787254635,rate_range={0.0015768838593979851,0.006892599053356655}]:21.573195692999153)[&CAheight_95%_HPD={0.0,27.87179766273084},CAheight_mean=19.41594803195466,CAheight_median=20.784372312369896,CAheight_range={0.0,38.11775158007464},height=19.44278299179442,height_95%_HPD={12.91815227547903,25.915176132146627},height_median=19.04553606378518,height_range={11.442575032892677,36.57714175262814},length=1.553157943827369,length_95%_HPD={0.004085836861918324,3.736462594151135},length_median=1.3081573874198966,length_range={0.004085836861918324,8.548287642493364},posterior=0.12081034035776453,rate=0.002914219098763018,rate_95%_HPD={0.00102679701122942,0.0054748764970881415},rate_median=0.0026891066521559526,rate_range={7.58469950233071E-4,0.010096732859421987}]:0.187850381965319,69[&height=5.86244466877864E-14,height_95%_HPD={0.0,1.1368683772161603E-13},height_median=5.6843418860808015E-14,height_range={0.0,1.7053025658242404E-13},length=18.24677916023379,length_95%_HPD={11.562882618834237,25.306231335763727},length_median=17.983650700375563,length_range={8.632977773985687,36.02394399070877},rate=0.004186600787179272,rate_95%_HPD={0.002614919520304983,0.005909352546881773},rate_median=0.004094988276455356,rate_range={0.0018527386216227054,0.008786022635565684}]:21.761046074964472)[&CAheight_95%_HPD={0.0,27.965950799303556},CAheight_mean=19.585014001870515,CAheight_median=20.95785062540253,CAheight_range={0.0,38.11775158007464},height=21.01352604855864,height_95%_HPD={14.46148734109326,27.616604509062086},height_median=20.704930141311422,height_range={10.75495227646158,36.15968979665331},length=3.0001425451167196,length_95%_HPD={0.48022404716761,6.197538934514483},length_median=2.683129365651425,length_range={0.019549086938837945,13.165792438679091},posterior=0.7551572163993926,rate=0.002987489286419183,rate_95%_HPD={0.0010074995111709827,0.005342637918308471},rate_median=0.0027524522173269527,rate_range={7.238220598765675E-4,0.012200666553364355}]:2.265581453675292,13[&height=5.87886549271532E-14,height_95%_HPD={2.8421709430404007E-14,1.1368683772161603E-13},height_median=5.6843418860808015E-14,height_range={0.0,1.7053025658242404E-13},length=19.968568073080423,length_95%_HPD={11.853458239488305,28.080852511666762},length_median=19.731599117802034,length_range={8.764280059470053,40.329314760413354},rate=0.0025965901217681712,rate_95%_HPD={0.0016079591252512575,0.0037804850638740077},rate_median=0.002537446116395007,rate_range={9.549846026986466E-4,0.005350214301597191}]:24.026627528639764)[&CAheight_95%_HPD={0.0,30.177896986127962},CAheight_mean=21.624044861864732,CAheight_median=23.254476615405594,CAheight_range={0.0,41.45793731363952},height=23.05529298099554,height_95%_HPD={16.351190294509905,30.68524000310569},height_median=22.628925122822594,height_range={13.102405532317334,40.32931476041338},length=2.7954054560249615,length_95%_HPD={0.3719544831261885,5.676472023291893},length_median=2.4804838855913403,length_range={0.009727704658018865,17.458868097457042},posterior=0.2231028480426651,rate=0.0028783728173119366,rate_95%_HPD={8.749626614167773E-4,0.005217416766839718},rate_median=0.002685958460571218,rate_range={6.888818256708508E-4,0.012322261683514921}]:0.623688692427443,67[&height=5.880760203169553E-14,height_95%_HPD={2.8421709430404007E-14,1.1368683772161603E-13},height_median=5.6843418860808015E-14,height_range={0.0,1.7053025658242404E-13},length=20.681770147838453,length_95%_HPD={11.853458239488305,30.042431772551026},length_median=20.189714459416223,length_range={8.916005600152033,44.9500087172793},rate=0.004429066730258112,rate_95%_HPD={0.0025154247638506386,0.0065594094345596075},rate_median=0.0042993449143805505,rate_range={0.0018308468660876496,0.009769366928347381}]:24.650316221067207)[&CAheight_95%_HPD={0.0,31.132007802754515},CAheight_mean=22.185366763942444,CAheight_median=23.852343990090162,CAheight_range={0.0,44.95000871727936},height=24.648745746283687,height_95%_HPD={17.757414450415865,32.43347950998512},height_median=24.32039731459561,height_range={13.486786263400546,44.95000871727936},length=4.5176537182764696,length_95%_HPD={0.8115195245908922,8.726936027902838},length_median=4.126966759205757,length_range={0.3682034282490747,20.919834123037333},posterior=0.9993703936891226,rate=0.0029997716537187124,rate_95%_HPD={0.0010425057349775862,0.005453041107534686},rate_median=0.0027627131303957627,rate_range={6.471012272696991E-4,0.012723840912564184}]:4.5148093749848,514[&height=5.898970475868564E-14,height_95%_HPD={0.0,8.526512829121202E-14},height_median=5.6843418860808015E-14,height_range={0.0,1.7053025658242404E-13},length=29.16406005071339,length_95%_HPD={21.212985854162696,37.65841853049824},length_median=28.800518657348874,length_range={17.01542339277202,53.306781030286686},rate=0.00338992601956653,rate_95%_HPD={0.002347954316792249,0.004489878594456501},rate_median=0.0033568941371057036,rate_range={0.0017134912078393101,0.006035926727129254}]:29.165125596052007)[&CAheight_95%_HPD={0.0,36.423011888386895},CAheight_mean=26.24871025029172,CAheight_median=28.264253267648513,CAheight_range={0.0,53.30678103028677},height=29.165125596052068,height_95%_HPD={21.212985854162753,37.655621750238566},height_median=28.80051865734893,height_range={17.015423392772078,53.30678103028677},length=11.067201367196008,length_95%_HPD={5.050840163898812,17.78390204505982},length_median=10.79282757892841,length_range={3.008746274594756,26.049056261313538},posterior=1.0,rate=0.0032422696069969114,rate_95%_HPD={0.001567623050218952,0.00540518205128269},rate_median=0.0030470783817217076,rate_range={0.001138191962935757,0.008547439412473922}]:11.067246314702803,(((71[&height=5.890444278824519E-14,height_95%_HPD={2.8421709430404007E-14,1.1368683772161603E-13},height_median=5.6843418860808015E-14,height_range={0.0,1.7053025658242404E-13},length=9.832600177766876,length_95%_HPD={5.237457017878597,15.1420508655616},length_median=9.557985726148132,length_range={3.048333668221602,23.419512917989493},rate=0.0039856964154787,rate_95%_HPD={0.0020317047225762355,0.0063714907794164485},rate_median=0.0038066074304739673,rate_range={0.0014017037534909355,0.012825663803364817}]:9.832600177766885,110[&height=5.890444278824519E-14,height_95%_HPD={2.8421709430404007E-14,1.1368683772161603E-13},height_median=5.6843418860808015E-14,height_range={0.0,1.7053025658242404E-13},length=9.832600177766876,length_95%_HPD={5.237457017878597,15.1420508655616},length_median=9.557985726148132,length_range={3.048333668221602,23.419512917989493},rate=0.003175732586702006,rate_95%_HPD={0.0015346141446462096,0.004994238954957869},rate_median=0.003056449801574164,rate_range={0.0010995310372303594,0.009551724239401075}]:9.832600177766885)[&CAheight_95%_HPD={0.0,14.330325087678347},CAheight_mean=8.8493729342317,CAheight_median=9.237179215091942,CAheight_range={0.0,23.41951291798955},height=9.832600177766944,height_95%_HPD={5.237457017878626,15.142050865561657},height_median=9.557985726148189,height_range={3.0483336682216304,23.41951291798955},length=10.205577915212361,length_95%_HPD={4.544070689716278,16.58216399777578},length_median=9.835793857651254,length_range={2.8404114521691213,26.715938067942034},posterior=1.0,rate=0.003947974212870753,rate_95%_HPD={0.0018475240473732244,0.006648602557134629},rate_median=0.0037271623308196807,rate_range={0.001305194711008675,0.011531103355845805}]:10.2055779152125,111[&height=5.892023204203046E-14,height_95%_HPD={2.8421709430404007E-14,1.1368683772161603E-13},height_median=5.6843418860808015E-14,height_range={0.0,1.7053025658242404E-13},length=20.038178092979376,length_95%_HPD={13.179260228994366,27.440368040134786},length_median=19.734670880667693,length_range={9.661013783140959,38.228845361594296},rate=0.0031874436560846114,rate_95%_HPD={0.001949836046740389,0.004521308787768426},rate_median=0.0031272683135448957,rate_range={0.0015023175501114334,0.006703737256561191}]:20.038178092979383)[&CAheight_95%_HPD={0.0,26.421023672557027},CAheight_mean=18.034427075382087,CAheight_median=19.24988629282231,CAheight_range={0.0,38.228845361594296},height=20.038178092979443,height_95%_HPD={13.179260228994423,27.440368040134814},height_median=19.73467088066775,height_range={9.661013783141044,38.228845361594296},length=16.28731455749274,length_95%_HPD={8.381009597538593,23.92173187992259},length_median=16.14028063393917,length_range={3.6136214242846734,35.25331776814649},posterior=1.0,rate=0.004450037172451223,rate_95%_HPD={0.0024028747918596874,0.006904351220821773},rate_median=0.00422841890873773,rate_range={0.001873787089459855,0.014432084394795576}]:16.287314557493055,((102[&height=5.887917998218875E-14,height_95%_HPD={2.8421709430404007E-14,1.1368683772161603E-13},height_median=5.6843418860808015E-14,height_range={0.0,1.7053025658242404E-13},length=17.31589749601641,length_95%_HPD={10.24730764265064,24.758830945341458},length_median=17.128512909562488,length_range={7.020637145475121,35.373703501814845},rate=0.003637849955047828,rate_95%_HPD={0.00201240506825143,0.005447003492834403},rate_median=0.0035127540111284197,rate_range={0.0014070017975177768,0.008353924756175314}]:17.315897496016415,515[&height=5.887917998218875E-14,height_95%_HPD={2.8421709430404007E-14,1.1368683772161603E-13},height_median=5.6843418860808015E-14,height_range={0.0,1.7053025658242404E-13},length=17.31589749601641,length_95%_HPD={10.24730764265064,24.758830945341458},length_median=17.128512909562488,length_range={7.020637145475121,35.373703501814845},rate=0.004462809062731593,rate_95%_HPD={0.00257921147413079,0.006649193294143811},rate_median=0.004287724267589984,rate_range={0.0019634169692585805,0.010433452579103454}]:17.315897496016415)[&CAheight_95%_HPD={0.0,23.632517954641145},CAheight_mean=15.584365464149222,CAheight_median=16.58678964527101,CAheight_range={0.0,35.37370350181493},height=17.315897496016476,height_95%_HPD={10.247307642650725,24.758830945341543},height_median=17.128512909562573,height_range={7.020637145475149,35.37370350181493},length=9.04751457448128,length_95%_HPD={3.404161694403882,15.274264179616864},length_median=8.665970088912559,length_range={1.7201482468604752,25.369408556043027},posterior=1.0,rate=0.003742979153027052,rate_95%_HPD={0.0016408898186531487,0.006350749414093616},rate_median=0.0034831732809439816,rate_range={0.001096769024670017,0.013711107998253574}]:9.047514574481152,103[&height=5.897917858949546E-14,height_95%_HPD={2.8421709430404007E-14,1.1368683772161603E-13},height_median=5.6843418860808015E-14,height_range={0.0,1.7053025658242404E-13},length=26.363412070497557,length_95%_HPD={18.48531317886176,34.86387517836533},length_median=26.129540750778858,length_range={12.692181587504763,46.5132559888965},rate=0.003705525341436835,rate_95%_HPD={0.002420002932745927,0.005040150960357378},rate_median=0.0036514788343722676,rate_range={0.0018443757779044111,0.008124615320777667}]:26.363412070497567)[&CAheight_95%_HPD={0.0,33.33498263124724},CAheight_mean=23.727158738558927,CAheight_median=25.611794173146194,CAheight_range={0.0,46.51325598889656},height=26.363412070497628,height_95%_HPD={18.485313178861787,34.86387517836542},height_median=26.129540750778943,height_range={12.69218158750482,46.51325598889656},length=9.962080579974657,length_95%_HPD={4.020550788477749,16.477934384035734},length_median=9.59605061947309,length_range={1.8596396201712082,27.597210713897823},posterior=1.0,rate=0.0037730649386396083,rate_95%_HPD={0.0016530146880039422,0.0063713356846261055},rate_median=0.0035313786311247835,rate_range={0.0010404617634048232,0.012358687540747577}]:9.96208057997487)[&CAheight_95%_HPD={0.0,44.31119013149335},CAheight_mean=32.69306446636472,CAheight_median=35.21726203866032,CAheight_range={0.0,58.368447151563146},height=36.3254926504725,height_95%_HPD={28.23938620818643,45.7687553299952},height_median=35.765597697628124,height_range={23.512405584079232,58.368447151563146},length=3.8995675747495957,length_95%_HPD={1.0861200475780635,7.235983105542459},length_median=3.6332739677907284,length_range={0.38260122279996267,17.941771035377315},posterior=1.0,rate=0.0033313057983791134,rate_95%_HPD={0.0012728059463683096,0.005858345233592569},rate_median=0.0031130670464476857,rate_range={8.400644483346808E-4,0.013759230736663098}]:3.9068792602823734)[&CAheight_95%_HPD={0.0,48.697642178393124},CAheight_mean=36.20926882311564,CAheight_median=38.998962859334,CAheight_range={0.0,65.58402303886675},height=40.225128265736444,height_95%_HPD={31.88637444120758,50.2075790843154},height_median=39.53226253505369,height_range={26.18799423284659,65.58402303886675},length=2.7083859484016037,length_95%_HPD={0.52803422912001,5.382282312445369},length_median=2.4440670708907533,length_range={0.10267525735721961,14.274425888603986},posterior=0.9971482537683789,rate=0.003207127610770717,rate_95%_HPD={0.001024839240438224,0.005722280577266388},rate_median=0.002966996126439801,rate_range={7.097461195291839E-4,0.012998378684161496}]:2.7006623189793615)[&CAheight_95%_HPD={0.0,51.87082764448357},CAheight_mean=38.63987391210473,CAheight_median=41.54845137939799,CAheight_range={0.0,68.58639828611564},height=42.93303422973423,height_95%_HPD={34.583201040054405,53.85183252173931},height_median=42.10114792125097,height_range={28.660626317473543,68.58639828611564},length=3.42067482975219,length_95%_HPD={0.7599493931417669,6.7050977156359295},length_median=3.1057276077142433,length_range={0.3787389927500726,15.428876957791317},posterior=1.0,rate=0.003179623365047506,rate_95%_HPD={0.001053801327175702,0.005744093313290437},rate_median=0.0029307008719159566,rate_range={6.271177840237006E-4,0.013599172339032762}]:3.4343259322920687,((8[&height=5.901391494782305E-14,height_95%_HPD={0.0,8.526512829121202E-14},height_median=5.6843418860808015E-14,height_range={0.0,1.7053025658242404E-13},length=15.904868248650203,length_95%_HPD={7.697971932518669,25.108751506597514},length_median=15.361909016192044,length_range={5.473687564727896,39.09816103486065},rate=0.0028263109463603307,rate_95%_HPD={0.0013703512591175533,0.0046075473237280114},rate_median=0.0026832871546125037,rate_range={0.0010330287202227298,0.008098277396412133}]:15.9048682486502,16[&height=5.901391494782305E-14,height_95%_HPD={0.0,8.526512829121202E-14},height_median=5.6843418860808015E-14,height_range={0.0,1.7053025658242404E-13},length=15.904868248650203,length_95%_HPD={7.697971932518669,25.108751506597514},length_median=15.361909016192044,length_range={5.473687564727896,39.09816103486065},rate=0.0032337100036060884,rate_95%_HPD={0.0015316461841299316,0.005295352060959482},rate_median=0.003060163678561434,rate_range={0.001181806239011885,0.008678847869044352}]:15.9048682486502)[&CAheight_95%_HPD={0.0,24.139656267655766},CAheight_mean=14.314434438245579,CAheight_median=14.730949286812091,CAheight_range={0.0,39.09816103486074},height=15.904868248650258,height_95%_HPD={7.697971932518726,25.108751506597542},height_median=15.3619090161921,height_range={5.473687564727982,39.09816103486074},length=26.59168370435008,length_95%_HPD={15.279723942482661,37.63999596924745},length_median=26.435702463980178,length_range={9.476253134721247,54.549586669767606},posterior=1.0,rate=0.0028909483890185673,rate_95%_HPD={0.001697877852865036,0.004334499568437663},rate_median=0.0027834340757853203,rate_range={0.0012221663017371132,0.0066200477301238654}]:26.898626584647253,((9[&height=5.89760207387384E-14,height_95%_HPD={0.0,8.526512829121202E-14},height_median=5.6843418860808015E-14,height_range={0.0,1.7053025658242404E-13},length=34.94808314679113,length_95%_HPD={24.262155027338565,45.62944579518438},length_median=34.68829083581093,length_range={18.13942595564302,63.83973552128003},rate=0.0036212521201530487,rate_95%_HPD={0.0024972881351046266,0.004922516474509759},rate_median=0.003555478481328211,rate_range={0.0018997718741895291,0.0064421734685759825}]:35.387395827156595,109[&height=5.89697050372243E-14,height_95%_HPD={0.0,8.526512829121202E-14},height_median=5.6843418860808015E-14,height_range={0.0,1.7053025658242404E-13},length=35.31433081104948,length_95%_HPD={24.54764975016181,46.46746213514797},length_median=35.057325581954956,length_range={18.13942595564302,63.8509245908449},rate=0.0024652957490848264,rate_95%_HPD={0.0016603693583607576,0.003319021479056845},rate_median=0.002426634300312271,rate_range={0.0011321347799373314,0.0049445832445517745}]:35.387395827156595)[&CAheight_95%_HPD={0.0,44.75087424971298},CAheight_mean=31.848774198495274,CAheight_median=34.370471376890805,CAheight_range={0.0,63.850924590844926},height=34.836553103180165,height_95%_HPD={24.019260791740408,45.44398675505977},height_median=34.574219957301224,height_range={18.139425955643077,63.49813741931868},length=4.728221119122584,length_95%_HPD={0.6243743835407827,10.303524702819544},length_median=4.123840072499448,length_range={0.06743766737878332,22.736013016658887},posterior=0.8822636198659309,rate=0.002718402982237974,rate_95%_HPD={9.109486732246815E-4,0.0050844373467970804},rate_median=0.0024910996042446856,rate_range={5.773605342512026E-4,0.01235750134943732}]:4.271652675612728,(70[&height=5.888233783294581E-14,height_95%_HPD={0.0,8.526512829121202E-14},height_median=5.6843418860808015E-14,height_range={0.0,1.7053025658242404E-13},length=12.924939861019512,length_95%_HPD={6.287969401832669,20.525515738216313},length_median=12.455698151868205,length_range={4.170042783851585,36.787142635885345},rate=0.0034440041542810372,rate_95%_HPD={0.0015965951486314207,0.0056164801812354885},rate_median=0.003281836441875993,rate_range={0.001123062831710034,0.009322627064919445}]:12.924939861019515,512[&height=5.888233783294581E-14,height_95%_HPD={0.0,8.526512829121202E-14},height_median=5.6843418860808015E-14,height_range={0.0,1.7053025658242404E-13},length=12.924939861019512,length_95%_HPD={6.287969401832669,20.525515738216313},length_median=12.455698151868205,length_range={4.170042783851585,36.787142635885345},rate=0.0028698793445177386,rate_95%_HPD={0.0012981426550935748,0.004658274986987203},rate_median=0.0027272250188755424,rate_range={9.481946163555395E-4,0.009316856957252246}]:12.924939861019515)[&CAheight_95%_HPD={0.0,19.67130086492398},CAheight_mean=11.63248895661443,CAheight_median=11.949057828768446,CAheight_range={0.0,36.78714263588543},height=12.924939861019574,height_95%_HPD={6.287969401832754,20.52551573821637},height_median=12.455698151868233,height_range={4.170042783851613,36.78714263588543},length=26.10151803993823,length_95%_HPD={14.889510430775317,36.687571969782255},length_median=25.997863692730533,length_range={9.409485090767106,49.601075662354404},posterior=1.0,rate=0.0032389906024532047,rate_95%_HPD={0.0019457265786849878,0.004858701449463177},rate_median=0.003115990979015257,rate_range={0.0014275496910329344,0.008103523621905627}]:26.734108641749806)[&CAheight_95%_HPD={0.0,48.85174131512028},CAheight_mean=35.693275844914375,CAheight_median=38.51886652963839,CAheight_range={0.0,67.93278682163259},height=39.32654328913003,height_95%_HPD={29.43787736171842,50.226175904680645},height_median=38.81065742210268,height_range={21.822014955729458,66.77219631900765},length=3.505170077751062,length_95%_HPD={0.4281154378447809,7.826750934792784},length_median=3.02478377721647,length_range={0.055851198072275565,22.59855678582582},posterior=0.8938557831191437,rate=0.0026934172566626074,rate_95%_HPD={8.111098756364143E-4,0.0050083562447378665},rate_median=0.0024685910097886447,rate_range={5.45434570365695E-4,0.010726041288284345}]:3.144446330528133)[&CAheight_95%_HPD={0.0,52.124583152194205},CAheight_mean=38.52328802352809,CAheight_median=41.52365337479327,CAheight_range={0.0,68.18781205583154},height=42.77719272473366,height_95%_HPD={33.73247645507979,54.54216014099099},height_median=42.08690766658603,height_range={24.87719292831335,68.18781205583154},length=3.5843084047014964,length_95%_HPD={0.4805568033188763,7.867217259304198},length_median=3.090101400847786,length_range={0.04187942399980216,16.767023542049202},posterior=0.9942965075367579,rate=0.0025974142647897437,rate_95%_HPD={7.803083976136398E-4,0.004847142101859448},rate_median=0.002373823462935796,rate_range={5.891541946894176E-4,0.013816102767151311}]:3.563865328728788)[&CAheight_95%_HPD={0.0,56.069628607145944},CAheight_mean=41.73077869853912,CAheight_median=44.80385574225244,CAheight_range={0.0,72.12070064692108},height=46.3673601620263,height_95%_HPD={37.310231344817254,57.551288707263865},height_median=45.34784278429473,height_range={30.519095700123074,72.12070064692108},length=7.755015346647379,length_95%_HPD={2.543209897067385,14.365724035917438},length_median=7.204603050905035,length_range={0.733671118829534,32.29943005042841},posterior=1.0,rate=0.0029882025913522095,rate_95%_HPD={0.0011709335502984913,0.005267439991919898},rate_median=0.0027982504210606256,rate_range={8.708956219465044E-4,0.010425953161371298}]:7.755015346648008,(34[&height=5.895286316652002E-14,height_95%_HPD={2.8421709430404007E-14,8.526512829121202E-14},height_median=5.6843418860808015E-14,height_range={0.0,1.4210854715202004E-13},length=26.46460954502877,length_95%_HPD={15.084421561546208,38.291886154913755},length_median=25.908516183133486,length_range={10.655491002688734,61.012206654398085},rate=0.004002013619272074,rate_95%_HPD={0.0022913635137922802,0.006100551469001987},rate_median=0.0038550260224831556,rate_range={0.0015028800082507506,0.009176853612319283}]:26.464609545028786,362[&height=5.895286316652002E-14,height_95%_HPD={2.8421709430404007E-14,8.526512829121202E-14},height_median=5.6843418860808015E-14,height_range={0.0,1.4210854715202004E-13},length=26.46460954502877,length_95%_HPD={15.084421561546208,38.291886154913755},length_median=25.908516183133486,length_range={10.655491002688734,61.012206654398085},rate=0.00350032059374218,rate_95%_HPD={0.0019417196266169339,0.005278129200165387},rate_median=0.003394434384855639,rate_range={0.0013370461457120186,0.008075168999254518}]:26.464609545028786)[&CAheight_95%_HPD={0.0,36.91645184074605},CAheight_mean=23.8182368029507,CAheight_median=25.094043664596484,CAheight_range={0.0,61.01220665439814},height=26.464609545028846,height_95%_HPD={15.084421561546293,38.29188615491381},height_median=25.908516183133543,height_range={10.655491002688791,61.01220665439814},length=27.65776596364527,length_95%_HPD={14.976945265811565,39.928764796562376},length_median=27.351578814655284,length_range={10.406861652997208,63.16226841352328},posterior=1.0,rate=0.003990654649416919,rate_95%_HPD={0.00221772569695131,0.0060552597940678335},rate_median=0.003816774463225021,rate_range={0.001651768786390734,0.00918296357595337}]:27.657765963645463)[&CAheight_95%_HPD={0.0,65.78398155206511},CAheight_mean=48.71031835971185,CAheight_median=51.64670101602405,CAheight_range={0.0,89.7773534098292},height=54.12237550867431,height_95%_HPD={47.15890556715033,66.39118406209701},height_median=52.344561076657556,height_range={47.06660283858827,89.7773534098292},length=30.902687189400538,length_95%_HPD={18.295161838981528,44.44994017513889},length_median=30.602562798867638,length_range={11.123028071572094,62.602523468517106},posterior=1.0,rate=0.0019272611453433597,rate_95%_HPD={0.0010975509186989573,0.0028941495802223337},rate_median=0.0018609796054605,rate_range={7.914625034682753E-4,0.004976521703931146}]:30.90269348447272,((((((((5[&height=5.895917886803412E-14,height_95%_HPD={2.8421709430404007E-14,8.526512829121202E-14},height_median=5.6843418860808015E-14,height_range={0.0,1.4210854715202004E-13},length=43.93538725842278,length_95%_HPD={30.703441262305233,58.32522315439206},length_median=43.57448980332191,length_range={20.362235466591045,74.93063860127037},rate=0.003211268508473163,rate_95%_HPD={0.002124716546469908,0.004364724466595001},rate_median=0.003164000088625068,rate_range={0.0015018100184339862,0.0066468064829010645}]:44.81155399674637,((262[&height=5.902338850009421E-14,height_95%_HPD={0.0,8.526512829121202E-14},height_median=5.6843418860808015E-14,height_range={0.0,1.7053025658242404E-13},length=15.406351237227023,length_95%_HPD={6.220504523957288,25.645469525953843},length_median=14.776682911319199,length_range={3.0401950212148563,46.53170994428882},rate=0.0031348734179899567,rate_95%_HPD={0.0011917524682980901,0.005656794697872463},rate_median=0.002900873904940545,rate_range={7.088420787575506E-4,0.012974869217190288}]:15.406351237227016,268[&height=5.902338850009421E-14,height_95%_HPD={0.0,8.526512829121202E-14},height_median=5.6843418860808015E-14,height_range={0.0,1.7053025658242404E-13},length=15.406351237227023,length_95%_HPD={6.220504523957288,25.645469525953843},length_median=14.776682911319199,length_range={3.0401950212148563,46.53170994428882},rate=0.005584217849709125,rate_95%_HPD={0.0020034088328889734,0.009814619271333697},rate_median=0.005278612937835785,rate_range={9.593535368018527E-4,0.015484284493868228}]:15.406351237227016)[&CAheight_95%_HPD={0.0,24.492363009488997},CAheight_mean=13.865767466296731,CAheight_median=14.096087361071397,CAheight_range={0.0,46.531709944288906},height=15.406351237227074,height_95%_HPD={6.2205045239573735,25.645469525953956},height_median=14.776682911319256,height_range={3.0401950212148847,46.531709944288906},length=22.681595890411685,length_95%_HPD={10.668607250190888,35.42836969047809},length_median=22.27474407970206,length_range={3.1023202954309568,52.98062778151868},posterior=1.0,rate=0.00664170100415495,rate_95%_HPD={0.0034206266609861508,0.010154292532869093},rate_median=0.006488314438748009,rate_range={0.001966565635917208,0.014417586940029948}]:22.76949689826841,360[&height=5.890970587284028E-14,height_95%_HPD={0.0,8.526512829121202E-14},height_median=5.6843418860808015E-14,height_range={0.0,1.7053025658242404E-13},length=37.44195437577247,length_95%_HPD={25.820981132305263,49.721878750771424},length_median=36.912365398959395,length_range={20.362235466591045,69.38347079714444},rate=0.004540583985195621,rate_95%_HPD={0.0030511740586092045,0.006127266098113405},rate_median=0.004475409755896897,rate_range={0.0022044676745975812,0.00854049099996799}]:38.17584813549543)[&CAheight_95%_HPD={0.0,49.33381887058303},CAheight_mean=34.358390570531434,CAheight_median=36.68085894894995,CAheight_range={0.0,72.81850805122909},height=37.449270723604016,height_95%_HPD={25.990853830306094,49.31165833207018},height_median=36.928859573311385,height_range={20.585942952576175,68.10417676581432},length=7.420671513033265,length_95%_HPD={1.4211747075827361,14.11730026615146},length_median=6.898842962919005,length_range={0.010156475257758757,31.119808528757844},posterior=0.8940409614458724,rate=0.003339392243355626,rate_95%_HPD={0.0012361381343329997,0.006008508669777888},rate_median=0.003084948615570186,rate_range={7.09048946841327E-4,0.012139100184989097}]:6.6357058612509405)[&CAheight_95%_HPD={0.0,56.00063625916974},CAheight_mean=40.330547963939544,CAheight_median=43.37152354074888,CAheight_range={0.0,74.93063860127046},height=44.76374317796994,height_95%_HPD={32.88673974489939,58.00510690862657},height_median=44.176924081136434,height_range={25.923169764163447,74.93063860127046},length=8.456624553439736,length_95%_HPD={1.7318316195419357,16.95797126026781},length_median=7.741463044758298,length_range={0.29136936189436824,31.378066795524248},posterior=0.9864819821488093,rate=0.003266532030366224,rate_95%_HPD={0.0011028834397714398,0.005747640607675522},rate_median=0.003030760307574789,rate_range={6.917173629678884E-4,0.013522285955070924}]:8.508362441742037,247[&height=5.895181054960099E-14,height_95%_HPD={2.8421709430404007E-14,8.526512829121202E-14},height_median=5.6843418860808015E-14,height_range={0.0,1.7053025658242404E-13},length=53.23840109789543,length_95%_HPD={40.00047959536454,68.54431501406202},length_median=52.58822150764621,length_range={25.541743082344055,90.95726825467833},rate=0.008533641504626538,rate_95%_HPD={0.006032858035989485,0.011083973854767344},rate_median=0.008455788929730541,rate_range={0.004895244510891712,0.01516811353020902}]:53.319916438488406)[&CAheight_95%_HPD={0.0,66.088818259712},CAheight_mean=47.98810252177017,CAheight_median=51.637548328737836,CAheight_range={0.0,90.95726825467838},height=52.83924709121666,height_95%_HPD={40.00047959536465,66.82944235158483},height_median=52.27458602885146,height_range={30.797174090308545,84.59776996633855},length=7.560184476573975,length_95%_HPD={1.8047497997000619,13.990540389996738},length_median=7.100961819723757,length_range={0.018210833176539154,24.066818167339022},posterior=0.9530017406762713,rate=0.0035896421329802124,rate_95%_HPD={0.0014268015304974705,0.0063906696671377095},rate_median=0.0033215505828693218,rate_range={9.060204849371837E-4,0.014338440733595479}]:7.204868966008618,(((((12[&height=5.91570708488095E-14,height_95%_HPD={2.8421709430404007E-14,1.1368683772161603E-13},height_median=5.6843418860808015E-14,height_range={0.0,1.7053025658242404E-13},length=11.115017149612926,length_95%_HPD={1.7004890946269597,22.92089240717175},length_median=9.910029773972212,length_range={0.8395748448307074,47.37516153661733},rate=0.0035624977299768177,rate_95%_HPD={0.0012802276871552453,0.006136374685004722},rate_median=0.003368470294668513,rate_range={7.160750625761143E-4,0.013373258918889937}]:11.59115361279456,58[&height=5.919707029173217E-14,height_95%_HPD={2.8421709430404007E-14,1.1368683772161603E-13},height_median=5.6843418860808015E-14,height_range={0.0,1.7053025658242404E-13},length=11.528590729550507,length_95%_HPD={1.399401445378686,24.836070595310332},length_median=9.910733879701581,length_range={0.8395748448307074,63.355582823771186},rate=0.0031138649744320997,rate_95%_HPD={0.0012369908833967666,0.0054277339218253865},rate_median=0.0029078692892099346,rate_range={7.154161746318303E-4,0.012576898030087508}]:11.59115361279456)[&CAheight_95%_HPD={0.0,23.620876316989694},CAheight_mean=10.432076887406003,CAheight_median=9.195549147202485,CAheight_range={0.0,63.35558282377124},height=10.630365511964358,height_95%_HPD={2.1655081159705105,21.39715004217564},height_median=9.673164355126744,height_range={0.8395748448307927,47.15193447096206},length=22.322198864868177,length_95%_HPD={8.671550627185553,35.77383292099219},length_median=22.209140949482588,length_range={0.12776790064464194,57.80373034814288},posterior=0.9660012592126218,rate=0.003933340938414524,rate_95%_HPD={0.0020435294403226057,0.006009426595793388},rate_median=0.0037880298774232535,rate_range={8.251487722856127E-4,0.010227214979864377}]:23.321089404354744,43[&height=5.905496700766476E-14,height_95%_HPD={0.0,8.526512829121202E-14},height_median=5.6843418860808015E-14,height_range={0.0,1.7053025658242404E-13},length=34.01136456135189,length_95%_HPD={21.996173272735547,49.854302957410994},length_median=33.27474325004303,length_range={7.071183740247221,69.36750167973562},rate=0.006919280779679153,rate_95%_HPD={0.004249777129753945,0.009869892532592642},rate_median=0.0067685659246280346,rate_range={0.003217799036695683,0.01644163792675002}]:34.91224301714931)[&CAheight_95%_HPD={0.0,47.41738843217618},CAheight_mean=31.42113508569881,CAheight_median=33.34887139668069,CAheight_range={0.0,69.85495001621712},height=31.451169892322056,height_95%_HPD={20.814848623625096,42.7850449735453},height_median=31.088035725692464,height_range={13.667245123583655,60.03408751817358},length=4.811466300614111,length_95%_HPD={4.3960385923469403E-4,11.11511806929991},length_median=4.1785692243729216,length_range={4.3960385923469403E-4,22.12102524326602},posterior=0.47387133809858895,rate=0.003352563583238893,rate_95%_HPD={0.0011109686089189965,0.006145824376250427},rate_median=0.0030840059286191325,rate_range={6.095352140069153E-4,0.013372629707738344}]:2.2800159740882933,134[&height=5.908865074907333E-14,height_95%_HPD={0.0,8.526512829121202E-14},height_median=5.6843418860808015E-14,height_range={0.0,1.7053025658242404E-13},length=34.33137512762805,length_95%_HPD={22.91986403133447,47.29767112603173},length_median=34.14188016616666,length_range={10.972198037474897,64.85782614716133},rate=0.0044145945950796565,rate_95%_HPD={0.002864984109585073,0.006072596962339165},rate_median=0.004332050741996658,rate_range={0.0021373976683164023,0.009848269816193021}]:37.1922589912376)[&CAheight_95%_HPD={0.0,48.28309913470633},CAheight_mean=33.47315706217819,CAheight_median=35.69024249786608,CAheight_range={0.0,69.85495001621712},height=36.5204584412408,height_95%_HPD={26.029248962051867,48.3003126712708},height_median=36.09082086745269,height_range={17.651108618848838,63.35558282377124},length=9.469035943190912,length_95%_HPD={2.8689038806810743,16.91737649162465},length_median=8.960117737422962,length_range={0.018319101923509606,28.831334262640155},posterior=0.9444465019814081,rate=0.003927687541822314,rate_95%_HPD={0.00165810344044038,0.0069739951287557615},rate_median=0.0036528334642067922,rate_range={7.860412291590763E-4,0.01436361445624418}]:8.953664198295535,((((((18[&height=5.920970169476039E-14,height_95%_HPD={0.0,1.1368683772161603E-13},height_median=5.6843418860808015E-14,height_range={0.0,1.9895196601282805E-13},length=13.046119146771655,length_95%_HPD={7.241211960130329,19.199068395612585},length_median=12.824367634573548,length_range={4.200759786695073,29.59722592171073},rate=0.0024698464212301336,rate_95%_HPD={0.0013097339685863244,0.0037835598220202086},rate_median=0.0023806450080696316,rate_range={8.402552525317509E-4,0.007755226798485567}]:13.04611914677166,55[&height=5.920970169476039E-14,height_95%_HPD={0.0,1.1368683772161603E-13},height_median=5.6843418860808015E-14,height_range={0.0,1.9895196601282805E-13},length=13.046077662172868,length_95%_HPD={7.241211960130329,19.199068395612585},length_median=12.824367634573548,length_range={4.200759786695073,29.59722592171073},rate=0.004505984002777848,rate_95%_HPD={0.002492726429311532,0.006834297438247392},rate_median=0.004334457087632944,rate_range={0.0017634532024805977,0.013209097295789136}]:13.04611914677166)[&CAheight_95%_HPD={0.0,18.215720155237705},CAheight_mean=11.741550717708849,CAheight_median=12.443120405146004,CAheight_range={0.0,29.597225921710816},height=13.045908555903344,height_95%_HPD={7.241211960130357,19.199068395612642},height_median=12.8243106812223,height_range={4.20075978669513,29.597225921710816},length=5.161227751203429,length_95%_HPD={1.1842439077152278,9.842436024728443},length_median=4.797502874581141,length_range={0.033560494274610164,18.830453932148828},posterior=0.9999259286693085,rate=0.0030062272651264843,rate_95%_HPD={0.001118629678457598,0.005299924057051968},rate_median=0.002802096486955582,rate_range={7.12259556233464E-4,0.010546215442819215}]:5.429276200156831,(22[&height=5.924338543616897E-14,height_95%_HPD={0.0,1.1368683772161603E-13},height_median=5.6843418860808015E-14,height_range={0.0,1.7053025658242404E-13},length=15.225608898191524,length_95%_HPD={9.87338167538573,21.18965260860645},length_median=15.01457261332584,length_range={6.8261455769482495,32.576253872453776},rate=0.004841144503739495,rate_95%_HPD={0.0029973561048819795,0.006841218820667858},rate_median=0.004718044063069967,rate_range={0.0020439115526816386,0.010190919192004674}]:15.23678763089701,312[&height=5.924654328692603E-14,height_95%_HPD={0.0,1.1368683772161603E-13},height_median=5.6843418860808015E-14,height_range={0.0,1.7053025658242404E-13},length=15.220511182565659,length_95%_HPD={9.859346496329948,21.1636972343276},length_median=15.009529295993076,length_range={6.8261455769482495,32.576253872453776},rate=0.003104097727086486,rate_95%_HPD={0.0019639854769862583,0.004445568429092607},rate_median=0.0030408317958532387,rate_range={0.001382674661768197,0.0074745111099155884}]:15.23678763089701)[&CAheight_95%_HPD={0.0,20.20374933492235},CAheight_mean=13.713159655406544,CAheight_median=14.63571617670135,CAheight_range={0.0,32.57625387245383},height=15.207835741256059,height_95%_HPD={9.859346496330033,21.165688846515906},height_median=14.999313871905173,height_range={6.826145576948335,32.57625387245383},length=3.041465712455881,length_95%_HPD={0.539687057339961,6.147941965530492},length_median=2.7562638178564214,length_range={0.03206740991581114,14.995240429768728},posterior=0.9898522276952706,rate=0.003013298781324276,rate_95%_HPD={0.0010805353013415718,0.00548609156011662},rate_median=0.002786772834373047,rate_range={7.369933884789154E-4,0.011201858547810736}]:3.2386077160314812)[&CAheight_95%_HPD={0.0,23.665222435348},CAheight_mean=16.6279173948341,CAheight_median=17.775892148215974,CAheight_range={0.0,34.10019539726457},height=17.955937411529934,height_95%_HPD={12.632557649276379,23.956935431984846},height_median=17.648863187082526,height_range={9.822428666607266,33.19798708856328},length=1.4088124508001725,length_95%_HPD={7.284660881623495E-6,3.4686174937162093},length_median=1.1633270108571594,length_range={7.284660881623495E-6,11.618464053593044},posterior=0.5363134698714862,rate=0.0029641494514027816,rate_95%_HPD={9.265220066778523E-4,0.005495998817058806},rate_median=0.0027264186195762726,rate_range={5.875067708673655E-4,0.012522196153422127}]:1.1856193686568304,((65[&height=5.928970058060576E-14,height_95%_HPD={0.0,1.1368683772161603E-13},height_median=5.6843418860808015E-14,height_range={0.0,1.9895196601282805E-13},length=8.593069221162192,length_95%_HPD={4.50050946286251,13.056133420618693},length_median=8.358629246756692,length_range={2.2622872100024267,20.984744809950172},rate=0.004500369641201108,rate_95%_HPD={0.002256419847908916,0.00707618273007311},rate_median=0.004334559225818776,rate_range={0.0014925755259753985,0.01321003758461774}]:8.5930692211622,491[&height=5.928970058060576E-14,height_95%_HPD={0.0,1.1368683772161603E-13},height_median=5.6843418860808015E-14,height_range={0.0,1.9895196601282805E-13},length=8.593069221162192,length_95%_HPD={4.50050946286251,13.056133420618693},length_median=8.358629246756692,length_range={2.2622872100024267,20.984744809950172},rate=0.0034120616665269626,rate_95%_HPD={0.0016571175352424817,0.0055386262356994734},rate_median=0.003233157475514535,rate_range={0.001049651625356599,0.010421344327924522}]:8.5930692211622)[&CAheight_95%_HPD={0.0,12.530135335061459},CAheight_mean=7.733790941655349,CAheight_median=8.05391706234866,CAheight_range={0.0,20.9847448099502},height=8.593069221162258,height_95%_HPD={4.5005094628625955,13.05613342061875},height_median=8.358629246756749,height_range={2.262287210002455,20.9847448099502},length=8.691061462398002,length_95%_HPD={4.150357003025135,13.618195660390313},length_median=8.468086320296209,length_range={1.9249846394789643,21.194791805094496},posterior=1.0,rate=0.0046402005690853575,rate_95%_HPD={0.002311812905173389,0.0074046875224269846},rate_median=0.004434097232086612,rate_range={0.0014127716468602897,0.015152647923325012}]:9.064714831158325,354[&height=5.927180609298245E-14,height_95%_HPD={0.0,1.1368683772161603E-13},height_median=5.6843418860808015E-14,height_range={0.0,1.9895196601282805E-13},length=17.372871869852094,length_95%_HPD={11.883310956676638,23.759187729903545},length_median=17.082985981906234,length_range={7.704502538775671,32.41688247073296},rate=0.0026473807720141275,rate_95%_HPD={0.0016632997580475662,0.003715031652032233},rate_median=0.0026034181242847094,rate_range={0.0011055788418515447,0.005677887783749749}]:17.657784052320523)[&CAheight_95%_HPD={0.0,23.192589539782176},CAheight_mean=15.892064504406788,CAheight_median=16.939658337708067,CAheight_range={0.0,32.416882470733015},height=16.820480044614786,height_95%_HPD={11.718421775360838,22.888322148463516},height_median=16.523743174819373,height_range={7.704502538775756,31.199719840163596},length=2.4247131981852434,length_95%_HPD={0.2880237715099838,5.023653614818585},length_median=2.178325150781589,length_range={0.0027882166367021455,10.09250346538613},posterior=0.7178252657308989,rate=0.0031382550475521228,rate_95%_HPD={0.001089138948220304,0.005743429758275105},rate_median=0.002903712511556374,rate_range={7.287885071176415E-4,0.01183005391285185}]:2.003230663264798)[&CAheight_95%_HPD={0.0,24.860583707124505},CAheight_mean=17.694978778558077,CAheight_median=18.91418162142665,CAheight_range={0.0,34.10019539726457},height=19.660700761222454,height_95%_HPD={14.388656276612409,25.78789597611791},height_median=19.327444281331296,height_range={11.624515250326255,34.10019539726457},length=3.8859384515079705,length_95%_HPD={1.121671760544217,7.14245009291318},length_median=3.6364267266263823,length_range={0.43469073099424804,12.467396663005417},posterior=0.9998148216732714,rate=0.003680674989331758,rate_95%_HPD={0.0013354259586173443,0.0065110668962585425},rate_median=0.003415307401524057,rate_range={6.899661798354331E-4,0.014766543951033231}]:3.8852188599277255,(52[&height=5.914022897810521E-14,height_95%_HPD={2.8421709430404007E-14,1.1368683772161603E-13},height_median=5.6843418860808015E-14,height_range={0.0,1.9895196601282805E-13},length=8.708266775954502,length_95%_HPD={4.141541388870962,13.816413260512064},length_median=8.394443589159351,length_range={2.8843293927670004,23.929229631107404},rate=0.002275489462133761,rate_95%_HPD={0.001050856600658575,0.003790718624698285},rate_median=0.002160552266592638,rate_range={7.185004294170607E-4,0.007161998133416285}]:8.708266775954499,54[&height=5.914022897810521E-14,height_95%_HPD={2.8421709430404007E-14,1.1368683772161603E-13},height_median=5.6843418860808015E-14,height_range={0.0,1.9895196601282805E-13},length=8.708266775954502,length_95%_HPD={4.141541388870962,13.816413260512064},length_median=8.394443589159351,length_range={2.8843293927670004,23.929229631107404},rate=0.0047638037498032556,rate_95%_HPD={0.0022725430274271553,0.007976689499871577},rate_median=0.004501730434606794,rate_range={0.0013123798936739953,0.013101972633114552}]:8.708266775954499)[&CAheight_95%_HPD={0.0,13.272405247116637},CAheight_mean=7.837469124947469,CAheight_median=8.038338052295558,CAheight_range={0.0,23.92922963110749},height=8.708266775954558,height_95%_HPD={4.141541388870991,13.816413260512121},height_median=8.394443589159437,height_range={2.884329392767029,23.92922963110749},length=14.837852780474815,length_95%_HPD={8.62825699742092,21.61048181934703},length_median=14.605862158300283,length_range={5.022462619014476,33.36203966400643},posterior=1.0,rate=0.003480592978202369,rate_95%_HPD={0.0019578217187892666,0.005237014082799496},rate_median=0.0033665734578129623,rate_range={0.0013834310335104016,0.009530867631760682}]:14.837966799558549)[&CAheight_95%_HPD={0.0,29.595869088568463},CAheight_mean=21.191688702790884,CAheight_median=22.700456224088043,CAheight_range={0.0,40.32235257759302},height=23.546233575513106,height_95%_HPD={17.368908350476886,30.484050292571652},height_median=23.196036704078466,height_range={14.038606245154597,40.32235257759302},length=8.690490199926284,length_95%_HPD={4.15219863475636,14.145111999357738},length_median=8.351708015246686,length_range={2.5757611183999245,22.27115985024429},posterior=1.0,rate=0.005225672476844837,rate_95%_HPD={0.002492989311564755,0.008494391033166236},rate_median=0.004983456071224914,rate_range={0.0016570905374195118,0.013473365303234138}]:8.690490199926174,441[&height=5.920338599324629E-14,height_95%_HPD={0.0,8.526512829121202E-14},height_median=5.6843418860808015E-14,height_range={0.0,1.7053025658242404E-13},length=32.23672377543922,length_95%_HPD={24.161768788774765,41.057890016577716},length_median=31.753315308713212,length_range={19.118988955908975,52.917070914919634},rate=0.003253664919527733,rate_95%_HPD={0.0022606310424154066,0.004253050967386688},rate_median=0.0032202331434703596,rate_range={0.0018408392956668297,0.005551691190508497}]:32.23672377543922)[&CAheight_95%_HPD={0.0,39.92740436958175},CAheight_mean=29.013158850059533,CAheight_median=31.16955546047535,CAheight_range={0.0,52.91707091491969},height=32.23672377543928,height_95%_HPD={24.161768788774793,41.05789001657777},height_median=31.75331530871324,height_range={19.118988955909032,52.91707091491969},length=4.998563027678775,length_95%_HPD={1.6828350741129157,8.986785668899415},length_median=4.723581138885947,length_range={0.5401390743210186,16.0952767766816},posterior=1.0,rate=0.0039505118452315925,rate_95%_HPD={0.001480782558798336,0.006917442362542372},rate_median=0.003669245230575464,rate_range={9.231504945732759E-4,0.01401976077135005}]:5.143854613642802,(56[&height=5.912549234123896E-14,height_95%_HPD={0.0,8.526512829121202E-14},height_median=5.6843418860808015E-14,height_range={0.0,1.7053025658242404E-13},length=26.937362222791027,length_95%_HPD={15.986934706111754,38.658325433272466},length_median=26.641709015120654,length_range={9.470438162887461,53.093900972784496},rate=0.0033311744786754132,rate_95%_HPD={0.0019441879753053543,0.0048870022118993285},rate_median=0.0032231823145357687,rate_range={0.001478057285362572,0.008579243079394942}]:27.082416991353433,57[&height=5.911496617204877E-14,height_95%_HPD={0.0,8.526512829121202E-14},height_median=5.6843418860808015E-14,height_range={0.0,1.7053025658242404E-13},length=27.071885636942557,length_95%_HPD={15.57427547192384,39.013555891770324},length_median=26.641944059922537,length_range={9.470438162887461,62.38806854978354},rate=0.0027944676726731313,rate_95%_HPD={0.0016013115160423265,0.004142334295852599},rate_median=0.0027077813587287457,rate_range={0.0011949424448486888,0.007446524408235428}]:27.082416991353433)[&CAheight_95%_HPD={0.0,36.978601512528684},CAheight_mean=24.37426556393239,CAheight_median=25.897783246457834,CAheight_range={0.0,63.400142809141045},height=26.761440166792458,height_95%_HPD={15.693806438201818,37.68089386686148},height_median=26.53629152009981,height_range={9.470438162887547,49.82218379918322},length=10.473647999062443,length_95%_HPD={2.5091322013568345,19.623613370764843},length_median=9.795242815442606,length_range={0.622508140923486,32.921999545537346},posterior=0.9832228435983853,rate=0.002732772185720928,rate_95%_HPD={0.0010361486610072266,0.004939210802175338},rate_median=0.0025161809575268376,rate_range={5.806283809715982E-4,0.008970569995456026}]:10.298161397728588)[&CAheight_95%_HPD={0.0,46.23218669595178},CAheight_mean=33.64264514794858,CAheight_median=36.10991883346961,CAheight_range={0.0,63.400142809141045},height=37.32885075477297,height_95%_HPD={28.48126058888363,47.41553832159104},height_median=36.737438150714524,height_range={23.53485645828576,62.3880685497836},length=8.543180788380717,length_95%_HPD={3.1857613526675834,14.317316949388129},length_median=8.271733729857573,length_range={0.10470715827864296,23.56381128580776},posterior=0.9957038628198955,rate=0.004760580871765647,rate_95%_HPD={0.002110422414626634,0.008526747611291763},rate_median=0.004441260951009879,rate_range={9.768214717134494E-4,0.015974328614712627}]:8.76534480045111)[&CAheight_95%_HPD={0.0,56.373469147685455},CAheight_mean=41.53148468519669,CAheight_median=44.79560561862564,CAheight_range={0.0,70.09595530334455},height=46.086656441841505,height_95%_HPD={35.74259681001075,58.22307813161707},height_median=45.465657782585126,height_range={30.073215214744977,70.09595530334455},length=5.154233537339314,length_95%_HPD={1.5280072447179975,9.313806796311354},length_median=4.885228251104969,length_range={0.006525190314192741,17.21337154650331},posterior=0.9867041961408837,rate=0.004293262062417172,rate_95%_HPD={0.0017416968783203377,0.007279855162684257},rate_median=0.004033840276425263,rate_range={8.189469870480943E-4,0.013668680656731642}]:5.085703859182566,158[&height=5.912759757507699E-14,height_95%_HPD={2.8421709430404007E-14,8.526512829121202E-14},height_median=5.6843418860808015E-14,height_range={0.0,1.7053025658242404E-13},length=51.200674914408154,length_95%_HPD={39.84204668242921,64.4109695328648},length_median=50.53027788139693,length_range={34.40803282583843,78.21647242524799},rate=0.005031363789073547,rate_95%_HPD={0.0036127005039803743,0.006433557461487308},rate_median=0.005000978958258705,rate_range={0.002849337098706271,0.008406000333605293}]:51.2316270487157)[&CAheight_95%_HPD={0.0,62.46158722431426},CAheight_mean=46.10863511024213,CAheight_median=49.748192281471844,CAheight_range={0.0,78.21647242524804},height=51.23162704871576,height_95%_HPD={39.874317083764964,64.4277234182193},height_median=50.56527796477383,height_range={35.03840210682114,78.21647242524804},length=9.12562910380511,length_95%_HPD={4.368625622352738,14.202663186271636},length_median=8.810795325474473,length_range={2.666725660218418,22.123405264565847},posterior=1.0,rate=0.006770728700102894,rate_95%_HPD={0.0033752812668034417,0.010848950910844925},rate_median=0.006487583530198418,rate_range={0.002216722833203876,0.01593499113908512}]:9.293158355781323)[&CAheight_95%_HPD={0.0,72.9763906789266},CAheight_mean=54.4725086066073,CAheight_median=58.88051069461643,CAheight_range={0.0,90.95726825467838},height=60.51199255635366,height_95%_HPD={47.75043839667404,74.81711483325316},height_median=59.764717910614195,height_range={42.022764774235924,90.95726825467838},length=4.5887520206262025,length_95%_HPD={1.7200790292198747,8.072480182821948},length_median=4.363405476035325,length_range={0.0018434612571383013,16.65559278872003},posterior=0.9980000740713307,rate=0.004672630761649607,rate_95%_HPD={0.0019529074961705845,0.00784391900748212},rate_median=0.00443314777912457,rate_range={0.0011186853097677292,0.013540068336816072}]:4.579574856479823,(((51[&height=5.9010757097066E-14,height_95%_HPD={0.0,8.526512829121202E-14},height_median=5.6843418860808015E-14,height_range={0.0,1.7053025658242404E-13},length=33.588465638058345,length_95%_HPD={0.8918740214337504,48.68867849261322},length_median=35.980408438733065,length_range={0.005197447091063623,65.87622064561748},rate=0.0048590688187467555,rate_95%_HPD={0.0022663430557216683,0.007206251593279042},rate_median=0.004854435845001758,rate_range={7.942305611224965E-4,0.012301458114521442}]:37.77368943710143,468[&height=5.894760008192493E-14,height_95%_HPD={0.0,8.526512829121202E-14},height_median=5.6843418860808015E-14,height_range={0.0,1.7053025658242404E-13},length=37.656053046100425,length_95%_HPD={25.076884619759824,51.013219995397435},length_median=37.301357074642056,length_range={15.939686241217913,69.73988224775809},rate=0.0027245478744123996,rate_95%_HPD={0.0017609042019720441,0.0038370348781739103},rate_median=0.002664542824178646,rate_range={0.0012221058020971346,0.006090513830700514}]:37.77368943710143)[&CAheight_95%_HPD={0.0,48.73158444559559},CAheight_mean=33.99644640149253,CAheight_median=36.51170284480517,CAheight_range={0.0,69.73988224775815},height=37.292142836748106,height_95%_HPD={25.197010390448668,50.390454849307986},height_median=37.00139057043995,height_range={15.93968624121797,65.87622064561754},length=8.51944010897005,length_95%_HPD={0.32285957095555773,18.080358503566927},length_median=7.75597786183377,length_range={0.005919799605891285,34.424558485418174},posterior=0.7950446279767416,rate=0.0029910330782360038,rate_95%_HPD={0.001131145323236624,0.005319365174101859},rate_median=0.0027992168981297765,rate_range={6.82505752730311E-4,0.010617764723090468}]:11.231573679880135,((107[&height=5.909075598291136E-14,height_95%_HPD={0.0,8.526512829121202E-14},height_median=5.6843418860808015E-14,height_range={0.0,1.7053025658242404E-13},length=31.24554430950656,length_95%_HPD={0.8995566038032621,47.959646659315155},length_median=33.03621889621107,length_range={0.005197447091063623,68.54273618365414},rate=0.004418026192811829,rate_95%_HPD={0.001806454247993749,0.007342257266722808},rate_median=0.004256856331993281,rate_range={8.025552483683986E-4,0.013340595302424343}]:39.86637910018456,(286[&height=5.899075737560465E-14,height_95%_HPD={0.0,8.526512829121202E-14},height_median=5.6843418860808015E-14,height_range={0.0,1.7053025658242404E-13},length=33.954795564408094,length_95%_HPD={22.567199133735386,45.98305744067687},length_median=33.65005888831496,length_range={13.991459249189177,64.67139892997223},rate=0.0047825180710128114,rate_95%_HPD={0.003170787353819796,0.00659905500835938},rate_median=0.00468950524359175,rate_range={0.0022236323693066353,0.00928898287148791}]:34.43273858557592,373[&height=5.898338905717153E-14,height_95%_HPD={0.0,8.526512829121202E-14},height_median=5.6843418860808015E-14,height_range={0.0,1.7053025658242404E-13},length=32.5355418070168,length_95%_HPD={20.6617892297148,45.03358032865148},length_median=32.325112648484236,length_range={8.304140982261401,64.67139892997223},rate=0.004239515042635638,rate_95%_HPD={0.002724766175807418,0.005923258866162404},rate_median=0.0041567971440738035,rate_range={0.0013289905179390265,0.009164957541777673}]:34.43273858557592)[&CAheight_95%_HPD={0.0,44.24954388011179},CAheight_mean=30.989579498987933,CAheight_median=33.26095532109696,CAheight_range={0.0,64.67139892997228},height=33.3127040729815,height_95%_HPD={22.580331162401848,44.96427124269127},height_median=32.97454031349292,height_range={15.636427119685834,64.67139892997228},length=8.32964362517711,length_95%_HPD={7.331388431452979E-5,19.10416369150576},length_median=7.292747129847982,length_range={7.331388431452979E-5,34.72787200434158},posterior=0.608088589311507,rate=0.00334843480858922,rate_95%_HPD={0.0011296567922761524,0.006119545167953261},rate_median=0.003066835770131219,rate_range={7.185004180179355E-4,0.012331509614251852}]:5.433640514608641)[&CAheight_95%_HPD={0.0,53.974100523914274},CAheight_mean=35.87987407366704,CAheight_median=37.91017604938307,CAheight_range={0.0,79.11947609302794},height=37.52190211376253,height_95%_HPD={26.08621938308346,49.59257691834536},height_median=37.190935123889375,height_range={17.002858499351476,63.8443944005776},length=9.883574016245735,length_95%_HPD={2.282296531087269,18.67731478366457},length_median=9.442008370780968,length_range={0.007548016368787103,37.84851078402039},posterior=0.8048220436280138,rate=0.0036362120550027877,rate_95%_HPD={0.0014675748630867864,0.006403985253678995},rate_median=0.003393979380610448,rate_range={8.147305809165394E-4,0.010848787124180111}]:7.955389119280355,(467[&height=5.918128103794691E-14,height_95%_HPD={0.0,8.526512829121202E-14},height_median=5.6843418860808015E-14,height_range={0.0,1.7053025658242404E-13},length=23.886314361893678,length_95%_HPD={13.820902179459551,34.63843342729521},length_median=23.50906059106569,length_range={9.132862649097518,50.689050043679856},rate=0.0027097936179838115,rate_95%_HPD={0.0014178964693980667,0.004126885699114014},rate_median=0.002611470513995948,rate_range={0.001001099847619181,0.00783383145771045}]:23.886314361893678,511[&height=5.918128103794691E-14,height_95%_HPD={0.0,8.526512829121202E-14},height_median=5.6843418860808015E-14,height_range={0.0,1.7053025658242404E-13},length=23.886314361893678,length_95%_HPD={13.820902179459551,34.63843342729521},length_median=23.50906059106569,length_range={9.132862649097518,50.689050043679856},rate=0.006575542920536269,rate_95%_HPD={0.0037902637703947635,0.009987339349859754},rate_median=0.00635711294898006,rate_range={0.0025174275969954652,0.015060318534126616}]:23.886314361893678)[&CAheight_95%_HPD={0.0,33.07247672760431},CAheight_mean=21.49776254409829,CAheight_median=22.77244927627038,CAheight_range={0.0,50.68905004367991},height=23.88631436189374,height_95%_HPD={13.820902179459637,34.63843342729527},height_median=23.509060591065747,height_range={9.132862649097547,50.68905004367991},length=20.268716811841333,length_95%_HPD={10.151693974059299,30.487255273733695},length_median=19.924736715857563,length_range={6.033639874491911,44.128468596994196},posterior=1.0,rate=0.004533386905257507,rate_95%_HPD={0.0024683429086635746,0.007201784452937879},rate_median=0.004301031913978578,rate_range={0.0016668077614323614,0.010913782133266695}]:23.935453857571233)[&CAheight_95%_HPD={0.0,58.63702213454617},CAheight_mean=43.039750798099185,CAheight_median=46.46228568438838,CAheight_range={0.0,79.11947609302794},height=45.23952122389039,height_95%_HPD={34.45286416077283,56.2162923072072},height_median=44.976471360318996,height_range={29.800878841037218,68.05328008245326},length=3.9203269778942067,length_95%_HPD={0.548545960215904,8.136685287763271},length_median=3.5707029649572632,length_range={0.01463810498378848,17.90636344186302},posterior=0.30169252990629974,rate=0.003337876821556749,rate_95%_HPD={0.0012109330645560525,0.005917675036666537},rate_median=0.003110174272956334,rate_range={7.420057303716535E-4,0.012988116457050083}]:1.1834948975166526)[&CAheight_95%_HPD={0.0,59.624643504049374},CAheight_mean=44.10490015071567,CAheight_median=47.66828991647449,CAheight_range={0.0,79.11947609302794},height=48.92709492226914,height_95%_HPD={37.57501609989649,61.27531663701349},height_median=48.4499493220147,height_range={31.365340608644004,75.40519376382545},length=5.650694499444869,length_95%_HPD={1.5227821571501323,10.45382206383799},length_median=5.283586058032995,length_range={0.12060066482777643,19.018622223009473},posterior=0.980519240028147,rate=0.0035492861739755415,rate_95%_HPD={0.0013568821671129507,0.006263234942954559},rate_median=0.0032837906013975797,rate_range={9.489281646431426E-4,0.01461133810385328}]:5.541332654286784,((129[&height=5.889917970365009E-14,height_95%_HPD={0.0,8.526512829121202E-14},height_median=5.6843418860808015E-14,height_range={0.0,1.7053025658242404E-13},length=3.3145015194770058,length_95%_HPD={1.1130938175763845,6.025217812820642},length_median=3.076263652577751,length_range={0.49681014588693984,11.586671176900012},rate=0.0027985262704065313,rate_95%_HPD={9.464045542646944E-4,0.005196245322968775},rate_median=0.0025641725533899736,rate_range={5.508371138202053E-4,0.013505006922569738}]:3.314501519476999,448[&height=5.889917970365009E-14,height_95%_HPD={0.0,8.526512829121202E-14},height_median=5.6843418860808015E-14,height_range={0.0,1.7053025658242404E-13},length=3.3145015194770058,length_95%_HPD={1.1130938175763845,6.025217812820642},length_median=3.076263652577751,length_range={0.49681014588693984,11.586671176900012},rate=0.003404650655840303,rate_95%_HPD={0.0010961943815226117,0.006273449935467671},rate_median=0.003110251032928637,rate_range={7.198559453397137E-4,0.01652105942645573}]:3.314501519476999)[&CAheight_95%_HPD={0.0,5.74410946484943},CAheight_mean=2.983062415499485,CAheight_median=2.9160340280037644,CAheight_range={0.0,11.586671176900069},height=3.314501519477058,height_95%_HPD={1.113093817576413,6.025217812820699},height_median=3.076263652577751,height_range={0.49681014588696826,11.586671176900069},length=42.96900179698167,length_95%_HPD={29.562736586042917,57.37570997211044},length_median=42.724153447603385,length_range={13.916342834392793,72.97428774513725},posterior=1.0,rate=0.004249213012925322,rate_95%_HPD={0.0028838667463313237,0.005780434959383053},rate_median=0.00416588686029806,rate_range={0.0021595334280321305,0.00833975182302616}]:43.13022844916459,(143[&height=5.89170741912734E-14,height_95%_HPD={0.0,8.526512829121202E-14},height_median=5.6843418860808015E-14,height_range={0.0,1.7053025658242404E-13},length=2.999559789059013,length_95%_HPD={0.892110999817902,5.531963843631075},length_median=2.7687980411421336,length_range={0.3724446029774242,11.219574739001445},rate=0.0033120222557781426,rate_95%_HPD={0.001174503333448601,0.00593707945648767},rate_median=0.003078504878694603,rate_range={7.181312621522045E-4,0.011483263481737815}]:2.999559789059018,438[&height=5.89170741912734E-14,height_95%_HPD={0.0,8.526512829121202E-14},height_median=5.6843418860808015E-14,height_range={0.0,1.7053025658242404E-13},length=2.999559789059013,length_95%_HPD={0.892110999817902,5.531963843631075},length_median=2.7687980411421336,length_range={0.3724446029774242,11.219574739001445},rate=0.0027172317507477726,rate_95%_HPD={9.764291946130321E-4,0.0048927636931249885},rate_median=0.002534099605657756,rate_range={7.011814474802803E-4,0.009878986397372301}]:2.999559789059018)[&CAheight_95%_HPD={0.0,5.3284131785117665},CAheight_mean=2.699613808352526,CAheight_median=2.6115922560541094,CAheight_range={0.0,11.219574739001501},height=2.9995597890590773,height_95%_HPD={0.8921109998179588,5.531963843631132},height_median=2.768798041142162,height_range={0.37244460297745263,11.219574739001501},length=43.44225347746957,length_95%_HPD={30.095825649838815,57.473654275479845},length_median=43.17358728826096,length_range={19.725767873930494,73.4023563053214},posterior=1.0,rate=0.0022197413049433487,rate_95%_HPD={0.0014930442771295838,0.003014165703305842},rate_median=0.0021811684456567774,rate_range={0.0011678543538464856,0.00505233257309756}]:43.44517017958257)[&CAheight_95%_HPD={0.0,58.39906227502442},CAheight_mean=41.80041178238369,CAheight_median=45.137616948846926,CAheight_range={0.0,76.64439576929476},height=46.46012188181741,height_95%_HPD={33.09424306611163,61.03249065962471},height_median=46.13103774663037,height_range={23.557917195032047,76.64439576929476},length=8.10380106505251,length_95%_HPD={1.5042133888173623,16.581339461359704},length_median=7.3073019379930315,length_range={0.10732096687047488,30.74967920705717},posterior=0.9838524499092626,rate=0.002729797914829997,rate_95%_HPD={9.792924150656232E-4,0.005066857559732595},rate_median=0.0024941620833168585,rate_range={6.767875325440603E-4,0.011498679521961526}]:8.101865802626762)[&CAheight_95%_HPD={0.0,65.97524989693798},CAheight_mean=49.09211801006694,CAheight_median=53.22890346204497,CAheight_range={0.0,85.4679401610913},height=54.54659577126841,height_95%_HPD={42.2536684036109,67.63570296995988},height_median=54.07858808344088,height_range={37.949778424002375,85.4679401610913},length=10.55380168734917,length_95%_HPD={4.336400930414413,17.573639349483585},length_median=10.184713015463302,length_range={1.9450542266760635,28.864596817088895},posterior=1.0,rate=0.003820191508283135,rate_95%_HPD={0.001707000464538305,0.006555194065202481},rate_median=0.0035769421343276333,rate_range={9.21083740739562E-4,0.013534318194723846}]:10.557764489708497)[&CAheight_95%_HPD={0.0,78.23668353808513},CAheight_mean=58.59414124217984,CAheight_median=63.46603901914912,CAheight_range={0.0,99.18047136367919},height=65.1043602609769,height_95%_HPD={51.597262271839185,79.95642340575942},height_median=64.44130397539138,height_range={44.880452439780186,99.18047136367919},length=5.878271895484164,length_95%_HPD={2.57989920333452,9.641867196273424},length_median=5.611105532494662,length_range={1.642869880778619,17.42415798413603},posterior=1.0,rate=0.0066115828762632126,rate_95%_HPD={0.0030299081668765907,0.01112703262495493},rate_median=0.006262378494484234,rate_range={0.0020322823051930764,0.015484284493868228}]:5.878271895484005,(((((38[&height=5.92212804808696E-14,height_95%_HPD={0.0,8.526512829121202E-14},height_median=5.6843418860808015E-14,height_range={0.0,1.7053025658242404E-13},length=8.398109603674405,length_95%_HPD={4.174263440156523,13.362335018962625},length_median=8.1232650044536,length_range={2.3169621963785403,24.158549508427313},rate=0.004776821065131024,rate_95%_HPD={0.002154475519128455,0.0077352347401237},rate_median=0.004528013585162086,rate_range={0.0014539280180750082,0.013724194447912228}]:8.398166733179876,380[&height=5.921391216243647E-14,height_95%_HPD={0.0,8.526512829121202E-14},height_median=5.6843418860808015E-14,height_range={0.0,1.7053025658242404E-13},length=8.38593128850036,length_95%_HPD={4.105086624446415,13.212334874235864},length_median=8.119429109474709,length_range={2.3169621963785403,24.158549508427313},rate=0.002755448289299295,rate_95%_HPD={0.0012199357430710978,0.004451459954485399},rate_median=0.0026123109141107585,rate_range={7.670147147101392E-4,0.009679474348341878}]:8.398166733179876)[&CAheight_95%_HPD={0.0,12.60999414312218},CAheight_mean=7.558378052817952,CAheight_median=7.80162874518814,CAheight_range={0.0,24.1585495084274},height=8.375169415362597,height_95%_HPD={4.1108802315155515,13.21320051017645},height_median=8.104857368328766,height_range={2.316962196378597,24.1585495084274},length=5.383742551135167,length_95%_HPD={1.3448028130102898,10.161490067963655},length_median=5.0364297154848146,length_range={0.07858593870045638,23.183212157261096},posterior=0.9951853635050554,rate=0.003445578642591157,rate_95%_HPD={0.0012558551870678,0.00614821010749384},rate_median=0.0032121562682824,rate_range={7.609818053439837E-4,0.01238381935221069}]:5.357821787769021,313[&height=5.909180859983039E-14,height_95%_HPD={0.0,8.526512829121202E-14},height_median=5.6843418860808015E-14,height_range={0.0,1.7053025658242404E-13},length=13.743695946763907,length_95%_HPD={8.21348210180551,20.11507940336702},length_median=13.435291271052307,length_range={5.554473850430469,33.09027443227501},rate=0.0029035962649563707,rate_95%_HPD={0.0014662890179276348,0.004593456400161219},rate_median=0.002795900460000344,rate_range={0.0010350098125090708,0.007865460206275933}]:13.755988520948897)[&CAheight_95%_HPD={0.0,19.01352805018064},CAheight_mean=12.380435520620736,CAheight_median=13.041089997236895,CAheight_range={0.0,33.090274432275066},height=13.755988520948955,height_95%_HPD={8.08018805612457,19.959790258074833},height_median=13.449799212785393,height_range={5.554473850430583,33.090274432275066},length=28.300003707626452,length_95%_HPD={16.444898891595187,40.30760882164216},length_median=28.003328969855716,length_range={10.458995727169395,59.22208397152649},posterior=1.0,rate=0.0055656048554095635,rate_95%_HPD={0.0033891186433590986,0.008318082212473848},rate_median=0.0053780129536108185,rate_range={0.002395134900874457,0.014373424607783623}]:30.68388609026843,434[&height=5.902970420160833E-14,height_95%_HPD={2.8421709430404007E-14,8.526512829121202E-14},height_median=5.6843418860808015E-14,height_range={0.0,1.7053025658242404E-13},length=43.62690284860717,length_95%_HPD={30.29076381826846,57.8627869527802},length_median=43.29276308315001,length_range={23.857771837899605,76.6080783027398},rate=0.003987183925897593,rate_95%_HPD={0.0027233557850358933,0.005407169188246601},rate_median=0.0039210202922995135,rate_range={0.002058102115330344,0.007065456333403058}]:44.43987461121733)[&CAheight_95%_HPD={0.0,57.65725879187454},CAheight_mean=39.99603527807342,CAheight_median=42.807101554411375,CAheight_range={0.0,79.27938586776222},height=41.39412094745435,height_95%_HPD={29.270824257072718,53.8728457059039},height_median=40.97322593714915,height_range={23.857771837899634,71.36775397782758},length=7.2880068151668,length_95%_HPD={1.9112820691795775,13.953748288841254},length_median=6.719808266882836,length_range={0.055295663365313885,28.50807096150922},posterior=0.6720862190289248,rate=0.00342234392674048,rate_95%_HPD={0.0012692325723713412,0.006120196282228856},rate_median=0.003177232155817736,rate_range={6.900520844898158E-4,0.01209203958399517}]:5.43686444479804,238[&height=5.900970448014698E-14,height_95%_HPD={2.8421709430404007E-14,8.526512829121202E-14},height_median=5.6843418860808015E-14,height_range={0.0,1.4210854715202004E-13},length=47.46896898130183,length_95%_HPD={32.54285385822746,62.71997917382183},length_median=47.01052824052586,length_range={24.379719492868304,84.50210313680043},rate=0.0030040130575147415,rate_95%_HPD={0.002092287302815273,0.004024297239688403},rate_median=0.002960944563883395,rate_range={0.0014677626437622937,0.005430627314786248}]:49.87673905601537)[&CAheight_95%_HPD={0.0,61.73130692041289},CAheight_mean=44.88923140066906,CAheight_median=48.45781105612437,CAheight_range={0.0,84.50210313680054},height=48.14419384944896,height_95%_HPD={35.21994635613132,61.64613986085354},height_median=47.617660402177094,height_range={29.839772478455416,79.26961561066327},length=4.107900869329962,length_95%_HPD={0.24943701867773882,8.875059103602098},length_median=3.656278762762412,length_range={0.0022532465267488533,18.896304117111953},posterior=0.5896818636346802,rate=0.003081822982919262,rate_95%_HPD={0.0010483197677018145,0.0056416101079219344},rate_median=0.0028322260834031895,rate_range={6.952750891280042E-4,0.011858636530336671}]:2.4224056969669547,((46[&height=5.900970448014698E-14,height_95%_HPD={0.0,8.526512829121202E-14},height_median=5.6843418860808015E-14,height_range={0.0,1.4210854715202004E-13},length=38.71537810703368,length_95%_HPD={26.563271464537962,51.1036340710034},length_median=38.23792642444701,length_range={18.599304910675272,69.63626942667872},rate=0.0026981206916521566,rate_95%_HPD={0.0017267460159642162,0.003753462930861556},rate_median=0.002651105309120784,rate_range={0.001233326593566133,0.006017044067784224}]:38.88103134503011,(261[&height=5.903075681852734E-14,height_95%_HPD={0.0,8.526512829121202E-14},height_median=5.6843418860808015E-14,height_range={0.0,1.7053025658242404E-13},length=20.8461415195502,length_95%_HPD={11.449260739195068,31.108490342867924},length_median=20.374190792581658,length_range={7.635845731621458,47.72102972779331},rate=0.003290603658393052,rate_95%_HPD={0.0016994785985795405,0.005046648188778046},rate_median=0.0031659654497486894,rate_range={0.0011491047760326238,0.009018929244685805}]:20.846141519550184,435[&height=5.903075681852734E-14,height_95%_HPD={0.0,8.526512829121202E-14},height_median=5.6843418860808015E-14,height_range={0.0,1.7053025658242404E-13},length=20.8461415195502,length_95%_HPD={11.449260739195068,31.108490342867924},length_median=20.374190792581658,length_range={7.635845731621458,47.72102972779331},rate=0.005118823791980389,rate_95%_HPD={0.0026175138049570916,0.007967717477589249},rate_median=0.0048944050517352585,rate_range={0.0018288310973414176,0.014228331123901523}]:20.846141519550184)[&CAheight_95%_HPD={0.0,29.598580666677123},CAheight_mean=18.76159685241746,CAheight_median=19.69450805808947,CAheight_range={0.0,47.72102972779339},height=20.846141519550244,height_95%_HPD={11.449260739195154,31.10849034286798},height_median=20.374190792581686,height_range={7.635845731621515,47.72102972779339},length=17.985212581868666,length_95%_HPD={8.430440687100486,28.71404530279517},length_median=17.53777031424272,length_range={3.5876565596693695,45.63416733519159},posterior=1.0,rate=0.004370656327636044,rate_95%_HPD={0.002148662827143182,0.006926375339329673},rate_median=0.004126786330998415,rate_range={0.001605539185179919,0.013207233539515764}]:18.034889825479922)[&CAheight_95%_HPD={0.0,49.89576011158013},CAheight_mean=34.993057809644995,CAheight_median=37.543242545579744,CAheight_range={0.0,69.63626942667875},height=38.61504663993801,height_95%_HPD={26.585843829443974,50.969585505973086},height_median=38.13428900421707,height_range={18.59930491067533,68.19861080056674},length=4.861350011174113,length_95%_HPD={0.37441224310592247,10.465849972048233},length_median=4.317024232376269,length_range={3.33109401111642E-4,24.603003948698685},posterior=0.9422243620606644,rate=0.0030175930035455305,rate_95%_HPD={0.0010373846239383538,0.0055551446871352946},rate_median=0.002775141684625099,rate_range={6.926546689036328E-4,0.012275948753054683}]:4.5807831673742,(175[&height=5.908022981372118E-14,height_95%_HPD={0.0,8.526512829121202E-14},height_median=5.6843418860808015E-14,height_range={0.0,1.4210854715202004E-13},length=10.918515372895572,length_95%_HPD={5.030336776229092,17.155453447889982},length_median=10.624709032523072,length_range={3.0017347706177873,26.667959953310913},rate=0.003827765037987514,rate_95%_HPD={0.0018074863420358856,0.006363651037867315},rate_median=0.003597691197293532,rate_range={0.001336754400194188,0.012812138854509481}]:10.918515372895568,440[&height=5.908022981372118E-14,height_95%_HPD={0.0,8.526512829121202E-14},height_median=5.6843418860808015E-14,height_range={0.0,1.4210854715202004E-13},length=10.918515372895572,length_95%_HPD={5.030336776229092,17.155453447889982},length_median=10.624709032523072,length_range={3.0017347706177873,26.667959953310913},rate=0.002553199947359373,rate_95%_HPD={0.0012105795828979886,0.004231430232806242},rate_median=0.002414172261231821,rate_range={7.422009747610639E-4,0.008388805215893568}]:10.918515372895568)[&CAheight_95%_HPD={0.0,16.415910799694586},CAheight_mean=9.82670022944418,CAheight_median=10.175706991222086,CAheight_range={0.0,26.667959953311026},height=10.918515372895627,height_95%_HPD={5.030336776229177,17.155453447890068},height_median=10.624709032523128,height_range={3.0017347706178725,26.667959953311026},length=32.32846191964591,length_95%_HPD={20.39095200779829,45.296508131678024},length_median=31.922511281905486,length_range={12.430884320040548,62.419362175797744},posterior=1.0,rate=0.0035669671179265833,rate_95%_HPD={0.0021959470654020164,0.00510869728833227},rate_median=0.003476026802887739,rate_range={0.0016563026797648181,0.007345401512822647}]:32.54329913950874)[&CAheight_95%_HPD={0.0,54.82103026441828},CAheight_mean=39.11577792905004,CAheight_median=42.044818395326416,CAheight_range={0.0,75.02738004480446},height=43.45548831763465,height_95%_HPD={31.24782761832452,56.53463140242336},height_median=42.90347228548691,height_range={26.76315628110143,75.02738004480446},length=7.4732281207548,length_95%_HPD={1.829823432977662,14.464031048954524},length_median=6.909335119243451,length_range={0.12999999046363087,28.754731003430592},posterior=0.9979260027406393,rate=0.003139051820280318,rate_95%_HPD={0.0011094567905002327,0.005613535136608003},rate_median=0.002910048008560602,rate_range={7.116598383373582E-4,0.012765276060399481}]:8.837330240578012)[&CAheight_95%_HPD={0.0,64.0821300272294},CAheight_mean=47.069404602355824,CAheight_median=50.82649659412343,CAheight_range={0.0,84.50210313680054},height=52.29914475298238,height_95%_HPD={39.25344908547777,66.40406947865247},height_median=51.79331517368891,height_range={32.79482111520309,84.50210313680054},length=18.68334799102721,length_95%_HPD={8.976301948467025,28.38837017114318},length_median=18.34649164471213,length_range={5.469440337065379,44.235027258578256},posterior=1.0,rate=0.004711893734504677,rate_95%_HPD={0.0023576280223430567,0.007415770731637724},rate_median=0.004469210658198499,rate_range={0.0018317268034213087,0.0143503631205837}]:18.68348740347853)[&CAheight_95%_HPD={0.0,85.42454910907863},CAheight_mean=63.88460554170197,CAheight_median=69.1559429266069,CAheight_range={0.0,108.7217901115317},height=70.98182882129598,height_95%_HPD={56.5560751282969,87.45960778542253},height_median=70.20205752601206,height_range={48.458894583673555,108.7217901115317},length=3.3813032038122226,length_95%_HPD={1.075336597356312,6.06104272898537},length_median=3.1765871304775573,length_range={0.044095742744005406,11.922670256849017},posterior=0.9999259286693085,rate=0.004827990271638825,rate_95%_HPD={0.0018532017259886777,0.008588220052516488},rate_median=0.004488222115435612,rate_range={0.0010389097367369312,0.014224569045562296}]:3.382577603031649,(141[&height=5.88760221314317E-14,height_95%_HPD={2.8421709430404007E-14,8.526512829121202E-14},height_median=5.6843418860808015E-14,height_range={0.0,1.7053025658242404E-13},length=47.35254120337147,length_95%_HPD={28.661631367326805,68.24066948715544},length_median=46.75274211710325,length_range={18.5903567596377,91.59990110671016},rate=0.0038586680310963486,rate_95%_HPD={0.002308070590028439,0.00562688538750831},rate_median=0.0037388386414804837,rate_range={0.0016315055041242511,0.008187484286071035}]:50.16306361494282,(146[&height=5.899391522636171E-14,height_95%_HPD={2.8421709430404007E-14,8.526512829121202E-14},height_median=5.6843418860808015E-14,height_range={0.0,1.7053025658242404E-13},length=45.75383831128993,length_95%_HPD={26.535683216887804,65.1926454129008},length_median=45.26915526725392,length_range={17.241418726042923,86.01408477926915},rate=0.004172116677914316,rate_95%_HPD={0.0024089520584633776,0.006284343112369729},rate_median=0.004008844967062628,rate_range={0.0015489581677895574,0.011533603931836351}]:46.01457991137546,479[&height=5.900759924630895E-14,height_95%_HPD={2.8421709430404007E-14,8.526512829121202E-14},height_median=5.6843418860808015E-14,height_range={0.0,1.7053025658242404E-13},length=43.46479909988937,length_95%_HPD={25.15108888488834,62.01139314535203},length_median=42.893195083568344,length_range={17.241418726042923,82.99684940088022},rate=0.0023117560525247882,rate_95%_HPD={0.0013386896966676007,0.0034328503197661266},rate_median=0.0022376616322126452,rate_range={9.594039422400793E-4,0.005884374303889592}]:46.01457991137546)[&CAheight_95%_HPD={0.0,62.17402536799361},CAheight_mean=41.41327529705844,CAheight_median=44.252510896785026,CAheight_range={0.0,86.01408477926921},height=42.993689389690935,height_95%_HPD={25.11049563429907,62.17950392181078},height_median=42.666125407997356,height_range={17.24141872604295,82.99684940088031},length=8.40372184560248,length_95%_HPD={8.566754931393916E-5,19.59337239756701},length_median=7.0397439638260835,length_range={8.566754931393916E-5,49.740346841103474},posterior=0.49364838339320766,rate=0.0027292229954258822,rate_95%_HPD={7.1073931581646E-4,0.005058030839860886},rate_median=0.0024875045825249694,rate_range={5.655258953059528E-4,0.013283450144332283}]:4.148483703567358)[&CAheight_95%_HPD={0.0,66.32157408109511},CAheight_mean=45.146924458087156,CAheight_median=48.19765815017911,CAheight_range={0.0,91.59990110671022},height=50.16306361494288,height_95%_HPD={32.2459695433588,69.54602404604051},height_median=49.52165620617262,height_range={23.115202308895704,91.59990110671022},length=24.088583697342834,length_95%_HPD={8.248310071769609,40.05117615816151},length_median=23.371705248246755,length_range={3.8157011263784852,62.08260165293376},posterior=1.0,rate=0.0025422648765062606,rate_95%_HPD={0.0010431421080613456,0.004470894821767651},rate_median=0.0023417106512665944,rate_range={7.039879921531822E-4,0.013354061108276938}]:24.20214614454968)[&CAheight_95%_HPD={0.0,89.35535123241986},CAheight_mean=66.92893665931331,CAheight_median=72.47105053464097,CAheight_range={0.0,115.68338225093541},height=74.33747082709556,height_95%_HPD={59.719697611112764,91.84563939262976},height_median=73.54160329725158,height_range={50.40593098252174,115.68338225093541},length=2.599081972331769,length_95%_HPD={0.5237539192410878,5.096943539476314},length_median=2.3994523060157036,length_range={0.001133095697070985,12.176725277787455},posterior=0.9772230658123773,rate=0.004076854772765157,rate_95%_HPD={0.0015446190771905694,0.007317026911047023},rate_median=0.0037949091043461675,rate_range={8.176723214896532E-4,0.012686324059799886}]:2.549391352731277,(((((131[&height=5.911496617204877E-14,height_95%_HPD={2.8421709430404007E-14,8.526512829121202E-14},height_median=5.6843418860808015E-14,height_range={0.0,1.7053025658242404E-13},length=40.68249073766534,length_95%_HPD={30.65104844145273,52.260721346500304},length_median=39.92362077137301,length_range={26.450537714653535,74.35544965209283},rate=0.0019426540132052726,rate_95%_HPD={0.0013249586668169077,0.002525612333644696},rate_median=0.0019355340434776072,rate_range={9.780874255776817E-4,0.0033815705386198757}]:40.68249073766536,(((((((((223[&height=5.89402317634918E-14,height_95%_HPD={0.0,1.1368683772161603E-13},height_median=5.6843418860808015E-14,height_range={0.0,1.9895196601282805E-13},length=9.447183022181742,length_95%_HPD={5.337153135972898,13.837046554711321},length_median=9.270415749253203,length_range={3.5930236306594736,22.85670670966573},rate=0.003064824471784503,rate_95%_HPD={0.0017468243644926523,0.004572695366652207},rate_median=0.0029576698003968816,rate_range={0.0012191580510357482,0.007145231123693877}]:9.57273043867182,463[&height=5.894128438041081E-14,height_95%_HPD={0.0,1.1368683772161603E-13},height_median=5.6843418860808015E-14,height_range={0.0,1.9895196601282805E-13},length=8.705928512865185,length_95%_HPD={4.071120418951608,13.341391440417226},length_median=8.621961270840757,length_range={1.586367938604667,22.85670670966573},rate=0.002826262897787302,rate_95%_HPD={0.0013640945697284631,0.00451358261286921},rate_median=0.0027332653792744815,rate_range={8.020610680612729E-4,0.008442016111653352}]:9.57273043867182)[&CAheight_95%_HPD={0.0,13.645523315581613},CAheight_mean=8.615489302842553,CAheight_median=9.018863855573642,CAheight_range={0.0,23.04144527267445},height=9.12411116662018,height_95%_HPD={5.302956205580301,13.417392436434568},height_median=8.951284596976876,height_range={3.5930236306595305,22.856706709665843},length=2.2126342546163733,length_95%_HPD={0.1288397107726098,4.960996475040389},length_median=1.9207719598892936,length_range={0.0018673926934980045,10.995568700750965},posterior=0.8137106033109884,rate=0.002835213109342647,rate_95%_HPD={0.0010104451840138701,0.005228340824200749},rate_median=0.0026172767977544597,rate_range={7.120345013983186E-4,0.013237273500371906}]:2.470797023101829,425[&height=5.893707391273474E-14,height_95%_HPD={0.0,1.1368683772161603E-13},height_median=5.6843418860808015E-14,height_range={0.0,1.9895196601282805E-13},length=10.926955836160523,length_95%_HPD={5.826569684239189,16.38108926037995},length_median=10.702594793588531,length_range={1.8439488444799679,27.015736140003128},rate=0.002985954313661301,rate_95%_HPD={0.0015746461130087207,0.0045294006725034456},rate_median=0.0029124723093605807,rate_range={9.569026314928912E-4,0.007842474836688765}]:12.04352746177365)[&CAheight_95%_HPD={0.0,16.800308220607747},CAheight_mean=10.839214859349752,CAheight_median=11.396130058655928,CAheight_range={0.0,27.015736140003185},height=10.700642083976001,height_95%_HPD={6.703349547215083,14.96016538494004},height_median=10.538836375442628,height_range={4.398296681100504,22.156676202861604},length=1.8441303361940535,length_95%_HPD={0.03344834787932882,4.363946325134094},length_median=1.5684689595216383,length_range={0.0010738120642770355,10.971717619466034},posterior=0.5159068182659902,rate=0.002807036221222389,rate_95%_HPD={9.111811730622142E-4,0.0052639900950805394},rate_median=0.0025707332186687987,rate_range={5.849984410865388E-4,0.014796563136995287}]:1.045361920107652,426[&height=5.895075793268197E-14,height_95%_HPD={0.0,1.1368683772161603E-13},height_median=5.6843418860808015E-14,height_range={0.0,2.2737367544323206E-13},length=12.051655802648666,length_95%_HPD={7.750062403667215,16.57968613978082},length_median=11.865890979564085,length_range={5.353125901198524,23.62327816734475},rate=0.002871965958596538,rate_95%_HPD={0.0017338854805388983,0.004127869097588135},rate_median=0.0028111334490674663,rate_range={0.0010673554664311748,0.006315143527347602}]:13.088889381881302)[&CAheight_95%_HPD={0.0,17.3552718873691},CAheight_mean=11.780044071870224,CAheight_median=12.514481639459092,CAheight_range={0.0,27.015736140003185},height=12.459122375575316,height_95%_HPD={8.233686610232184,16.703594863380403},height_median=12.286109124704083,height_range={6.5230207873012205,23.623278167344893},length=1.761765333722217,length_95%_HPD={0.042856855583266906,3.9532713936724804},length_median=1.5213148310731412,length_range={0.0015663113940149742,9.133169933734195},posterior=0.5451649938891152,rate=0.0027841581185605807,rate_95%_HPD={9.350262765382405E-4,0.0051308300286389795},rate_median=0.002542139870795595,rate_range={6.066060537656896E-4,0.013300987584447812}]:1.0570106856401384,315[&height=5.899496784328073E-14,height_95%_HPD={0.0,1.1368683772161603E-13},height_median=5.6843418860808015E-14,height_range={0.0,1.9895196601282805E-13},length=13.035249543589307,length_95%_HPD={8.058617996696057,18.002143016422735},length_median=12.85502744828861,length_range={5.128724131443505,26.12051889231404},rate=0.004471508219623484,rate_95%_HPD={0.0026702872571522994,0.006279885515066116},rate_median=0.004370537627606717,rate_range={0.002059641873423888,0.00989628755151912}]:14.14590006752144)[&CAheight_95%_HPD={0.0,18.384493857829256},CAheight_mean=12.73135721219786,CAheight_median=13.560857752168914,CAheight_range={0.0,27.015736140003185},height=13.740319324579092,height_95%_HPD={9.53119963738817,18.347712157523773},height_median=13.533142459579778,height_range={7.159087538978383,26.120518892314067},length=2.5554591277386542,length_95%_HPD={0.0013088648321684104,5.458983276084069},length_median=2.2782371973267033,length_range={0.0013088648321684104,11.843475506841827},posterior=0.5181289581867339,rate=0.0028334116372270854,rate_95%_HPD={0.0010971013048258517,0.005242680327751033},rate_median=0.0026092496432189227,rate_range={6.80978677288336E-4,0.00982605405522425}]:3.236301941779157,((450[&height=5.89465474650059E-14,height_95%_HPD={0.0,1.1368683772161603E-13},height_median=5.6843418860808015E-14,height_range={0.0,1.7053025658242404E-13},length=1.9537058813070045,length_95%_HPD={0.24377871728225387,4.293874398219117},length_median=1.7037278598836565,length_range={0.04566442810281046,13.162300314251468},rate=0.003489528915769615,rate_95%_HPD={0.0012452212831710711,0.006425675806381475},rate_median=0.003207480729747706,rate_range={6.021565679988073E-4,0.014188952335473433}]:1.9537058813069972,464[&height=5.89465474650059E-14,height_95%_HPD={0.0,1.1368683772161603E-13},height_median=5.6843418860808015E-14,height_range={0.0,1.7053025658242404E-13},length=1.9537058813070045,length_95%_HPD={0.24377871728225387,4.293874398219117},length_median=1.7037278598836565,length_range={0.04566442810281046,13.162300314251468},rate=0.002616561840008609,rate_95%_HPD={8.720153304942862E-4,0.004752391538504654},rate_median=0.002427638956468918,rate_range={6.226378701019461E-4,0.012999446109703262}]:1.9537058813069972)[&CAheight_95%_HPD={0.0,4.108337253875334},CAheight_mean=1.7583418053122168,CAheight_median=1.560773344753386,CAheight_range={0.0,13.162300314251524},height=1.953705881307056,height_95%_HPD={0.2437787172822823,4.293874398219174},height_median=1.7037278598837133,height_range={0.04566442810283888,13.162300314251524},length=14.416166930432189,length_95%_HPD={7.882920716308007,20.74386611871421},length_median=14.408994481452908,length_range={3.0770147182381606,29.23546757929887},posterior=1.0,rate=0.002861034859329943,rate_95%_HPD={0.0016858573326631215,0.004180404839726738},rate_median=0.002767772424560235,rate_range={0.0012422408260408374,0.0077997562673980895}]:14.44399598539453,465[&height=5.896549456954822E-14,height_95%_HPD={0.0,1.1368683772161603E-13},height_median=5.6843418860808015E-14,height_range={0.0,1.9895196601282805E-13},length=12.353454565465219,length_95%_HPD={3.783726580465867,18.923443174115135},length_median=12.838368658596607,length_range={1.586367938604667,28.0978621959014},rate=0.003858479435715688,rate_95%_HPD={0.0018903339722090406,0.0064782581573209555},rate_median=0.003564644214105424,rate_range={0.0013734549176596827,0.012958543561822744}]:16.397701866701524)[&CAheight_95%_HPD={0.0,21.44392873476039},CAheight_mean=14.75798633721574,CAheight_median=15.945793527311764,CAheight_range={0.0,30.37762344298568},height=13.786274663777846,height_95%_HPD={8.7975462903091,19.359571000207836},height_median=13.72513880410753,height_range={5.511652401817599,28.097862195901428},length=3.1476709383297363,length_95%_HPD={0.016130077556653077,6.81356431212339},length_median=2.799844462942076,length_range={0.004300997781626847,12.947684108508184},posterior=0.29613718010444057,rate=0.002898136543453689,rate_95%_HPD={9.626899363246869E-4,0.005343436051684509},rate_median=0.0026450990730454574,rate_range={7.320439518345128E-4,0.010301862740274899}]:0.9845001425990709)[&CAheight_95%_HPD={0.0,21.85347960097519},CAheight_mean=15.644039747112664,CAheight_median=16.810847530615348,CAheight_range={0.0,30.37762344298568},height=17.382202009300656,height_95%_HPD={12.496073685884909,22.58696325601906},height_median=17.149908740163823,height_range={10.46510276238098,30.37762344298568},length=7.251589956365765,length_95%_HPD={3.1087658525917448,12.146933651677188},length_median=7.025325127288198,length_range={1.220435567395981,18.892583627511186},posterior=1.0,rate=0.0029404047735788964,rate_95%_HPD={0.0013600013974670456,0.004863852867016776},rate_median=0.002745796527401524,rate_range={0.0010331863954013284,0.013372629707738344}]:8.365196739850468,((329[&height=5.897917858949546E-14,height_95%_HPD={0.0,1.1368683772161603E-13},height_median=5.6843418860808015E-14,height_range={0.0,1.9895196601282805E-13},length=8.308102117685564,length_95%_HPD={4.792386837264104,12.553702143220107},length_median=8.076207323817187,length_range={3.397484990688014,19.93457393866575},rate=0.0032554880790192247,rate_95%_HPD={0.001668687512720083,0.005051288733087416},rate_median=0.003138791053935122,rate_range={0.00115404393438085,0.00785278335716248}]:8.384040192419988,(347[&height=5.903812513696046E-14,height_95%_HPD={0.0,1.1368683772161603E-13},height_median=5.6843418860808015E-14,height_range={0.0,1.9895196601282805E-13},length=4.818782485872407,length_95%_HPD={1.6467535074114323,8.522360012432017},length_median=4.548302182673467,length_range={0.6036399220913609,17.036089841279136},rate=0.003187181424744295,rate_95%_HPD={0.001363153952923302,0.005341831682302841},rate_median=0.0030073189092248726,rate_range={7.995910077754478E-4,0.010608576096610837}]:4.879138602771001,348[&height=5.903180943544636E-14,height_95%_HPD={0.0,1.1368683772161603E-13},height_median=5.6843418860808015E-14,height_range={0.0,1.9895196601282805E-13},length=4.863556644935176,length_95%_HPD={1.6387657428339253,8.78795338525498},length_median=4.551338364770714,length_range={0.6036399220913609,16.80137540747188},rate=0.003109809888131286,rate_95%_HPD={0.0012896171530196632,0.005241892585256571},rate_median=0.0029294167406500233,rate_range={7.767195317955482E-4,0.009482909692752122}]:4.879138602771001)[&CAheight_95%_HPD={0.0,8.415175285388983},CAheight_mean=4.391241005747188,CAheight_median=4.311259653857007,CAheight_range={0.0,17.036089841279193},height=4.6795952281649775,height_95%_HPD={1.6397508679937687,8.125182448364683},height_median=4.440284863782068,height_range={0.6036399220913893,14.793161100048081},length=3.7046720619343185,length_95%_HPD={0.30128472369369774,7.461056274204708},length_median=3.404858125030813,length_range={8.245197352607647E-5,16.07039924776845},posterior=0.9460760712566201,rate=0.0030632244030097617,rate_95%_HPD={0.0011185473956976594,0.005411074257698049},rate_median=0.002849188591066702,rate_range={6.733961020863254E-4,0.014825444657193789}]:3.504901589648987)[&CAheight_95%_HPD={0.0,11.938109701394467},CAheight_mean=7.545664119047156,CAheight_median=7.865463796230216,CAheight_range={0.0,19.934573938665835},height=8.384040192420047,height_95%_HPD={4.88050764477677,12.568898886612317},height_median=8.142653712664611,height_range={3.404065084214011,19.934573938665835},length=14.080073515820327,length_95%_HPD={8.173998175049348,20.630023897061477},length_median=13.905581194864794,length_range={4.577742639929141,31.107822163852404},posterior=1.0,rate=0.003872705828740814,rate_95%_HPD={0.0022025125661003686,0.005848088153118125},rate_median=0.0037248675333150065,rate_range={0.0016736785041312166,0.010080339994431182}]:14.124743201218662,(332[&height=5.904444083847458E-14,height_95%_HPD={0.0,1.1368683772161603E-13},height_median=5.6843418860808015E-14,height_range={0.0,1.9895196601282805E-13},length=17.92678532382168,length_95%_HPD={10.928292619443994,24.481844216100484},length_median=17.813690750828584,length_range={7.397066194200789,34.57210088851903},rate=0.00303217269833399,rate_95%_HPD={0.0018229697091101925,0.004432253918777897},rate_median=0.002945507434361913,rate_range={0.0011983929532846836,0.006619059915764207}]:17.96408704752054,333[&height=5.902128326625618E-14,height_95%_HPD={0.0,1.1368683772161603E-13},height_median=5.6843418860808015E-14,height_range={0.0,1.9895196601282805E-13},length=17.962094039707864,length_95%_HPD={10.928292619443994,24.632750854514654},length_median=17.84097369501771,length_range={7.397066194200789,34.57210088851903},rate=0.0035910956937735936,rate_95%_HPD={0.0022054279105452484,0.0051550029005527085},rate_median=0.003490069856349656,rate_range={0.001505799214220093,0.007649333228049617}]:17.96408704752054)[&CAheight_95%_HPD={0.0,23.61627710804285},CAheight_mean=16.167738221062756,CAheight_median=17.3566127351842,CAheight_range={0.0,34.572100888519145},height=17.889339659108487,height_95%_HPD={10.928802663548197,24.442121216568864},height_median=17.773316713518398,height_range={7.397066194200818,34.572100888519145},length=4.594298369153352,length_95%_HPD={0.6910216416233368,9.542072389812319},length_median=4.178616568302829,length_range={0.026710051302870852,19.213287797701668},posterior=0.9805933113588385,rate=0.0029197156773697747,rate_95%_HPD={0.0010914947410756628,0.005282187972641142},rate_median=0.002674566645346967,rate_range={5.83944507440914E-4,0.012329497149466977}]:4.5446963461181085)[&CAheight_95%_HPD={0.0,28.181794731436412},CAheight_mean=20.257980081051926,CAheight_median=21.82495123997421,CAheight_range={0.0,40.92116791503304},height=22.43534258791999,height_95%_HPD={16.202766525411164,29.19988594009598},height_median=22.209076548999974,height_range={11.13482517091657,40.92116791503304},length=3.124212869098932,length_95%_HPD={0.4818203742407263,6.397324346074015},length_median=2.861556580226363,length_range={0.0038281006625879854,12.278247516112572},posterior=0.969778897077886,rate=0.0029779319069302627,rate_95%_HPD={9.582404465930474E-4,0.005325256387667354},rate_median=0.0027336957408175583,rate_range={7.638451513345899E-4,0.013522916791729829}]:3.2386153555124153)[&CAheight_95%_HPD={0.0,31.433719519143438},CAheight_mean=23.172744696037782,CAheight_median=25.019708401435565,CAheight_range={0.0,44.22114743097893},height=24.097319657531035,height_95%_HPD={18.741879670036695,30.1614732070654},height_median=23.742267920977426,height_range={16.11800028514145,39.011488857105235},length=1.8414354672191793,length_95%_HPD={0.009154758417707853,4.192998497097506},length_median=1.601689535229582,length_range={3.130923879552938E-4,10.280639416908599},posterior=0.3365801266619755,rate=0.002957889470668082,rate_95%_HPD={9.256338373006864E-4,0.005343007312624711},rate_median=0.002759426607616406,rate_range={6.015436237030107E-4,0.01090437424490425}]:0.777911171774452,(412[&height=5.894444223116787E-14,height_95%_HPD={2.8421709430404007E-14,1.1368683772161603E-13},height_median=5.6843418860808015E-14,height_range={0.0,1.7053025658242404E-13},length=7.653465111121908,length_95%_HPD={3.3459657149131203,12.590433891034223},length_median=7.290375930079335,length_range={2.6055703549679663,20.34067472484719},rate=0.004266724051418219,rate_95%_HPD={0.0018208278203906394,0.007146027965906306},rate_median=0.004039723879593975,rate_range={0.0011792454524457902,0.010790368404195205}]:7.653465111121922,413[&height=5.894444223116787E-14,height_95%_HPD={2.8421709430404007E-14,1.1368683772161603E-13},height_median=5.6843418860808015E-14,height_range={0.0,1.7053025658242404E-13},length=7.653465111121908,length_95%_HPD={3.3459657149131203,12.590433891034223},length_median=7.290375930079335,length_range={2.6055703549679663,20.34067472484719},rate=0.0019165366544996766,rate_95%_HPD={8.01061517010751E-4,0.003209648774277058},rate_median=0.0018045656150390314,rate_range={6.092199665253224E-4,0.00571308405590587}]:7.653465111121922)[&CAheight_95%_HPD={0.0,12.147546477549554},CAheight_mean=6.8881441107097965,CAheight_median=6.982700479187997,CAheight_range={0.0,20.34067472484722},height=7.653465111121981,height_95%_HPD={3.3459657149131203,12.590433891034252},height_median=7.290375930079421,height_range={2.6055703549680516,20.34067472484722},length=17.752588699832025,length_95%_HPD={10.912084989737792,24.791480074861852},length_median=17.600457539432625,length_range={5.869952322929976,34.219932860295756},posterior=1.0,rate=0.0024561452710410805,rate_95%_HPD={0.001440228389775847,0.003557179979970037},rate_median=0.002381028954626144,rate_range={9.034384127869337E-4,0.006064111021905482}]:18.871844809803594)[&CAheight_95%_HPD={0.0,32.06967977373739},CAheight_mean=23.872867343585597,CAheight_median=25.6915280539001,CAheight_range={0.0,44.22114743097893},height=26.352245965922254,height_95%_HPD={21.16086021579477,32.33179848620813},height_median=25.95984239126443,height_range={20.181055607454397,44.22114743097893},length=2.4562180650408982,length_95%_HPD={0.310485304042146,5.3965399418529785},length_median=2.1502208073991937,length_range={0.016931687669227813,14.562951917959026},posterior=0.8293396540868857,rate=0.0027721945177823296,rate_95%_HPD={8.618150316134502E-4,0.005061224035404655},rate_median=0.0025567306421452126,rate_range={5.95124815752277E-4,0.013481897482157147}]:2.037039040423103,((306[&height=5.893496867889671E-14,height_95%_HPD={2.8421709430404007E-14,1.1368683772161603E-13},height_median=5.6843418860808015E-14,height_range={0.0,1.9895196601282805E-13},length=11.325152416120188,length_95%_HPD={5.699101607931794,17.03779174704681},length_median=11.059334268429552,length_range={3.9988994120168115,25.35113288010703},rate=0.003990323177812313,rate_95%_HPD={0.0020906100103037658,0.006361929599444729},rate_median=0.0037873674448038698,rate_range={0.001348449172909734,0.009640002627117235}]:11.32515241612019,353[&height=5.893496867889671E-14,height_95%_HPD={2.8421709430404007E-14,1.1368683772161603E-13},height_median=5.6843418860808015E-14,height_range={0.0,1.9895196601282805E-13},length=11.325152416120188,length_95%_HPD={5.699101607931794,17.03779174704681},length_median=11.059334268429552,length_range={3.9988994120168115,25.35113288010703},rate=0.00261887475390324,rate_95%_HPD={0.001294386762604662,0.004122594792586032},rate_median=0.0024977961292699876,rate_range={8.285314451507178E-4,0.007184032684313814}]:11.32515241612019)[&CAheight_95%_HPD={0.0,16.415942141614096},CAheight_mean=10.19267492375797,CAheight_median=10.641219519674735,CAheight_range={0.0,25.35113288010706},height=11.325152416120249,height_95%_HPD={5.69910160793188,17.037791747046896},height_median=11.059334268429637,height_range={3.9988994120168684,25.35113288010706},length=11.499957536714925,length_95%_HPD={5.175229738438787,18.40229587296946},length_median=11.278234006672704,length_range={2.3084105290660375,28.124720489494706},posterior=1.0,rate=0.0032548321627778334,rate_95%_HPD={0.001560519442356984,0.005412846181265379},rate_median=0.003052608695028161,rate_range={0.0010907343793614423,0.010719389106340309}]:11.499957536715067,(334[&height=5.911707140588682E-14,height_95%_HPD={2.8421709430404007E-14,1.1368683772161603E-13},height_median=5.6843418860808015E-14,height_range={0.0,1.9895196601282805E-13},length=0.023810879317798527,length_95%_HPD={9.598934894938793E-6,0.07669873953386741},length_median=0.015297595211848147,length_range={9.598934894938793E-6,0.25712158824416065},rate=0.003025924929458833,rate_95%_HPD={9.797261508692407E-4,0.005626136175884409},rate_median=0.0027737398561403104,rate_range={6.019346329452458E-4,0.012218399875253208}]:0.02381087931779839,466[&height=5.911707140588682E-14,height_95%_HPD={2.8421709430404007E-14,1.1368683772161603E-13},height_median=5.6843418860808015E-14,height_range={0.0,1.9895196601282805E-13},length=0.023810879317798527,length_95%_HPD={9.598934894938793E-6,0.07669873953386741},length_median=0.015297595211848147,length_range={9.598934894938793E-6,0.25712158824416065},rate=0.003003928028554629,rate_95%_HPD={9.986518643786003E-4,0.005563393965434087},rate_median=0.00275677424197945,rate_range={5.93713027160538E-4,0.013484870658604767}]:0.02381087931779839)[&CAheight_95%_HPD={0.0,0.07396658253657051},CAheight_mean=0.021429870753023914,CAheight_median=0.013072066379123726,CAheight_range={0.0,0.25712158824427434},height=0.023810879317857504,height_95%_HPD={9.598934980203921E-6,0.07669873953392425},height_median=0.01529759521190499,height_range={9.598934980203921E-6,0.25712158824427434},length=22.801299073517512,length_95%_HPD={15.18972035805632,30.260305615478927},length_median=22.673717428944315,length_range={11.815707471664695,43.98252292966342},posterior=1.0,rate=0.0038641373000622794,rate_95%_HPD={0.0025701508677634893,0.005455885178344001},rate_median=0.0037689028258049116,rate_range={0.0019734231345585104,0.007272982826903378}]:22.80129907351746)[&CAheight_95%_HPD={0.0,29.16155956408474},CAheight_mean=20.542675038715586,CAheight_median=22.189624792090456,CAheight_range={0.0,43.99033212813791},height=22.825109952835316,height_95%_HPD={15.313172647464057,30.39360136070499},height_median=22.693203228268374,height_range={11.824934490879826,43.99033212813791},length=5.275164267370834,length_95%_HPD={1.5642460071951518,9.578400059467214},length_median=4.948071570657817,length_range={0.6293002714378986,18.06899513178135},posterior=1.0,rate=0.0030493349834371047,rate_95%_HPD={0.0011535758064592947,0.005403616785962152},rate_median=0.0028147601517668364,rate_range={6.783986980220472E-4,0.011826600868473827}]:5.737239008513363)[&CAheight_95%_HPD={0.0,34.50908127228354},CAheight_mean=25.706209269870197,CAheight_median=27.68977156273212,CAheight_range={0.0,50.15328645452135},height=28.56234896134868,height_95%_HPD={22.394429185642508,35.26578752976573},height_median=28.16207173371609,height_range={20.391938559430457,50.15328645452135},length=4.984116281919035,length_95%_HPD={1.011997866793223,10.14666916021875},length_median=4.447044523918947,length_range={0.234318824641349,20.308806636438447},posterior=1.0,rate=0.002858987091789675,rate_95%_HPD={9.716601292667589E-4,0.00522771600546072},rate_median=0.0026331176253082777,rate_range={6.717191198803654E-4,0.010559771944985384}]:4.984116281919174,288[&height=5.904338822155555E-14,height_95%_HPD={0.0,8.526512829121202E-14},height_median=5.6843418860808015E-14,height_range={0.0,1.7053025658242404E-13},length=33.54646524326778,length_95%_HPD={25.80189848129453,42.186372395811674},length_median=33.00759431700732,length_range={22.79565154297549,57.45708278335994},rate=0.0018945757290586692,rate_95%_HPD={0.0012767621846899214,0.002539707255817469},rate_median=0.0018797728839125445,rate_range={9.161633900896594E-4,0.0036636564644128497}]:33.5464652432678)[&CAheight_95%_HPD={0.0,41.259419335436974},CAheight_mean=30.191930536764616,CAheight_median=32.41157131566791,CAheight_range={0.0,57.457082783359965},height=33.54646524326785,height_95%_HPD={25.801898481294586,42.1863723958117},height_median=33.007594317007374,height_range={22.795651542975577,57.457082783359965},length=7.136025494397612,length_95%_HPD={1.5030481482169193,14.239688816485511},length_median=6.423234692137669,length_range={0.6825496822038986,27.82943705242735},posterior=1.0,rate=0.0025398513756185403,rate_95%_HPD={8.413827634429602E-4,0.004774809541860942},rate_median=0.0023124706252040687,rate_range={6.724693351385628E-4,0.008838366585484208}]:7.136025494397565)[&CAheight_95%_HPD={0.0,50.794969296596534},CAheight_mean=36.614377267681206,CAheight_median=39.100259575928106,CAheight_range={0.0,74.35544965209286},height=40.68249073766542,height_95%_HPD={30.651048441452815,52.26072134650036},height_median=39.923620771373066,height_range={26.450537714653592,74.35544965209286},length=7.184280746820644,length_95%_HPD={1.376683515827409,15.275463418907549},length_median=6.2998284443911245,length_range={0.47420011256869543,31.53715110474303},posterior=1.0,rate=0.0022524153043155877,rate_95%_HPD={7.461266153803812E-4,0.0042297145185961},rate_median=0.002031243973285226,rate_range={5.695504093566995E-4,0.010810583788827828}]:7.191804885834131,(140[&height=5.902549373393225E-14,height_95%_HPD={2.8421709430404007E-14,8.526512829121202E-14},height_median=5.6843418860808015E-14,height_range={0.0,1.7053025658242404E-13},length=12.871302225140589,length_95%_HPD={5.842219408549596,21.30573421954304},length_median=12.245658875058098,length_range={3.8672354671365667,37.819478809479875},rate=0.004191309348187299,rate_95%_HPD={0.0019105758303059762,0.0070459990646787075},rate_median=0.003987581355052606,rate_range={0.0012696263293194739,0.011462720218964578}]:12.871302225140594,330[&height=5.902549373393225E-14,height_95%_HPD={2.8421709430404007E-14,8.526512829121202E-14},height_median=5.6843418860808015E-14,height_range={0.0,1.7053025658242404E-13},length=12.871302225140589,length_95%_HPD={5.842219408549596,21.30573421954304},length_median=12.245658875058098,length_range={3.8672354671365667,37.819478809479875},rate=0.0020219494241576195,rate_95%_HPD={8.462816021644222E-4,0.0033566060893857382},rate_median=0.0019150495140266668,rate_range={6.192554747935302E-4,0.007640363440402029}]:12.871302225140594)[&CAheight_95%_HPD={0.0,20.448790630519397},CAheight_mean=11.584214905537241,CAheight_median=11.727165893924848,CAheight_range={0.0,37.81947880947993},height=12.871302225140653,height_95%_HPD={5.842219408549624,21.305734219543098},height_median=12.245658875058183,height_range={3.8672354671366236,37.81947880947993},length=35.002885691352375,length_95%_HPD={21.484271068273927,49.532621917210975},length_median=34.51165479749295,length_range={10.108451317913733,69.06833737110395},posterior=1.0,rate=0.002425748590247612,rate_95%_HPD={0.0015000378898995242,0.0035658784427014998},rate_median=0.002349276698939674,rate_range={0.0010642081214152005,0.006830442847879154}]:35.002993398358896)[&CAheight_95%_HPD={0.0,59.989020767915235},CAheight_mean=43.08702563681582,CAheight_median=46.151484477660944,CAheight_range={0.0,82.96746562353478},height=47.868714203027295,height_95%_HPD={35.42054337565867,61.588441465805346},height_median=47.153448618444656,height_range={30.70956987969791,82.96746562353478},length=10.207225460472664,length_95%_HPD={1.4009494432850431,21.810351284604295},length_median=9.109804512112476,length_range={0.03994624151565063,40.202496844401196},posterior=0.9979260027406393,rate=0.0018717169864839287,rate_95%_HPD={6.762207238578871E-4,0.0036449244596918275},rate_median=0.001645567833652887,rate_range={5.513505990463351E-4,0.009112650844867846}]:12.121277606782243,(248[&height=5.908233504755923E-14,height_95%_HPD={2.8421709430404007E-14,8.526512829121202E-14},height_median=5.6843418860808015E-14,height_range={0.0,1.4210854715202004E-13},length=35.42224571869173,length_95%_HPD={20.489191091379155,52.542235313465326},length_median=34.544095470980324,length_range={12.684164218584726,79.10483331516818},rate=0.004143378904127689,rate_95%_HPD={0.0023273618238654156,0.006195226683728027},rate_median=0.003996307703656817,rate_range={0.0016903144930633734,0.0112691246810573}]:35.42224571869173,283[&height=5.908233504755923E-14,height_95%_HPD={2.8421709430404007E-14,8.526512829121202E-14},height_median=5.6843418860808015E-14,height_range={0.0,1.4210854715202004E-13},length=35.42224571869173,length_95%_HPD={20.489191091379155,52.542235313465326},length_median=34.544095470980324,length_range={12.684164218584726,79.10483331516818},rate=0.00363773747221981,rate_95%_HPD={0.0020654846285867263,0.005408577884329453},rate_median=0.003520346457773428,rate_range={0.001572385406247682,0.00924199604845363}]:35.42224571869173)[&CAheight_95%_HPD={0.0,49.56421139841234},CAheight_mean=31.880139217039325,CAheight_median=33.43797422197122,CAheight_range={0.0,79.10483331516821},height=35.422245718691784,height_95%_HPD={20.489191091379183,52.54223531346538},height_median=34.54409547098038,height_range={12.684164218584783,79.10483331516821},length=24.480799723529046,length_95%_HPD={10.968224110226188,39.652817157146},length_median=23.623880020992672,length_range={5.46806854638038,62.9976931133873},posterior=1.0,rate=0.003553051498573827,rate_95%_HPD={0.001655079037163431,0.005887468396750326},rate_median=0.0033355851683221816,rate_range={0.001320038075560684,0.01179841440312898}]:24.57332751159001)[&CAheight_95%_HPD={0.0,75.63262090157772},CAheight_mean=53.99621588583176,CAheight_median=57.92808208293519,CAheight_range={0.0,97.50189328387923},height=56.80103329533608,height_95%_HPD={41.493733987647886,72.50656608101488},height_median=55.925503732636656,height_range={37.14206455513872,94.20770474853805},length=3.633087142470942,length_95%_HPD={8.69811285696187E-4,9.823783225053731},length_median=2.8145344242813906,length_range={8.69811285696187E-4,26.812649137815058},posterior=0.38298581534017256,rate=0.00251954579446716,rate_95%_HPD={7.15988385521838E-4,0.004770161074477114},rate_median=0.0023029059573862923,rate_range={6.492130650044246E-4,0.011929026697920068}]:1.3914208414611977,((((316[&height=5.907707196296413E-14,height_95%_HPD={0.0,8.526512829121202E-14},height_median=5.6843418860808015E-14,height_range={0.0,1.7053025658242404E-13},length=17.185392447914232,length_95%_HPD={8.874085344981495,26.334242592593853},length_median=16.690966362794256,length_range={5.6444384272127195,40.689834234774224},rate=0.004084641353619643,rate_95%_HPD={0.0020398920594964175,0.006404491710833377},rate_median=0.003924391623298544,rate_range={0.001405149235938311,0.009299381577164895}]:17.185392447914236,417[&height=5.907707196296413E-14,height_95%_HPD={0.0,8.526512829121202E-14},height_median=5.6843418860808015E-14,height_range={0.0,1.7053025658242404E-13},length=17.185392447914232,length_95%_HPD={8.874085344981495,26.334242592593853},length_median=16.690966362794256,length_range={5.6444384272127195,40.689834234774224},rate=0.0032081386257218646,rate_95%_HPD={0.0016092764621464624,0.005007427017384613},rate_median=0.0030888026981273527,rate_range={0.001060720772137306,0.009409564798931137}]:17.185392447914236)[&CAheight_95%_HPD={0.0,25.24065803361961},CAheight_mean=15.466910485854935,CAheight_median=16.08589690853381,CAheight_range={0.0,40.68983423477428},height=17.185392447914296,height_95%_HPD={8.87408534498158,26.33424259259391},height_median=16.690966362794313,height_range={5.644438427212805,40.68983423477428},length=12.976530218106832,length_95%_HPD={4.682738984111552,22.294570733823775},length_median=12.366597021593094,length_range={1.1865556044992616,41.85130784749546},posterior=1.0,rate=0.0036537289339376514,rate_95%_HPD={0.0014972239639227094,0.006260438737377375},rate_median=0.003402546182949491,rate_range={9.07111768942217E-4,0.012826718853973372}]:14.485732018196252,404[&height=5.892549512662555E-14,height_95%_HPD={0.0,8.526512829121202E-14},height_median=5.6843418860808015E-14,height_range={0.0,1.7053025658242404E-13},length=31.640532913987563,length_95%_HPD={20.103467706881645,44.81804342955371},length_median=30.888166530393903,length_range={14.66763972160416,59.70112614230254},rate=0.003604411219748119,rate_95%_HPD={0.0021059497147311004,0.005233201248318161},rate_median=0.003520925991408575,rate_range={0.0014812474739521676,0.008027703808927176}]:31.671124466110488)[&CAheight_95%_HPD={0.0,43.1537261162547},CAheight_mean=28.504117586395484,CAheight_median=30.080742327946638,CAheight_range={0.0,59.70112614230263},height=30.221463578263272,height_95%_HPD={20.236406122776316,42.79055419511619},height_median=29.529238039322763,height_range={14.667639721604246,58.0414438684945},length=4.928261495829002,length_95%_HPD={0.5172518871438854,10.537789194604144},length_median=4.389593141266175,length_range={0.04846809764873683,28.656977339250886},posterior=0.7447501944372431,rate=0.0031166858411868503,rate_95%_HPD={0.0010879179635401046,0.005655477389484951},rate_median=0.00288025877829533,rate_range={6.730768472587712E-4,0.012455525593403799}]:3.6705222819907135,370[&height=5.894338961424885E-14,height_95%_HPD={0.0,8.526512829121202E-14},height_median=5.6843418860808015E-14,height_range={0.0,1.7053025658242404E-13},length=33.80073813116406,length_95%_HPD={22.02159461421803,47.28847247536305},length_median=33.18300428538967,length_range={15.667024468920403,67.33667364980914},rate=0.004960921714149848,rate_95%_HPD={0.0031164710590681354,0.006997809905863338},rate_median=0.004881271779308413,rate_range={0.002249450468649457,0.009354461779345354}]:35.341646748101205)[&CAheight_95%_HPD={0.0,46.61409778316309},CAheight_mean=31.807599874853576,CAheight_median=33.72409986500742,CAheight_range={0.0,67.3366736498092},height=35.32910887338767,height_95%_HPD={24.554400064162053,48.6953779481715},height_median=34.58199171932972,height_range={18.939798600615575,67.3366736498092},length=6.386938730129974,length_95%_HPD={1.2456974206908171,12.550870228490282},length_median=5.87710101142622,length_range={0.02007377633040619,27.271115665372974},posterior=0.9981111810673678,rate=0.0032895596356667263,rate_95%_HPD={0.0012096070885902455,0.005857076685421945},rate_median=0.003053891250085513,rate_range={6.602418692289066E-4,0.011148330212625988}]:6.374874959334932,337[&height=5.896128410187215E-14,height_95%_HPD={2.8421709430404007E-14,8.526512829121202E-14},height_median=5.6843418860808015E-14,height_range={0.0,1.7053025658242404E-13},length=41.7098043617464,length_95%_HPD={29.605187057443317,55.840401599553275},length_median=40.91440118987549,length_range={21.261276836746305,76.69788540150955},rate=0.00294073875445682,rate_95%_HPD={0.001975917253236747,0.004012397773812572},rate_median=0.0029051869970393024,rate_range={0.0014167317043572848,0.005226119114085214}]:41.71652170743614)[&CAheight_95%_HPD={0.0,53.971951588084636},CAheight_mean=37.54500858712992,CAheight_median=40.00524561320336,CAheight_range={0.0,76.69788540150964},height=41.71652170743619,height_95%_HPD={29.54885021062151,55.7696173618308},height_median=40.919958050481114,height_range={21.26127683674636,76.69788540150964},length=17.650186658925644,length_95%_HPD={7.867351370699922,28.149010219758622},length_median=17.076303590120375,length_range={4.584707227797679,41.441471105435724},posterior=1.0,rate=0.004102387081677758,rate_95%_HPD={0.002018259028710383,0.00671436061356796},rate_median=0.003868899335613509,rate_range={0.0015137331105694143,0.01152759537981603}]:19.670472364306796)[&CAheight_95%_HPD={0.0,76.60142198480693},CAheight_mean=55.24849928106171,CAheight_median=59.40508932492466,CAheight_range={0.0,97.50189328387923},height=61.38699407174299,height_95%_HPD={44.916542184882644,77.64372229538336},height_median=60.745275720774714,height_range={44.14750324143324,97.50189328387923},length=3.351350315657724,length_95%_HPD={2.565726538250601E-5,9.979745573252117},length_median=2.3464316859839727,length_range={2.565726538250601E-5,29.062773753615204},posterior=1.0,rate=0.002382265186404957,rate_95%_HPD={7.056893998713319E-4,0.004655481518262648},rate_median=0.002133328966262404,rate_range={5.901253016656771E-4,0.012026681378301759}]:3.3950107408021495,(344[&height=5.903075681852734E-14,height_95%_HPD={2.8421709430404007E-14,8.526512829121202E-14},height_median=5.6843418860808015E-14,height_range={0.0,1.4210854715202004E-13},length=3.572561178903743,length_95%_HPD={1.464185273825791,5.888268097766144},length_median=3.380845069714269,length_range={1.0897692516014956,11.740100141855464},rate=0.0030125380459366516,rate_95%_HPD={0.0011139112914445978,0.0052230902214393604},rate_median=0.0028241459755700355,rate_range={7.186255822134877E-4,0.010388980249026568}]:3.5725611789037512,345[&height=5.903075681852734E-14,height_95%_HPD={2.8421709430404007E-14,8.526512829121202E-14},height_median=5.6843418860808015E-14,height_range={0.0,1.4210854715202004E-13},length=3.572561178903743,length_95%_HPD={1.464185273825791,5.888268097766144},length_median=3.380845069714269,length_range={1.0897692516014956,11.740100141855464},rate=0.0029031868643878637,rate_95%_HPD={0.001170342070298281,0.0050685108935380994},rate_median=0.00272175884291095,rate_range={7.058512243646395E-4,0.008887180838952622}]:3.5725611789037512)[&CAheight_95%_HPD={0.0,5.680539453100323},CAheight_mean=3.215316969153754,CAheight_median=3.22306515036351,CAheight_range={0.0,11.740100141855521},height=3.5725611789038103,height_95%_HPD={1.4641852738258763,5.8882680977662005},height_median=3.3808450697143257,height_range={1.0897692516015525,11.740100141855521},length=61.096076948011735,length_95%_HPD={43.72094122759839,77.85640911859234},length_median=60.680553203602386,length_range={36.465976479975524,102.58131353632348},posterior=1.0,rate=0.001923831784664072,rate_95%_HPD={0.0013329175119863267,0.0025715911684585846},rate_median=0.0018926592755916006,rate_range={0.0010490868629411806,0.003309804223304232}]:61.20944363364133)[&CAheight_95%_HPD={0.0,80.40859444420202},CAheight_mean=58.30402026410891,CAheight_median=62.90597879894236,CAheight_range={0.0,109.27257692664986},height=64.71866422159432,height_95%_HPD={47.284102144338874,82.06331766459397},height_median=64.1677256863429,height_range={44.7910963474134,109.27257692664986},length=11.745348103357351,length_95%_HPD={1.680153629770416,23.273004834098828},length_median=11.000810467885941,length_range={0.07534862728661551,35.98494497690511},posterior=0.9644457612681012,rate=0.0015105937982423654,rate_95%_HPD={6.065791497347561E-4,0.0029879583021119724},rate_median=0.0013170359330003613,rate_range={5.308874529741989E-4,0.009934097536724893}]:12.132596299678696)[&CAheight_95%_HPD={0.0,92.2976188974298},CAheight_mean=69.22339737445938,CAheight_median=74.99223203384082,CAheight_range={0.0,117.85190284231629},height=76.6244397670431,height_95%_HPD={61.81366779812947,94.83109866320528},height_median=75.62730488070211,height_range={55.86960935854643,117.42809028021608},length=2.1286800853222814,length_95%_HPD={0.37387455919581214,4.4462388230909795},length_median=1.9026024566945097,length_range={0.08325419520562605,10.088373443778579},posterior=0.8282285841265138,rate=0.0032779158906497733,rate_95%_HPD={0.0010809650694849834,0.005967182871808963},rate_median=0.0030128460450878944,rate_range={6.974418893240643E-4,0.014303647332985527}]:2.5058192202653373,(((((((6[&height=5.892444250970653E-14,height_95%_HPD={0.0,8.526512829121202E-14},height_median=5.6843418860808015E-14,height_range={0.0,1.7053025658242404E-13},length=1.2420041139418478,length_95%_HPD={0.3503151855857425,2.3984082854454414},length_median=1.1136612021232963,length_range={0.20729010729994002,8.000925121707724},rate=0.0037477478466570605,rate_95%_HPD={0.0014062745624883624,0.006739717826369906},rate_median=0.0034782279419471977,rate_range={6.234651453562521E-4,0.013650023299163897}]:1.2425970665782355,(500[&height=5.895075793268197E-14,height_95%_HPD={2.8421709430404007E-14,1.1368683772161603E-13},height_median=5.6843418860808015E-14,height_range={0.0,1.9895196601282805E-13},length=0.24974700075612724,length_95%_HPD={0.0264700995109024,0.5725308872239623},length_median=0.2100733214282684,length_range={0.00905823838672859,1.9301796598570888},rate=0.003554808932341281,rate_95%_HPD={0.0011452707616429424,0.0064320086740852055},rate_median=0.003290469066516192,rate_range={5.586688470869688E-4,0.01429280228296352}]:0.24987354733220626,501[&height=5.895075793268197E-14,height_95%_HPD={2.8421709430404007E-14,1.1368683772161603E-13},height_median=5.6843418860808015E-14,height_range={0.0,1.9895196601282805E-13},length=0.24940714127189648,length_95%_HPD={0.0264700995109024,0.5716882945058899},length_median=0.2100733214282684,length_range={0.00905823838672859,1.862858057794},rate=0.0024468937700931766,rate_95%_HPD={9.120471775713636E-4,0.004489513304120885},rate_median=0.0022438585978469326,rate_range={6.48787856104842E-4,0.010694648749934097}]:0.24987354733220626)[&CAheight_95%_HPD={0.0,0.550259669753558},CAheight_mean=0.22488702548310033,CAheight_median=0.19137118920207286,CAheight_range={0.0,1.9301796598571457},height=0.24738542965241847,height_95%_HPD={0.026413714182240255,0.5639948680870361},height_median=0.2092807004208197,height_range={0.009058238386785433,1.542231114567187},length=0.9971922523497765,length_95%_HPD={0.10965571353133896,2.173285726493276},length_median=0.8731373401942903,length_range={3.729076661045383E-4,7.590064981055491},posterior=0.9955186844931669,rate=0.0025997078186261523,rate_95%_HPD={8.30674084828655E-4,0.004675179966705077},rate_median=0.0024052460113405125,rate_range={6.351058979373321E-4,0.009757235764361844}]:0.9927235192460292)[&CAheight_95%_HPD={0.0,2.2948079221909836},CAheight_mean=1.1183415017726253,CAheight_median=1.0476628455994614,CAheight_range={0.0,8.00092512170778},height=1.2425970665782944,height_95%_HPD={0.3548114866647438,2.3990857092218505},height_median=1.1141580599151553,height_range={0.20729010730002528,8.00092512170778},length=9.369989074857573,length_95%_HPD={5.113632486360444,14.074566321831469},length_median=9.113332790710786,length_range={3.0962136139800407,22.113643826601702},posterior=1.0,rate=0.0033835554987520678,rate_95%_HPD={0.0016706371002444523,0.005434111002273207},rate_median=0.003236318986949624,rate_range={9.023911279848467E-4,0.009697081979600246}]:9.39347580533154,((((7[&height=5.903707252004145E-14,height_95%_HPD={0.0,1.1368683772161603E-13},height_median=5.6843418860808015E-14,height_range={0.0,1.9895196601282805E-13},length=0.15737001989941857,length_95%_HPD={0.00394132925600843,0.3528675063982405},length_median=0.13665366927543232,length_range={4.621252722074587E-4,1.124654571472547},rate=0.0026448615544653335,rate_95%_HPD={9.17611521451276E-4,0.004839715825611667},rate_median=0.0024434889847691084,rate_range={6.601563958671166E-4,0.012683293868216072}]:0.3175157103172125,(505[&height=5.896654718646724E-14,height_95%_HPD={2.8421709430404007E-14,1.1368683772161603E-13},height_median=5.6843418860808015E-14,height_range={0.0,1.9895196601282805E-13},length=0.24784672666312582,length_95%_HPD={0.03396539125662912,0.5083225008374086},length_median=0.22167647579877325,length_range={0.010432937976958101,1.5835639282515217},rate=0.003485844171066278,rate_95%_HPD={0.0012985310717441789,0.0062671415343684},rate_median=0.0032408090019854187,rate_range={6.220118034075958E-4,0.012608519162705358}]:0.30516191202464327,506[&height=5.897391550490037E-14,height_95%_HPD={2.8421709430404007E-14,1.1368683772161603E-13},height_median=5.6843418860808015E-14,height_range={0.0,1.7053025658242404E-13},length=0.250020212364658,length_95%_HPD={0.0458228500431801,0.522293494665206},length_median=0.2238712192727803,length_range={0.015544760420169723,1.5556696053781138},rate=0.0034868318516292273,rate_95%_HPD={0.0012496099177141072,0.006316362875867688},rate_median=0.003216130150717711,rate_range={6.433237697232393E-4,0.014429886759930866}]:0.30516191202464327)[&CAheight_95%_HPD={0.0,0.5609235005895528},CAheight_mean=0.27464673799469963,CAheight_median=0.262363142463073,CAheight_range={0.0,1.5835639282515785},height=0.23295558767476135,height_95%_HPD={0.061362115334048895,0.4401211797841711},height_median=0.2142275684435475,height_range={0.039359356220103336,0.837271636915176},length=0.0596269995728191,length_95%_HPD={3.9122746073871895E-5,0.1857181855178851},length_median=0.038586080096635555,length_range={3.9122746073871895E-5,0.917486506922387},posterior=0.14340209621865857,rate=0.0030387149614000946,rate_95%_HPD={9.596008675783657E-4,0.005587729278189301},rate_median=0.0028145086162991812,rate_range={7.694191609240789E-4,0.010030244401994914}]:0.012353798292569329)[&CAheight_95%_HPD={0.0,0.5717390497513293},CAheight_mean=0.2857651976359671,CAheight_median=0.2744372641478492,CAheight_range={0.0,1.5835639282515785},height=0.23296450890319964,height_95%_HPD={0.06881965812377189,0.42847520132210093},height_median=0.21446572599676017,height_range={0.0495973488095558,0.8091177687776678},length=0.0787999206168633,length_95%_HPD={2.493161713346126E-5,0.24161459866911628},length_median=0.05426451998796722,length_range={2.493161713346126E-5,0.7558640711814348},posterior=0.11318099329654457,rate=0.0030093221284612916,rate_95%_HPD={9.65172258282467E-4,0.005601616845883974},rate_median=0.002795405919366006,rate_range={6.368272396170192E-4,0.009716382989958224}]:0.008918653287104061,507[&height=5.899707307711877E-14,height_95%_HPD={0.0,1.1368683772161603E-13},height_median=5.6843418860808015E-14,height_range={0.0,1.7053025658242404E-13},length=0.17092911386653528,length_95%_HPD={0.0028995209672473266,0.38671370191846677},length_median=0.14924036239261795,length_range={4.621252722074587E-4,1.2808712840560474},rate=0.0029118171741167433,rate_95%_HPD={0.0010054375052725019,0.0052277046340489545},rate_median=0.0027097899230114795,rate_range={5.773605342512026E-4,0.011532354366766386}]:0.3264343636043166)[&CAheight_95%_HPD={0.0,0.580510888154464},CAheight_mean=0.2937920153222141,CAheight_median=0.2827541644479936,CAheight_range={0.0,1.5835639282515785},height=0.3264343636043756,height_95%_HPD={0.11306632219663015,0.6201992545785515},height_median=0.3004198399121094,height_range={0.04606005765160148,1.5835639282515785},length=5.856729852331246,length_95%_HPD={2.7991586741232197,9.664547340248504},length_median=5.618305835974297,length_range={1.4010391905704296,15.649829145969022},posterior=1.0,rate=0.003919973092025949,rate_95%_HPD={0.0017970430606236475,0.006246204764096691},rate_median=0.0037296438825802315,rate_range={0.0010508142730473703,0.012736161293524792}]:6.076817364685677,502[&height=5.903707252004145E-14,height_95%_HPD={0.0,8.526512829121202E-14},height_median=5.6843418860808015E-14,height_range={0.0,1.7053025658242404E-13},length=5.943369119258405,length_95%_HPD={2.7728630667573952,9.457621181980471},length_median=5.729937486652716,length_range={1.360192690075678,17.016838375645563},rate=0.0026235532721893932,rate_95%_HPD={0.0011483436107257775,0.004323862235475415},rate_median=0.002488750116700882,rate_range={6.602549432945892E-4,0.009400648960523209}]:6.403251728289995)[&CAheight_95%_HPD={0.0,9.656959970072421},CAheight_mean=5.762947898922027,CAheight_median=5.928277400438162,CAheight_range={0.0,17.01683837564562},height=5.672318663379132,height_95%_HPD={2.7603256212703684,9.070483679730472},height_median=5.467204674573296,height_range={1.575924950359763,15.847510460303909},length=1.309135724894494,length_95%_HPD={4.0552728307829966E-5,3.3724477771915247},length_median=1.0632284347705934,length_range={4.0552728307829966E-5,7.738480029444645},posterior=0.41198474130587753,rate=0.0029744409448293507,rate_95%_HPD={0.0010156838566000002,0.0054676766958375094},rate_median=0.002745929937320859,rate_range={6.529862891621216E-4,0.013068218268195911}]:0.5446665746836272,(503[&height=5.910128215210155E-14,height_95%_HPD={2.8421709430404007E-14,1.1368683772161603E-13},height_median=5.6843418860808015E-14,height_range={0.0,1.7053025658242404E-13},length=0.28551779718660764,length_95%_HPD={0.036710277864756335,0.614154524897998},length_median=0.2481519820852327,length_range={0.012863412352601244,1.8869430141201349},rate=0.003066966144083315,rate_95%_HPD={0.0010433423903150232,0.005547283394846782},rate_median=0.002833952493540083,rate_range={6.450088018197347E-4,0.013419264442265409}]:0.2855177971866082,504[&height=5.910128215210155E-14,height_95%_HPD={2.8421709430404007E-14,1.1368683772161603E-13},height_median=5.6843418860808015E-14,height_range={0.0,1.7053025658242404E-13},length=0.28551779718660764,length_95%_HPD={0.036710277864756335,0.614154524897998},length_median=0.2481519820852327,length_range={0.012863412352601244,1.8869430141201349},rate=0.0029647032965972185,rate_95%_HPD={0.0010008413106980796,0.005352415786306289},rate_median=0.002746336403325505,rate_range={6.536957220385785E-4,0.01224765646134643}]:0.2855177971866082)[&CAheight_95%_HPD={0.0,0.5917538718442188},CAheight_mean=0.2569669691622681,CAheight_median=0.23021069836033803,CAheight_range={0.0,1.8869430141201633},height=0.2855177971866673,height_95%_HPD={0.0367102778648416,0.6141545248980833},height_median=0.24815198208528955,height_range={0.012863412352629666,1.8869430141201633},length=5.989121171539418,length_95%_HPD={2.6762531669531597,9.668819432370299},length_median=5.784800863006609,length_range={1.2159238741209606,17.669600281935743},posterior=1.0,rate=0.0029462253399278877,rate_95%_HPD={0.0012184915841586387,0.0050532075839365784},rate_median=0.0027712828880612273,rate_range={6.65588546288353E-4,0.010927269853916602}]:6.662400505787013)[&CAheight_95%_HPD={0.0,10.169332340362416},CAheight_mean=6.253149631632024,CAheight_median=6.480616448915612,CAheight_range={0.0,18.003162231825115},height=6.897085017316654,height_95%_HPD={3.697862334411809,10.474099868259032},height_median=6.686166285975631,height_range={2.0901646538444254,18.003162231825115},length=3.7584488796741358,length_95%_HPD={0.5433213446723926,7.659591860214249},length_median=3.449856462085492,length_range={0.006283273360310204,15.013868044342615},posterior=0.9812969890004074,rate=0.0029808325292065463,rate_95%_HPD={0.00100684214367885,0.005312239662378949},rate_median=0.0027709038649252737,rate_range={6.471012272696991E-4,0.0121471622728677}]:3.688154568936155)[&CAheight_95%_HPD={0.0,14.770485876464875},CAheight_mean=9.572501037113344,CAheight_median=10.038191636401365,CAheight_range={0.0,24.072106684561106},height=10.636072871909835,height_95%_HPD={6.412176609002188,15.418431815364954},height_median=10.345704184630051,height_range={4.501136278485262,24.072106684561106},length=10.794576304507155,length_95%_HPD={4.339149929086915,17.56388052858574},length_median=10.387468402248288,length_range={1.6983275505555184,32.87773732514026},posterior=1.0,rate=0.0034855339043658945,rate_95%_HPD={0.00148120160829479,0.0059202094270319125},rate_median=0.003269130742211616,rate_range={8.484894601826483E-4,0.01101469100414528}]:11.942986903963444,((((72[&height=5.894760008192493E-14,height_95%_HPD={2.8421709430404007E-14,1.1368683772161603E-13},height_median=5.6843418860808015E-14,height_range={0.0,1.7053025658242404E-13},length=2.0504834450660763,length_95%_HPD={0.7282530954443303,3.6043678384350812},length_median=1.933937533125743,length_range={0.36118914752398723,8.033801390652457},rate=0.0022637243985751845,rate_95%_HPD={8.585269395602197E-4,0.0038999710951837987},rate_median=0.0021203921387407546,rate_range={5.122299847506426E-4,0.009360063649405363}]:2.193528114660471,497[&height=5.891181110667831E-14,height_95%_HPD={2.8421709430404007E-14,1.1368683772161603E-13},height_median=5.6843418860808015E-14,height_range={0.0,1.7053025658242404E-13},length=2.141992658542569,length_95%_HPD={0.7470306457385902,3.7687541954627193},length_median=2.027798464108855,length_range={0.36118914752398723,8.414106082579906},rate=0.003664130456371442,rate_95%_HPD={0.0013983520864622315,0.006436698217442687},rate_median=0.0034328183308154994,rate_range={7.46881449091276E-4,0.013419009508497526}]:2.193528114660471)[&CAheight_95%_HPD={0.0,3.686753211153274},CAheight_mean=1.974182614711142,CAheight_median=1.96178017116236,CAheight_range={0.0,8.41410608258002},height=1.9269833929318503,height_95%_HPD={0.6745995640807223,3.3778411521062424},height_median=1.81340893544143,height_range={0.3611891475240725,8.033801390652485},length=0.7831451667860901,length_95%_HPD={2.6229285145973336E-4,2.0265360686547638},length_median=0.6287996873195709,length_range={2.6229285145973336E-4,6.194580590607302},posterior=0.5847561201436984,rate=0.0028803070099625494,rate_95%_HPD={9.34521377709652E-4,0.005225755297601255},rate_median=0.0026572733647317087,rate_range={5.647318548064634E-4,0.012478608733959}]:0.45794892923911057,498[&height=5.892233727586849E-14,height_95%_HPD={2.8421709430404007E-14,1.1368683772161603E-13},height_median=5.6843418860808015E-14,height_range={0.0,1.7053025658242404E-13},length=2.456896918187289,length_95%_HPD={0.9082181155677347,4.220567015591797},length_median=2.329623343266661,length_range={0.49123142900728567,9.272156542668228},rate=0.003588558262383879,rate_95%_HPD={0.0013656051177585815,0.006253615938181044},rate_median=0.0033676954669504613,rate_range={7.132550734521868E-4,0.01241529968084145}]:2.6514770438995816)[&CAheight_95%_HPD={0.0,4.195912961297239},CAheight_mean=2.386338177471891,CAheight_median=2.4152375896990463,CAheight_range={0.0,9.272156542668256},height=2.6514770438996407,height_95%_HPD={1.1750468604322464,4.4232382763985925},height_median=2.5303165408440123,height_range={0.6717786202981131,9.272156542668256},length=7.349167349489431,length_95%_HPD={3.03977737198241,12.258679874476769},length_median=6.979462197475897,length_range={1.6368129086092438,23.576413242767615},posterior=1.0,rate=0.0033923747723225645,rate_95%_HPD={0.001433265988241625,0.005710677528257905},rate_median=0.0032095335192634657,rate_range={8.95234408335094E-4,0.0103691148254696}]:7.4428452451207185,(106[&height=5.882760175315687E-14,height_95%_HPD={0.0,8.526512829121202E-14},height_median=5.6843418860808015E-14,height_range={0.0,1.7053025658242404E-13},length=0.3193854631505429,length_95%_HPD={0.05268879988537378,0.6821360416999767},length_median=0.2778504861041995,length_range={0.01661474654164863,2.3238887752662265},rate=0.002905768905150488,rate_95%_HPD={9.636516737470607E-4,0.00531599649608651},rate_median=0.0026806305420460784,rate_range={6.274847053818087E-4,0.011926525483437504}]:0.3193854631505427,224[&height=5.882760175315687E-14,height_95%_HPD={0.0,8.526512829121202E-14},height_median=5.6843418860808015E-14,height_range={0.0,1.7053025658242404E-13},length=0.3193854631505429,length_95%_HPD={0.05268879988537378,0.6821360416999767},length_median=0.2778504861041995,length_range={0.01661474654164863,2.3238887752662265},rate=0.0031379293240055813,rate_95%_HPD={9.956633261238733E-4,0.005672654706063019},rate_median=0.0028987092573401923,rate_range={6.39325266669639E-4,0.013359643443717215}]:0.3193854631505427)[&CAheight_95%_HPD={0.0,0.6554613405970429},CAheight_mean=0.28744798141826583,CAheight_median=0.2574649555421047,CAheight_range={0.0,2.3238887752663118},height=0.31938546315060157,height_95%_HPD={0.052688799885430626,0.6821360417000335},height_median=0.27785048610425633,height_range={0.016614746541705472,2.3238887752663118},length=9.764417645127098,length_95%_HPD={5.3669675599521725,14.976466837364882},length_median=9.39922353986077,length_range={3.8223696731245127,25.546269910394898},posterior=1.0,rate=0.0030145732948248065,rate_95%_HPD={0.0014873741039882588,0.004721915945530347},rate_median=0.002920223321569653,rate_range={8.362139926821953E-4,0.007648149574266862}]:9.774936825869759)[&CAheight_95%_HPD={0.0,14.683167258882605},CAheight_mean=9.084923706737733,CAheight_median=9.38615868358886,CAheight_range={0.0,25.908094079331903},height=9.999303962704971,height_95%_HPD={5.656150794922723,15.170096076079972},height_median=9.644563763171334,height_range={4.39834426643813,25.908094079331903},length=5.093890500852016,length_95%_HPD={0.245982955546026,12.44306759178886},length_median=4.257902897871276,length_range={0.001229053183664064,30.25348324434421},posterior=0.9497796377911929,rate=0.003015349280799974,rate_95%_HPD={0.001108066403386896,0.005472488040069072},rate_median=0.0027810268224317553,rate_range={6.994379517222102E-4,0.014566246691805661}]:5.211019004849941,499[&height=5.89107584897593E-14,height_95%_HPD={2.8421709430404007E-14,8.526512829121202E-14},height_median=5.6843418860808015E-14,height_range={0.0,1.7053025658242404E-13},length=15.198775742830144,length_95%_HPD={7.111602511760424,27.807882198448254},length_median=14.03571570273428,length_range={4.285092479067288,51.16895996127711},rate=0.002945787067425253,rate_95%_HPD={0.0011613973013946334,0.004917518040264455},rate_median=0.0028254515369441797,rate_range={7.296715939630963E-4,0.009809565315486999}]:15.305341293870242)[&CAheight_95%_HPD={0.0,26.034156270841322},CAheight_mean=13.774858180587048,CAheight_median=13.598383771265759,CAheight_range={0.0,51.16895996127717},height=14.200938323327565,height_95%_HPD={7.956152295729197,21.23863716950723},height_median=13.749546516060391,height_range={5.1759111871700725,36.337063041022446},length=7.891138713408512,length_95%_HPD={1.6713194896431673,15.060468862760388},length_median=7.449160767209406,length_range={0.025882980735758565,32.25806051482988},posterior=0.9216695677937854,rate=0.0031062655449537128,rate_95%_HPD={0.0010959799613056234,0.005529182623306494},rate_median=0.002886559451101007,rate_range={8.065794320805007E-4,0.011244799362631834}]:7.2737184820029785)[&CAheight_95%_HPD={0.0,30.99172035401},CAheight_mean=20.321229059309836,CAheight_median=21.281630842893605,CAheight_range={0.0,51.16895996127717},height=21.658889866824936,height_95%_HPD={14.366022660372948,29.974661683497914},height_median=21.122326983173807,height_range={10.676249695505305,49.18530685953252},length=9.063739227892901,length_95%_HPD={1.8549482628749558,17.491777311635985},length_median=8.367760572499947,length_range={0.018869931324047684,42.0143356820831},posterior=0.8170067775267583,rate=0.0034377281454722095,rate_95%_HPD={0.0012969563015668168,0.00611283007257962},rate_median=0.003188420975568486,rate_range={8.631228938012459E-4,0.01333381724543077}]:7.405136378923569,(((11[&height=5.886128549456546E-14,height_95%_HPD={0.0,8.526512829121202E-14},height_median=5.6843418860808015E-14,height_range={0.0,1.7053025658242404E-13},length=0.1974132755280497,length_95%_HPD={0.02258650777102389,0.4332298362687368},length_median=0.16908184386969083,length_range={0.007365663305876069,1.6462666519088884},rate=0.0032903422925739355,rate_95%_HPD={0.001120155325753836,0.006054517980728659},rate_median=0.0030447558557316016,rate_range={6.589239572368376E-4,0.012746979014348696}]:0.2039048450129173,508[&height=5.883918053926607E-14,height_95%_HPD={0.0,8.526512829121202E-14},height_median=5.6843418860808015E-14,height_range={0.0,1.7053025658242404E-13},length=0.18243174754272742,length_95%_HPD={0.02078639588023634,0.3940200260670963},length_median=0.15856008355149243,length_range={0.007365663305876069,1.2392108066080993},rate=0.0029604347303340225,rate_95%_HPD={9.241242453441326E-4,0.005333992257202973},rate_median=0.0027422175051561967,rate_range={6.530489450980364E-4,0.012428210492155018}]:0.20390484501291734)[&CAheight_95%_HPD={0.0,0.4337238760276989},CAheight_mean=0.18351504017183992,CAheight_median=0.15990487851303214,CAheight_range={0.0,1.6462666519089737},height=0.17177385442003051,height_95%_HPD={0.020451288846658144,0.3683506727197141},height_median=0.15047550431208379,height_range={0.007365663305904491,1.0526429190162787},length=0.14711975260033114,length_95%_HPD={2.5284161080207923E-4,0.3909360883930617},length_median=0.11320519102204685,length_range={3.782016904096963E-6,1.4797220656267314},posterior=0.7365282767304915,rate=0.003082481121215662,rate_95%_HPD={0.0010311699122311294,0.005628226748923612},rate_median=0.0028377965991686167,rate_range={6.500593497419153E-4,0.013598954623489142}]:0.10835785785574076,509[&height=5.89633893357102E-14,height_95%_HPD={0.0,8.526512829121202E-14},height_median=5.6843418860808015E-14,height_range={0.0,1.7053025658242404E-13},length=0.28429803591359615,length_95%_HPD={0.04090119043843288,0.5997213682009601},length_median=0.25350374515315366,length_range={0.012002344567974887,2.3758818731414806},rate=0.0028017497795239177,rate_95%_HPD={9.113699147396495E-4,0.005133083317251185},rate_median=0.002590251518882856,rate_range={5.691934708404477E-4,0.012656534449866782}]:0.312262702868658)[&CAheight_95%_HPD={0.0,0.5973545294403948},CAheight_mean=0.2810374734228268,CAheight_median=0.26316004520185743,CAheight_range={0.0,2.375881873141509},height=0.31226270286871693,height_95%_HPD={0.07432388018222014,0.6304501742727382},height_median=0.2817491034882096,height_range={0.0306874613075081,2.375881873141509},length=7.896354868658426,length_95%_HPD={2.901106678212841,13.842686760648803},length_median=7.395384878132546,length_range={1.9526025452900058,25.89054786032176},posterior=1.0,rate=0.0035324048329840826,rate_95%_HPD={0.0011852116642693585,0.0062957651972775095},rate_median=0.0032826128645933946,rate_range={6.988235169754132E-4,0.010871736253682257}]:7.896354868658385,510[&height=5.898444167409055E-14,height_95%_HPD={2.8421709430404007E-14,8.526512829121202E-14},height_median=5.6843418860808015E-14,height_range={0.0,1.7053025658242404E-13},length=8.208617571527041,length_95%_HPD={3.126563195206984,14.113298402848812},length_median=7.707240754046012,length_range={2.1042114764069595,26.309044175457416},rate=0.0023945144368802264,rate_95%_HPD={9.066658311157287E-4,0.004273936437026257},rate_median=0.0022310405214732145,rate_range={5.327549800813547E-4,0.009293061630871633}]:8.208617571527043)[&CAheight_95%_HPD={0.0,13.602870054492627},CAheight_mean=7.387783175520925,CAheight_median=7.32798273242156,CAheight_range={0.0,26.309044175457473},height=8.208617571527101,height_95%_HPD={3.1265631952070123,14.11329840284887},height_median=7.707240754046069,height_range={2.104211476406988,26.309044175457473},length=20.644439025570946,length_95%_HPD={8.283422675940415,33.39715543564091},length_median=20.241634645130432,length_range={3.7484273340766663,60.587229872539126},posterior=1.0,rate=0.0024218500004618386,rate_95%_HPD={8.939111213628776E-4,0.004854703896342098},rate_median=0.0021308377383976417,rate_range={6.038201088255161E-4,0.008955544637066732}]:21.77557858326975)[&CAheight_95%_HPD={0.0,40.518963095973476},CAheight_mean=26.985876483306214,CAheight_median=28.488645788890693,CAheight_range={0.0,68.7842388964362},height=29.984196154796848,height_95%_HPD={19.022393615703464,41.8754118055715},height_median=29.239260971452183,height_range={15.312640711434142,68.7842388964362},length=39.11532702689455,length_95%_HPD={24.897101091033335,53.616806663757245},length_median=39.01862689677377,length_range={11.600430873938564,71.26206325554615},posterior=1.0,rate=0.0025889506825329256,rate_95%_HPD={0.0015738651131159903,0.0036242917995637546},rate_median=0.0025371032715582227,rate_range={0.0011556847466670317,0.005918240159824963}]:40.97383758985883,((((((10[&height=5.893812652965377E-14,height_95%_HPD={0.0,8.526512829121202E-14},height_median=5.6843418860808015E-14,height_range={0.0,1.7053025658242404E-13},length=17.60226895916847,length_95%_HPD={9.139833124378896,26.029721680451587},length_median=17.463676269723607,length_range={3.207645045075168,42.94549582708518},rate=0.0025669919104519194,rate_95%_HPD={0.0011067212992367495,0.0044842902328762636},rate_median=0.0023711536480528978,rate_range={7.623557961011664E-4,0.009370437064936586}]:17.84858067616505,(((196[&height=5.886339072840349E-14,height_95%_HPD={2.8421709430404007E-14,1.1368683772161603E-13},height_median=5.6843418860808015E-14,height_range={0.0,1.7053025658242404E-13},length=4.463973078030076,length_95%_HPD={1.8907773995696857,7.466596587612344},length_median=4.268978799579145,length_range={0.8896843107831671,12.976664592809243},rate=0.005071895665927752,rate_95%_HPD={0.0022597168913146637,0.008259403144581874},rate_median=0.004792039887660133,rate_range={0.001579232355769007,0.015478946222161637}]:4.469071301161687,366[&height=5.885602240997035E-14,height_95%_HPD={2.8421709430404007E-14,1.1368683772161603E-13},height_median=5.6843418860808015E-14,height_range={0.0,1.7053025658242404E-13},length=4.4683227898288775,length_95%_HPD={1.870360660950098,7.467043675152496},length_median=4.268807640938888,length_range={0.8896843107831671,13.768795190293474},rate=0.0022011759273209814,rate_95%_HPD={8.958791648812568E-4,0.0037156850274829385},rate_median=0.0020882500679796755,rate_range={6.456354484153293E-4,0.008056791596993854}]:4.469071301161687)[&CAheight_95%_HPD={0.0,7.1097066577871715},CAheight_mean=4.0221790674533615,CAheight_median=4.074284008538342,CAheight_range={0.0,13.76879519029356},height=4.446555825753367,height_95%_HPD={1.8617543688375804,7.349733123461505},height_median=4.26186508245641,height_range={0.8896843107832808,12.976664592809328},length=3.691412390497849,length_95%_HPD={0.9088631986161033,6.746488645902986},length_median=3.484080362646239,length_range={0.06579994922122978,13.686275385546764},posterior=0.9945927928595237,rate=0.0033819237686452197,rate_95%_HPD={0.0012812343347691653,0.006070703735518053},rate_median=0.003141944212899236,rate_range={6.936769158115122E-4,0.013153760112891176}]:4.218632750643344,(201[&height=5.892233727586849E-14,height_95%_HPD={2.8421709430404007E-14,1.1368683772161603E-13},height_median=5.6843418860808015E-14,height_range={0.0,1.7053025658242404E-13},length=6.789360877609563,length_95%_HPD={3.2410046332221043,10.526331168675796},length_median=6.6121648900656,length_range={2.0239695835283555,17.269571286938827},rate=0.004173237026025399,rate_95%_HPD={0.0021409578490171294,0.006447959756382503},rate_median=0.004021568744683042,rate_range={0.0012915980477664275,0.010973374011842296}]:7.156022751746134,368[&height=5.885286455921331E-14,height_95%_HPD={2.8421709430404007E-14,1.1368683772161603E-13},height_median=5.6843418860808015E-14,height_range={0.0,1.7053025658242404E-13},length=6.987904159399116,length_95%_HPD={3.23442714231561,10.979227042518488},length_median=6.791095534064823,length_range={2.0239695835283555,18.61582515926557},rate=0.002395997802186539,rate_95%_HPD={0.001113472683880801,0.004022617008146049},rate_median=0.0022631913890661082,rate_range={6.329320191423238E-4,0.010056670574306535}]:7.156022751746134)[&CAheight_95%_HPD={0.0,10.86717538563667},CAheight_mean=6.440444329185659,CAheight_median=6.660523667758042,CAheight_range={0.0,18.615825159265654},height=5.958080485049418,height_95%_HPD={3.0269646227025646,9.072868106841952},height_median=5.7751002311429716,height_range={2.023969583528441,15.034686241964835},length=2.724039965973502,length_95%_HPD={0.30548318231524263,5.3346915217071285},length_median=2.532713795219479,length_range={0.01638011489535529,9.89257391541338},posterior=0.5596459390392948,rate=0.0032218279314468966,rate_95%_HPD={0.0011998752228428715,0.005871569631477236},rate_median=0.002989027223114376,rate_range={7.940572765845042E-4,0.01264546839738377}]:1.5316813000588976)[&CAheight_95%_HPD={0.0,11.748359444648884},CAheight_mean=7.8189626046728185,CAheight_median=8.24937750598869,CAheight_range={0.0,18.615825159265654},height=8.669178806000378,height_95%_HPD={5.406150038617795,12.233802202260364},height_median=8.480870239137857,height_range={3.79490723104297,18.615825159265654},length=3.425179500404542,length_95%_HPD={0.8786814630223034,6.515839882456049},length_median=3.182296808953623,length_range={0.02685434318317448,14.141446770549265},posterior=0.9863708751527721,rate=0.0034755322374938865,rate_95%_HPD={0.001323411324276307,0.006273020440529088},rate_median=0.0032117460090277505,rate_range={8.016876630594131E-4,0.013762897653790835}]:3.553440388970147,202[&height=5.890760063900224E-14,height_95%_HPD={0.0,8.526512829121202E-14},height_median=5.6843418860808015E-14,height_range={0.0,1.7053025658242404E-13},length=12.188459160726492,length_95%_HPD={7.87225156583898,17.1170979345394},length_median=11.925481936431765,length_range={5.289845371354943,26.219106934502292},rate=0.0030072186103175585,rate_95%_HPD={0.001685970689849516,0.004409987809731676},rate_median=0.00294256699088381,rate_range={0.0011682324381109888,0.008295802913308278}]:12.241144440775178)[&CAheight_95%_HPD={0.0,16.36103880949048},CAheight_mean=11.017070799152433,CAheight_median=11.660049988594778,CAheight_range={0.0,26.492465728539713},height=12.079780540490177,height_95%_HPD={7.869030975838058,16.77578978434022},height_median=11.82327182827646,height_range={5.591894758500985,25.45759069842049},length=6.225847518062586,length_95%_HPD={1.0120666200427024,12.190582047828656},length_median=5.88659428591302,length_range={0.009407966198665463,24.041955090179187},posterior=0.9006703455427577,rate=0.004025070909761778,rate_95%_HPD={0.0014071029293623969,0.007096569747242225},rate_median=0.003758016160548601,rate_range={9.001356118437963E-4,0.013076426486817403}]:5.607436235389873)[&CAheight_95%_HPD={0.0,24.45966727531558},CAheight_mean=16.06378210183441,CAheight_median=17.016787501834216,CAheight_range={0.0,42.94549582708524},height=17.84858067616511,height_95%_HPD={10.537313102145617,25.329809053697005},height_median=17.526417045183734,height_range={8.1171615126176,42.94549582708524},length=14.891735290665428,length_95%_HPD={6.932371809696434,23.499371107526997},length_median=14.46286409768544,length_range={2.6878737524748715,35.69648184556871},posterior=1.0,rate=0.004641024440049484,rate_95%_HPD={0.0022747741345615622,0.007326244676510759},rate_median=0.00443985743236678,rate_range={0.0016052901960846076,0.0107822795712918}]:14.891933409020918,(((147[&height=5.88812852160268E-14,height_95%_HPD={2.8421709430404007E-14,1.1368683772161603E-13},height_median=5.6843418860808015E-14,height_range={0.0,1.9895196601282805E-13},length=14.085255308280564,length_95%_HPD={7.785384175397752,20.902639395266846},length_median=13.823418532534077,length_range={5.059140902236749,30.996878346208206},rate=0.003608790769099378,rate_95%_HPD={0.0019793406236324404,0.005511707620365633},rate_median=0.0034771956632336913,rate_range={0.0014744869309288105,0.009580316809027049}]:14.085412107789034,367[&height=5.888233783294581E-14,height_95%_HPD={2.8421709430404007E-14,1.1368683772161603E-13},height_median=5.6843418860808015E-14,height_range={0.0,1.9895196601282805E-13},length=14.082035024873118,length_95%_HPD={7.814012746647052,20.92543880264037},length_median=13.818876959075538,length_range={5.059140902236749,30.996878346208206},rate=0.003447512320851728,rate_95%_HPD={0.0019314862393964725,0.005374475048300018},rate_median=0.00331986218415376,rate_range={0.0012400292333447159,0.007727524728039167}]:14.085412107789034)[&CAheight_95%_HPD={0.0,19.925941230662232},CAheight_mean=12.676917846818881,CAheight_median=13.364138273077117,CAheight_range={0.0,30.996878346208234},height=14.082185161878103,height_95%_HPD={7.789349346333125,20.902639395266903},height_median=13.818876959075567,height_range={5.0591409022368055,30.996878346208234},length=5.36689044864087,length_95%_HPD={1.1982294600796024,10.321156258974781},length_median=4.931808750520446,length_range={0.17251619574503252,22.20739068387536},posterior=0.9989630013703196,rate=0.0031652891741958825,rate_95%_HPD={0.0011636908202530757,0.005630500179077508},rate_median=0.002910987146572923,rate_range={7.405229255898368E-4,0.013190268445555209}]:6.887084145813496,(310[&height=5.885075932537527E-14,height_95%_HPD={2.8421709430404007E-14,1.1368683772161603E-13},height_median=5.6843418860808015E-14,height_range={0.0,1.9895196601282805E-13},length=18.820638441768093,length_95%_HPD={10.973337502190134,26.84100618561041},length_median=18.57392094675737,length_range={5.591784362842645,38.12445665293089},rate=0.002984389795618439,rate_95%_HPD={0.00159464944486411,0.004547255900551728},rate_median=0.0028757969491354546,rate_range={0.001065193494877827,0.007945793863466126}]:20.19580191858112,475[&height=5.883075960391393E-14,height_95%_HPD={0.0,8.526512829121202E-14},height_median=5.6843418860808015E-14,height_range={0.0,1.7053025658242404E-13},length=19.97776426258608,length_95%_HPD={12.126675007997989,28.540225073514364},length_median=19.84726864006595,length_range={5.591784362842645,37.61901531588484},rate=0.001963822642409033,rate_95%_HPD={0.001156174015551371,0.00286102036558286},rate_median=0.0019068613489824841,rate_range={8.462816021644222E-4,0.004975677396896265}]:20.19580191858112)[&CAheight_95%_HPD={0.0,27.228786236057346},CAheight_mean=18.17628904381889,CAheight_median=19.49973514920194,CAheight_range={0.0,38.12445665293092},height=17.75904065218884,height_95%_HPD={10.052820940534787,25.90555424109226},height_median=17.645621370365816,height_range={5.591784362842731,34.004336478178885},length=2.7978666587971524,length_95%_HPD={1.3014893815466166E-4,7.615444116648405},length_median=2.170856223962346,length_range={1.3014893815466166E-4,16.869778241271206},posterior=0.273619495574238,rate=0.0026654678260688756,rate_95%_HPD={9.489660048272623E-4,0.005051498980454825},rate_median=0.0024471602116128187,rate_range={6.519266889289565E-4,0.011326191145652732}]:0.7766943350214071)[&CAheight_95%_HPD={0.0,27.606083961031715},CAheight_mean=18.875316534232976,CAheight_median=20.185043872626807,CAheight_range={0.0,38.12445665293092},height=20.880651102667475,height_95%_HPD={13.68795170284028,28.567230881561642},height_median=20.617272400390732,height_range={9.800857219967043,37.61901531588492},length=3.751893670528194,length_95%_HPD={0.5314823319150719,8.110740522242537},length_median=3.2598255519967267,length_range={0.06422063680076917,20.42977169532668},posterior=0.9754083182104366,rate=0.0027042242046195725,rate_95%_HPD={7.949407521377337E-4,0.0049913005845877425},rate_median=0.0024830502941032132,rate_range={6.27731538288991E-4,0.013386362160091463}]:3.6596282952744623,(((303[&height=5.889707446981206E-14,height_95%_HPD={2.8421709430404007E-14,1.1368683772161603E-13},height_median=5.6843418860808015E-14,height_range={0.0,1.9895196601282805E-13},length=2.592562756037893,length_95%_HPD={1.2889660530825893,4.130382728904664},length_median=2.5106024170781893,length_range={0.6630560182250349,6.820175609069452},rate=0.004864755000004512,rate_95%_HPD={0.0023235478080682022,0.007979276758829736},rate_median=0.004607626721980341,rate_range={0.00140622530008139,0.013241628141793764}]:2.5928526759076385,476[&height=5.889496923597403E-14,height_95%_HPD={2.8421709430404007E-14,1.1368683772161603E-13},height_median=5.6843418860808015E-14,height_range={0.0,1.9895196601282805E-13},length=2.592603555849188,length_95%_HPD={1.2917163738482316,4.134782589283958},length_median=2.5102436010801625,length_range={0.6630560182250349,6.820175609069452},rate=0.0027517287719512327,rate_95%_HPD={0.0011694756947170407,0.004618468638817839},rate_median=0.0026075012069014334,rate_range={6.443485382826485E-4,0.00938060390224763}]:2.5928526759076385)[&CAheight_95%_HPD={0.0,3.9263064146086037},CAheight_mean=2.3335760508710957,CAheight_median=2.4020556350547793,CAheight_range={0.0,6.8201756090695085},height=2.591787448256825,height_95%_HPD={1.286563384694631,4.126342301040836},height_median=2.5099468343527036,height_range={0.6630560182250349,6.8201756090695085},length=1.1745643707008426,length_95%_HPD={0.21887046500205543,2.3522388683734903},length_median=1.0795236422677732,length_range={0.009734277915299572,6.770900237109117},posterior=0.9990000370356653,rate=0.0033966105399868807,rate_95%_HPD={0.001281966280975836,0.006172733341791404},rate_median=0.0031595624785153474,rate_range={7.464451254540762E-4,0.01212762938831351}]:1.1736883197252457,(304[&height=5.888865353445991E-14,height_95%_HPD={2.8421709430404007E-14,1.1368683772161603E-13},height_median=5.6843418860808015E-14,height_range={0.0,1.9895196601282805E-13},length=1.5874543876266207,length_95%_HPD={0.5410884221984702,2.8743327718712806},length_median=1.479972235522382,length_range={0.308916464381241,5.515104882508524},rate=0.003658212200680649,rate_95%_HPD={0.0013660937972133308,0.0065056985894415146},rate_median=0.003409934075971889,rate_range={8.210291379326266E-4,0.011903921112209432}]:1.5877073145134273,305[&height=5.88876009175409E-14,height_95%_HPD={2.8421709430404007E-14,1.1368683772161603E-13},height_median=5.6843418860808015E-14,height_range={0.0,1.9895196601282805E-13},length=1.5876617715059023,length_95%_HPD={0.5385227495700065,2.8734977184080037},length_median=1.4800387912435724,length_range={0.308916464381241,5.515104882508524},rate=0.002071094505952257,rate_95%_HPD={7.518459281670804E-4,0.003587526849651055},rate_median=0.0019425566302209098,rate_range={5.523642120582712E-4,0.008260533019242771}]:1.5877073145134273)[&CAheight_95%_HPD={0.0,2.7432431808213096},CAheight_mean=1.4289418752434466,CAheight_median=1.3992528510607087,CAheight_range={0.0,5.5151048825085525},height=1.586006624826856,height_95%_HPD={0.5387504860209731,2.8643603461052294},height_median=1.4794006769373453,height_range={0.30891646438129783,5.5151048825085525},length=2.1803133751039696,length_95%_HPD={0.5180486218476403,3.9598838699472765},length_median=2.084958599726491,length_range={1.2211854033239433E-4,8.260638670496547},posterior=0.9990741083663568,rate=0.0023956156863525814,rate_95%_HPD={8.591648172878341E-4,0.004188827691915646},rate_median=0.002231098575974519,rate_range={6.412722748434466E-4,0.009077599518382926}]:2.178833681119457)[&CAheight_95%_HPD={0.0,5.276455367033947},CAheight_mean=3.3898994507878104,CAheight_median=3.5550197154076955,CAheight_range={0.0,9.04785837998972},height=3.766540995632943,height_95%_HPD={2.132672300988446,5.465774970229575},height_median=3.670811634805858,height_range={1.3626804567040836,9.04785837998972},length=3.1288677864239216,length_95%_HPD={0.6865828584590474,6.270276578738162},length_median=2.820453846982417,length_range={0.2246622603677224,21.136287954349285},posterior=1.0,rate=0.0032481372867870584,rate_95%_HPD={0.0012167488403231948,0.0058691488813114485},rate_median=0.0030143888402490607,rate_range={6.428385820798466E-4,0.013085933808561077}]:3.128867786423897,308[&height=5.888444306678384E-14,height_95%_HPD={0.0,8.526512829121202E-14},height_median=5.6843418860808015E-14,height_range={0.0,1.9895196601282805E-13},length=6.895408782056786,length_95%_HPD={3.721063079065516,10.56874259194231},length_median=6.618029078986069,length_range={2.598344438218305,27.195275638319742},rate=0.0020154651119144856,rate_95%_HPD={9.556124026132101E-4,0.0032568718514963163},rate_median=0.001937581508864604,rate_range={5.650473176048626E-4,0.006114551553830234}]:6.895408782056782)[&CAheight_95%_HPD={0.0,10.15889468203406},CAheight_mean=6.205890887780965,CAheight_median=6.386580993352652,CAheight_range={0.0,27.195275638319828},height=6.89540878205684,height_95%_HPD={3.7210630790655443,10.568742591942396},height_median=6.618029078986183,height_range={2.5983444382183905,27.195275638319828},length=17.628960064658948,length_95%_HPD={9.83540706513648,26.37591260985522},length_median=17.377617546976012,length_range={3.5411621703519813,35.168194145528815},posterior=1.0,rate=0.0021998140561395466,rate_95%_HPD={0.0011871775867052373,0.003346517548958136},rate_median=0.002115263945955699,rate_range={8.352215337726821E-4,0.005763925014421263}]:17.73671576682021)[&CAheight_95%_HPD={0.0,31.90954906698039},CAheight_mean=22.168994198334364,CAheight_median=23.720047347699705,CAheight_range={0.0,42.44943328853185},height=24.63098355713245,height_95%_HPD={16.98620350439893,33.3481675261377},height_median=24.264575685444612,height_range={13.11496693855662,42.44943328853185},length=8.109590912689578,length_95%_HPD={1.7778771298551135,16.43639373179792},length_median=7.315020439567775,length_range={0.23725524930625852,31.391783958323217},posterior=0.999851857338617,rate=0.002118888021908217,rate_95%_HPD={6.713565460551786E-4,0.003981425327625554},rate_median=0.0019335771809880797,rate_range={5.391651593393625E-4,0.009126365665554876}]:8.108389536308977)[&CAheight_95%_HPD={0.0,41.75538239263912},CAheight_mean=29.46657180807666,CAheight_median=31.56032205492565,CAheight_range={0.0,55.23321105021978},height=32.74051408518603,height_95%_HPD={23.293533343412975,43.39405429349594},height_median=32.28144083875921,height_range={18.392696750706648,55.23321105021978},length=15.206152454116243,length_95%_HPD={6.517575114949153,24.91447831062476},length_median=14.864233663797165,length_range={2.603215191683404,34.47886915345384},posterior=1.0,rate=0.002346356286742396,rate_95%_HPD={0.001041652117858273,0.003988349727567724},rate_median=0.002177376849552519,rate_range={7.297556848506265E-4,0.010600560446126105}]:15.322698761561064,((104[&height=5.89286529773826E-14,height_95%_HPD={0.0,8.526512829121202E-14},height_median=5.6843418860808015E-14,height_range={0.0,1.7053025658242404E-13},length=27.924497349015322,length_95%_HPD={18.126986108281244,38.005950479033885},length_median=27.57402207136488,length_range={13.448259002045575,58.82939936772553},rate=0.0022405086048831475,rate_95%_HPD={0.0013740873893684903,0.0031765123643066034},rate_median=0.0021892530806842496,rate_range={9.726861370540849E-4,0.005097559559258255}]:27.954459912001713,(149[&height=5.898338905717153E-14,height_95%_HPD={0.0,8.526512829121202E-14},height_median=5.6843418860808015E-14,height_range={0.0,1.7053025658242404E-13},length=15.135946758490896,length_95%_HPD={7.703444542490729,23.12224362762342},length_median=14.795210256731991,length_range={4.505308810573723,35.85991758029445},rate=0.0028945009412794116,rate_95%_HPD={0.0015069937245153241,0.004626277248756295},rate_median=0.0027467933248751897,rate_range={0.0011550587845895683,0.008936960784539226}]:15.135946758490894,187[&height=5.898338905717153E-14,height_95%_HPD={0.0,8.526512829121202E-14},height_median=5.6843418860808015E-14,height_range={0.0,1.7053025658242404E-13},length=15.135946758490896,length_95%_HPD={7.703444542490729,23.12224362762342},length_median=14.795210256731991,length_range={4.505308810573723,35.85991758029445},rate=0.0028446432951642372,rate_95%_HPD={0.0014510722671795427,0.004525524053154146},rate_median=0.0027019344147229435,rate_range={0.0010910227516047273,0.008856293151824936}]:15.135946758490894)[&CAheight_95%_HPD={0.0,22.10145714405016},CAheight_mean=13.622402534116004,CAheight_median=14.220060198232432,CAheight_range={0.0,35.859917580294535},height=15.135946758490952,height_95%_HPD={7.703444542490814,23.122243627623448},height_median=14.795210256732076,height_range={4.50530881057378,35.859917580294535},length=12.81709024671519,length_95%_HPD={4.737397218523483,21.517180512867213},length_median=12.4061210914752,length_range={2.348181407691129,33.03010319773989},posterior=1.0,rate=0.0025883540955768574,rate_95%_HPD={0.0010686136461747603,0.00451780991909716},rate_median=0.0023859482599535996,rate_range={8.379473370102928E-4,0.008116940535895234}]:12.818513153510821)[&CAheight_95%_HPD={0.0,36.63420398649143},CAheight_mean=25.159107099228688,CAheight_median=26.88704127527106,CAheight_range={0.0,58.82939936772556},height=27.88084062441021,height_95%_HPD={18.335520921627335,38.19910010425653},height_median=27.524763361726087,height_range={13.448259002045603,58.82939936772556},length=4.29073216577215,length_95%_HPD={0.32701031987321016,9.386628611025827},length_median=3.723255729675543,length_range={0.02331500188319069,23.33847422856502},posterior=0.982445094626125,rate=0.0025562694328344297,rate_95%_HPD={7.268538180645773E-4,0.004763190546901318},rate_median=0.0023335168006058606,rate_range={6.097910033575452E-4,0.012721803735899186}]:4.215408768617763,(((166[&height=5.901286233090403E-14,height_95%_HPD={2.8421709430404007E-14,1.1368683772161603E-13},height_median=5.6843418860808015E-14,height_range={0.0,1.7053025658242404E-13},length=13.9027647745124,length_95%_HPD={7.800831984795167,20.105689806305094},length_median=13.822557737151868,length_range={5.210888056763395,29.922547738248653},rate=0.0035769113213671216,rate_95%_HPD={0.0020351128702451333,0.005563230183320054},rate_median=0.0034025716442149445,rate_range={0.0014490072081317213,0.008828726909869094}]:13.902764774512399,242[&height=5.901286233090403E-14,height_95%_HPD={2.8421709430404007E-14,1.1368683772161603E-13},height_median=5.6843418860808015E-14,height_range={0.0,1.7053025658242404E-13},length=13.9027647745124,length_95%_HPD={7.800831984795167,20.105689806305094},length_median=13.822557737151868,length_range={5.210888056763395,29.922547738248653},rate=0.003165187591891462,rate_95%_HPD={0.0018097605053840875,0.004897961295003433},rate_median=0.003031845096461906,rate_range={0.001384750145306473,0.007520467647692564}]:13.902764774512399)[&CAheight_95%_HPD={0.0,19.11147869797523},CAheight_mean=12.512534638065759,CAheight_median=13.37779831066868,CAheight_range={0.0,29.92254773824871},height=13.902764774512457,height_95%_HPD={7.800831984795224,20.105689806305122},height_median=13.822557737151953,height_range={5.210888056763423,29.92254773824871},length=5.952798216323478,length_95%_HPD={1.8546484800990868,11.02805435762724},length_median=5.563365873051453,length_range={0.976912881628806,21.343173795198283},posterior=1.0,rate=0.002967311920022937,rate_95%_HPD={0.0011152557874711318,0.00530278633445999},rate_median=0.002722426406626045,rate_range={8.035230884437241E-4,0.011858975904996726}]:5.960315262677108,(186[&height=5.903180943544636E-14,height_95%_HPD={2.8421709430404007E-14,1.1368683772161603E-13},height_median=5.6843418860808015E-14,height_range={0.0,1.7053025658242404E-13},length=3.646305657864218,length_95%_HPD={1.4270246923520915,6.216895947037756},length_median=3.4343287738785193,length_range={0.891051517948938,11.868337567747773},rate=0.0031183249062230805,rate_95%_HPD={0.0013272381446273744,0.0052948740107820625},rate_median=0.0029549566333936686,rate_range={7.280198895804972E-4,0.010135462347107067}]:3.646305657864225,415[&height=5.903180943544636E-14,height_95%_HPD={2.8421709430404007E-14,1.1368683772161603E-13},height_median=5.6843418860808015E-14,height_range={0.0,1.7053025658242404E-13},length=3.646305657864218,length_95%_HPD={1.4270246923520915,6.216895947037756},length_median=3.4343287738785193,length_range={0.891051517948938,11.868337567747773},rate=0.002829335091170747,rate_95%_HPD={0.001126879463789503,0.004879876655097448},rate_median=0.0026577893149732543,rate_range={7.10598709014125E-4,0.009184156004945012}]:3.646305657864225)[&CAheight_95%_HPD={0.0,5.9772286337294815},CAheight_mean=3.2816872460249167,CAheight_median=3.275543025973434,CAheight_range={0.0,11.86833756774783},height=3.646305657864284,height_95%_HPD={1.4270246923521768,6.216895947037813},height_median=3.4343287738785477,height_range={0.8910515179489948,11.86833756774783},length=16.186807930409078,length_95%_HPD={9.787859616542221,23.060586616470943},length_median=15.968323443477402,length_range={5.784961358245312,31.352245418144435},posterior=1.0,rate=0.002777727117432046,rate_95%_HPD={0.0016297381868312644,0.004107339660504687},rate_median=0.0026903017173736986,rate_range={0.0011038429030154242,0.007125744633577503}]:16.21677437932528)[&CAheight_95%_HPD={0.0,25.645941946575277},CAheight_mean=17.876838241530464,CAheight_median=19.192997388111394,CAheight_range={0.0,34.9216982114977},height=19.797070761210126,height_95%_HPD={13.523616742451395,26.801551595112443},height_median=19.59554135668131,height_range={9.563043549913573,34.9216982114977},length=3.0485674518075663,length_95%_HPD={0.46721256701425773,6.502011202736668},length_median=2.709332678664765,length_range={0.037028414326528036,13.431904232840424},posterior=0.9719269656679382,rate=0.002817063847403434,rate_95%_HPD={8.500884292461682E-4,0.005176729020223273},rate_median=0.002570411854458141,rate_range={6.199235204648065E-4,0.012306370474448616}]:2.962984913069338,(241[&height=5.903812513696046E-14,height_95%_HPD={2.8421709430404007E-14,1.1368683772161603E-13},height_median=5.6843418860808015E-14,height_range={0.0,1.7053025658242404E-13},length=11.888573107689368,length_95%_HPD={6.08934477748781,17.940735701058117},length_median=11.593760700888083,length_range={3.5351918704207606,28.851542083665976},rate=0.0029621160321660167,rate_95%_HPD={0.0015333170942400665,0.004749306063803582},rate_median=0.0028283004291695733,rate_range={0.0010107321136005381,0.009842597968397667}]:11.888573107689371,259[&height=5.903812513696046E-14,height_95%_HPD={2.8421709430404007E-14,1.1368683772161603E-13},height_median=5.6843418860808015E-14,height_range={0.0,1.7053025658242404E-13},length=11.888573107689368,length_95%_HPD={6.08934477748781,17.940735701058117},length_median=11.593760700888083,length_range={3.5351918704207606,28.851542083665976},rate=0.00333688568825351,rate_95%_HPD={0.001742541366332625,0.005283997667724855},rate_median=0.0031877548673061385,rate_range={0.001303862982337427,0.0086579951988758}]:11.888573107689371)[&CAheight_95%_HPD={0.0,17.228756554843443},CAheight_mean=10.699755424176605,CAheight_median=11.155406185062986,CAheight_range={0.0,28.851542083666033},height=11.88857310768943,height_95%_HPD={6.089344777487867,17.940735701058173},height_median=11.59376070088814,height_range={3.5351918704208174,28.851542083666033},length=10.900008347299682,length_95%_HPD={4.827611311008212,17.42625089524668},length_median=10.613584152572145,length_range={2.408342389940316,27.17181900653071},posterior=1.0,rate=0.0029343813024238653,rate_95%_HPD={0.001355381476668345,0.004892800767956226},rate_median=0.0027656862171372334,rate_range={0.0010421080773395314,0.009143500300052903}]:10.937491842569473)[&CAheight_95%_HPD={0.0,29.02930035594946},CAheight_mean=20.543534539580037,CAheight_median=22.043141245386636,CAheight_range={0.0,39.81513743395695},height=22.826064950258903,height_95%_HPD={16.03935366496154,30.083637114526226},height_median=22.54368613556403,height_range={12.580153417636637,39.81513743395695},length=9.312418260578227,length_95%_HPD={2.823961704966024,16.939951496745266},length_median=8.716409064103289,length_range={1.6152815504919715,28.31696769909476},posterior=1.0,rate=0.002693487016205518,rate_95%_HPD={9.657081216033201E-4,0.004842358739634164},rate_median=0.0024788217831220698,rate_range={6.847586398874001E-4,0.010266138541329564}]:9.343803730360634)[&CAheight_95%_HPD={0.0,41.12206438551627},CAheight_mean=28.952989041878876,CAheight_median=31.13451119683961,CAheight_range={0.0,63.56406622763572},height=32.16986868061954,height_95%_HPD={22.723533719624186,42.577337675235185},height_median=31.799979632634887,height_range={17.69677293891428,63.56406622763572},length=14.366999990075355,length_95%_HPD={5.91009312081718,24.082435469660737},length_median=13.987086875501802,length_range={1.4301337479265328,34.333403561743324},posterior=1.0,rate=0.0018213305117377107,rate_95%_HPD={8.059134445402047E-4,0.0031043329987658773},rate_median=0.00168067539601079,rate_range={6.092783305160972E-4,0.009106954704161596}]:15.893344166127555)[&CAheight_95%_HPD={0.0,58.74785667303014},CAheight_mean=43.257051767441695,CAheight_median=46.73995318827497,CAheight_range={0.0,78.10173453356184},height=45.38773330286531,height_95%_HPD={34.533770443072314,57.6063914444686},height_median=44.78323861936107,height_range={31.070958989102706,73.74495615272176},length=3.5625987242587858,length_95%_HPD={0.4424288608350082,8.01153361380932},length_median=3.059641585824906,length_range={0.1507808219693061,16.241879458531628},posterior=0.40468871523276917,rate=0.0024153125117039502,rate_95%_HPD={7.200332226383482E-4,0.004586744191413732},rate_median=0.00219267865362759,rate_range={5.788103888271526E-4,0.010651782017332826}]:1.4417435006098103,(((((((((15[&height=5.865286734459989E-14,height_95%_HPD={0.0,1.1368683772161603E-13},height_median=5.6843418860808015E-14,height_range={0.0,1.9895196601282805E-13},length=9.342356736851768,length_95%_HPD={4.885182291305114,14.660838871915786},length_median=9.079184700932501,length_range={2.808925702193676,21.173657113302596},rate=0.005926466213552258,rate_95%_HPD={0.002835943356887637,0.009868182886656971},rate_median=0.0055870425925997795,rate_range={0.0018021686899359233,0.015243113477989184}]:9.342356736851764,244[&height=5.865286734459989E-14,height_95%_HPD={0.0,1.1368683772161603E-13},height_median=5.6843418860808015E-14,height_range={0.0,1.9895196601282805E-13},length=9.342356736851768,length_95%_HPD={4.885182291305114,14.660838871915786},length_median=9.079184700932501,length_range={2.808925702193676,21.173657113302596},rate=0.002870020622851684,rate_95%_HPD={0.0012919120917655022,0.0047383491826715265},rate_median=0.002743998647302337,rate_range={5.327549800813547E-4,0.00912306545409877}]:9.342356736851764)[&CAheight_95%_HPD={0.0,13.832295086204425},CAheight_mean=8.408152203317758,CAheight_median=8.72887197461526,CAheight_range={0.0,21.17365711330268},height=9.342356736851823,height_95%_HPD={4.885182291305199,14.660838871915843},height_median=9.079184700932558,height_range={2.808925702193733,21.17365711330268},length=11.416261369384234,length_95%_HPD={5.940201585064443,17.17265379746732},length_median=11.143977911254979,length_range={3.556737713391584,25.86757451672787},posterior=1.0,rate=0.006221242482432967,rate_95%_HPD={0.0033908065289517935,0.00956777005689884},rate_median=0.005998533160285818,rate_range={0.0022161062822073567,0.01438930599821464}]:12.395456150928261,(252[&height=5.869918248903669E-14,height_95%_HPD={0.0,1.1368683772161603E-13},height_median=5.6843418860808015E-14,height_range={0.0,1.9895196601282805E-13},length=0.28082944172487334,length_95%_HPD={0.0634521443736844,0.5660183579516911},length_median=0.25313983126659423,length_range={0.01956891360052282,1.8212238218265213},rate=0.0031415964386049696,rate_95%_HPD={9.973722063456132E-4,0.005557901850768467},rate_median=0.002912267634470868,rate_range={6.887167837033134E-4,0.011938816144371712}]:0.28082944172487456,307[&height=5.869918248903669E-14,height_95%_HPD={0.0,1.1368683772161603E-13},height_median=5.6843418860808015E-14,height_range={0.0,1.9895196601282805E-13},length=0.28082944172487334,length_95%_HPD={0.0634521443736844,0.5660183579516911},length_median=0.25313983126659423,length_range={0.01956891360052282,1.8212238218265213},rate=0.0028943336537138897,rate_95%_HPD={0.0010173925755930602,0.005204776015531818},rate_median=0.0026732847528001583,rate_range={6.543835787754834E-4,0.01137723757410328}]:0.28082944172487456)[&CAheight_95%_HPD={0.0,0.5392956958231139},CAheight_mean=0.2527474336193768,CAheight_median=0.23751410818098861,CAheight_range={0.0,1.8212238218265782},height=0.28082944172493324,height_95%_HPD={0.06345214437379809,0.5660183579517479},height_median=0.25313983126665107,height_range={0.01956891360055124,1.8212238218265782},length=21.362721267433624,length_95%_HPD={14.553070069789896,28.519836497747747},length_median=21.044317914375966,length_range={11.14622871517588,41.2084702179736},posterior=1.0,rate=0.003935867165180064,rate_95%_HPD={0.0026412273511608963,0.005344638760589775},rate_median=0.00387568613360777,rate_range={0.0018551771460386527,0.007146572721250176}]:21.45698344605515)[&CAheight_95%_HPD={0.0,27.962726116781255},CAheight_mean=19.564104055963135,CAheight_median=20.915938659884944,CAheight_range={0.0,41.64484476213508},height=20.542620107829162,height_95%_HPD={14.354314679683682,27.04899102532741},height_median=20.224784438827157,height_range={11.693514902101043,41.64484476213508},length=2.637285384171952,length_95%_HPD={0.515955704311267,5.336841523269186},length_median=2.42449383601371,length_range={4.2565865365418176E-4,11.629624607204988},posterior=0.5729047072330654,rate=0.0033939057975035346,rate_95%_HPD={0.0012247016356736723,0.006137258580236586},rate_median=0.003144266723670378,rate_range={7.591407241632473E-4,0.011965112473809998}]:1.5141474324901303,(469[&height=5.862023622011033E-14,height_95%_HPD={0.0,1.1368683772161603E-13},height_median=5.6843418860808015E-14,height_range={0.0,1.9895196601282805E-13},length=15.913811796512901,length_95%_HPD={9.0665842104859,22.669869775712527},length_median=15.635680453300722,length_range={6.638131825857101,38.51092653347388},rate=0.003342421737648589,rate_95%_HPD={0.00191605579699608,0.00499446273531555},rate_median=0.00324313055915993,rate_range={0.0012303811170737435,0.007541642430678915}]:15.913894539188785,470[&height=5.862023622011033E-14,height_95%_HPD={0.0,1.1368683772161603E-13},height_median=5.6843418860808015E-14,height_range={0.0,1.9895196601282805E-13},length=15.913772760159985,length_95%_HPD={9.022764931311457,22.62702309540441},length_median=15.635410847043744,length_range={6.638131825857101,38.51092653347388},rate=0.003510125323657038,rate_95%_HPD={0.0020447094334783656,0.00524437140941498},rate_median=0.003399607917222911,rate_range={0.0012720231009618593,0.00889654481999782}]:15.913894539188785)[&CAheight_95%_HPD={0.0,21.929763063814278},CAheight_mean=14.322558129816938,CAheight_median=15.161516086067166,CAheight_range={0.0,38.510926533473935},height=15.91292090533727,height_95%_HPD={9.022764931311542,22.62510983193917},height_median=15.635170069657761,height_range={6.63813182585713,38.510926533473935},length=6.273482857403693,length_95%_HPD={1.5026026151369933,11.97779224551357},length_median=5.875002422937484,length_range={0.46134500431952574,21.47085390457329},posterior=0.9998148216732714,rate=0.003121102329408514,rate_95%_HPD={0.0011234304314099535,0.005542379244020005},rate_median=0.002874780396539315,rate_range={8.474335472173334E-4,0.013003561637689256}]:7.3380657810813705)[&CAheight_95%_HPD={0.0,29.2667207168991},CAheight_mean=20.92684179219413,CAheight_median=22.431864106401434,CAheight_range={0.0,44.8824113065908},height=23.24565507811104,height_95%_HPD={16.600263393821706,30.0371645417149},height_median=22.910825187177608,height_range={13.33721871783311,44.8824113065908},length=3.2633316776217653,length_95%_HPD={0.8287699034266325,6.2447240595554945},length_median=3.0225115031270775,length_range={0.16363558860012972,13.699245393125494},posterior=0.9950372208436724,rate=0.003590094814269041,rate_95%_HPD={0.0013087289526115197,0.006350311459927704},rate_median=0.003335022972992607,rate_range={6.780657209451969E-4,0.012357001740029828}]:3.247197356467513,371[&height=5.888233783294581E-14,height_95%_HPD={2.8421709430404007E-14,1.1368683772161603E-13},height_median=5.6843418860808015E-14,height_range={0.0,1.9895196601282805E-13},length=26.48659437054977,length_95%_HPD={19.395235117141937,34.25372116259581},length_median=26.1385077344261,length_range={14.90224382431299,48.17739983713827},rate=0.004367072855592646,rate_95%_HPD={0.002990299213649775,0.0058157375045720175},rate_median=0.004322701569626717,rate_range={0.002296138060644628,0.007667980022424868}]:26.499157676737667)[&CAheight_95%_HPD={0.0,33.175904768906065},CAheight_mean=23.849330236645294,CAheight_median=25.63064782721952,CAheight_range={0.0,48.177399837138324},height=26.49928044826753,height_95%_HPD={19.466408577005836,34.253721162595866},height_median=26.149753759772437,height_range={16.031206896325557,48.177399837138324},length=3.5727612838402387,length_95%_HPD={1.0531812916015042,6.65501212190884},length_median=3.3183355817602234,length_range={0.4600284094241829,14.103704702951518},posterior=0.9999629643346543,rate=0.003763712712437305,rate_95%_HPD={0.001489157301423162,0.0067808093301077454},rate_median=0.003500311791461805,rate_range={8.301906369528881E-4,0.014107056936249597}]:3.5726289642492297,(225[&height=5.884023315618509E-14,height_95%_HPD={2.8421709430404007E-14,1.1368683772161603E-13},height_median=5.6843418860808015E-14,height_range={0.0,2.2737367544323206E-13},length=19.63580157725939,length_95%_HPD={11.388483841740737,28.280103025877366},length_median=19.307129687754355,length_range={7.27551511125759,38.483804932554335},rate=0.0039243317987525395,rate_95%_HPD={0.0022388030936350617,0.005733393547461876},rate_median=0.0038071351588303613,rate_range={0.0016429183558057435,0.00893186520470036}]:19.63580157725937,471[&height=5.884023315618509E-14,height_95%_HPD={2.8421709430404007E-14,1.1368683772161603E-13},height_median=5.6843418860808015E-14,height_range={0.0,2.2737367544323206E-13},length=19.63580157725939,length_95%_HPD={11.388483841740737,28.280103025877366},length_median=19.307129687754355,length_range={7.27551511125759,38.483804932554335},rate=0.002434345386232329,rate_95%_HPD={0.0013585247206674392,0.0037195565983016415},rate_median=0.0023509920811032197,rate_range={8.381488014663877E-4,0.005929567475524141}]:19.63580157725937)[&CAheight_95%_HPD={0.0,27.07987596320487},CAheight_mean=17.67228687002373,CAheight_median=18.72659523571994,CAheight_range={0.0,38.48380493255439},height=19.635801577259432,height_95%_HPD={11.388483841740793,28.280103025877423},height_median=19.30712968775444,height_range={7.275515111257647,38.48380493255439},length=10.435924190451724,length_95%_HPD={3.7692636584104946,18.134376183461228},length_median=10.006207576487384,length_range={1.185609103714171,29.903848402667336},posterior=1.0,rate=0.002793717725594085,rate_95%_HPD={0.0011570355304123929,0.0048977941572000295},rate_median=0.0025804118610750957,rate_range={8.074665247484875E-4,0.01593499113908512}]:10.435985063727525)[&CAheight_95%_HPD={0.0,37.305405416552446},CAheight_mean=27.064708212835868,CAheight_median=29.090024126286693,CAheight_range={0.0,52.452767034034764},height=30.071786640986957,height_95%_HPD={22.53612998795498,38.490333662909904},height_median=29.64753324467179,height_range={19.309323271895153,52.452767034034764},length=7.018881933908439,length_95%_HPD={3.0048092311401433,11.74408752805519},length_median=6.725040924932557,length_range={1.7264126979206367,19.015693405110056},posterior=1.0,rate=0.004607263553093676,rate_95%_HPD={0.0021223852313658246,0.007809975135840576},rate_median=0.004347491504525263,rate_range={0.0012700357525165962,0.01453790822543637}]:7.01935691874133,(192[&height=5.897286288798136E-14,height_95%_HPD={2.8421709430404007E-14,1.1368683772161603E-13},height_median=5.6843418860808015E-14,height_range={0.0,1.9895196601282805E-13},length=9.086012200210808,length_95%_HPD={4.732096236850197,14.223170795921988},length_median=8.80751975149704,length_range={2.715037031394104,20.288130970452073},rate=0.004004533772046274,rate_95%_HPD={0.0019007648602374376,0.006515969992239437},rate_median=0.0038001545356623843,rate_range={0.001044517037113722,0.011593154260001777}]:9.086012200210819,237[&height=5.897286288798136E-14,height_95%_HPD={2.8421709430404007E-14,1.1368683772161603E-13},height_median=5.6843418860808015E-14,height_range={0.0,1.9895196601282805E-13},length=9.086012200210808,length_95%_HPD={4.732096236850197,14.223170795921988},length_median=8.80751975149704,length_range={2.715037031394104,20.288130970452073},rate=0.0029929617230468114,rate_95%_HPD={0.0013941998300548988,0.004910782281162349},rate_median=0.002854903040138604,rate_range={8.406381637576388E-4,0.010479867651786575}]:9.086012200210819)[&CAheight_95%_HPD={0.0,13.390787870881297},CAheight_mean=8.1774412658876,CAheight_median=8.501865089374547,CAheight_range={0.0,20.28813097045213},height=9.086012200210877,height_95%_HPD={4.7320962368502535,14.223170795922044},height_median=8.807519751497097,height_range={2.715037031394246,20.28813097045213},length=28.002168313987656,length_95%_HPD={19.231327498398173,37.64199082149008},length_median=27.497326207664997,length_range={11.8066606305552,52.52262894303482},posterior=1.0,rate=0.006231041557361136,rate_95%_HPD={0.004154693813164411,0.008540137299970883},rate_median=0.0061292390355634245,rate_range={0.0027760753738667993,0.014015943125922093}]:28.00513135951741)[&CAheight_95%_HPD={0.0,46.00102456126643},CAheight_mean=33.382152836779554,CAheight_median=35.81274075577164,CAheight_range={0.0,62.595670172479856},height=37.09082318120048,height_95%_HPD={28.343469155705094,47.72593823446306},height_median=36.43204331597782,height_range={24.30148227976548,62.595670172479856},length=3.9367369252806266,length_95%_HPD={1.2040135008818993,7.1014833854581525},length_median=3.688013281537195,length_range={0.4775461356801145,15.138448725038941},posterior=0.9990000370356653,rate=0.00399721521668278,rate_95%_HPD={0.0016016850023405074,0.006937032087961215},rate_median=0.0037626118844142978,rate_range={9.14245680228362E-4,0.01336296644788387}]:3.978958147650239,(((177[&height=5.881391773320965E-14,height_95%_HPD={0.0,1.1368683772161603E-13},height_median=5.6843418860808015E-14,height_range={0.0,1.9895196601282805E-13},length=7.6243837227479965,length_95%_HPD={3.427710562491427,12.144621081634},length_median=7.362381562361321,length_range={1.9170081828252705,20.709891550320435},rate=0.0019312753725633037,rate_95%_HPD={8.88181968955404E-4,0.003211435601797738},rate_median=0.001831787192987464,rate_range={5.739708485320035E-4,0.00637040804086085}]:7.624383722748001,197[&height=5.881391773320965E-14,height_95%_HPD={0.0,1.1368683772161603E-13},height_median=5.6843418860808015E-14,height_range={0.0,1.9895196601282805E-13},length=7.6243837227479965,length_95%_HPD={3.427710562491427,12.144621081634},length_median=7.362381562361321,length_range={1.9170081828252705,20.709891550320435},rate=0.00565093216585662,rate_95%_HPD={0.0026272619823744705,0.009461407115120293},rate_median=0.005320937055043564,rate_range={0.0018262795453689712,0.01495563752123744}]:7.624383722748001)[&CAheight_95%_HPD={0.0,11.588160374678182},CAheight_mean=6.861970764238538,CAheight_median=7.083685433483197,CAheight_range={0.0,20.709891550320464},height=7.6243837227480595,height_95%_HPD={3.4277105624915407,12.144621081634028},height_median=7.362381562361321,height_range={1.9170081828253274,20.709891550320464},length=6.488485644144006,length_95%_HPD={2.2589474663225815,11.26619913844209},length_median=6.1753414118549586,length_range={0.9099617014583146,21.45075982555454},posterior=1.0,rate=0.00325114659410191,rate_95%_HPD={0.001294059494090131,0.005744583836274128},rate_median=0.0030207157760898614,rate_range={9.4521679196032E-4,0.010984763924215542}]:6.488485644143952,243[&height=5.886865381299857E-14,height_95%_HPD={2.8421709430404007E-14,1.1368683772161603E-13},height_median=5.6843418860808015E-14,height_range={0.0,1.9895196601282805E-13},length=14.112869366891951,length_95%_HPD={8.286637261591778,20.238923470781884},length_median=13.851476517748523,length_range={5.235202159835353,30.535514236076637},rate=0.002900018483688162,rate_95%_HPD={0.0016187291182052544,0.004343206527978265},rate_median=0.0028124704079852286,rate_range={0.0010663367858477827,0.00679794965785078}]:14.112869366891953)[&CAheight_95%_HPD={0.0,19.46741773439149},CAheight_mean=12.701629471532655,CAheight_median=13.432089190102516,CAheight_range={0.0,30.535514236076693},height=14.112869366892012,height_95%_HPD={8.286637261591864,20.23892347078194},height_median=13.85147651774858,height_range={5.23520215983541,30.535514236076693},length=6.642557258719671,length_95%_HPD={2.2324754724524496,12.222346772404848},length_median=6.192770541058252,length_range={0.9340552260019308,20.78461200072195},posterior=1.0,rate=0.002991223709392323,rate_95%_HPD={0.0011092818189422315,0.005291893093323397},rate_median=0.0027773574722151128,rate_range={7.569380370903516E-4,0.010126959293021329}]:6.642557258719675,267[&height=5.899180999252368E-14,height_95%_HPD={2.8421709430404007E-14,1.1368683772161603E-13},height_median=5.6843418860808015E-14,height_range={0.0,1.7053025658242404E-13},length=20.755426625611626,length_95%_HPD={13.677670650779902,28.845305446086172},length_median=20.36549901167419,length_range={10.221256482796576,40.42361812225923},rate=0.0030622468797459057,rate_95%_HPD={0.0018983777722625045,0.004353124233574257},rate_median=0.0029956718957869005,rate_range={0.0014315062520363685,0.0065116554998424555}]:20.755426625611626)[&CAheight_95%_HPD={0.0,27.582915247217215},CAheight_mean=18.679953145499855,CAheight_median=19.846786699780864,CAheight_range={0.0,40.42361812225934},height=20.755426625611687,height_95%_HPD={13.677670650779959,28.8453054460862},height_median=20.365499011674274,height_range={10.221256482796605,40.42361812225934},length=20.24530847768047,length_95%_HPD={10.610256849068065,30.191774418660856},length_median=19.873959710170425,length_range={5.988321543708452,39.909959942839436},posterior=1.0,rate=0.0033073824125145652,rate_95%_HPD={0.001747580237901247,0.005122717253517085},rate_median=0.0031651534279421053,rate_range={0.001411193159393263,0.008671858228254422}]:20.31467508176684)[&CAheight_95%_HPD={0.0,50.74708936225687},CAheight_mean=36.96322843241651,CAheight_median=39.682049512633085,CAheight_range={0.0,67.29021223323022},height=40.95660563693665,height_95%_HPD={31.033964409842497,51.886721046183396},height_median=40.272255700740644,height_range={27.175373610942046,67.29021223323022},length=1.7554186457092056,length_95%_HPD={0.1182612361494364,3.6905525457928547},length_median=1.5734863177767835,length_range={0.003222390825698085,8.555219798065082},posterior=0.9093737268990038,rate=0.0032875229945984047,rate_95%_HPD={0.0011857569089674287,0.006011678860058286},rate_median=0.00304663618119359,rate_range={6.414061081074843E-4,0.01333371765515742}]:1.596331596117146,236[&height=5.902759896777028E-14,height_95%_HPD={0.0,8.526512829121202E-14},height_median=5.6843418860808015E-14,height_range={0.0,1.7053025658242404E-13},length=42.553396946610526,length_95%_HPD={32.554418463477305,54.1417221819367},length_median=41.84329557338509,length_range={24.595271762797836,74.22662351720876},rate=0.00262411044223899,rate_95%_HPD={0.0018935169661029524,0.0033613197846210047},rate_median=0.002608894256995738,rate_range={0.0014579687206621914,0.004493923529453277}]:42.666433303495616)[&CAheight_95%_HPD={0.0,52.5739520622478},CAheight_mean=38.3999321898499,CAheight_median=41.24588023276351,CAheight_range={0.0,74.22662351720885},height=42.66643330349567,height_95%_HPD={32.58246590468892,54.01530011164408},height_median=41.93538629512699,height_range={27.645989547306527,74.22662351720885},length=2.2146326065227036,length_95%_HPD={0.486757518187801,4.433571688449689},length_median=2.007385764770504,length_range={0.21372225298955527,10.215197612979239},posterior=1.0,rate=0.0033635054492855807,rate_95%_HPD={0.00117622696622038,0.005992594040181204},rate_median=0.0031207276158404314,rate_range={7.115987249398952E-4,0.012451851537999327}]:2.2146326065228052,266[&height=5.908022981372118E-14,height_95%_HPD={2.8421709430404007E-14,8.526512829121202E-14},height_median=5.6843418860808015E-14,height_range={0.0,1.7053025658242404E-13},length=44.88106591001844,length_95%_HPD={34.81858868538811,57.06472679848568},length_median=44.167155760341785,length_range={29.82342777148162,75.42221352127387},rate=0.0025292666203707167,rate_95%_HPD={0.001815830755908719,0.003275003502196495},rate_median=0.0025143043104886922,rate_range={0.0013914778718169278,0.004190344699427293}]:44.88106591001842)[&CAheight_95%_HPD={0.0,55.13067633414934},CAheight_mean=40.39310891758304,CAheight_median=43.45905391864477,CAheight_range={0.0,75.42221352127396},height=44.88106591001848,height_95%_HPD={34.818588685388164,57.06472679848574},height_median=44.16715576034184,height_range={29.823427771481647,75.42221352127396},length=2.98099995384202,length_95%_HPD={0.784006060371297,5.715494974618849},length_median=2.7378105866824853,length_range={0.30407628910052154,11.84852610333138},posterior=1.0,rate=0.0034451326215085305,rate_95%_HPD={0.0011527127050893688,0.0061027769530894735},rate_median=0.003191239775777503,rate_range={8.461246415026881E-4,0.012121755235210927}]:4.623890437338424)[&CAheight_95%_HPD={0.0,59.91393337416346},CAheight_mean=44.554625723642005,CAheight_median=48.10845405855059,CAheight_range={0.0,78.10173453356184},height=49.5049563473569,height_95%_HPD={38.51208381680166,61.79172521803534},height_median=48.87325040623546,height_range={33.12125214413595,78.10173453356184},length=9.979012364083976,length_95%_HPD={3.91173469540945,16.50898526896647},length_median=9.607044937128308,length_range={1.9980826999354377,27.110581740247355},posterior=1.0,rate=0.0030614151820275966,rate_95%_HPD={0.0013202172208722897,0.00520231272321682},rate_median=0.00286756155289123,rate_range={8.966870521751085E-4,0.009550922610397}]:9.979012364084006,(136[&height=5.907601934604511E-14,height_95%_HPD={2.8421709430404007E-14,8.526512829121202E-14},height_median=5.6843418860808015E-14,height_range={0.0,1.4210854715202004E-13},length=39.25100312391508,length_95%_HPD={26.48000912441492,52.385226048907455},length_median=38.79476195152472,length_range={20.95451419529502,67.17032638071842},rate=0.0031314167819960796,rate_95%_HPD={0.0020499194129598376,0.00438116914898638},rate_median=0.0030696712586311564,rate_range={0.0014696601082878102,0.006192590488262286}]:39.2510031239151,(446[&height=5.911180832129173E-14,height_95%_HPD={2.8421709430404007E-14,8.526512829121202E-14},height_median=5.6843418860808015E-14,height_range={0.0,1.7053025658242404E-13},length=25.244651514117113,length_95%_HPD={14.95199997964167,36.366518495752814},length_median=24.69435050765668,length_range={11.730474746684791,54.243987943598114},rate=0.0035837101510628536,rate_95%_HPD={0.002000272448434544,0.00530261839658148},rate_median=0.003481609455791031,rate_range={0.001446523618843262,0.007833565928968554}]:25.24465151411711,447[&height=5.911180832129173E-14,height_95%_HPD={2.8421709430404007E-14,8.526512829121202E-14},height_median=5.6843418860808015E-14,height_range={0.0,1.7053025658242404E-13},length=25.244651514117113,length_95%_HPD={14.95199997964167,36.366518495752814},length_median=24.69435050765668,length_range={11.730474746684791,54.243987943598114},rate=0.007837490078417636,rate_95%_HPD={0.004505218601964901,0.011483152133124954},rate_median=0.007635808640830251,rate_range={0.003184956934955793,0.014626093589497947}]:25.24465151411711)[&CAheight_95%_HPD={0.0,35.10980861642321},CAheight_mean=22.720270508738967,CAheight_median=23.892561940516117,CAheight_range={0.0,54.24398794359817},height=25.24465151411717,height_95%_HPD={14.951999979641698,36.36651849575287},height_median=24.694350507656765,height_range={11.730474746684848,54.24398794359817},length=14.00635160979809,length_95%_HPD={6.618506221628024,22.20417826547802},length_median=13.52484972939169,length_range={4.179898647889189,35.267058723831184},posterior=1.0,rate=0.00494207018962424,rate_95%_HPD={0.0024615658178556857,0.007937681494403919},rate_median=0.004722123311811312,rate_range={0.0017480475090845748,0.012332612394052984}]:14.006351609797985)[&CAheight_95%_HPD={0.0,50.73752302983985},CAheight_mean=35.326033643839644,CAheight_median=37.86749013792772,CAheight_range={0.0,67.17032638071854},height=39.251003123915154,height_95%_HPD={26.480009124415062,52.38522604890751},height_median=38.79476195152475,height_range={20.954514195295076,67.17032638071854},length=20.232965587525594,length_95%_HPD={10.519342470697723,29.833171384089084},length_median=19.869919886526645,length_range={6.051123172429243,50.7448304424053},posterior=1.0,rate=0.005722390497637877,rate_95%_HPD={0.0031840805864804577,0.008901295902359715},rate_median=0.005445682032265223,rate_range={0.001798564814316842,0.014653251159671908}]:20.232965587525754)[&CAheight_95%_HPD={0.0,71.91885200257475},CAheight_mean=53.53577011358341,CAheight_median=57.8281806625547,CAheight_range={0.0,93.87815839119888},height=59.48396871144091,height_95%_HPD={46.77965056760418,74.26032854076978},height_median=58.70648064229661,height_range={40.31331851349026,93.87815839119888},length=7.290512070016743,length_95%_HPD={2.545256716464536,12.836167494024963},length_median=6.93934073254843,length_range={0.8550443637342084,24.545015350423014},posterior=1.0,rate=0.0036821414540324287,rate_95%_HPD={0.0015421864857741417,0.006380995947029605},rate_median=0.003412815124625641,rate_range={0.0010962159274873731,0.01310086787118068}]:8.342323145971235,(75[&height=5.897917858949546E-14,height_95%_HPD={2.8421709430404007E-14,8.526512829121202E-14},height_median=5.6843418860808015E-14,height_range={0.0,1.7053025658242404E-13},length=48.17547997604029,length_95%_HPD={31.801022743631762,65.35678182151227},length_median=47.58988018980527,length_range={16.668613685132073,91.12338025531511},rate=0.003151705208819679,rate_95%_HPD={0.0015246566861494412,0.005019822426231004},rate_median=0.0030218305348013366,rate_range={9.219970321671597E-4,0.011449844476400352}]:48.640742950941686,((203[&height=5.903812513696046E-14,height_95%_HPD={2.8421709430404007E-14,8.526512829121202E-14},height_median=5.6843418860808015E-14,height_range={0.0,1.7053025658242404E-13},length=30.137043412096027,length_95%_HPD={19.922761470983374,40.96586774026406},length_median=29.59328885057434,length_range={15.456916068923022,58.61870756121853},rate=0.003018484129360974,rate_95%_HPD={0.0019062474146131318,0.004225848347238236},rate_median=0.002963925194941162,rate_range={0.0014457780250954249,0.006366097381396514}]:30.137043412096016,(((289[&height=5.905812485842181E-14,height_95%_HPD={2.8421709430404007E-14,1.1368683772161603E-13},height_median=5.6843418860808015E-14,height_range={0.0,1.7053025658242404E-13},length=12.485991526452285,length_95%_HPD={6.7113937134076025,19.03557293170465},length_median=12.093784850394542,length_range={4.2747245525823985,29.27418976787976},rate=0.00368182307425268,rate_95%_HPD={0.0018682508978578758,0.005704202619801341},rate_median=0.0035432615684647894,rate_range={0.001435087933956114,0.009508271924469812}]:12.485991526452276,290[&height=5.905812485842181E-14,height_95%_HPD={2.8421709430404007E-14,1.1368683772161603E-13},height_median=5.6843418860808015E-14,height_range={0.0,1.7053025658242404E-13},length=12.485991526452285,length_95%_HPD={6.7113937134076025,19.03557293170465},length_median=12.093784850394542,length_range={4.2747245525823985,29.27418976787976},rate=0.003434974240002955,rate_95%_HPD={0.0018381497220279115,0.005402120863410542},rate_median=0.0033143750129954767,rate_range={0.0012356344619626678,0.009174233243571214}]:12.485991526452276)[&CAheight_95%_HPD={0.0,18.252355574888355},CAheight_mean=11.237433992391571,CAheight_median=11.681902696729935,CAheight_range={0.0,29.274189767879875},height=12.485991526452334,height_95%_HPD={6.711393713407688,19.035572931704735},height_median=12.093784850394599,height_range={4.274724552582427,29.274189767879875},length=6.660364475998248,length_95%_HPD={2.3617773691948685,11.822012780944675},length_median=6.249055146418641,length_range={1.1093300920693991,25.72828154638276},posterior=1.0,rate=0.0034312504627692967,rate_95%_HPD={0.001378832526188063,0.0059298382494125165},rate_median=0.0032101556114916725,rate_range={8.790417564549414E-4,0.011113934523871723}]:6.660474468557791,393[&height=5.908022981372118E-14,height_95%_HPD={0.0,8.526512829121202E-14},height_median=5.6843418860808015E-14,height_range={0.0,1.7053025658242404E-13},length=19.090317456758143,length_95%_HPD={11.832828439776591,27.02333191613789},length_median=18.636218839475276,length_range={8.902101234539487,39.22613789146956},rate=0.0023928606595250497,rate_95%_HPD={0.0013750648091224655,0.0035211512228047275},rate_median=0.002333927867278955,rate_range={9.205204745681669E-4,0.0058131510144911365}]:19.146465995010065)[&CAheight_95%_HPD={0.0,26.03386043263299},CAheight_mean=17.231883214935117,CAheight_median=18.19117694955679,CAheight_range={0.0,40.44652873928331},height=19.1031159048666,height_95%_HPD={12.107358517027905,27.282169677981955},height_median=18.650396859509584,height_range={8.902101234539515,39.22613789146962},length=4.141592544219367,length_95%_HPD={0.6060654452774941,8.48331179531695},length_median=3.7134906835610764,length_range={0.01246453281063964,26.092056321147652},posterior=0.9822599162993964,rate=0.0028946849185595568,rate_95%_HPD={0.0010079455832740013,0.005277980230179081},rate_median=0.002653946605588854,rate_range={5.563548478355613E-4,0.011155164317455415}]:4.068120345830966,394[&height=5.90812824306402E-14,height_95%_HPD={0.0,8.526512829121202E-14},height_median=5.6843418860808015E-14,height_range={0.0,1.7053025658242404E-13},length=23.158327810029675,length_95%_HPD={14.713380912266558,31.806604980869878},length_median=22.71272074810537,length_range={10.231688034321166,47.91591510786196},rate=0.0034934403780844123,rate_95%_HPD={0.0020970480335402953,0.00501495941229456},rate_median=0.0034255920812319767,rate_range={0.0015391497052482871,0.007616734577120485}]:23.21458634084103)[&CAheight_95%_HPD={0.0,30.821793905336847},CAheight_mean=20.893205086132138,CAheight_median=22.17749531345703,CAheight_range={0.0,47.91591510786202},height=23.21458634084109,height_95%_HPD={14.718023297717167,31.6836934800603},height_median=22.762865945832317,height_range={10.978160723842109,47.91591510786202},length=6.922406621610994,length_95%_HPD={1.7567833760621738,13.363096548706523},length_median=6.310723244795042,length_range={0.42719718518603145,32.96884321358604},posterior=1.0,rate=0.0029343680795064493,rate_95%_HPD={0.0010649239538083604,0.005464902469966083},rate_median=0.002689641194492803,rate_range={5.825961613139726E-4,0.010318320049670161}]:6.9224570712549856)[&CAheight_95%_HPD={0.0,39.45496835411754},CAheight_mean=27.123439524349394,CAheight_median=28.873029079827177,CAheight_range={0.0,58.618707561218585},height=30.13718639180959,height_95%_HPD={19.92276147098343,40.965867740264116},height_median=29.593350836185095,height_range={15.45691606892305,58.618707561218585},length=12.37445402843851,length_95%_HPD={4.397357843079249,22.382665075744086},length_median=11.718847617446926,length_range={1.1910990580294083,38.77016887155881},posterior=0.9999629643346543,rate=0.0028619178132085615,rate_95%_HPD={0.0011834116816419654,0.005096371980801043},rate_median=0.002649029432820508,rate_range={7.870952286152531E-4,0.010247578125298024}]:12.518720613311132,(454[&height=5.90518091569077E-14,height_95%_HPD={2.8421709430404007E-14,8.526512829121202E-14},height_median=5.6843418860808015E-14,height_range={0.0,1.7053025658242404E-13},length=16.721256229700327,length_95%_HPD={7.961617051211476,26.543385348268487},length_median=16.165183360598263,length_range={5.14524142109056,45.557215925204815},rate=0.002705988761791772,rate_95%_HPD={0.0012667581609670025,0.004368417088787215},rate_median=0.0025797323152253276,rate_range={9.655322856844468E-4,0.008129349870294046}]:16.721256229700327,495[&height=5.90518091569077E-14,height_95%_HPD={2.8421709430404007E-14,8.526512829121202E-14},height_median=5.6843418860808015E-14,height_range={0.0,1.7053025658242404E-13},length=16.721256229700327,length_95%_HPD={7.961617051211476,26.543385348268487},length_median=16.165183360598263,length_range={5.14524142109056,45.557215925204815},rate=0.003303115101461324,rate_95%_HPD={0.0015303220437538774,0.005437968242964857},rate_median=0.003130678826346791,rate_range={9.220906580906552E-4,0.00907217685233682}]:16.721256229700327)[&CAheight_95%_HPD={0.0,25.393519606056856},CAheight_mean=15.04918634239326,CAheight_median=15.510509932092702,CAheight_range={0.0,45.55721592520487},height=16.721256229700387,height_95%_HPD={7.961617051211562,26.543385348268572},height_median=16.16518336059835,height_range={5.145241421090645,45.55721592520487},length=25.61402015146059,length_95%_HPD={12.796338998170825,39.40387641179615},length_median=25.241382416798587,length_range={3.813384700066422,60.52230230296344},posterior=1.0,rate=0.00269638356935872,rate_95%_HPD={0.001316079696534659,0.004277931216242076},rate_median=0.0025623698845512644,rate_range={9.443830578819253E-4,0.007975267564285128}]:25.93450779570682)[&CAheight_95%_HPD={0.0,54.808437383042516},CAheight_mean=38.390329804007195,CAheight_median=41.026102328270554,CAheight_range={0.0,75.58592896380102},height=42.51938135659026,height_95%_HPD={29.76076018431931,56.65206961068918},height_median=41.79429023868272,height_range={22.659653962439222,75.58592896380102},length=6.736438199523013,length_95%_HPD={0.1254815949525323,15.592789082605577},length_median=5.76884926656146,length_range={0.0021493875547946573,36.63968354016389},posterior=0.8884485759786674,rate=0.0026780972178228582,rate_95%_HPD={9.108269918103383E-4,0.004997865028263259},rate_median=0.0024372206796322957,rate_range={6.641881071954362E-4,0.01238821543697069}]:5.984978925534534)[&CAheight_95%_HPD={0.0,62.57266198352579},CAheight_mean=43.77683078625306,CAheight_median=46.75856861563818,CAheight_range={0.0,91.12338025531517},height=48.64074295094174,height_95%_HPD={33.68981697871192,65.09074546043952},height_median=47.89035303275273,height_range={25.061496011394553,91.12338025531517},length=19.16915808483789,length_95%_HPD={6.678444196469272,32.423113834102196},length_median=18.76121872243874,length_range={1.475728137078704,50.398566201629734},posterior=1.0,rate=0.0022803774556203952,rate_95%_HPD={0.0010447533994814725,0.003906421347639882},rate_median=0.0021345693987032456,rate_range={6.789072926018112E-4,0.008951232833837178}]:19.1855489064704)[&CAheight_95%_HPD={0.0,81.33639388503002},CAheight_mean=61.043888751774446,CAheight_median=65.94022462908563,CAheight_range={0.0,105.04417608411465},height=67.36659035853108,height_95%_HPD={53.53958324688054,82.75372053370283},height_median=66.4839368202347,height_range={47.78470224883108,105.04417608411465},length=3.246927942510536,length_95%_HPD={0.32526443279428463,6.928975467475738},length_median=2.920777623388851,length_range={0.002050413198418255,15.43455756349941},posterior=0.668123402836932,rate=0.0029296830313284574,rate_95%_HPD={9.577107335680451E-4,0.005288349553844412},rate_median=0.0027030759051570484,rate_range={6.985349671690622E-4,0.011495709717055606}]:3.1317418872435354)[&CAheight_95%_HPD={0.0,85.56505170627705},CAheight_mean=63.8624668890853,CAheight_median=68.94069457054414,CAheight_range={0.0,113.50162995958695},height=69.32222769042403,height_95%_HPD={54.839261259210446,84.90850375798914},height_median=68.28554811605127,height_range={49.08908034645944,107.60417528351265},length=3.1835042847265114,length_95%_HPD={0.3426544969608756,6.797424376664097},length_median=2.8424223466796406,length_range={8.569297626479511E-4,15.79815483924503},posterior=0.7281211806970113,rate=0.002904705134724239,rate_95%_HPD={9.980649402414354E-4,0.005411296526493252},rate_median=0.0026477414926806353,rate_range={7.049185460215308E-4,0.012292862892847992}]:2.4039765955213426,((((((((113[&height=5.878128660872009E-14,height_95%_HPD={2.8421709430404007E-14,1.1368683772161603E-13},height_median=5.6843418860808015E-14,height_range={0.0,1.9895196601282805E-13},length=23.177367255427484,length_95%_HPD={15.603970322400016,31.167766679705124},length_median=22.90163084958931,length_range={11.524423127786065,43.61208670506559},rate=0.002546056605027081,rate_95%_HPD={0.0016877155526714377,0.003528458032053978},rate_median=0.0024934349025828558,rate_range={0.001224533479152593,0.005648973517563862}]:24.84754781116052,((188[&height=5.894338961424885E-14,height_95%_HPD={0.0,1.1368683772161603E-13},height_median=5.6843418860808015E-14,height_range={0.0,2.2737367544323206E-13},length=9.528869093925143,length_95%_HPD={5.141690322008799,14.359236487352291},length_median=9.250941870689132,length_range={3.4487195805446333,22.458171162293553},rate=0.004026845994720102,rate_95%_HPD={0.001978603606829778,0.0062576283067106095},rate_median=0.0038890983940547937,rate_range={0.0012296021546754356,0.01231658660461947}]:9.529001992940001,207[&height=5.894233699732983E-14,height_95%_HPD={0.0,1.1368683772161603E-13},height_median=5.6843418860808015E-14,height_range={0.0,2.2737367544323206E-13},length=9.527508484971262,length_95%_HPD={5.131133102918284,14.34224990911423},length_median=9.249251279974374,length_range={3.4487195805446333,22.458171162293553},rate=0.004046627935492891,rate_95%_HPD={0.0021573314649188336,0.0062349809869974545},rate_median=0.003907262468468969,rate_range={0.0013648149409160716,0.009264636789092196}]:9.529001992940001)[&CAheight_95%_HPD={0.0,13.796379267513828},CAheight_mean=8.576133555927287,CAheight_median=8.942431836049593,CAheight_range={0.0,22.458171162293553},height=9.527578122772022,height_95%_HPD={5.135311462295192,14.348972173978296},height_median=9.249708384963071,height_range={3.44871958054469,22.458171162293553},length=3.47577899750975,length_95%_HPD={0.721441794567852,6.552607536186372},length_median=3.216247611429253,length_range={0.11033308441005829,15.193389257408256},posterior=0.9992592866930854,rate=0.0034234581161219782,rate_95%_HPD={0.001209086486679871,0.006114089877900522},rate_median=0.003172095135790892,rate_range={7.931784584282011E-4,0.013262727989427271}]:3.473204441754346,481[&height=5.895496840035805E-14,height_95%_HPD={0.0,1.1368683772161603E-13},height_median=5.6843418860808015E-14,height_range={0.0,1.9895196601282805E-13},length=13.000580027710752,length_95%_HPD={8.05175229955887,18.750166732281542},length_median=12.702431141885768,length_range={5.071756798046266,27.340570756053353},rate=0.0019649933120511635,rate_95%_HPD={0.0010848639022668868,0.003006086859484246},rate_median=0.0019058378433777618,rate_range={6.334836444502269E-4,0.005598577784828975}]:13.002206434694347)[&CAheight_95%_HPD={0.0,17.885679170988993},CAheight_mean=11.702029130468441,CAheight_median=12.331593849109424,CAheight_range={0.0,27.34057075605341},height=13.002206434694406,height_95%_HPD={8.052146357552658,18.744322520578606},height_median=12.703528082545063,height_range={5.392841567320573,27.34057075605341},length=11.784102252466804,length_95%_HPD={4.913861352855548,19.2881198873429},length_median=11.328756924908106,length_range={2.8064899921515973,31.194205924176217},posterior=1.0,rate=0.0035006668121858554,rate_95%_HPD={0.0015176107126068988,0.0057917218695759725},rate_median=0.003300213864800414,rate_range={0.0011257992809488688,0.0098529194665389}]:11.845341376466175)[&CAheight_95%_HPD={0.0,32.548384415462124},CAheight_mean=22.362875852443146,CAheight_median=23.826211487645224,CAheight_range={0.0,47.644154391822525},height=23.671069579830398,height_95%_HPD={16.58080722773721,31.559000970709235},height_median=23.354171522875617,height_range={11.82277032085392,43.61208670506565},length=3.0655692325972845,length_95%_HPD={0.46443602736840717,6.345102583198923},length_median=2.7527858398928373,length_range={0.004316583538980012,14.453584469572576},posterior=0.712640272582497,rate=0.002928133974767517,rate_95%_HPD={0.0010467303327313347,0.005412205689419102},rate_median=0.0027034369181147804,rate_range={6.946920369749772E-4,0.01425249743503763}]:2.7932671056451532,(((120[&height=5.890023232056912E-14,height_95%_HPD={0.0,1.1368683772161603E-13},height_median=5.6843418860808015E-14,height_range={0.0,1.7053025658242404E-13},length=10.788713071604446,length_95%_HPD={5.864424787367653,16.42522629377541},length_median=10.51401127566993,length_range={3.8353873012341637,25.053973923712533},rate=0.0035304605644425236,rate_95%_HPD={0.001886276416217605,0.005564598271466167},rate_median=0.003389629865738474,rate_range={0.001157740527961283,0.010565787811925253}]:10.788713071604452,351[&height=5.890023232056912E-14,height_95%_HPD={0.0,1.1368683772161603E-13},height_median=5.6843418860808015E-14,height_range={0.0,1.7053025658242404E-13},length=10.788713071604446,length_95%_HPD={5.864424787367653,16.42522629377541},length_median=10.51401127566993,length_range={3.8353873012341637,25.053973923712533},rate=0.0033991840857413875,rate_95%_HPD={0.0017410054757872014,0.005279225067112024},rate_median=0.0032629176643649296,rate_range={0.0011850371213022258,0.008081327515726903}]:10.788713071604452)[&CAheight_95%_HPD={0.0,15.60941750263882},CAheight_mean=9.709877725622258,CAheight_median=10.128508241624957,CAheight_range={0.0,25.05397392371256},height=10.78871307160451,height_95%_HPD={5.864424787367739,16.425226293775467},height_median=10.514011275670015,height_range={3.835387301234249,25.05397392371256},length=12.437745316136416,length_95%_HPD={6.220516537817872,19.03064351190426},length_median=12.153585889802088,length_range={3.9885964408432812,28.845597985476985},posterior=1.0,rate=0.003663960316276629,rate_95%_HPD={0.001940487084938092,0.00578513117707663},rate_median=0.003490880124667047,rate_range={0.0011001167530152228,0.010142649115407479}]:13.119521691607394,217[&height=5.8893916619055E-14,height_95%_HPD={2.8421709430404007E-14,1.1368683772161603E-13},height_median=5.6843418860808015E-14,height_range={0.0,1.9895196601282805E-13},length=23.752367138563958,length_95%_HPD={15.977084594696322,32.07360954964901},length_median=23.42053924700616,length_range={11.703650305292655,44.60285468424948},rate=0.002572502786481025,rate_95%_HPD={0.0016489189232494557,0.003501492357109195},rate_median=0.0025340126972660778,rate_range={0.0011508021092901458,0.00517713239182276}]:23.908234763211844)[&CAheight_95%_HPD={0.0,31.20993182887534},CAheight_mean=21.51749097835021,CAheight_median=22.975144377281538,CAheight_range={0.0,46.88031594043326},height=22.75394975998857,height_95%_HPD={15.688883634541071,30.606432726500486},height_median=22.438534583996017,height_range={11.70365030529274,44.171580609900616},length=3.5955640843233225,length_95%_HPD={0.6643430817909461,7.50955273235212},length_median=3.2300530632490165,length_range={0.005986376122933734,16.252197289751905},posterior=0.6964556868264138,rate=0.002909239659505365,rate_95%_HPD={0.0010863001008380962,0.005355207760178141},rate_median=0.0026678123867253877,rate_range={7.149743726697119E-4,0.012021511177876273}]:2.601482010387457,(190[&height=5.888654830062188E-14,height_95%_HPD={0.0,1.1368683772161603E-13},height_median=5.6843418860808015E-14,height_range={0.0,1.7053025658242404E-13},length=12.203501320026007,length_95%_HPD={5.997343476992313,18.811177597779476},length_median=11.896274918544947,length_range={4.077126889937205,28.444138021783345},rate=0.0026062719113316072,rate_95%_HPD={0.0013100423214995442,0.004124474397141},rate_median=0.0024847325524338677,rate_range={8.503928937176527E-4,0.0072892506384963}]:12.203501320026009,433[&height=5.888654830062188E-14,height_95%_HPD={0.0,1.1368683772161603E-13},height_median=5.6843418860808015E-14,height_range={0.0,1.7053025658242404E-13},length=12.203501320026007,length_95%_HPD={5.997343476992313,18.811177597779476},length_median=11.896274918544947,length_range={4.077126889937205,28.444138021783345},rate=0.003985207162588206,rate_95%_HPD={0.0019210008661438608,0.006448911876518057},rate_median=0.0037888981469329382,rate_range={0.0013010001526825331,0.010973898134050626}]:12.203501320026009)[&CAheight_95%_HPD={0.0,17.836084665637287},CAheight_mean=10.983191865005294,CAheight_median=11.451601978827057,CAheight_range={0.0,28.444138021783402},height=12.203501320026067,height_95%_HPD={5.9973434769923415,18.81117759777956},height_median=11.896274918545032,height_range={4.077126889937318,28.444138021783402},length=12.215664340206654,length_95%_HPD={5.236256793530913,19.743058356648362},length_median=11.842616523609308,length_range={1.4735886945356071,32.71253887465909},posterior=1.0,rate=0.0032454693765566543,rate_95%_HPD={0.0014839831998777436,0.005332410483781361},rate_median=0.003059344255065538,rate_range={0.001051558536400749,0.013486554806649306}]:14.306215453573294)[&CAheight_95%_HPD={0.0,33.34594027081451},CAheight_mean=23.85883345901658,CAheight_median=25.627970380008065,CAheight_range={0.0,49.22268252619082},height=25.77966956817813,height_95%_HPD={18.572654078402877,33.29604818330108},height_median=25.44859273812787,height_range={15.81512011852385,45.06086830934194},length=1.5303557131071792,length_95%_HPD={0.053809747031067445,3.6136503840060357},length_median=1.2735235701188117,length_range={0.001913763891735698,9.52670795599596},posterior=0.4352801748083404,rate=0.002835926877137016,rate_95%_HPD={8.451276591902821E-4,0.005249938291528639},rate_median=0.002613864844990266,rate_range={6.899782100527689E-4,0.010842693207713038}]:1.1310981432063727)[&CAheight_95%_HPD={0.0,34.65289786562295},CAheight_mean=24.876825558103786,CAheight_median=26.691831068032144,CAheight_range={0.0,49.22268252619082},height=27.63052223054088,height_95%_HPD={20.131885900549804,35.70275489518269},height_median=27.19571261658946,height_range={15.850869166187493,49.22268252619082},length=3.394141714745331,length_95%_HPD={0.7059918957619971,6.986605000844577},length_median=3.0356889660565116,length_range={0.14215660497669091,17.562423839155343},posterior=0.9967778971149217,rate=0.0028747589923016127,rate_95%_HPD={9.481730469876025E-4,0.00532213548521815},rate_median=0.0026413830698489528,rate_range={6.223441081526242E-4,0.013255924067624719}]:3.383205440933935,121[&height=5.888233783294581E-14,height_95%_HPD={0.0,8.526512829121202E-14},height_median=5.6843418860808015E-14,height_range={0.0,1.9895196601282805E-13},length=31.014366256066157,length_95%_HPD={22.99694954224222,40.49314905000645},length_median=30.524334340150176,length_range={18.699035426530514,55.23414269836621},rate=0.001998143507076176,rate_95%_HPD={0.0013434014022885648,0.0026620388694489324},rate_median=0.0019773819403021502,rate_range={9.782555487431684E-4,0.00402743879554574}]:31.02402035773961)[&CAheight_95%_HPD={0.0,38.78868748165078},CAheight_mean=27.921721731919895,CAheight_median=29.968273961920886,CAheight_range={0.0,55.23414269836624},height=31.02402035773967,height_95%_HPD={22.989606900082208,40.46621695604355},height_median=30.531571476176367,height_range={18.699035426530543,55.23414269836624},length=5.983088709301777,length_95%_HPD={1.5931846373512712,11.557892135541522},length_median=5.43250060880473,length_range={0.6019470893000687,25.117015660421515},posterior=1.0,rate=0.002677439084016042,rate_95%_HPD={8.629013532364858E-4,0.00497733564245869},rate_median=0.0024473642348469883,rate_range={5.93367287598103E-4,0.012455843619102994}]:5.983127269061388,((119[&height=5.885707502688938E-14,height_95%_HPD={0.0,8.526512829121202E-14},height_median=5.6843418860808015E-14,height_range={0.0,1.9895196601282805E-13},length=18.237729992682205,length_95%_HPD={11.033418795194706,25.833958603797328},length_median=17.884864103912463,length_range={8.01868097820801,37.122233303370564},rate=0.0023402366494440475,rate_95%_HPD={0.0013410580678618147,0.0034924989268901247},rate_median=0.002269512231031538,rate_range={9.591270121769532E-4,0.005673174454793094}]:18.237729992682215,(122[&height=5.88876009175409E-14,height_95%_HPD={2.8421709430404007E-14,1.1368683772161603E-13},height_median=5.6843418860808015E-14,height_range={0.0,1.9895196601282805E-13},length=13.553578344193753,length_95%_HPD={7.216034170518043,20.308649453903485},length_median=13.2373083176102,length_range={4.434708399788633,30.963211800455582},rate=0.003377296509224854,rate_95%_HPD={0.0017606679588162036,0.005151494835085162},rate_median=0.0032327789023632965,rate_range={0.0013743966361529766,0.009026971649158005}]:13.553578344193763,233[&height=5.88876009175409E-14,height_95%_HPD={2.8421709430404007E-14,1.1368683772161603E-13},height_median=5.6843418860808015E-14,height_range={0.0,1.9895196601282805E-13},length=13.553578344193753,length_95%_HPD={7.216034170518043,20.308649453903485},length_median=13.2373083176102,length_range={4.434708399788633,30.963211800455582},rate=0.003963531758477911,rate_95%_HPD={0.0020962337355099124,0.006134855180969642},rate_median=0.0038054164518288914,rate_range={0.0014979331289520527,0.010439161526186696}]:13.553578344193763)[&CAheight_95%_HPD={0.0,19.313437828105123},CAheight_mean=12.198265686863017,CAheight_median=12.805590189092072,CAheight_range={0.0,30.96321180045564},height=13.553578344193822,height_95%_HPD={7.2160341705181565,20.30864945390354},height_median=13.237308317610257,height_range={4.43470839978869,30.96321180045564},length=4.6841516484884655,length_95%_HPD={1.1954384388695019,8.976587709650232},length_median=4.288479515725442,length_range={0.5082565096076905,20.223462314765584},posterior=1.0,rate=0.003134290676277381,rate_95%_HPD={0.0011668237953520377,0.005843671891334579},rate_median=0.0028946820090804504,rate_range={7.95827616371903E-4,0.011459350921489942}]:4.684151648488454)[&CAheight_95%_HPD={0.0,24.783034662660356},CAheight_mean=16.41401778382101,CAheight_median=17.360535232805972,CAheight_range={0.0,37.12223330337062},height=18.237729992682276,height_95%_HPD={11.033418795194763,25.833958603797385},height_median=17.88486410391252,height_range={8.018680978208124,37.12223330337062},length=13.317188901180245,length_95%_HPD={5.961558512090619,21.783526408790635},length_median=12.822915180984324,length_range={2.891101078050525,32.5236280752531},posterior=1.0,rate=0.003052033512141122,rate_95%_HPD={0.0014244910071164623,0.0050533932274862475},rate_median=0.002886512108238651,rate_range={9.732320525673402E-4,0.010326587886037521}]:13.31718890118017,171[&height=5.8893916619055E-14,height_95%_HPD={0.0,8.526512829121202E-14},height_median=5.6843418860808015E-14,height_range={0.0,1.7053025658242404E-13},length=31.554880334102474,length_95%_HPD={22.05303220902519,41.832391866034584},length_median=31.145485506025807,length_range={17.74678944306271,61.028819903001136},rate=0.0020628853956380596,rate_95%_HPD={0.0013588008310892138,0.0028038306723413486},rate_median=0.002034789798266935,rate_range={9.741732343104395E-4,0.0042463107714034555}]:31.554918893862386)[&CAheight_95%_HPD={0.0,40.287774906031984},CAheight_mean=28.399532184033195,CAheight_median=30.451644286583928,CAheight_range={0.0,61.02881990300119},height=31.55479560351527,height_95%_HPD={22.053032209025275,41.83239186603464},height_median=31.145413034589467,height_range={17.746789443062795,61.02881990300119},length=5.451385595630092,length_95%_HPD={1.1218519076617213,11.074899289506277},length_median=4.9186743654568374,length_range={0.4109171629666548,20.65692532470962},posterior=0.9999629643346543,rate=0.0026378374851423543,rate_95%_HPD={8.224977385244654E-4,0.004976288497763238},rate_median=0.0023806710797564883,rate_range={6.190516995466962E-4,0.013100979044285742}]:5.452228732938611)[&CAheight_95%_HPD={0.0,46.381668724022546},CAheight_mean=33.30655621716794,CAheight_median=35.71073732326016,CAheight_range={0.0,67.86231712656235},height=37.00865308338018,height_95%_HPD={27.407782062488593,47.91916652842136},height_median=36.40108395361361,height_range={23.2823748590086,67.86231712656235},length=6.56348721386585,length_95%_HPD={1.2313971886615604,13.271944974307559},length_median=5.87683708050767,length_range={0.439961928103628,25.772876061843192},posterior=0.9995555720158512,rate=0.002358821694372859,rate_95%_HPD={7.690595476717012E-4,0.004428200800120779},rate_median=0.0021394985942137343,rate_range={6.65588546288353E-4,0.011168297202187236}]:6.889341902633625,(226[&height=5.890128493748813E-14,height_95%_HPD={0.0,8.526512829121202E-14},height_median=5.6843418860808015E-14,height_range={0.0,1.7053025658242404E-13},length=38.72743207130196,length_95%_HPD={25.42690035509392,52.70351386837041},length_median=38.29359458795727,length_range={16.87903670530065,75.01077671780601},rate=0.002082031804150938,rate_95%_HPD={0.001346209648537724,0.0028991422078749876},rate_median=0.002046725025099603,rate_range={9.797116890112756E-4,0.004686666691784103}]:38.79435787381256,232[&height=5.886865381299857E-14,height_95%_HPD={0.0,8.526512829121202E-14},height_median=5.6843418860808015E-14,height_range={0.0,1.7053025658242404E-13},length=38.53214377005583,length_95%_HPD={25.27147716212201,51.89911107275597},length_median=38.15054243179222,length_range={16.87903670530065,72.98666628342235},rate=0.0022282050017369045,rate_95%_HPD={0.001471714237824133,0.003064232851553858},rate_median=0.002190518079762189,rate_range={9.334395922293663E-4,0.00495151279557637}]:38.79435787381256)[&CAheight_95%_HPD={0.0,50.453983565593745},CAheight_mean=34.91505139664726,CAheight_median=37.37550828903298,CAheight_range={0.0,75.01077671780607},height=37.82253898781654,height_95%_HPD={24.832036236682313,50.784970543314245},height_median=37.42022849326942,height_range={16.879036705300706,72.94471933076746},length=5.9014884999014745,length_95%_HPD={0.05547998261179998,13.647798114059157},length_median=5.040707276107582,length_range={2.9890024811152216E-4,28.21419923284938},posterior=0.8644124291692901,rate=0.0025121543127291737,rate_95%_HPD={7.688893585118055E-4,0.00471605464421881},rate_median=0.0022865929308530514,rate_range={6.285083544835794E-4,0.012036265759959528}]:5.102131655622067)[&CAheight_95%_HPD={0.0,54.8652632047027},CAheight_mean=39.50698689324576,CAheight_median=42.411307386811444,CAheight_range={0.0,78.04690918125992},height=43.89634093115818,height_95%_HPD={32.32867511938551,56.518934384784586},height_median=43.223544682617984,height_range={25.413637594100834,78.04690918125992},length=8.472627667003973,length_95%_HPD={1.1713293396762765,18.374607655750367},length_median=7.508684564775805,length_range={0.21842342288721284,33.92511474538762},posterior=0.9998148216732714,rate=0.001828854924898736,rate_95%_HPD={6.491954883131371E-4,0.0035877052654692304},rate_median=0.0016057463204025802,rate_range={5.913615010389693E-4,0.010249788550131393}]:8.47105871998972,((220[&height=5.900233616171386E-14,height_95%_HPD={2.8421709430404007E-14,8.526512829121202E-14},height_median=5.6843418860808015E-14,height_range={0.0,1.7053025658242404E-13},length=16.63511613256265,length_95%_HPD={10.443948272803084,23.248845132244924},length_median=16.302912073874865,length_range={7.07487434893136,35.131089417461425},rate=0.003219420473607463,rate_95%_HPD={0.0018642639887491515,0.0046893994430146505},rate_median=0.003147382174768034,rate_range={0.0012432733596996802,0.007803310674934781}]:16.635116132562654,(401[&height=5.91570708488095E-14,height_95%_HPD={0.0,8.526512829121202E-14},height_median=5.6843418860808015E-14,height_range={0.0,1.7053025658242404E-13},length=10.158128262122277,length_95%_HPD={5.548082306759937,15.323554547554636},length_median=9.8310449780042,length_range={3.8367117885692608,22.548500166697295},rate=0.004593723502739831,rate_95%_HPD={0.002373822006756022,0.007192858359445536},rate_median=0.004405320424953972,rate_range={0.0015069519470328754,0.010669252449592097}]:10.158128262122283,402[&height=5.91570708488095E-14,height_95%_HPD={0.0,8.526512829121202E-14},height_median=5.6843418860808015E-14,height_range={0.0,1.7053025658242404E-13},length=10.158128262122277,length_95%_HPD={5.548082306759937,15.323554547554636},length_median=9.8310449780042,length_range={3.8367117885692608,22.548500166697295},rate=0.00395562449647503,rate_95%_HPD={0.002029299374859398,0.006117686998464813},rate_median=0.0038172012909109825,rate_range={0.0011877408314149636,0.009628153325969927}]:10.158128262122283)[&CAheight_95%_HPD={0.0,14.772464328940941},CAheight_mean=9.142349295209005,CAheight_median=9.4618398705814,CAheight_range={0.0,22.54850016669735},height=10.158128262122341,height_95%_HPD={5.548082306759994,15.323554547554693},height_median=9.831044978004257,height_range={3.8367117885693176,22.54850016669735},length=6.476987870440424,length_95%_HPD={2.559048787966816,10.946532366921758},length_median=6.182795832209109,length_range={1.0126674519412404,19.933487333081047},posterior=1.0,rate=0.004274665832834458,rate_95%_HPD={0.00177726496892042,0.007295791550237786},rate_median=0.004000065733154155,rate_range={0.0011060291824939986,0.013944821038761141}]:6.476987870440373)[&CAheight_95%_HPD={0.0,22.423384788988585},CAheight_mean=14.971659967845268,CAheight_median=15.850916092485392,CAheight_range={0.0,35.13108941746151},height=16.635116132562715,height_95%_HPD={10.44394827280317,23.24884513224498},height_median=16.302912073874893,height_range={7.074874348931445,35.13108941746151},length=12.859948789421358,length_95%_HPD={5.819311416046702,20.12611948181791},length_median=12.506981391965127,length_range={4.497774149322993,32.94825558665835},posterior=1.0,rate=0.006266446742328945,rate_95%_HPD={0.0029798358837585014,0.010608552744751181},rate_median=0.005872187791266184,rate_range={0.001974829052106804,0.01438930599821464}]:12.859948789421285,403[&height=5.897286288798136E-14,height_95%_HPD={2.8421709430404007E-14,8.526512829121202E-14},height_median=5.6843418860808015E-14,height_range={0.0,1.4210854715202004E-13},length=29.49506492198395,length_95%_HPD={19.72790134234873,39.579763639079175},length_median=29.112013521583606,length_range={16.09464496063933,51.46100779464484},rate=0.0018746923477297617,rate_95%_HPD={0.0011030432312400043,0.0027202227038530323},rate_median=0.0018257705011302191,rate_range={7.73717223621741E-4,0.003947808355664585}]:29.49506492198394)[&CAheight_95%_HPD={0.0,38.33277295027233},CAheight_mean=26.54565674339155,CAheight_median=28.442371565959945,CAheight_range={0.0,51.4610077946449},height=29.495064921984,height_95%_HPD={19.727901342348815,39.57976363907923},height_median=29.112013521583663,height_range={16.094644960639357,51.4610077946449},length=22.872348494625907,length_95%_HPD={13.379273301327004,33.30122451895201},length_median=22.398654950849732,length_range={8.432375997825687,47.75447573021114},posterior=1.0,rate=0.006916857881067414,rate_95%_HPD={0.004036761896983154,0.010193169976211966},rate_median=0.006704325420398476,rate_range={0.0032154323292075595,0.014903099877950006}]:22.872483327440403)[&CAheight_95%_HPD={0.0,63.71593858435622},CAheight_mean=47.1309679771577,CAheight_median=50.947411584442875,CAheight_range={0.0,86.9772028806397},height=52.3675482494244,height_95%_HPD={40.12268600516231,65.64248844711551},height_median=51.763660061041776,height_range={33.9623362345518,86.9772028806397},length=8.81140806892842,length_95%_HPD={2.049188365130277,17.052515742325085},length_median=8.108869707201208,length_range={0.9759576669359689,29.02225342529843},posterior=1.0,rate=0.0022409975085371644,rate_95%_HPD={7.589113692599481E-4,0.004194567242045001},rate_median=0.0020513544018409833,rate_range={6.127528896996708E-4,0.007921038841153739}]:8.811408068927953,(((((167[&height=5.92507537546021E-14,height_95%_HPD={2.8421709430404007E-14,1.1368683772161603E-13},height_median=5.6843418860808015E-14,height_range={0.0,1.7053025658242404E-13},length=14.704079501277219,length_95%_HPD={8.05006572476401,21.590300107622824},length_median=14.504130002423693,length_range={3.389053894848189,34.88477111558075},rate=0.0030700922762656817,rate_95%_HPD={0.001740880273139459,0.004629769483535312},rate_median=0.0029663911039441507,rate_range={0.0012290213648213743,0.007604702419530448}]:14.705925699966164,214[&height=5.925601683919719E-14,height_95%_HPD={2.8421709430404007E-14,1.1368683772161603E-13},height_median=5.6843418860808015E-14,height_range={0.0,1.7053025658242404E-13},length=14.704993006860587,length_95%_HPD={8.049444041975988,21.59076911276182},length_median=14.504130002423693,length_range={3.389053894848189,34.88477111558075},rate=0.0037592348905099975,rate_95%_HPD={0.0019268891632576435,0.005958621234088474},rate_median=0.003593828739810657,rate_range={0.0010579749885666141,0.010830161671795869}]:14.705925699966164)[&CAheight_95%_HPD={0.0,20.542020185168212},CAheight_mean=13.235382148087997,CAheight_median=13.996492871591983,CAheight_range={0.0,34.884771115580804},height=14.699290115885582,height_95%_HPD={8.049444041976074,21.58410920765982},height_median=14.5009319814327,height_range={3.389053894848246,34.884771115580804},length=6.625366167314285,length_95%_HPD={1.490281023600346,12.436725740220908},length_median=6.211811122133639,length_range={0.17332835579193784,22.46966373610914},posterior=0.9985185733861709,rate=0.003016183003329085,rate_95%_HPD={0.0012102336573482178,0.005405706244926987},rate_median=0.002786444451820814,rate_range={7.994895521165951E-4,0.012165944847835139}]:7.262565356466553,((222[&height=5.907812457988315E-14,height_95%_HPD={2.8421709430404007E-14,1.1368683772161603E-13},height_median=5.6843418860808015E-14,height_range={0.0,1.9895196601282805E-13},length=14.836668344251734,length_95%_HPD={8.66962491341252,21.490365838311277},length_median=14.495495490450963,length_range={5.698145347748323,36.37346727137003},rate=0.0032130730024601422,rate_95%_HPD={0.001907505432058452,0.004719098020674058},rate_median=0.0031213890452042124,rate_range={0.0013776649005221371,0.00883142760365061}]:14.896216776636493,396[&height=5.906233532609787E-14,height_95%_HPD={2.8421709430404007E-14,1.1368683772161603E-13},height_median=5.6843418860808015E-14,height_range={0.0,1.9895196601282805E-13},length=14.531081420539541,length_95%_HPD={8.713036474700203,21.084115410921186},length_median=14.21792334457109,length_range={5.698145347748323,38.35052940732038},rate=0.003152064156359348,rate_95%_HPD={0.0017973655750765263,0.00474698136341126},rate_median=0.003041969283696054,rate_range={0.0010902989112039478,0.007870771784691944}]:14.896216776636493)[&CAheight_95%_HPD={0.0,20.707955365708983},CAheight_mean=13.406644751373738,CAheight_median=14.01572320140724,CAheight_range={0.0,45.22471572110089},height=14.469138426981422,height_95%_HPD={8.908023472041322,20.94915254733982},height_median=14.183077501870542,height_range={5.698145347748408,30.367967504741898},length=3.2872496908995443,length_95%_HPD={0.4979172303885946,6.959794605888703},length_median=2.9169201213807696,length_range={0.0263465633822193,14.05460705099398},posterior=0.8907447872301026,rate=0.0028661149339025763,rate_95%_HPD={9.363761844134194E-4,0.0052489458662338916},rate_median=0.0026280315426394424,rate_range={6.498230742009083E-4,0.014181697887329018}]:2.9885300326243165,270[&height=5.903917775387949E-14,height_95%_HPD={2.8421709430404007E-14,1.1368683772161603E-13},height_median=5.6843418860808015E-14,height_range={0.0,1.7053025658242404E-13},length=17.33346213237528,length_95%_HPD={10.500167338910728,24.425596311465966},length_median=17.123007854900237,length_range={6.0606314843373355,38.35052940732038},rate=0.002993254922712486,rate_95%_HPD={0.0018316839003098312,0.004409449232418891},rate_median=0.002909535858141076,rate_range={0.0010314278390987034,0.00673519391644466}]:17.884746809260808)[&CAheight_95%_HPD={0.0,23.840886276872254},CAheight_mean=16.09633174217035,CAheight_median=17.070325238547355,CAheight_range={0.0,45.22471572110089},height=17.637554319434706,height_95%_HPD={11.46592492672795,24.102790484100524},height_median=17.40391271221081,height_range={8.60247481462747,34.714408479350595},length=4.071003395451578,length_95%_HPD={0.9043384045500034,8.154898497117728},length_median=3.6849619605988693,length_range={0.012427118347915211,18.67284309383541},posterior=0.9260397763045813,rate=0.002809780782608877,rate_95%_HPD={9.93644061991115E-4,0.005216256075868448},rate_median=0.0025699154900667,rate_range={6.075275446757288E-4,0.014125539421121817}]:4.083744247171907)[&CAheight_95%_HPD={0.0,27.984780090290315},CAheight_mean=19.771715176652158,CAheight_median=21.196113554290974,CAheight_range={0.0,45.22471572110089},height=21.458566764603656,height_95%_HPD={14.912574516356159,28.29058025360584},height_median=21.248338410629344,height_range={12.039883023763139,38.111661451718135},length=2.0028580312483895,length_95%_HPD={0.18192282367442658,4.556470359536945},length_median=1.7361191122872697,length_range={0.0021112131148299795,12.50954014579247},posterior=0.6687159734824636,rate=0.0028092341954313363,rate_95%_HPD={8.934374706063122E-4,0.005175671595241351},rate_median=0.0025791474324842693,rate_range={6.429075718274178E-4,0.010562853961552134}]:1.453839461706302,395[&height=5.904128298771752E-14,height_95%_HPD={0.0,8.526512829121202E-14},height_median=5.6843418860808015E-14,height_range={0.0,1.7053025658242404E-13},length=22.705764881317187,length_95%_HPD={15.324178724339703,30.662045704952277},length_median=22.50202476772074,length_range={10.60737989282589,40.62837989009057},rate=0.0020753299139571724,rate_95%_HPD={0.0012841849943850906,0.0029466758212828396},rate_median=0.0020203252200099997,rate_range={9.803688655730806E-4,0.004431046511419215}]:23.422330518139017)[&CAheight_95%_HPD={0.0,29.7082871064093},CAheight_mean=21.080175538157835,CAheight_median=22.674997389416234,CAheight_range={0.0,45.22471572110089},height=23.282241779201794,height_95%_HPD={16.390942219966774,30.546673733427298},height_median=23.039343285166538,height_range={12.574479833781567,40.62837989009063},length=4.637641411396856,length_95%_HPD={0.955221314797484,9.344341863887081},length_median=4.180667048205706,length_range={0.0506239322122326,21.713750829990715},posterior=0.9094477982296952,rate=0.0025460449858554475,rate_95%_HPD={8.857450207026914E-4,0.004713530235115316},rate_median=0.0023178509894009186,rate_range={6.032963002755166E-4,0.012775835173299332}]:4.745268828031673,(194[&height=5.884760147461822E-14,height_95%_HPD={0.0,8.526512829121202E-14},height_median=5.6843418860808015E-14,height_range={0.0,1.7053025658242404E-13},length=21.79120661682984,length_95%_HPD={14.427532216039907,29.53400733758079},length_median=21.432071738049444,length_range={10.033429435409346,43.1514278408049},rate=0.0035372466013185253,rate_95%_HPD={0.0022248995413984224,0.004961365259495678},rate_median=0.0034697736041081374,rate_range={0.0015358014238660493,0.007131284694158268}]:21.79120661682985,(240[&height=5.873812931504035E-14,height_95%_HPD={0.0,8.526512829121202E-14},height_median=5.6843418860808015E-14,height_range={0.0,1.7053025658242404E-13},length=10.857046989562111,length_95%_HPD={5.404128663389059,16.146637404117513},length_median=10.645334234326072,length_range={3.634483116704331,26.127510386809575},rate=0.0042859564504123685,rate_95%_HPD={0.00221049125665243,0.0067793177451959214},rate_median=0.00407237843217684,rate_range={0.0015078824628754056,0.013517209418399033}]:10.857046989562106,400[&height=5.873812931504035E-14,height_95%_HPD={0.0,8.526512829121202E-14},height_median=5.6843418860808015E-14,height_range={0.0,1.7053025658242404E-13},length=10.857046989562111,length_95%_HPD={5.404128663389059,16.146637404117513},length_median=10.645334234326072,length_range={3.634483116704331,26.127510386809575},rate=0.003233767272581416,rate_95%_HPD={0.0016259089112271939,0.005179159828860319},rate_median=0.003068493164683562,rate_range={0.0011629921571386236,0.009976321760956702}]:10.857046989562106)[&CAheight_95%_HPD={0.0,15.557700132028202},CAheight_mean=9.771378479556281,CAheight_median=10.266810345189583,CAheight_range={0.0,26.127510386809632},height=10.857046989562164,height_95%_HPD={5.4041286633891445,16.146637404117627},height_median=10.645334234326128,height_range={3.6344831167044163,26.127510386809632},length=10.934049685673678,length_95%_HPD={5.0950506732219765,17.621719306645417},length_median=10.532196763572585,length_range={2.648575847711072,26.96601258971606},posterior=1.0,rate=0.004138014822348224,rate_95%_HPD={0.0020439603370138565,0.006771446802144906},rate_median=0.003898524524964454,rate_range={0.0015375011270618176,0.01271034319396796}]:10.934159627267746)[&CAheight_95%_HPD={0.0,28.562575105098205},CAheight_mean=19.612158590081144,CAheight_median=20.856227846146567,CAheight_range={0.0,43.151427840804956},height=21.79112865818732,height_95%_HPD={14.427532216039936,29.534007337580874},height_median=21.431943355477955,height_range={10.033429435409403,43.151427840804956},length=6.2802963341634195,length_95%_HPD={2.135030366348758,11.134175986976686},length_median=5.927771544446003,length_range={0.9042656680791197,22.35186900009228},posterior=0.9999629643346543,rate=0.003616947130469438,rate_95%_HPD={0.0014845893625127023,0.006411646784691814},rate_median=0.0033678604647192044,rate_range={7.298933949907629E-4,0.012719697649424632}]:6.376392729340839)[&CAheight_95%_HPD={0.0,35.46486915973932},CAheight_mean=25.350933300421865,CAheight_median=27.164076199795147,CAheight_range={0.0,55.768576282725434},height=28.006023689530533,height_95%_HPD={20.436992192614213,36.49294035162393},height_median=27.61150620725482,height_range={16.693236326627982,48.77448433067278},length=4.470388393359856,length_95%_HPD={0.7082360327430877,9.528420758311825},length_median=3.9909679334803627,length_range={0.06472729706717928,19.404761680379607},posterior=0.8754120217769712,rate=0.00290872198280955,rate_95%_HPD={0.0010022924671496177,0.00528938517968796},rate_median=0.002673015250400219,rate_range={7.086386360155048E-4,0.013046523703137837}]:3.9134317415595667,208[&height=5.884865409153724E-14,height_95%_HPD={2.8421709430404007E-14,8.526512829121202E-14},height_median=5.6843418860808015E-14,height_range={0.0,1.7053025658242404E-13},length=31.04706457339182,length_95%_HPD={16.61255967249619,45.10666709414059},length_median=31.19269770294565,length_range={7.549617910426463,55.326096973577705},rate=0.0019492872908682128,rate_95%_HPD={0.0010415880529436434,0.0031309899776412707},rate_median=0.0018295700900250083,rate_range={7.838474998841453E-4,0.007447981542642182}]:32.08103108773026)[&CAheight_95%_HPD={0.0,41.05810335930056},CAheight_mean=28.87303491216314,CAheight_median=30.89587419313534,CAheight_range={0.0,55.768576282725434},height=32.08103108773032,height_95%_HPD={23.034188126230475,42.61325887337077},height_median=31.58768649036233,height_range={17.792120032892683,55.768576282725434},length=29.09427178143627,length_95%_HPD={16.838645537389652,41.60147698588729},length_median=28.90806502849364,length_range={8.165338648687964,56.22967897698338},posterior=1.0,rate=0.0017745280487711694,rate_95%_HPD={0.0010230219869789025,0.0026680265755514585},rate_median=0.001711724381726767,rate_range={6.882209343427053E-4,0.005222177832114007}]:29.09792523062204)[&CAheight_95%_HPD={0.0,73.50774526808907},CAheight_mean=55.06126460957408,CAheight_median=59.475702091000215,CAheight_range={0.0,99.1156607967658},height=61.16991718061678,height_95%_HPD={48.24284903994223,76.14498377614827},height_median=60.496364638700555,height_range={41.922749209971784,99.1156607967658},length=6.727507569624045,length_95%_HPD={1.0410461362966714,14.23496053593513},length_median=5.933511076948442,length_range={0.34068551129664115,30.450919592550648},posterior=0.9986296803822081,rate=0.002127032069328463,rate_95%_HPD={6.697925270070576E-4,0.004119371492239721},rate_median=0.0019054866406425619,rate_range={5.437853585681276E-4,0.009825385699268462}]:6.718288734022586,((148[&height=5.891496895743537E-14,height_95%_HPD={2.8421709430404007E-14,8.526512829121202E-14},height_median=5.6843418860808015E-14,height_range={0.0,1.4210854715202004E-13},length=39.052621460726776,length_95%_HPD={27.659437900698208,50.98477790660655},length_median=38.61181260419659,length_range={22.600475235463506,66.99616357788766},rate=0.00329558592844601,rate_95%_HPD={0.0022507455299903404,0.004458145551950794},rate_median=0.003240491737380223,rate_range={0.0015904753414314138,0.0058050636747078894}]:39.0529651386516,((((169[&height=5.900549401247092E-14,height_95%_HPD={2.8421709430404007E-14,1.1368683772161603E-13},height_median=5.6843418860808015E-14,height_range={0.0,1.7053025658242404E-13},length=10.573100836677323,length_95%_HPD={5.384986677508039,16.173766007175743},length_median=10.268907903961576,length_range={3.74511935601231,25.334250433194853},rate=0.0032753750599362106,rate_95%_HPD={0.001640009219578296,0.005220206467583514},rate_median=0.003134412316862565,rate_range={0.001119846531817286,0.008573352513258099}]:10.573208425485378,229[&height=5.900654662938993E-14,height_95%_HPD={2.8421709430404007E-14,1.1368683772161603E-13},height_median=5.6843418860808015E-14,height_range={0.0,1.9895196601282805E-13},length=9.313620928798189,length_95%_HPD={5.342182068382641,14.24344303546016},length_median=9.015318188126315,length_range={3.3075902319288275,22.575163667147706},rate=0.0032298717397132876,rate_95%_HPD={0.0016752516197781604,0.004869100587372016},rate_median=0.0031255346140351774,rate_range={0.0012049695677822823,0.008831033863097444}]:10.573208425485378)[&CAheight_95%_HPD={0.0,15.553214533060242},CAheight_mean=9.515922825790216,CAheight_median=9.879229127384122,CAheight_range={0.0,25.33425043319494},height=9.161864266298688,height_95%_HPD={5.224636687534883,13.89538283331811},height_median=8.861033374778941,height_range={3.7451193560123386,22.168767754755635},length=2.9451097748989468,length_95%_HPD={0.6844805590652356,5.726364363817851},length_median=2.711390493376001,length_range={0.15048583008157834,11.392373532992053},posterior=0.5177956371986223,rate=0.003131107216096901,rate_95%_HPD={0.0011085316273756157,0.005842025843900289},rate_median=0.0028689987213593236,rate_range={7.819957408322073E-4,0.012307195020219002}]:1.5251612987176184,204[&height=5.893286344505867E-14,height_95%_HPD={2.8421709430404007E-14,1.1368683772161603E-13},height_median=5.6843418860808015E-14,height_range={0.0,1.9895196601282805E-13},length=10.837034490097103,length_95%_HPD={5.884893600656341,16.589960191233814},length_median=10.556045010200108,length_range={3.3075902319288275,25.822055986508786},rate=0.00422837427805235,rate_95%_HPD={0.0021363738865759797,0.006564865115237448},rate_median=0.004045279085372639,rate_range={0.001582052030491837,0.013404869422137916}]:12.098369724202996)[&CAheight_95%_HPD={0.0,16.77298501392991},CAheight_mean=10.888573078337611,CAheight_median=11.410948675606676,CAheight_range={0.0,25.822055986508843},height=12.091308659375512,height_95%_HPD={7.592120805956398,17.526989862148866},height_median=11.731866266506216,height_range={5.318048899317091,25.822055986508843},length=2.1912048446280052,length_95%_HPD={0.2988485526674367,4.605106168815354},length_median=1.9608541915496716,length_range={0.054045501378453764,12.635069564535598},posterior=0.9949261138476353,rate=0.003062790795108268,rate_95%_HPD={9.8208936630212E-4,0.0055537721954545234},rate_median=0.0028243115713165127,rate_range={5.864847601020341E-4,0.014404794178437758}]:2.1800869207098916,219[&height=5.893075821122063E-14,height_95%_HPD={0.0,8.526512829121202E-14},height_median=5.6843418860808015E-14,height_range={0.0,1.7053025658242404E-13},length=14.271538677276283,length_95%_HPD={9.1913334167063,20.25734029000833},length_median=13.85779857940176,length_range={6.244253322751376,28.85681391311897},rate=0.003048954369543892,rate_95%_HPD={0.0017571630846494525,0.004343227531739095},rate_median=0.0029941075428100497,rate_range={0.0012921121479304003,0.007000780554560643}]:14.278456644912888)[&CAheight_95%_HPD={0.0,19.360828289165738},CAheight_mean=12.850658573690692,CAheight_median=13.52077297944561,CAheight_range={0.0,28.856813913119026},height=14.278456644912946,height_95%_HPD={9.253636175086115,20.283507365341706},height_median=13.863595754988154,height_range={6.244253322751405,28.856813913119026},length=14.006632457621304,length_95%_HPD={6.447500071323105,22.668859972383842},length_median=13.558052245128039,length_range={3.357879948509378,36.414831682075445},posterior=1.0,rate=0.004605582376989354,rate_95%_HPD={0.0022073153077039956,0.007419613665736871},rate_median=0.004388111020516056,rate_range={0.0014391512363634146,0.01380685311657225}]:14.008352253301368,(227[&height=5.898759952484761E-14,height_95%_HPD={0.0,8.526512829121202E-14},height_median=5.6843418860808015E-14,height_range={0.0,1.7053025658242404E-13},length=12.937568488799021,length_95%_HPD={4.9006360677380485,21.977526358565257},length_median=12.286189431498457,length_range={2.7224561355147614,38.72077885820886},rate=0.0032162228708766893,rate_95%_HPD={0.0013476391533277334,0.005422274509495828},rate_median=0.0030315077752470234,rate_range={9.019018555246451E-4,0.012432865843872026}]:12.938570579238899,230[&height=5.898444167409055E-14,height_95%_HPD={0.0,8.526512829121202E-14},height_median=5.6843418860808015E-14,height_range={0.0,1.7053025658242404E-13},length=12.938184828291197,length_95%_HPD={4.902955086812909,21.983251002461884},length_median=12.286189431498457,length_range={2.7224561355147614,38.72077885820886},rate=0.0023566800060519366,rate_95%_HPD={9.540589398882356E-4,0.004107782379225762},rate_median=0.0021955677905300323,rate_range={6.9932891934066E-4,0.007415634910208066}]:12.938570579238899)[&CAheight_95%_HPD={0.0,21.17668455287705},CAheight_mean=11.644756648446089,CAheight_median=11.653524419642395,CAheight_range={0.0,38.72077885820892},height=12.93241200427485,height_95%_HPD={4.92905780353496,21.98325100246197},height_median=12.283721478651955,height_range={2.7224561355148467,38.72077885820892},length=15.355050809620629,length_95%_HPD={3.993146532050389,26.440634465126664},length_median=15.011983024161538,length_range={0.4095496804434333,41.69570842312527},posterior=0.9995555720158512,rate=0.0022986238186193386,rate_95%_HPD={8.465970352462123E-4,0.0039632667915554184},rate_median=0.0021393817489295994,rate_range={6.89425662268084E-4,0.010666880231793806}]:15.348238318975357)[&CAheight_95%_HPD={0.0,37.29389504405981},CAheight_mean=25.458222294613005,CAheight_median=27.119397283784053,CAheight_range={0.0,53.87795121259694},height=28.285860152750143,height_95%_HPD={18.629083964115154,38.8593336047426},height_median=27.796232124607897,height_range={14.390117612315947,53.87795121259694},length=10.76815026848594,length_95%_HPD={3.0002912283797514,19.471629635013244},length_median=10.252562017186179,length_range={0.49569560281130975,31.508428733330334},posterior=0.9998148216732714,rate=0.003182343362999865,rate_95%_HPD={0.0012100792420466425,0.005516081531899027},rate_median=0.0029555591725184556,rate_range={7.819924630184595E-4,0.01337448676577213}]:10.766156240437343)[&CAheight_95%_HPD={0.0,49.5114781015383},CAheight_mean=35.14779879699788,CAheight_median=37.80210020780149,CAheight_range={0.0,66.99616357788771},height=39.05296513865166,height_95%_HPD={27.659437900698265,50.98247182159804},height_median=38.61181260419667,height_range={22.60047523546362,66.99616357788771},length=11.928350502175245,length_95%_HPD={4.351445275031153,20.636610379443056},length_median=11.40377616050074,length_range={1.7590435445568176,34.02748388541826},posterior=1.0,rate=0.0031492228553732047,rate_95%_HPD={0.0012883655874027327,0.005499730726953727},rate_median=0.0029031390583056952,rate_range={9.949070435427978E-4,0.012789235914357466}]:11.928350502175313,(((((((168[&height=5.890760063900224E-14,height_95%_HPD={0.0,1.1368683772161603E-13},height_median=5.6843418860808015E-14,height_range={0.0,1.7053025658242404E-13},length=14.125095488999678,length_95%_HPD={8.71732989573573,20.35906510069819},length_median=13.790831091756388,length_range={6.266334059408138,30.067923957800673},rate=0.0050767809278748485,rate_95%_HPD={0.003093549439902717,0.007503146023612743},rate_median=0.004946550462917063,rate_range={0.0021438428231739326,0.012876042320282732}]:14.125184217343737,211[&height=5.890654802208322E-14,height_95%_HPD={0.0,1.1368683772161603E-13},height_median=5.6843418860808015E-14,height_range={0.0,1.7053025658242404E-13},length=14.125184217343744,length_95%_HPD={8.71732989573573,20.35906510069819},length_median=13.790831091756388,length_range={6.266334059408138,30.067923957800673},rate=0.00416812310955959,rate_95%_HPD={0.002475396636719341,0.006200980712253589},rate_median=0.004058514180113131,rate_range={0.001686921880894959,0.009326038939554948}]:14.125184217343737)[&CAheight_95%_HPD={0.0,19.481116740823836},CAheight_mean=12.712712877987395,CAheight_median=13.367343799876892,CAheight_range={0.0,30.067923957800787},height=14.125022168936706,height_95%_HPD={8.717329895735787,20.359065100698217},height_median=13.790816289208294,height_range={6.266334059408194,30.067923957800787},length=4.816169722324326,length_95%_HPD={1.5391334935673342,8.718474465667242},length_median=4.523919330734387,length_range={0.2996124212692166,19.173921351105832},posterior=0.9999629643346543,rate=0.0037053619973320432,rate_95%_HPD={0.0014961497939265276,0.0065338460449622885},rate_median=0.003462010459488878,rate_range={0.0010246603767342924,0.012663073814589879}]:4.901069962104616,(205[&height=5.895075793268197E-14,height_95%_HPD={0.0,1.1368683772161603E-13},height_median=5.6843418860808015E-14,height_range={0.0,1.7053025658242404E-13},length=15.43706121840318,length_95%_HPD={9.231171267012087,22.203642604558127},length_median=15.116265210651022,length_range={6.612900746187165,34.832830364043076},rate=0.0037749057731774173,rate_95%_HPD={0.002247764894961707,0.005630891499496729},rate_median=0.0036638697899507395,rate_range={0.0015406925843651036,0.008768136116520907}]:15.513847398759404,206[&height=5.897181027106234E-14,height_95%_HPD={0.0,1.1368683772161603E-13},height_median=5.6843418860808015E-14,height_range={0.0,1.7053025658242404E-13},length=15.50555496928507,length_95%_HPD={9.344840730542444,22.538427347271835},length_median=15.165497963421927,length_range={6.612900746187165,35.9700893125534},rate=0.0036221263428944817,rate_95%_HPD={0.002113359959484115,0.00529849675561417},rate_median=0.003519953669308012,rate_range={0.0015505122786360866,0.008310722114471564}]:15.513847398759404)[&CAheight_95%_HPD={0.0,21.375480767949597},CAheight_mean=13.962514369984476,CAheight_median=14.717906326405995,CAheight_range={0.0,35.970089312553455},height=15.2976070183486,height_95%_HPD={9.231171267012172,22.05622205130132},height_median=14.985860305311462,height_range={6.61290074618725,32.98965668250264},length=3.7196462084784994,length_95%_HPD={0.5783933642796057,7.675507031666939},length_median=3.4066251703262367,length_range={0.009376458373196783,17.184644632138713},posterior=0.9442613236546794,rate=0.003062877775445273,rate_95%_HPD={0.0010889758473673625,0.005434124163031418},rate_median=0.002832352663359584,rate_range={6.325349904887436E-4,0.012129780993200969}]:3.5124067806889485)[&CAheight_95%_HPD={0.0,24.67587061145636},CAheight_mean=17.12369218023688,CAheight_median=18.244994035878875,CAheight_range={0.0,40.419500962772844},height=19.02625417944841,height_95%_HPD={12.852883664068912,25.44807423534371},height_median=18.712906944066475,height_range={10.71960699375117,40.419500962772844},length=3.8369007855678516,length_95%_HPD={1.1368204334879977,7.1032541267006195},length_median=3.591755709569952,length_range={0.16952755735934488,14.745014280875893},posterior=1.0,rate=0.0036460850836432146,rate_95%_HPD={0.0013979904212566814,0.006460682640971575},rate_median=0.003411277843068598,rate_range={8.969036242856145E-4,0.012777589677653826}]:3.8369007855678667,215[&height=5.908444028139726E-14,height_95%_HPD={2.8421709430404007E-14,1.1368683772161603E-13},height_median=5.6843418860808015E-14,height_range={0.0,1.7053025658242404E-13},length=22.863154965016218,length_95%_HPD={16.337392887635673,30.259909720106066},length_median=22.511373436785334,length_range={13.080106468262017,42.94841516353796},rate=0.0025288686721067774,rate_95%_HPD={0.0016627968608699728,0.0034547804549556883},rate_median=0.002493838488700417,rate_range={0.001210535421611368,0.004716836169241751}]:22.863154965016218)[&CAheight_95%_HPD={0.0,29.147703089547775},CAheight_mean=20.576915676490934,CAheight_median=22.018426446316113,CAheight_range={0.0,42.94841516353799},height=22.863154965016278,height_95%_HPD={16.337392887635758,30.259909720106123},height_median=22.51137343678539,height_range={13.08010646826213,42.94841516353799},length=4.967523154991574,length_95%_HPD={1.5151763538019907,8.813189000198207},length_median=4.648377382675562,length_range={0.7884558210728301,21.105037844202144},posterior=1.0,rate=0.0036483118432212927,rate_95%_HPD={0.001414728671979176,0.00630988620827153},rate_median=0.003421712595571322,rate_range={9.627377866065129E-4,0.012186502764664304}]:4.968575645949713,213[&height=5.90286515846893E-14,height_95%_HPD={0.0,8.526512829121202E-14},height_median=5.6843418860808015E-14,height_range={0.0,1.7053025658242404E-13},length=26.88255557138797,length_95%_HPD={17.690634696106798,36.260022527898144},length_median=26.64268587537535,length_range={8.514757849272883,48.49743225281355},rate=0.002625046770894715,rate_95%_HPD={0.0016301001025665076,0.0036361037174153644},rate_median=0.002568521215357928,rate_range={0.0012529069408341255,0.007384149232293428}]:27.83173061096593)[&CAheight_95%_HPD={0.0,35.021484144597196},CAheight_mean=25.04865031921245,CAheight_median=26.823847678346254,CAheight_range={0.0,49.75231892554896},height=27.58646351307848,height_95%_HPD={20.0936043396606,35.987005179668074},height_median=27.152396721332366,height_range={15.954400646721467,48.49743225281358},length=2.717074661506084,length_95%_HPD={0.350661356299554,5.570646170549452},length_median=2.4410240813312782,length_range={0.04069780216789809,16.713492921203795},posterior=0.8551905484982038,rate=0.0031707225110040693,rate_95%_HPD={0.0012044125199952378,0.005885876537379723},rate_median=0.0029311833637000366,rate_range={8.084510536742404E-4,0.012369876471805473}]:2.3236165700838356,212[&height=5.902759896777028E-14,height_95%_HPD={0.0,8.526512829121202E-14},height_median=5.6843418860808015E-14,height_range={0.0,1.7053025658242404E-13},length=29.205119650513748,length_95%_HPD={18.129764139815876,39.73531730885642},length_median=29.097425950851488,length_range={8.514757849272883,51.89593922340222},rate=0.0022638794542126756,rate_95%_HPD={0.0014602250271126016,0.003156809137514721},rate_median=0.0022114024652492206,rate_range={0.001082846170647983,0.006819725851488574}]:30.155347181049766)[&CAheight_95%_HPD={0.0,37.71190681134749},CAheight_mean=27.139912977418298,CAheight_median=29.09095556773579,CAheight_range={0.0,51.89593922340225},height=30.155347181049827,height_95%_HPD={22.20248268027575,39.13110097906397},height_median=29.691385057618902,height_range={17.969966870866983,51.89593922340225},length=7.419625169193607,length_95%_HPD={2.3115764579982283,13.164993478069562},length_median=7.038933376128739,length_range={0.8657266149516261,25.467043446347844},posterior=1.0,rate=0.003509763005167671,rate_95%_HPD={0.001473840001531218,0.006301119820440219},rate_median=0.003229289884036711,rate_range={0.0010086376375008498,0.012308667298077884}]:7.419661194789832,170[&height=5.890970587284028E-14,height_95%_HPD={2.8421709430404007E-14,8.526512829121202E-14},height_median=5.6843418860808015E-14,height_range={0.0,1.4210854715202004E-13},length=33.749204158943684,length_95%_HPD={22.054611728588895,45.208174864971966},length_median=33.555722279203565,length_range={14.622171763665904,59.017155188079386},rate=0.0035671882125736147,rate_95%_HPD={0.0023732997078470433,0.004836476693863243},rate_median=0.003515965182809447,rate_range={0.0017554596744790028,0.007046848144652993}]:37.5750083758396)[&CAheight_95%_HPD={0.0,46.64743103971719},CAheight_mean=33.817632784108746,CAheight_median=36.347688047652895,CAheight_range={0.0,63.26730378426839},height=36.355048288949924,height_95%_HPD={27.52540660301679,46.485544939932566},height_median=35.78651965614455,height_range={20.928564684870366,59.017155188079414},length=5.201622408913224,length_95%_HPD={0.9653909238842573,10.500210633647498},length_median=4.73731807939194,length_range={0.14455268602887372,20.265945777486536},posterior=0.42720639976297176,rate=0.0033286358690955294,rate_95%_HPD={0.0011601641707925802,0.005937946095729378},rate_median=0.0030887281892525483,rate_range={7.939536127683782E-4,0.012648816362883154}]:2.222166382238406,234[&height=5.899391522636171E-14,height_95%_HPD={2.8421709430404007E-14,8.526512829121202E-14},height_median=5.6843418860808015E-14,height_range={0.0,1.4210854715202004E-13},length=35.97133451558609,length_95%_HPD={21.307193901558577,49.750080422850345},length_median=35.769527389023835,length_range={14.622171763665904,64.26351990903872},rate=0.003184836343989647,rate_95%_HPD={0.0017752749907789158,0.004740377756187809},rate_median=0.0030763472086101913,rate_range={0.001195755846499346,0.007184937110361466}]:39.79717475807801)[&CAheight_95%_HPD={0.0,49.54026199278769},CAheight_mean=35.81758993509769,CAheight_median=38.5357784942494,CAheight_range={0.0,64.26351990903878},height=39.797174758078064,height_95%_HPD={29.6168258332726,51.454326575146524},height_median=39.30149637169518,height_range={23.960612081454116,64.26351990903878},length=11.18414088274899,length_95%_HPD={3.960098469523416,19.494691466571723},length_median=10.73282160756466,length_range={1.668832331778276,32.285351423446386},posterior=1.0,rate=0.00355104811550886,rate_95%_HPD={0.0015041898774711376,0.006000240245519918},rate_median=0.0033143068689356005,rate_range={9.277858170065748E-4,0.014064336026690551}]:11.184140882748906)[&CAheight_95%_HPD={0.0,62.1675764694637},CAheight_mean=45.883354008798676,CAheight_median=49.47973859268012,CAheight_range={0.0,83.32815389962},height=50.98131564082697,height_95%_HPD={39.362700896136005,63.97391413474739},height_median=50.28664218902378,height_range={33.92163380894661,83.32815389962},length=16.912275962362283,length_95%_HPD={8.618061149136679,26.166680340186232},length_median=16.45928662977329,length_range={5.929986825046342,38.9604949300809},posterior=1.0,rate=0.004114525741513245,rate_95%_HPD={0.00203450648053075,0.006423253752475386},rate_median=0.003944919057966624,rate_range={0.001366967206729867,0.00944686572121901}]:16.91592941154797)[&CAheight_95%_HPD={0.0,80.99922158515783},CAheight_mean=61.107746863743735,CAheight_median=66.06017204381584,CAheight_range={0.0,109.67069637672817},height=67.89724505237494,height_95%_HPD={54.24459716636861,83.2976295842472},height_median=67.04029818611357,height_range={48.29098590642795,109.67069637672817},length=4.4209006454655615,length_95%_HPD={0.9029795527437443,9.557669073028492},length_median=3.8601031509990946,length_range={0.3994760439676952,20.26915198704215},posterior=1.0,rate=0.0025051231000591413,rate_95%_HPD={6.776280849890607E-4,0.004696068499989513},rate_median=0.0022839879285155473,rate_range={5.792006878465581E-4,0.011356858778842897}]:5.464765287802081)[&CAheight_95%_HPD={0.0,87.95665889790399},CAheight_mean=66.02605383804271,CAheight_median=71.32493652716053,CAheight_range={0.0,113.50162995958695},height=72.2835352228918,height_95%_HPD={57.744329872465926,88.09427364864344},height_median=71.22011051492551,height_range={52.33135735376483,111.51298877948845},length=1.585740001093199,length_95%_HPD={0.053103130636927176,3.7273216940578067},length_median=1.332337663189449,length_range={9.974263532654959E-4,7.982377434825892},posterior=0.6787896744565016,rate=0.002712474312880735,rate_95%_HPD={8.27057427178999E-4,0.004987757379285728},rate_median=0.0024813853181262484,rate_range={6.741375945418562E-4,0.01339479030240346}]:1.7050575761692954,(((((((((((19[&height=5.900338877863287E-14,height_95%_HPD={2.8421709430404007E-14,1.1368683772161603E-13},height_median=5.6843418860808015E-14,height_range={0.0,1.7053025658242404E-13},length=23.440631122629746,length_95%_HPD={14.2178873630493,32.506663238354605},length_median=23.304489647806093,length_range={7.6802426534535755,47.13116464490386},rate=0.00279392294521976,rate_95%_HPD={0.0017305550492367082,0.004018533718176687},rate_median=0.0027176386708860707,rate_range={0.0011573952881376122,0.006787892485583314}]:26.33319836033739,(293[&height=5.896759980338627E-14,height_95%_HPD={0.0,1.1368683772161603E-13},height_median=5.6843418860808015E-14,height_range={0.0,1.9895196601282805E-13},length=13.690324524601708,length_95%_HPD={7.568596254729414,20.179754227503594},length_median=13.447549247600335,length_range={4.534128142521297,37.73012144184278},rate=0.0042227836273157045,rate_95%_HPD={0.002388824433228132,0.006526295436650561},rate_median=0.004046226291552302,rate_range={0.0013565908823600127,0.01113364454239754}]:13.690324524601703,325[&height=5.896759980338627E-14,height_95%_HPD={0.0,1.1368683772161603E-13},height_median=5.6843418860808015E-14,height_range={0.0,1.9895196601282805E-13},length=13.690324524601708,length_95%_HPD={7.568596254729414,20.179754227503594},length_median=13.447549247600335,length_range={4.534128142521297,37.73012144184278},rate=0.002576700285947085,rate_95%_HPD={0.0013916211514021144,0.003994153592519936},rate_median=0.0024691439187657736,rate_range={7.671950122222548E-4,0.007228507294090918}]:13.690324524601703)[&CAheight_95%_HPD={0.0,19.355036725917643},CAheight_mean=12.321337705035571,CAheight_median=12.988969111799918,CAheight_range={0.0,37.73012144184287},height=13.690324524601762,height_95%_HPD={7.568596254729499,20.17975422750365},height_median=13.447549247600364,height_range={4.534128142521354,37.73012144184287},length=12.409700216420868,length_95%_HPD={5.230391241818523,19.996262342142757},length_median=12.058407590894063,length_range={2.5284870301963167,28.518507662552395},posterior=1.0,rate=0.003192314400625645,rate_95%_HPD={0.0015198989244820113,0.005307650337358327},rate_median=0.002994669316426311,rate_range={9.85096247926174E-4,0.008997109253444952}]:12.64287383573569)[&CAheight_95%_HPD={0.0,33.87191041502439},CAheight_mean=23.69996629870576,CAheight_median=25.446135399557363,CAheight_range={0.0,48.290013584592856},height=24.796728991291165,height_95%_HPD={17.157103691545075,33.365256711948604},height_median=24.536224411158486,height_range={12.562933119824805,47.13116464490395},length=3.517778912234255,length_95%_HPD={0.32657055559309356,7.548472278784857},length_median=3.1160538324130016,length_range={0.010857492874123409,18.15812935669757},posterior=0.42653975778674863,rate=0.002834229429675843,rate_95%_HPD={9.659362876459956E-4,0.0053500444359796395},rate_median=0.002570903557178011,rate_range={6.204688104810067E-4,0.01172686266534262}]:2.844924726053371,20[&height=5.897286288798136E-14,height_95%_HPD={2.8421709430404007E-14,1.1368683772161603E-13},height_median=5.6843418860808015E-14,height_range={0.0,1.7053025658242404E-13},length=28.589631280971723,length_95%_HPD={19.511011683066698,38.076263534691606},length_median=28.412720729282995,length_range={12.48089934297613,52.08659555419632},rate=0.003467121985343678,rate_95%_HPD={0.0023166362883151885,0.004794452921735031},rate_median=0.003396699510742442,rate_range={0.0014731935342778301,0.007448918028389688}]:29.178123086390762)[&CAheight_95%_HPD={0.0,36.622192669821544},CAheight_mean=26.260408034920122,CAheight_median=28.297385710042164,CAheight_range={0.0,52.08659555419638},height=28.249278801375265,height_95%_HPD={20.209143121099572,36.765138070685566},height_median=27.96163483662673,height_range={15.244147598192313,50.22146331420595},length=4.541067370090141,length_95%_HPD={0.48935439830100336,9.40749600994539},length_median=4.112013278766284,length_range={0.003204258548890948,16.503160709754354},posterior=0.43057664530943296,rate=0.002781697837092143,rate_95%_HPD={0.0010177296113504904,0.004983153798962343},rate_median=0.0025473647029345733,rate_range={5.72281446775701E-4,0.010337537339055663}]:4.361134461533265,(153[&height=5.905707224150279E-14,height_95%_HPD={2.8421709430404007E-14,1.1368683772161603E-13},height_median=5.6843418860808015E-14,height_range={0.0,1.7053025658242404E-13},length=24.944897932023697,length_95%_HPD={14.288111466763496,35.17698123107135},length_median=24.911570048763252,length_range={7.6802426534535755,50.51814023223238},rate=0.003550139862612225,rate_95%_HPD={0.0021527003436940407,0.005162114054041178},rate_median=0.0034261899896044718,rate_range={0.0017083154496466619,0.009093040278414816}]:31.42842608473101,276[&height=5.903601990312243E-14,height_95%_HPD={0.0,8.526512829121202E-14},height_median=5.6843418860808015E-14,height_range={0.0,1.7053025658242404E-13},length=31.422563250297785,length_95%_HPD={20.28225572995612,42.29588330000277},length_median=31.315339377692453,length_range={12.624173454230771,55.32354734935228},rate=0.0028214270466189913,rate_95%_HPD={0.00191355745790423,0.0038257574093719555},rate_median=0.0027602652172968602,rate_range={0.0015285792952723914,0.006457253098411156}]:31.42842608473101)[&CAheight_95%_HPD={0.0,40.40659422635335},CAheight_mean=28.285688234186313,CAheight_median=30.51998243079447,CAheight_range={0.0,55.32354734935231},height=27.689379943626605,height_95%_HPD={18.33302914080457,37.001373634485674},height_median=27.569253805962717,height_range={12.624173454230828,50.51814023223244},length=5.4231093628319975,length_95%_HPD={1.1530593296954805,11.172344174041967},length_median=4.882718284044898,length_range={0.06858299256242617,18.898601090725805},posterior=0.3886893078034147,rate=0.002830538378513673,rate_95%_HPD={9.700246785407763E-4,0.005105996776226316},rate_median=0.0026231966853145633,rate_range={7.889475455408252E-4,0.01020784605535217}]:2.1108314631930156)[&CAheight_95%_HPD={0.0,41.46244525969172},CAheight_mean=30.185443586930376,CAheight_median=32.630530909553045,CAheight_range={0.0,55.32354734935231},height=33.53925754792409,height_95%_HPD={24.965341639871042,43.267356691059234},height_median=33.26231696464342,height_range={17.966009677992986,55.32354734935231},length=6.017684175694485,length_95%_HPD={1.6840921656467742,11.517182212406283},length_median=5.513475739465036,length_range={0.689259168679655,20.66795000395618},posterior=1.0,rate=0.0027158444154856336,rate_95%_HPD={9.1154620809797E-4,0.004898343572779216},rate_median=0.0025272512664624965,rate_range={5.739708485320035E-4,0.00971506321064661}]:6.076800867758891,(118[&height=5.907812457988315E-14,height_95%_HPD={0.0,8.526512829121202E-14},height_median=5.6843418860808015E-14,height_range={0.0,1.7053025658242404E-13},length=21.037278679339444,length_95%_HPD={13.154224179760263,30.06180178124515},length_median=20.638723150497697,length_range={9.606772591528426,46.190754502229055},rate=0.0021622021229747218,rate_95%_HPD={0.0012498035804316939,0.003158808934997977},rate_median=0.0021001980514070645,rate_range={9.679766993754153E-4,0.005175138575590349}]:21.037278679339448,((185[&height=5.910022953518252E-14,height_95%_HPD={2.8421709430404007E-14,1.1368683772161603E-13},height_median=5.6843418860808015E-14,height_range={0.0,1.7053025658242404E-13},length=7.554776170844686,length_95%_HPD={3.9893195904733147,11.49480844272611},length_median=7.368872773011702,length_range={2.3458500818793766,23.920033837557384},rate=0.004060715810169848,rate_95%_HPD={0.002115891107831592,0.006426874493736866},rate_median=0.0038761197922088167,rate_range={0.0012584847601842498,0.00986276997757349}]:7.580251800285453,191[&height=5.91044400028586E-14,height_95%_HPD={2.8421709430404007E-14,1.1368683772161603E-13},height_median=5.6843418860808015E-14,height_range={0.0,1.7053025658242404E-13},length=7.579996021314714,length_95%_HPD={3.9279847733584745,11.49480844272611},length_median=7.39549489836881,length_range={2.3458500818793766,23.920033837557384},rate=0.003044819989280025,rate_95%_HPD={0.0015400265415466796,0.004865284128324849},rate_median=0.002907585275080755,rate_range={9.082862834478419E-4,0.008473045437302339}]:7.580251800285453)[&CAheight_95%_HPD={0.0,11.002890248549193},CAheight_mean=6.822251886920739,CAheight_median=7.10946127238077,CAheight_range={0.0,23.920033837557412},height=7.555410707853304,height_95%_HPD={3.9635319819806227,11.483248650260322},height_median=7.371556065561606,height_range={2.345850081879405,23.920033837557412},length=2.3171144191815767,length_95%_HPD={0.4505853532150468,4.616141035506217},length_median=2.0966172169734136,length_range={0.14028428229633505,10.113658254267875},posterior=0.9875560164438354,rate=0.00307088247107524,rate_95%_HPD={0.0010994856437829164,0.005632774784491525},rate_median=0.0028224257522594543,rate_range={7.03824765311021E-4,0.012133611203588161}]:2.28828028545142,331[&height=5.895286316652002E-14,height_95%_HPD={2.8421709430404007E-14,1.1368683772161603E-13},height_median=5.6843418860808015E-14,height_range={0.0,1.7053025658242404E-13},length=9.842800677325364,length_95%_HPD={5.733204945341157,14.29943042258293},length_median=9.646457221544125,length_range={3.665494202913237,26.061586828041243},rate=0.0029207500914074013,rate_95%_HPD={0.0015676650692324618,0.00440091079592996},rate_median=0.002826977022056465,rate_range={9.80347200172204E-4,0.007273941839067725}]:9.868532085736874)[&CAheight_95%_HPD={0.0,13.651843562165766},CAheight_mean=8.881711771173725,CAheight_median=9.354093265535312,CAheight_range={0.0,26.0615868280413},height=9.868532085736932,height_95%_HPD={5.972891528648148,14.443591817390882},height_median=9.667873945054083,height_range={3.6654942029132656,26.0615868280413},length=11.168746593602508,length_95%_HPD={4.906668213262407,18.15087127364484},length_median=10.79694800596829,length_range={2.450613737516818,31.368863721622688},posterior=1.0,rate=0.004010348747272874,rate_95%_HPD={0.0018632070600781952,0.006810110501739951},rate_median=0.0037693782426324236,rate_range={0.0011571387784295468,0.012595910599266586}]:11.168746593602576)[&CAheight_95%_HPD={0.0,28.560288443946604},CAheight_mean=18.933620933330424,CAheight_median=20.061557036297955,CAheight_range={0.0,46.19075450222911},height=21.037278679339508,height_95%_HPD={13.154224179760348,30.061801781245236},height_median=20.638723150497754,height_range={9.606772591528483,46.19075450222911},length=18.564738762848886,length_95%_HPD={10.335499916570512,26.931933141093936},length_median=18.394075511133252,length_range={6.420212071887903,41.43308065617265},posterior=1.0,rate=0.003252682767167658,rate_95%_HPD={0.0018627051965108752,0.004985167980707318},rate_median=0.0031139974599271275,rate_range={0.0012804560859170514,0.008076863681590942}]:18.57877973634347)[&CAheight_95%_HPD={0.0,48.39114831086633},CAheight_mean=35.6545846232411,CAheight_median=38.49422130401962,CAheight_range={0.0,62.682698112646335},height=39.55095878145693,height_95%_HPD={30.681876278622468,49.64209613694726},height_median=39.09925236842702,height_range={25.39916012760122,62.682698112646335},length=2.4525067746893483,length_95%_HPD={0.33529506553298916,5.288390028651975},length_median=2.149142113024567,length_range={0.020074955963764296,14.183150115931312},posterior=0.9746676049035221,rate=0.0027522332920339623,rate_95%_HPD={8.233184153791653E-4,0.005106971280740256},rate_median=0.0025198360129262006,rate_range={6.272510952542823E-4,0.013400974658359804}]:2.8867357284285546,((((((59[&height=5.895181054960099E-14,height_95%_HPD={0.0,1.1368683772161603E-13},height_median=5.6843418860808015E-14,height_range={0.0,1.9895196601282805E-13},length=21.587612767606135,length_95%_HPD={13.035144930709151,30.183363871446062},length_median=21.393108294918818,length_range={7.093154139515292,47.49551131191987},rate=0.0024065933222592218,rate_95%_HPD={0.0013761593171454033,0.0035594369060209644},rate_median=0.002327208076973849,rate_range={9.168071065185807E-4,0.007582719284502784}]:21.603364981473742,265[&height=5.894444223116787E-14,height_95%_HPD={0.0,1.1368683772161603E-13},height_median=5.6843418860808015E-14,height_range={0.0,1.9895196601282805E-13},length=21.592451333725677,length_95%_HPD={13.035144930709151,30.183363871446062},length_median=21.404412217461243,length_range={7.093154139515292,47.49551131191987},rate=0.0025184535945127627,rate_95%_HPD={0.0015791244373333682,0.003694175512513725},rate_median=0.00243848976071852,rate_range={0.0011748121234323077,0.006536751994862781}]:21.603364981473742)[&CAheight_95%_HPD={0.0,28.633866389976845},CAheight_mean=19.443100492142733,CAheight_median=20.840188581290562,CAheight_range={0.0,47.495511311919955},height=21.53859434930167,height_95%_HPD={12.975657724431358,30.105843767547924},height_median=21.342932573944097,height_range={7.093154139515349,47.495511311919955},length=3.824885013471744,length_95%_HPD={0.15665590532734086,8.750462305536672},length_median=3.267262815507763,length_range={0.009617340801298724,22.26656366574872},posterior=0.9770378874856487,rate=0.002598370946102274,rate_95%_HPD={8.919124248595843E-4,0.004811211605475011},rate_median=0.0023622111272999994,rate_range={6.402339520353785E-4,0.01343781536916321}]:3.8404114111516705,317[&height=5.905286177382671E-14,height_95%_HPD={0.0,1.1368683772161603E-13},height_median=5.6843418860808015E-14,height_range={0.0,1.9895196601282805E-13},length=25.366441027401795,length_95%_HPD={16.891605421893246,33.60703168970292},length_median=25.070963387959893,length_range={10.93486337490475,55.91592204412672},rate=0.003907895472349823,rate_95%_HPD={0.0025739854362569026,0.005345716411082552},rate_median=0.003837625246789877,rate_range={0.0017096696195636459,0.008582991887899964}]:25.443776392625413)[&CAheight_95%_HPD={0.0,32.5166889517713},CAheight_mean=22.89948356312391,CAheight_median=24.522204913738648,CAheight_range={0.0,59.4853140978324},height=25.231468433222656,height_95%_HPD={17.290190837079194,33.42403175560372},height_median=25.00684419634385,height_range={10.934863374904864,44.62843984466011},length=4.705299258635233,length_95%_HPD={0.6716452946332083,10.215562265829561},length_median=4.12469695911895,length_range={0.09108798690903086,20.843948358867323},posterior=0.981630309988519,rate=0.0025728327172118612,rate_95%_HPD={7.404125675395982E-4,0.004751029347851472},rate_median=0.0023750776029211997,rate_range={5.543753221337683E-4,0.01032651254593371}]:4.619186102200686,(126[&height=5.89760207387384E-14,height_95%_HPD={0.0,1.1368683772161603E-13},height_median=5.6843418860808015E-14,height_range={0.0,1.9895196601282805E-13},length=17.85109646564582,length_95%_HPD={10.301987209210353,25.563654819701384},length_median=17.651151112823385,length_range={6.699041489781848,37.815867305569384},rate=0.0039546155721156195,rate_95%_HPD={0.002275896806344783,0.005911981023875507},rate_median=0.0038174792923495265,rate_range={0.0017179612102073104,0.010599727209698154}]:17.851096465645817,132[&height=5.89760207387384E-14,height_95%_HPD={0.0,1.1368683772161603E-13},height_median=5.6843418860808015E-14,height_range={0.0,1.9895196601282805E-13},length=17.85109646564582,length_95%_HPD={10.301987209210353,25.563654819701384},length_median=17.651151112823385,length_range={6.699041489781848,37.815867305569384},rate=0.004772916185193242,rate_95%_HPD={0.0028310481169431185,0.0071474387415936085},rate_median=0.00459413561140552,rate_range={0.002034382085019781,0.011240431864724338}]:17.851096465645817)[&CAheight_95%_HPD={0.0,24.314391362051822},CAheight_mean=16.066046320752786,CAheight_median=17.142566103772765,CAheight_range={0.0,37.81586730556944},height=17.851096465645877,height_95%_HPD={10.301987209210466,25.56365481970147},height_median=17.651151112823413,height_range={6.699041489781905,37.81586730556944},length=12.104620290524613,length_95%_HPD={4.940504386365518,19.050323359060144},length_median=11.835905273006404,length_range={3.1529558127174653,29.05372689868483},posterior=1.0,rate=0.004627194610795086,rate_95%_HPD={0.0021480370376120122,0.008013680319645852},rate_median=0.00429097945832672,rate_range={0.0017083255759783786,0.013830006061082582}]:12.211866029180282)[&CAheight_95%_HPD={0.0,37.164017350045924},CAheight_mean=27.056766451878307,CAheight_median=29.12860822566023,CAheight_range={0.0,59.4853140978324},height=29.93784132372632,height_95%_HPD={22.33880422020286,38.1382938705475},height_median=29.636234537607777,height_range={17.85744796443427,50.45967766642363},length=3.9727440770486258,length_95%_HPD={0.8121099531885818,7.943447930892461},length_median=3.6218924056025514,length_range={0.1432622918989921,17.69966097397497},posterior=0.9900744416873449,rate=0.002958929466177482,rate_95%_HPD={0.0010457456615256373,0.005384772909643815},rate_median=0.002721108729091657,rate_range={6.145559206442084E-4,0.011818440451463857}]:4.61585603333689,(60[&height=5.883918053926607E-14,height_95%_HPD={2.8421709430404007E-14,1.1368683772161603E-13},height_median=5.6843418860808015E-14,height_range={0.0,1.7053025658242404E-13},length=31.715224790900617,length_95%_HPD={23.510559936318487,41.01703233626935},length_median=31.404479790534538,length_range={17.799629165622747,53.486215034439454},rate=0.0025275462132714386,rate_95%_HPD={0.001684747109948843,0.0034202195571370296},rate_median=0.002498267447888494,rate_range={0.0011500774355862973,0.004721129003801831}]:33.00406960192925,((130[&height=5.879707586250535E-14,height_95%_HPD={0.0,1.1368683772161603E-13},height_median=5.6843418860808015E-14,height_range={0.0,1.7053025658242404E-13},length=22.164674269988925,length_95%_HPD={14.633362360365538,30.353598440610966},length_median=21.911376232002993,length_range={10.44325290605346,41.86910643320397},rate=0.0030336696006596723,rate_95%_HPD={0.0019027327745409872,0.004345711721285159},rate_median=0.0029719182423693985,rate_range={0.0013761473338170286,0.006528815940054717}]:22.164674269988925,(318[&height=5.890023232056912E-14,height_95%_HPD={0.0,1.1368683772161603E-13},height_median=5.6843418860808015E-14,height_range={0.0,1.7053025658242404E-13},length=12.791884781982338,length_95%_HPD={6.940822279701024,19.62572714201977},length_median=12.434253626214513,length_range={4.525453172017848,29.501076839600415},rate=0.003386916759774542,rate_95%_HPD={0.0016918130429345903,0.005312781480012224},rate_median=0.0032488532849891407,rate_range={0.0011418508741253691,0.00811897287149725}]:12.79188478198234,489[&height=5.890023232056912E-14,height_95%_HPD={0.0,1.1368683772161603E-13},height_median=5.6843418860808015E-14,height_range={0.0,1.7053025658242404E-13},length=12.791884781982338,length_95%_HPD={6.940822279701024,19.62572714201977},length_median=12.434253626214513,length_range={4.525453172017848,29.501076839600415},rate=0.0034536025771707704,rate_95%_HPD={0.0016977906286344752,0.005352598140452217},rate_median=0.0033208907822620377,rate_range={0.0012165112739456851,0.0090082913714974}]:12.79188478198234)[&CAheight_95%_HPD={0.0,18.57097365105929},CAheight_mean=11.512738941978824,CAheight_median=11.97715037263282,CAheight_range={0.0,29.501076839600472},height=12.791884781982398,height_95%_HPD={6.940822279701081,19.625727142019855},height_median=12.43425362621457,height_range={4.52545317201799,29.501076839600472},length=9.372789488006518,length_95%_HPD={3.587304110461872,16.04813610837212},length_median=9.01667405228065,length_range={1.5999429350746368,26.978185970682034},posterior=1.0,rate=0.003342060568746959,rate_95%_HPD={0.0014569940859412032,0.0056428843606690276},rate_median=0.003140897899943188,rate_range={0.0010075970419010176,0.010462963295657093}]:9.372789488006587)[&CAheight_95%_HPD={0.0,29.049296772294696},CAheight_mean=19.948280722774992,CAheight_median=21.384477941782222,CAheight_range={0.0,41.86910643320405},height=22.164674269988986,height_95%_HPD={14.633362360365624,30.35359844061105},height_median=21.911376232003022,height_range={10.44325290605346,41.86910643320405},length=8.704676946573171,length_95%_HPD={2.8305094044186774,15.409838984089305},length_median=8.278333289230716,length_range={0.8689611762756897,27.55915226694313},posterior=1.0,rate=0.0031485388490729194,rate_95%_HPD={0.0013533881715356,0.0055564909750700255},rate_median=0.002926422423060647,rate_range={8.260234783550396E-4,0.012410077934637545}]:9.309112346962284,(209[&height=5.879076016099125E-14,height_95%_HPD={0.0,1.1368683772161603E-13},height_median=5.6843418860808015E-14,height_range={0.0,1.9895196601282805E-13},length=21.3173648039266,length_95%_HPD={13.292235115948358,29.855316909836915},length_median=21.15296657390209,length_range={7.375139805893184,39.347107561010546},rate=0.004900109383113004,rate_95%_HPD={0.0029922542726008436,0.0069003929455861744},rate_median=0.0047518002521376775,rate_range={0.0021697029262018504,0.013367406412593277}]:21.317364803926598,405[&height=5.879076016099125E-14,height_95%_HPD={0.0,1.1368683772161603E-13},height_median=5.6843418860808015E-14,height_range={0.0,1.9895196601282805E-13},length=21.3173648039266,length_95%_HPD={13.292235115948358,29.855316909836915},length_median=21.15296657390209,length_range={7.375139805893184,39.347107561010546},rate=0.003406153790871016,rate_95%_HPD={0.0020128542183893688,0.005070771099900454},rate_median=0.0033127715637918725,rate_range={0.0013330430658341286,0.00790704432324141}]:21.317364803926598)[&CAheight_95%_HPD={0.0,28.37528502663818},CAheight_mean=19.185699379048156,CAheight_median=20.576625552905767,CAheight_range={0.0,39.3471075610106},height=21.317364803926658,height_95%_HPD={13.292235115948387,29.855316909836972},height_median=21.152966573902177,height_range={7.3751398058932125,39.3471075610106},length=9.673643013218323,length_95%_HPD={3.5415390862187053,16.390728400456197},length_median=9.306684154318674,length_range={1.5599892699822249,27.126550024929315},posterior=1.0,rate=0.0036569571590162274,rate_95%_HPD={0.0015604907116624643,0.006321218276234828},rate_median=0.0033968579546456643,rate_range={0.0010204642454357661,0.01225834999224971}]:10.156421813024611)[&CAheight_95%_HPD={0.0,39.083238504516714},CAheight_mean=28.32651286438123,CAheight_median=30.527162105920013,CAheight_range={0.0,53.886372359204756},height=30.793364955902124,height_95%_HPD={22.489207560286076,39.14856378301175},height_median=30.450310652221475,height_range={17.38303466532554,50.13767166938396},length=2.4468974648213035,length_95%_HPD={1.3723615168714787E-4,5.465050317329116},length_median=2.1436285796468155,length_range={1.3723615168714787E-4,14.466371452609877},posterior=0.5780897003814673,rate=0.0030072536692924996,rate_95%_HPD={0.0010238527494409728,0.005525368504600804},rate_median=0.002763847602175109,rate_range={6.432702958313746E-4,0.01293108153404348}]:1.5302829849780402)[&CAheight_95%_HPD={0.0,40.68858283040788},CAheight_mean=29.703772651634722,CAheight_median=32.004802810113375,CAheight_range={0.0,53.886372359204756},height=32.1352342255425,height_95%_HPD={23.63255753462002,40.68136894617342},height_median=31.749545621846295,height_range={19.894881975710547,52.85620887374961},length=2.2258699756907823,length_95%_HPD={0.07509738387398102,4.982390111111641},length_median=1.949163556604276,length_range={0.0012428437627249878,10.23023538887577},posterior=0.586163475426836,rate=0.0029584261483875116,rate_95%_HPD={0.0010207620279046232,0.005411916900434842},rate_median=0.0027165231649022977,rate_range={6.492247394576767E-4,0.01314913261427275}]:1.6747489262337396)[&CAheight_95%_HPD={0.0,42.44707443834184},CAheight_mean=31.21105226755543,CAheight_median=33.68157728137922,CAheight_range={0.0,59.4853140978324},height=34.21896675679194,height_95%_HPD={25.919832744610773,42.73815044069926},height_median=33.827914131843784,height_range={21.48079831585892,54.25035615252335},length=3.065108731553877,length_95%_HPD={0.5716821537018575,6.17040986234781},length_median=2.786958967534048,length_range={0.06444211503995234,13.796365537539515},posterior=0.7365282767304915,rate=0.003054903016048397,rate_95%_HPD={0.0010886671399596842,0.005583353059334473},rate_median=0.002804784097201141,rate_range={6.902979036878823E-4,0.012506430489207278}]:2.260641796437099,(260[&height=5.894338961424885E-14,height_95%_HPD={2.8421709430404007E-14,1.1368683772161603E-13},height_median=5.6843418860808015E-14,height_range={0.0,1.7053025658242404E-13},length=23.177708627524872,length_95%_HPD={13.699986893448624,33.588793802444656},length_median=22.944767105651806,length_range={7.845884957767538,46.71942604562567},rate=0.0034638172621568953,rate_95%_HPD={0.0020429917046537096,0.005129654860498173},rate_median=0.0033367790615635305,rate_range={0.0014162199642865645,0.00942193995686851}]:23.17770862752485,477[&height=5.894338961424885E-14,height_95%_HPD={2.8421709430404007E-14,1.1368683772161603E-13},height_median=5.6843418860808015E-14,height_range={0.0,1.7053025658242404E-13},length=23.177708627524872,length_95%_HPD={13.699986893448624,33.588793802444656},length_median=22.944767105651806,length_range={7.845884957767538,46.71942604562567},rate=0.003361023888597963,rate_95%_HPD={0.0018993962926869376,0.004957325339219727},rate_median=0.0032437264781071382,rate_range={0.001261926235444574,0.00931681910205344}]:23.17770862752485)[&CAheight_95%_HPD={0.0,31.68346110043649},CAheight_mean=20.860015021225962,CAheight_median=22.24801919479458,CAheight_range={0.0,46.719426045625724},height=23.17770862752491,height_95%_HPD={13.69998689344871,33.588793802444684},height_median=22.94476710565189,height_range={7.8458849577675664,46.719426045625724},length=12.83547238791154,length_95%_HPD={4.901784797908448,21.290995297784605},length_median=12.445436845491855,length_range={2.3464240142609754,30.98231864303193},posterior=1.0,rate=0.003016636140217629,rate_95%_HPD={0.0013762950053318303,0.005217016658562974},rate_median=0.002792058512999572,rate_range={9.240685102567291E-4,0.010311870667215629}]:13.761751697075237)[&CAheight_95%_HPD={0.0,45.137968586678426},CAheight_mean=33.2456374195703,CAheight_median=35.84412388628607,CAheight_range={0.0,59.4853140978324},height=36.92586632606457,height_95%_HPD={28.5834874364769,46.665377799348505},height_median=36.401400595247495,height_range={23.291284933466613,59.4853140978324},length=3.843871690824164,length_95%_HPD={0.6605270662409453,7.55634843297355},length_median=3.538018739937357,length_range={0.02900608049307607,13.82137294348945},posterior=0.9954446131624755,rate=0.0030298845280027076,rate_95%_HPD={0.0010758115379606139,0.005419721992408665},rate_median=0.0027897949550234934,rate_range={7.178083722123658E-4,0.012986953801634386}]:4.355568522921999,((((116[&height=5.885496979305134E-14,height_95%_HPD={2.8421709430404007E-14,1.1368683772161603E-13},height_median=5.6843418860808015E-14,height_range={0.0,1.7053025658242404E-13},length=19.301396233567786,length_95%_HPD={11.080056423822043,27.850505841767585},length_median=19.139151395284614,length_range={5.056989434604276,38.80944734481173},rate=0.004363512016800122,rate_95%_HPD={0.002478716041068757,0.006552008202209967},rate_median=0.004155330705900337,rate_range={0.0017756363812363547,0.013975216481098774}]:19.395588825111012,301[&height=5.886339072840349E-14,height_95%_HPD={2.8421709430404007E-14,1.1368683772161603E-13},height_median=5.6843418860808015E-14,height_range={0.0,1.7053025658242404E-13},length=19.369476172730028,length_95%_HPD={10.97927443913619,27.850505841767585},length_median=19.190117896144102,length_range={5.056989434604276,39.25591552109273},rate=0.002896400923904817,rate_95%_HPD={0.0017494515507811591,0.004282910207061615},rate_median=0.0027762637544414682,rate_range={0.0013055408328604833,0.010125783778434967}]:19.395588825111012)[&CAheight_95%_HPD={0.0,26.566857855196844},CAheight_mean=17.456094592407723,CAheight_median=18.60724208443358,CAheight_range={0.0,41.39698901043715},height=19.137977298333002,height_95%_HPD={11.07492869515545,27.55733318238876},height_median=18.97689921177468,height_range={5.056989434604304,38.28576961356009},length=4.961914310446246,length_95%_HPD={0.5918895863139539,10.363198800569393},length_median=4.464305718968845,length_range={0.03009473215155367,18.92752667863033},posterior=0.9511499574089849,rate=0.0029530158520941633,rate_95%_HPD={0.0010502271194218957,0.005309888885219776},rate_median=0.002732302442164968,rate_range={6.906232220814756E-4,0.014116304794800466}]:4.7195245850480845,(165[&height=5.891286372359733E-14,height_95%_HPD={2.8421709430404007E-14,1.1368683772161603E-13},height_median=5.6843418860808015E-14,height_range={0.0,1.7053025658242404E-13},length=10.398713379370756,length_95%_HPD={4.987530664930915,16.346025201247016},length_median=10.012934538170214,length_range={3.749204862565506,26.649315623417863},rate=0.0022802315857329454,rate_95%_HPD={0.0010210731326351695,0.0036739314835623157},rate_median=0.0021721766829619522,rate_range={6.366584313447178E-4,0.006430641457783986}]:10.398713379370754,263[&height=5.891286372359733E-14,height_95%_HPD={2.8421709430404007E-14,1.1368683772161603E-13},height_median=5.6843418860808015E-14,height_range={0.0,1.7053025658242404E-13},length=10.398713379370756,length_95%_HPD={4.987530664930915,16.346025201247016},length_median=10.012934538170214,length_range={3.749204862565506,26.649315623417863},rate=0.003738256037281938,rate_95%_HPD={0.0018364943175912566,0.006047396115267658},rate_median=0.0035581991159480356,rate_range={0.0013159584134388772,0.009523680167145351}]:10.398713379370754)[&CAheight_95%_HPD={0.0,15.790123961013023},CAheight_mean=9.35887670265629,CAheight_median=9.623710930190441,CAheight_range={0.0,26.64931562341792},height=10.398713379370813,height_95%_HPD={4.9875306649310005,16.346025201247016},height_median=10.01293453817027,height_range={3.749204862565591,26.64931562341792},length=13.598711309056608,length_95%_HPD={6.364194234435956,21.39042236364233},length_median=13.347612504778368,length_range={3.1642026956907046,31.320289373067368},posterior=1.0,rate=0.0027195640766423043,rate_95%_HPD={0.0013421368936559006,0.004503795262567404},rate_median=0.0025583851681221536,rate_range={9.427976182161023E-4,0.008628044644213559}]:13.716400030788344)[&CAheight_95%_HPD={0.0,31.030345908684467},CAheight_mean=21.70368245017524,CAheight_median=23.392842303820828,CAheight_range={0.0,46.07130674131585},height=24.110509643888868,height_95%_HPD={15.62677315594479,32.245806637315866},height_median=23.924199819775936,height_range={9.419189566320824,46.07130674131585},length=5.191775450782793,length_95%_HPD={1.267452263090405,10.133685344290114},length_median=4.764723427407944,length_range={0.22224327657283993,19.243224859398538},posterior=0.9985185733861709,rate=0.0027393539880538765,rate_95%_HPD={9.512046960743471E-4,0.00517513512017697},rate_median=0.0024887293624596078,rate_range={5.978295936817988E-4,0.014558740897663893}]:5.184084216457013,294[&height=5.895707363419608E-14,height_95%_HPD={2.8421709430404007E-14,1.1368683772161603E-13},height_median=5.6843418860808015E-14,height_range={0.0,1.7053025658242404E-13},length=29.295996840226714,length_95%_HPD={20.56899906372064,38.63977248662556},length_median=29.066946368861466,length_range={13.794662583067463,49.93808020160219},rate=0.0021925214738129856,rate_95%_HPD={0.001475335561708243,0.0029617216825004924},rate_median=0.0021560845313202174,rate_range={0.0011744014879467811,0.004783128305850287}]:29.29919762661611)[&CAheight_95%_HPD={0.0,36.734422366413895},CAheight_mean=26.369375524691282,CAheight_median=28.473660338307724,CAheight_range={0.0,49.93808020160225},height=29.29919762661617,height_95%_HPD={20.582814565259156,38.63977248662562},height_median=29.067698411169033,height_range={13.794662583067549,49.93808020160225},length=8.167499339596898,length_95%_HPD={2.598263368809512,14.692706094202748},length_median=7.719420968463282,length_range={0.7774955803810144,21.85417792289408},posterior=1.0,rate=0.002405489240849505,rate_95%_HPD={9.368570150493314E-4,0.004303758719523591},rate_median=0.0022125754354140924,rate_range={6.987227956596032E-4,0.012870077615717374}]:8.16767225660552,(139[&height=5.896233671879118E-14,height_95%_HPD={2.8421709430404007E-14,1.1368683772161603E-13},height_median=5.6843418860808015E-14,height_range={0.0,1.7053025658242404E-13},length=34.01571923818526,length_95%_HPD={26.24097983541128,42.652177294093946},length_median=33.51645061831047,length_range={21.919068974911596,56.07746985449273},rate=0.002481782942641048,rate_95%_HPD={0.0017857611101255847,0.003197243833381675},rate_median=0.0024729267120953496,rate_range={0.0013781465824130288,0.0045465085118200545}]:34.0565646987409,((277[&height=5.906128270917886E-14,height_95%_HPD={0.0,1.1368683772161603E-13},height_median=5.6843418860808015E-14,height_range={0.0,1.7053025658242404E-13},length=27.869821837853326,length_95%_HPD={20.124351537397672,36.448336819313},length_median=27.521170987243266,length_range={15.65177339578048,47.60858504257661},rate=0.0057750151521009764,rate_95%_HPD={0.00394909498190913,0.007611434573581198},rate_median=0.005706962816061272,rate_range={0.0029916794576858815,0.010391308989423299}]:29.275560432431657,((((279[&height=5.89812838233335E-14,height_95%_HPD={0.0,1.1368683772161603E-13},height_median=5.6843418860808015E-14,height_range={0.0,1.9895196601282805E-13},length=18.15706977755367,length_95%_HPD={11.362429409342667,24.978505708585544},length_median=17.925301993496873,length_range={7.924222865135192,33.94150628142086},rate=0.005207391075739233,rate_95%_HPD={0.00329567554295037,0.00770521569275079},rate_median=0.005049617741561215,rate_range={0.00244037509084704,0.011087891669798644}]:21.37184328759017,296[&height=5.892760036046358E-14,height_95%_HPD={0.0,1.1368683772161603E-13},height_median=5.6843418860808015E-14,height_range={0.0,1.9895196601282805E-13},length=21.357914542578293,length_95%_HPD={14.746887568350616,28.76104394399414},length_median=21.122870048509867,length_range={9.218422750177353,38.622616464451255},rate=0.0037554795306152726,rate_95%_HPD={0.0024818575563301365,0.005166963481928362},rate_median=0.0036840592439863033,rate_range={0.0017605111349349536,0.007727899787541997}]:21.37184328759017)[&CAheight_95%_HPD={0.0,27.323064374995823},CAheight_mean=19.234730195934265,CAheight_median=20.65356375649884,CAheight_range={0.0,38.62261646445134},height=18.598369861778906,height_95%_HPD={10.221013469450469,25.435983855563705},height_median=18.389585365450543,height_range={9.218422750177439,31.84815154453196},length=1.925437048648183,length_95%_HPD={0.00462470815227789,4.668247393578071},length_median=1.5866096557770248,length_range={0.00462470815227789,9.476836308529784},posterior=0.04036887522684345,rate=0.002964561342473811,rate_95%_HPD={8.752236050668977E-4,0.005420425724738382},rate_median=0.002749581231474573,rate_range={6.850847083938622E-4,0.011237834376120274}]:0.07772772797406802,300[&height=5.896759980338627E-14,height_95%_HPD={0.0,1.1368683772161603E-13},height_median=5.6843418860808015E-14,height_range={0.0,1.9895196601282805E-13},length=18.220868760515838,length_95%_HPD={11.593246636210864,25.200287922867403},length_median=17.988268666106137,length_range={7.924222865135192,33.94150628142086},rate=0.004963368611898721,rate_95%_HPD={0.0031845330534920548,0.007126573322480026},rate_median=0.004842015347085578,rate_range={0.0023198623081659413,0.010677225139882918}]:21.44957101556424)[&CAheight_95%_HPD={0.0,27.357655605818053},CAheight_mean=19.304685410194715,CAheight_median=20.721166948502315,CAheight_range={0.0,38.62261646445134},height=21.4495710155643,height_95%_HPD={14.901070981245937,28.693456632759876},height_median=21.189944522096738,height_range={11.040912964113573,38.62261646445134},length=4.7025254947797155,length_95%_HPD={1.499911259884101,8.74521348338368},length_median=4.383354560974709,length_range={0.5343395773005568,16.973211042075235},posterior=1.0,rate=0.0034478172894855555,rate_95%_HPD={0.0012825965516707165,0.006128244160077382},rate_median=0.0032166144890090685,rate_range={9.316231687173445E-4,0.010452713020366312}]:6.419517005724373,326[&height=5.910865047053467E-14,height_95%_HPD={0.0,1.1368683772161603E-13},height_median=5.6843418860808015E-14,height_range={0.0,1.7053025658242404E-13},length=27.426065850428987,length_95%_HPD={19.927799615191958,35.754228500445464},length_median=27.081826525859498,length_range={15.65177339578048,46.653910377524795},rate=0.005298528510677642,rate_95%_HPD={0.003775902884195009,0.006933029656835868},rate_median=0.005245868021343435,rate_range={0.0029095253255540434,0.008956985986051887}]:27.86908802128861)[&CAheight_95%_HPD={0.0,34.69642641492487},CAheight_mean=25.082272113023414,CAheight_median=26.999994036213707,CAheight_range={0.0,46.653910377524824},height=25.82141077421131,height_95%_HPD={19.128511446653988,33.25395755495984},height_median=25.514395670027625,height_range={16.505957557922613,40.8118353256404},length=2.1010822592593352,length_95%_HPD={0.00199602368587648,4.666850260709481},length_median=1.8625487022035543,length_range={0.00199602368587648,10.054712219136746},posterior=0.17973408392281767,rate=0.0032946607538142875,rate_95%_HPD={0.0012607234758759346,0.006231702313386545},rate_median=0.0030008653259261525,rate_range={7.567244774112002E-4,0.01279067732190419}]:0.7307810285405232,((321[&height=5.903286205236537E-14,height_95%_HPD={0.0,1.1368683772161603E-13},height_median=5.6843418860808015E-14,height_range={0.0,1.9895196601282805E-13},length=5.6460931333433795,length_95%_HPD={2.7328103687694068,9.159314837925564},length_median=5.398142588559523,length_range={2.0859427411431852,15.537741462495717},rate=0.002527406183541619,rate_95%_HPD={0.001128856929354408,0.004206467167575448},rate_median=0.0024063319666274207,rate_range={6.688510567706348E-4,0.008113503487390615}]:5.646093133343374,322[&height=5.903286205236537E-14,height_95%_HPD={0.0,1.1368683772161603E-13},height_median=5.6843418860808015E-14,height_range={0.0,1.9895196601282805E-13},length=5.6460931333433795,length_95%_HPD={2.7328103687694068,9.159314837925564},length_median=5.398142588559523,length_range={2.0859427411431852,15.537741462495717},rate=0.004243109973551059,rate_95%_HPD={0.0017285647330885512,0.007010343105204292},rate_median=0.00402223126513919,rate_range={0.0012212331634779828,0.010176040296965195}]:5.646093133343374)[&CAheight_95%_HPD={0.0,8.727350999984907},CAheight_mean=5.081502639692212,CAheight_median=5.1842276106186205,CAheight_range={0.0,15.537741462495745},height=5.646093133343433,height_95%_HPD={2.732810368769435,9.15931483792562},height_median=5.39814258855958,height_range={2.0859427411432137,15.537741462495745},length=13.265156243328418,length_95%_HPD={7.1825822231666905,19.60653712140305},length_median=13.001657159216535,length_range={4.6410643810788486,31.17332110915214},posterior=1.0,rate=0.004390747390842109,rate_95%_HPD={0.0023168340400226547,0.006660018300290745},rate_median=0.004210596983745372,rate_range={0.0016736152450341228,0.010854063922877546}]:13.265156243328255,335[&height=5.905707224150279E-14,height_95%_HPD={0.0,1.1368683772161603E-13},height_median=5.6843418860808015E-14,height_range={0.0,1.7053025658242404E-13},length=18.911249376671623,length_95%_HPD={12.655164240952047,25.605184762607735},length_median=18.5791751637978,length_range={7.980232582296793,35.94085246230884},rate=0.00443448449138007,rate_95%_HPD={0.0028385917392699123,0.006149470059181004},rate_median=0.004360162784015803,rate_range={0.0019842061490875323,0.008260283110216477}]:18.911249376671627)[&CAheight_95%_HPD={0.0,24.75973295193731},CAheight_mean=17.020187474401258,CAheight_median=18.137018483694078,CAheight_range={0.0,35.9408524623089},height=18.911249376671687,height_95%_HPD={12.655164240952047,25.605184762607763},height_median=18.579175163797828,height_range={7.980232582296821,35.9408524623089},length=7.931308003111873,length_95%_HPD={3.107460780874675,13.153673572635057},length_median=7.633767726754627,length_range={1.4142623012289164,21.064447841272937},posterior=1.0,rate=0.00424050759528652,rate_95%_HPD={0.0018511498835501665,0.007224313932204308},rate_median=0.003939354291997389,rate_range={0.0012053721666029965,0.014551980189833221}]:9.688619673157508)[&CAheight_95%_HPD={0.0,35.425784676021664},CAheight_mean=25.73997747456545,CAheight_median=27.685300088242514,CAheight_range={0.0,47.12846219003265},height=28.17006107235823,height_95%_HPD={21.521773745317148,35.894842604857416},height_median=27.744489798618872,height_range={18.129471469994115,45.80083967940419},length=1.6384252556479004,length_95%_HPD={0.003730911105179757,3.654976718469129},length_median=1.4356869955974787,length_range={0.003730911105179757,8.567486340724088},posterior=0.41224399096329767,rate=0.003340183587389108,rate_95%_HPD={0.0012076925572990576,0.006113255728992883},rate_median=0.003094417798551068,rate_range={6.180971721513963E-4,0.013359073511168097}]:0.6756913826025226)[&CAheight_95%_HPD={0.0,36.1843032663858},CAheight_mean=26.348101971137254,CAheight_median=28.364781797502843,CAheight_range={0.0,47.608585042576664},height=29.221068185205997,height_95%_HPD={22.117797823180553,37.12871539572379},height_median=28.79543397364364,height_range={18.620363285112347,47.608585042576664},length=2.6180295513424596,length_95%_HPD={0.6156831982682149,5.011226943008069},length_median=2.433319257478402,length_range={0.1039491592434274,9.74021049278852},posterior=0.9706307173808377,rate=0.0038335486483427657,rate_95%_HPD={0.001443641268842504,0.0067295319078181474},rate_median=0.003576608978916266,rate_range={8.726713288838263E-4,0.014974147372494532}]:2.569378942223974,299[&height=5.901917803241814E-14,height_95%_HPD={2.8421709430404007E-14,1.1368683772161603E-13},height_median=5.6843418860808015E-14,height_range={0.0,1.7053025658242404E-13},length=31.734955472270528,length_95%_HPD={24.175280412227124,40.37303222434272},length_median=31.315883748291213,length_range={17.530671158986507,52.046788053935984},rate=0.002671034865493533,rate_95%_HPD={0.0019303088568669066,0.0034751849933418693},rate_median=0.002647355727086958,rate_range={0.0013107069701388861,0.004904153441179911}]:31.84493937465563)[&CAheight_95%_HPD={0.0,39.12594516660391},CAheight_mean=28.660551583449827,CAheight_median=30.870653084528414,CAheight_range={0.0,52.0467880539361},height=31.80994741637683,height_95%_HPD={24.506219479577112,40.15961858048985},height_median=31.35482911191184,height_range={20.80114156049615,52.0467880539361},length=2.251483443638603,length_95%_HPD={0.5288841714954344,4.418828175319135},length_median=2.06213260731559,length_range={0.15903330481972944,9.33835575562739},posterior=0.9822969519647421,rate=0.0035721607906332923,rate_95%_HPD={0.0012259347067438652,0.00636406085835632},rate_median=0.0033154520555021614,rate_range={7.677608451944565E-4,0.014520652182230177}]:2.211625324085265)[&CAheight_95%_HPD={0.0,41.690539407790084},CAheight_mean=30.651021746965252,CAheight_median=33.04418459710615,CAheight_range={0.0,56.07746985449279},height=34.05656469874096,height_95%_HPD={26.28752394389548,42.62722819315897},height_median=33.549359716330315,height_range={22.394419246791045,56.07746985449279},length=3.4103051844805528,length_95%_HPD={1.0909239677922926,6.123364265156624},length_median=3.1943014312464015,length_range={0.3858607276786472,12.334747799051968},posterior=1.0,rate=0.003959678399139585,rate_95%_HPD={0.0015781464566605155,0.00709393593851437},rate_median=0.0036897558309714235,rate_range={7.837165139690499E-4,0.014125539421121817}]:3.410305184480734)[&CAheight_95%_HPD={0.0,45.515173862228266},CAheight_mean=33.72030778030295,CAheight_median=36.364117964028566,CAheight_range={0.0,59.94482191413158},height=37.467430760702,height_95%_HPD={29.10416308241642,46.517662988452145},height_median=36.93928586940163,height_range={26.2575638313443,59.94482191413158},length=3.4225364743135427,length_95%_HPD={0.884529326720326,6.417107656502964},length_median=3.192364025285684,length_range={0.2075549999289592,11.807748346182365},posterior=0.9997777860079257,rate=0.0034455478479544425,rate_95%_HPD={0.001398859239482018,0.006088450360042618},rate_median=0.0032132401777487016,rate_range={7.686253738300638E-4,0.013787474518411153}]:3.8281589643004565)[&CAheight_95%_HPD={0.0,50.25926420142406},CAheight_mean=37.16566360827791,CAheight_median=40.12351225674058,CAheight_range={0.0,67.09084574525559},height=40.714182876930956,height_95%_HPD={32.32688953021321,50.057303944851355},height_median=40.28764371264383,height_range={29.76438451740094,63.46111143858154},length=1.5240647663785172,length_95%_HPD={0.267987727946263,3.1684229768866317},length_median=1.3603469331179667,length_range={0.0156587008221436,9.944531249313798},posterior=0.6448650049998148,rate=0.003209383923176384,rate_95%_HPD={0.0011706878079384962,0.006004132192259212},rate_median=0.0029352116567867613,rate_range={6.573850832011331E-4,0.01253147335840008}]:1.2077652965893861)[&CAheight_95%_HPD={0.0,51.56937696134477},CAheight_mean=38.252656400958486,CAheight_median=41.35335362481146,CAheight_range={0.0,67.09084574525559},height=42.19404520733321,height_95%_HPD={33.475125926977285,52.00476662946126},height_median=41.73826967972147,height_range={30.565457755593968,67.09084574525559},length=1.2125253371587983,length_95%_HPD={0.13129129833950515,2.7061594485534783},length_median=1.0492189660506313,length_range={0.014931172422620875,6.732821300315436},posterior=0.8119328913743935,rate=0.00295706881193526,rate_95%_HPD={9.749184505347953E-4,0.00537165535454975},rate_median=0.0027269166578326905,rate_range={6.677300289620347E-4,0.014151937804499004}]:1.1879374538539622,((114[&height=5.906759841069298E-14,height_95%_HPD={0.0,8.526512829121202E-14},height_median=5.6843418860808015E-14,height_range={0.0,1.7053025658242404E-13},length=38.05895052377223,length_95%_HPD={28.142543810595612,49.77853950161614},length_median=37.633493519165825,length_range={19.43542006708458,64.45029392513007},rate=0.0020180132039983264,rate_95%_HPD={0.001396480829033335,0.002676616700126654},rate_median=0.0019939234086728927,rate_range={9.741789706732283E-4,0.0035700603370822878}]:39.38699637647581,298[&height=5.902759896777028E-14,height_95%_HPD={0.0,8.526512829121202E-14},height_median=5.6843418860808015E-14,height_range={0.0,1.7053025658242404E-13},length=38.56655560430842,length_95%_HPD={28.214083575288015,50.27720339948408},length_median=38.138209417175915,length_range={19.43542006708458,66.81603865320027},rate=0.002604050654892119,rate_95%_HPD={0.0018460726645684671,0.003382713033972751},rate_median=0.0025784215775610524,rate_range={0.00141943043258208,0.004474275840404005}]:39.38699637647581)[&CAheight_95%_HPD={0.0,49.99820282156648},CAheight_mean=35.44842802444001,CAheight_median=38.13070559252574,CAheight_range={0.0,66.81603865320032},height=37.31288122467197,height_95%_HPD={27.13286250464148,48.565869919630984},height_median=36.934274534540975,height_range={19.435420067084664,64.45029392513013},length=3.8809421991805695,length_95%_HPD={0.2802534942749446,8.971327216158528},length_median=3.323785790723946,length_range={0.006105818391830553,21.702449848541136},posterior=0.6353468390059628,rate=0.0026644681589298807,rate_95%_HPD={7.880294688395775E-4,0.0049803299687438095},rate_median=0.002439577676950739,rate_range={5.953522859031842E-4,0.013361126244281025}]:2.531664213802621,((137[&height=5.907286149528806E-14,height_95%_HPD={2.8421709430404007E-14,1.1368683772161603E-13},height_median=5.6843418860808015E-14,height_range={0.0,1.7053025658242404E-13},length=29.6261749208344,length_95%_HPD={19.917467484682078,40.48631969969031},length_median=29.269718515210855,length_range={13.561668405452991,61.90556467025161},rate=0.003135656345903294,rate_95%_HPD={0.002018288242176626,0.004288103362537091},rate_median=0.0030812722424444815,rate_range={0.0014706107580871267,0.006631824414267478}]:32.16671372281263,374[&height=5.91633865503236E-14,height_95%_HPD={0.0,8.526512829121202E-14},height_median=5.6843418860808015E-14,height_range={0.0,1.7053025658242404E-13},length=30.665817506695813,length_95%_HPD={19.847121231975848,41.82322399087292},length_median=30.26216726442371,length_range={14.16101372295958,57.00978354292636},rate=0.002394048601999053,rate_95%_HPD={0.0015125727668529759,0.003413859924911882},rate_median=0.0023497045018771247,rate_range={0.001008775372651703,0.005250806760965964}]:32.16671372281263)[&CAheight_95%_HPD={0.0,41.426175241812814},CAheight_mean=28.95014956933654,CAheight_median=31.099457638170833,CAheight_range={0.0,61.905564670251664},height=29.00796163164421,height_95%_HPD={18.626788268525928,40.31270354787469},height_median=28.602068296484646,height_range={14.318986344805978,54.43590885762012},length=3.6353465378153755,length_95%_HPD={0.005013176887871396,8.606317927630755},length_median=3.0409288955744955,length_range={0.005013176887871396,20.128488299259175},posterior=0.17495648309321876,rate=0.0027009013234417885,rate_95%_HPD={8.652917222282941E-4,0.004881195921018384},rate_median=0.002476561604778931,rate_range={7.043952125129889E-4,0.01088470037621002}]:1.067842985773801,((156[&height=5.908549289831627E-14,height_95%_HPD={2.8421709430404007E-14,1.1368683772161603E-13},height_median=5.6843418860808015E-14,height_range={0.0,1.7053025658242404E-13},length=23.142306270373737,length_95%_HPD={13.799277187419392,32.8451599583054},length_median=22.866660056785747,length_range={9.486807284178525,52.15081248738703},rate=0.0031654140310678706,rate_95%_HPD={0.0018531061188448864,0.004693845451658651},rate_median=0.0030504784425881997,rate_range={0.001205000336512965,0.007039616561138812}]:23.14230627037374,275[&height=5.908549289831627E-14,height_95%_HPD={2.8421709430404007E-14,1.1368683772161603E-13},height_median=5.6843418860808015E-14,height_range={0.0,1.7053025658242404E-13},length=23.142306270373737,length_95%_HPD={13.799277187419392,32.8451599583054},length_median=22.866660056785747,length_range={9.486807284178525,52.15081248738703},rate=0.003540936996565608,rate_95%_HPD={0.002081779332687198,0.005212142862688717},rate_median=0.0034255822627344596,rate_range={0.0014389509664164942,0.008208544592506847}]:23.14230627037374)[&CAheight_95%_HPD={0.0,31.229520500308723},CAheight_mean=20.82815278178604,CAheight_median=22.200128908835808,CAheight_range={0.0,52.15081248738706},height=23.1423062703738,height_95%_HPD={13.799277187419449,32.84515995830549},height_median=22.866660056785832,height_range={9.486807284178582,52.15081248738706},length=7.095523949750232,length_95%_HPD={1.948872271998198,13.289435574575634},length_median=6.5586098682018985,length_range={0.8818608540222215,23.890990008954986},posterior=1.0,rate=0.0029092703021136837,rate_95%_HPD={0.0011296744885447168,0.005424774282046967},rate_median=0.002669137843652965,rate_range={7.287555641892562E-4,0.012945601223456322}]:9.296410873775592,(291[&height=5.904338822155555E-14,height_95%_HPD={2.8421709430404007E-14,1.1368683772161603E-13},height_median=5.6843418860808015E-14,height_range={0.0,1.7053025658242404E-13},length=15.981439782594792,length_95%_HPD={7.876003063747675,24.924311603222122},length_median=15.506246791530714,length_range={5.735923180667328,38.75955094420004},rate=0.0028025787068121353,rate_95%_HPD={0.0013630466898879496,0.0044114305420455},rate_median=0.002675562584882319,rate_range={0.0010427085094260793,0.007367578755529039}]:15.981439782594787,462[&height=5.904338822155555E-14,height_95%_HPD={2.8421709430404007E-14,1.1368683772161603E-13},height_median=5.6843418860808015E-14,height_range={0.0,1.7053025658242404E-13},length=15.981439782594792,length_95%_HPD={7.876003063747675,24.924311603222122},length_median=15.506246791530714,length_range={5.735923180667328,38.75955094420004},rate=0.0026169427817588306,rate_95%_HPD={0.0011578707652457022,0.004149376870167404},rate_median=0.002498035812952922,rate_range={7.804163776083992E-4,0.006682173663214296}]:15.981439782594787)[&CAheight_95%_HPD={0.0,23.95345192823237},CAheight_mean=14.383349074025647,CAheight_median=14.876389085552063,CAheight_range={0.0,38.75955094420007},height=15.981439782594846,height_95%_HPD={7.87600306374776,24.92431160322215},height_median=15.50624679153077,height_range={5.735923180667385,38.75955094420007},length=14.513523236103136,length_95%_HPD={4.62776151740502,24.324361469058346},length_median=14.079119088157967,length_range={1.92505645609981,41.45029220540994},posterior=1.0,rate=0.002430280344206068,rate_95%_HPD={0.001013511898757074,0.004295943345400524},rate_median=0.0022402640279993854,rate_range={5.135778710256639E-4,0.009364384552874689}]:16.457277361554546)[&CAheight_95%_HPD={0.0,41.626288424925605},CAheight_mean=29.194953555187418,CAheight_median=31.292274237627822,CAheight_range={0.0,60.986089103740795},height=30.169241234776184,height_95%_HPD={20.202280922080917,41.618811678101025},height_median=29.740502951875186,height_range={15.537436281001078,54.352993915517885},length=2.901949003306054,length_95%_HPD={0.2008589203896065,6.786784407094615},length_median=2.457319102736591,length_range={0.006803147953860389,18.63970013697562},posterior=0.1586978260064442,rate=0.0026301917525893893,rate_95%_HPD={8.193901459806522E-4,0.004874015045905657},rate_median=0.0024126226643125946,rate_range={6.376147578137471E-4,0.009220721124926815}]:0.7958395644370952)[&CAheight_95%_HPD={0.0,42.31757749401203},CAheight_mean=29.91121181589093,CAheight_median=32.09474236628043,CAheight_range={0.0,61.905564670251664},height=33.22280714336786,height_95%_HPD={22.923545659171083,44.25558965999912},height_median=32.819053909956764,height_range={16.385139051528057,61.905564670251664},length=7.349037328511977,length_95%_HPD={1.6420212397042917,14.42131221640659},length_median=6.8198217844295215,length_range={0.25566054794532533,24.70888606307406},posterior=0.9976667530832192,rate=0.0022701501765619524,rate_95%_HPD={8.097738083413241E-4,0.0042134307490216735},rate_median=0.0020564540869930327,rate_range={6.71151484210083E-4,0.012323938706458653}]:8.684103881691996)[&CAheight_95%_HPD={0.0,51.70632273390635},CAheight_mean=37.72693425546179,CAheight_median=40.695185033831166,CAheight_range={0.0,68.0679439449278},height=41.19120799334841,height_95%_HPD={31.897726238979544,51.576455318813316},height_median=40.70893825474269,height_range={26.05732478113245,68.0679439449278},length=2.194186208004039,length_95%_HPD={0.1363550813478014,5.3442234614711595},length_median=1.7969876986225586,length_range={0.0048018691595075325,13.823306716784685},posterior=0.8013406910855153,rate=0.0024941778266254475,rate_95%_HPD={7.262365146849133E-4,0.004647960493067919},rate_median=0.0022760565512009306,rate_range={6.638734660642556E-4,0.010009408518568488}]:1.7720710076870105)[&CAheight_95%_HPD={0.0,53.09656784249452},CAheight_mean=39.321804069086575,CAheight_median=42.48220844983058,CAheight_range={0.0,70.197382954286},height=43.690731597965495,height_95%_HPD={34.5178059307124,54.090260351028974},height_median=43.08867297035732,height_range={31.653778774022413,70.197382954286},length=6.09755344720363,length_95%_HPD={2.1162627819869613,10.724011790612963},length_median=5.766096966827661,length_range={1.1117160932759305,16.442811619764058},posterior=1.0,rate=0.0027794641555210662,rate_95%_HPD={0.0011610206429541682,0.004948146994236348},rate_median=0.0025689802216873323,rate_range={8.757014621737275E-4,0.010179877374038715}]:6.097926012048667,((((((((23[&height=5.87991810963434E-14,height_95%_HPD={0.0,1.1368683772161603E-13},height_median=5.6843418860808015E-14,height_range={0.0,1.7053025658242404E-13},length=17.099312156634625,length_95%_HPD={11.394810510463117,22.979980391506075},length_median=16.844406004796156,length_range={9.097623685157487,36.50824597976796},rate=0.0027162290981339837,rate_95%_HPD={0.0016740787584779175,0.003844254950196398},rate_median=0.0026671991326867157,rate_range={0.0012171338552743423,0.005498107246624024}]:17.099466182282818,((26[&height=5.886128549456546E-14,height_95%_HPD={0.0,1.1368683772161603E-13},height_median=5.6843418860808015E-14,height_range={0.0,1.9895196601282805E-13},length=4.3285050715018345,length_95%_HPD={1.9483996982531835,7.237529668570261},length_median=4.13036526475662,length_range={0.9915524972176968,12.358728425715725},rate=0.0031557142841893144,rate_95%_HPD={0.0013370940985647749,0.005353153499987655},rate_median=0.002981289677918056,rate_range={7.511235733590298E-4,0.011388116436275828}]:4.328505071501829,133[&height=5.886128549456546E-14,height_95%_HPD={0.0,1.1368683772161603E-13},height_median=5.6843418860808015E-14,height_range={0.0,1.9895196601282805E-13},length=4.3285050715018345,length_95%_HPD={1.9483996982531835,7.237529668570261},length_median=4.13036526475662,length_range={0.9915524972176968,12.358728425715725},rate=0.0029595034200145063,rate_95%_HPD={0.001250217961927442,0.004895398195813212},rate_median=0.0027940828076427598,rate_range={9.135027098528581E-4,0.01194323541614155}]:4.328505071501829)[&CAheight_95%_HPD={0.0,6.823560017673373},CAheight_mean=3.8956689922210086,CAheight_median=3.946998351932166,CAheight_range={0.0,12.358728425715782},height=4.328505071501888,height_95%_HPD={1.9483996982532403,7.237529668570318},height_median=4.13036526475662,height_range={0.991552497217782,12.358728425715782},length=5.822871273365315,length_95%_HPD={2.2541998293641257,10.025063540604606},length_median=5.54120048614206,length_range={0.9533228023541653,18.503494706550953},posterior=1.0,rate=0.002917235927021531,rate_95%_HPD={0.001168480530081258,0.004921921559845711},rate_median=0.0027395807122004194,rate_range={7.136553589094674E-4,0.012498596668329955}]:5.822871273365414,29[&height=5.886233811148447E-14,height_95%_HPD={0.0,1.1368683772161603E-13},height_median=5.6843418860808015E-14,height_range={0.0,1.7053025658242404E-13},length=10.151376344867233,length_95%_HPD={5.917332637727014,14.715122049887157},length_median=9.852558785435065,length_range={4.276924971320227,23.266663163111332},rate=0.0038817895079261873,rate_95%_HPD={0.0022144084611438407,0.005921491213746454},rate_median=0.0037687215460033992,rate_range={0.0012856674096069678,0.008857678498522994}]:10.151376344867243)[&CAheight_95%_HPD={0.0,14.253343422620645},CAheight_mean=9.136272547173828,CAheight_median=9.540385585323065,CAheight_range={0.0,23.266663163111332},height=10.151376344867302,height_95%_HPD={5.917332637727071,14.715122049887185},height_median=9.85255878543515,height_range={4.276924971320312,23.266663163111332},length=6.947756470594779,length_95%_HPD={2.796884968957073,11.610062449350949},length_median=6.659408398537124,length_range={1.116567517127038,20.82664401383383},posterior=1.0,rate=0.0033845109365157155,rate_95%_HPD={0.0014981249801907987,0.00569036589963321},rate_median=0.003182905550352375,rate_range={9.586413210993008E-4,0.013261178254363603}]:6.948089837415576)[&CAheight_95%_HPD={0.0,22.277711546998432},CAheight_mean=15.389576560375321,CAheight_median=16.4315263124831,CAheight_range={0.0,36.50824597976802},height=17.0982194591276,height_95%_HPD={11.388174493463879,22.974767519414996},height_median=16.84375358202911,height_range={9.0976236851576,36.50824597976802},length=4.459867317691355,length_95%_HPD={0.9478123673395658,8.42954695691185},length_median=4.148320735878883,length_range={0.12124588445334439,16.950214284737825},posterior=0.9994815006851598,rate=0.002997179942134829,rate_95%_HPD={0.00114509882311001,0.005365843255554803},rate_median=0.0027735024792651963,rate_range={6.62894058515856E-4,0.011154235225674982}]:4.550368628354182,((164[&height=5.875602380266366E-14,height_95%_HPD={0.0,1.1368683772161603E-13},height_median=5.6843418860808015E-14,height_range={0.0,1.9895196601282805E-13},length=3.118127727617835,length_95%_HPD={1.227657648205735,5.303653166216122},length_median=2.952635265620728,length_range={0.7055984058287663,11.405573616627805},rate=0.003538359466610804,rate_95%_HPD={0.0014496893353301958,0.006233679870084048},rate_median=0.0033182134254754092,rate_range={8.159656634521165E-4,0.012590770810724378}]:3.1181277276178365,472[&height=5.875602380266366E-14,height_95%_HPD={0.0,1.1368683772161603E-13},height_median=5.6843418860808015E-14,height_range={0.0,1.9895196601282805E-13},length=3.118127727617835,length_95%_HPD={1.227657648205735,5.303653166216122},length_median=2.952635265620728,length_range={0.7055984058287663,11.405573616627805},rate=0.0027501912229368104,rate_95%_HPD={0.0010665674503397386,0.004754350697126835},rate_median=0.0025874805368533826,rate_range={7.105269683828905E-4,0.011504601696551185}]:3.1181277276178365)[&CAheight_95%_HPD={0.0,5.08496472395251},CAheight_mean=2.8063253482687505,CAheight_median=2.8158700820640945,CAheight_range={0.0,11.405573616627862},height=3.118127727617895,height_95%_HPD={1.227657648205792,5.303653166216236},height_median=2.9526352656208132,height_range={0.7055984058288516,11.405573616627862},length=13.10004696887182,length_95%_HPD={7.268091003200283,18.918374480186287},length_median=12.896739516700165,length_range={4.366642941951426,30.967192487029422},posterior=1.0,rate=0.003727375765678049,rate_95%_HPD={0.0020434974083421245,0.005606390985242518},rate_median=0.00359086601728748,rate_range={0.0013507002828126867,0.010360973536777989}]:13.169416252078484,278[&height=5.882128605164276E-14,height_95%_HPD={0.0,1.1368683772161603E-13},height_median=5.6843418860808015E-14,height_range={0.0,1.9895196601282805E-13},length=16.187043031977176,length_95%_HPD={10.504863987198434,22.121109319334863},length_median=15.999748266765152,length_range={7.313068392250358,33.93634118020759},rate=0.003924424940719802,rate_95%_HPD={0.0024949552143560586,0.005597920602017026},rate_median=0.0038297194385840316,rate_range={0.0015424795490157398,0.007628722859408405}]:16.28754397969632)[&CAheight_95%_HPD={0.0,21.45281799844753},CAheight_mean=14.65884387173034,CAheight_median=15.670942556290157,CAheight_range={0.0,33.93634118020765},height=16.142787288228977,height_95%_HPD={10.513696111226523,22.029864254691404},height_median=15.95480152673295,height_range={7.313068392250415,33.93634118020765},length=5.3670102667053605,length_95%_HPD={1.7426386924600479,9.618996502901211},length_median=5.046748268660792,length_range={7.516432572174381E-4,19.94931026801362},posterior=0.9468167845635347,rate=0.003311626065338321,rate_95%_HPD={0.001304366440622452,0.005752067254410989},rate_median=0.0030958525044996947,rate_range={8.91775747985013E-4,0.010586184124814732}]:5.36229083094068)[&CAheight_95%_HPD={0.0,27.39180549590131},CAheight_mean=19.48492349328393,CAheight_median=20.872998584104636,CAheight_range={0.0,42.27844761291814},height=21.414526767290354,height_95%_HPD={15.478206851071945,27.8344472624419},height_median=21.07127531521101,height_range={13.370638912357151,40.89234172944322},length=3.141000665043651,length_95%_HPD={0.24290744408710907,6.555108176221978},length_median=2.844765820582211,length_range={0.0015977064726371282,13.778776562509506},posterior=0.8795970519610384,rate=0.003204648111453184,rate_95%_HPD={0.0010287461242569932,0.005783863772091851},rate_median=0.002933782311853677,rate_range={6.856387719867632E-4,0.015049610274269388}]:3.0611605905216024,(25[&height=5.881707558396669E-14,height_95%_HPD={2.8421709430404007E-14,1.1368683772161603E-13},height_median=5.6843418860808015E-14,height_range={0.0,1.7053025658242404E-13},length=8.548547577022623,length_95%_HPD={4.043310534931521,13.788687311856279},length_median=8.229246280780274,length_range={0.5974832130958987,24.105649449254116},rate=0.002432386570387083,rate_95%_HPD={0.0010600171853909189,0.004019409046272025},rate_median=0.0023091789406278194,rate_range={7.261015555657044E-4,0.007978051710675857}]:8.5508707457788,30[&height=5.882339128548081E-14,height_95%_HPD={2.8421709430404007E-14,1.1368683772161603E-13},height_median=5.6843418860808015E-14,height_range={0.0,1.7053025658242404E-13},length=8.543668787394433,length_95%_HPD={3.952908111214896,13.702783624908562},length_median=8.225818845907042,length_range={2.2349472818116283,24.105649449254116},rate=0.003980607718169058,rate_95%_HPD={0.0017632540607628669,0.006692835664942196},rate_median=0.00376470201004349,rate_range={9.358777032545902E-4,0.0118136832967657}]:8.5508707457788)[&CAheight_95%_HPD={0.0,13.058870119007423},CAheight_mean=7.695812173153393,CAheight_median=7.911871994073863,CAheight_range={0.0,24.105649449254173},height=8.542258203758793,height_95%_HPD={4.064404680074318,13.788687311856364},height_median=8.224321344495394,height_range={2.5489800901860633,24.105649449254173},length=15.768926127832328,length_95%_HPD={8.834297638220363,23.05553916607954},length_median=15.553319289972919,length_range={0.02524051442532027,34.30066903843715},posterior=0.9972963964297619,rate=0.003135899705200822,rate_95%_HPD={0.0016977875740193577,0.0046866498702809395},rate_median=0.003027073287931493,rate_range={0.0011126473166497715,0.008059379078607862}]:16.160124655379803)[&CAheight_95%_HPD={0.0,31.13209284191268},CAheight_mean=22.239978228281892,CAheight_median=23.824190387053648,CAheight_range={0.0,47.58834639948924},height=24.342331082475894,height_95%_HPD={17.92750925627314,31.524462151552825},height_median=23.94350311859509,height_range={14.86840912775429,47.58834639948924},length=2.423679179468097,length_95%_HPD={0.06240799954716181,5.582487398489661},length_median=2.089092492185131,length_range={0.0014752294743800576,13.078630329619955},posterior=0.7526758268212288,rate=0.0030672564025820896,rate_95%_HPD={0.0010608998059212663,0.0057267422190605535},rate_median=0.002818778861392701,rate_range={6.546186454471835E-4,0.01238418378582155}]:2.06842533477505,27[&height=5.880128633018143E-14,height_95%_HPD={2.8421709430404007E-14,1.1368683772161603E-13},height_median=5.6843418860808015E-14,height_range={0.0,1.7053025658242404E-13},length=26.31835103388936,length_95%_HPD={18.78182173710863,34.92996428772892},length_median=25.93576606354341,length_range={12.134951035419505,48.06612196048053},rate=0.0030682205095745258,rate_95%_HPD={0.002050350496263643,0.004208264797499354},rate_median=0.003029080564934713,rate_range={0.0014543230122635788,0.006171266063361823}]:26.779420735933652)[&CAheight_95%_HPD={0.0,33.9107158366524},CAheight_mean=24.101567924100735,CAheight_median=25.815859103436367,CAheight_range={0.0,48.46902091049563},height=26.38643652034461,height_95%_HPD={19.513936025696864,34.26765311821225},height_median=25.99875725508076,height_range={16.66109475169455,47.742159571181446},length=3.0011932480412904,length_95%_HPD={0.18473078470196924,6.455221511413299},length_median=2.6756885864778894,length_range={0.003991456045355335,13.62350052519443},posterior=0.831339580015555,rate=0.0030922346060302842,rate_95%_HPD={0.0010639895852848425,0.005679408282995676},rate_median=0.0028398065579675956,rate_range={6.552584930515302E-4,0.013397044894280065}]:2.738808297576057,(24[&height=5.873076099660722E-14,height_95%_HPD={2.8421709430404007E-14,1.1368683772161603E-13},height_median=5.6843418860808015E-14,height_range={0.0,1.7053025658242404E-13},length=23.59161587547825,length_95%_HPD={14.457781167882786,32.85932086585976},length_median=23.38781571782863,length_range={8.422919671825696,50.65103982536226},rate=0.0022546361550026613,rate_95%_HPD={0.001363817759883044,0.0032697386000313626},rate_median=0.0021939169634570036,rate_range={0.0010160216241060854,0.006066965141568808}]:23.600961132940135,28[&height=5.874233978271642E-14,height_95%_HPD={2.8421709430404007E-14,1.1368683772161603E-13},height_median=5.6843418860808015E-14,height_range={0.0,1.7053025658242404E-13},length=23.581798436355097,length_95%_HPD={14.448607574980343,32.8466153360757},length_median=23.38538773737298,length_range={8.422919671825696,50.65103982536226},rate=0.0031165957443473934,rate_95%_HPD={0.0019268455550715674,0.004537974652765922},rate_median=0.003016702443816862,rate_range={0.0013902436565198142,0.007573360384118886}]:23.600961132940135)[&CAheight_95%_HPD={0.0,31.255537192939556},CAheight_mean=21.24094368689438,CAheight_median=22.761099401468613,CAheight_range={0.0,50.65103982536232},height=23.498867198195384,height_95%_HPD={14.623412580316142,32.85624339576165},height_median=23.30444207846881,height_range={8.422919671825753,50.65103982536232},length=5.815128836591281,length_95%_HPD={0.5724888356312761,12.585923185663916},length_median=5.196948888685114,length_range={0.008786770723588688,29.522620376980086},posterior=0.9828154512795823,rate=0.0026357875878030394,rate_95%_HPD={8.658871949801208E-4,0.004845819283320482},rate_median=0.002391752584513994,rate_range={6.123115941194071E-4,0.013913191570669038}]:5.917267900569573)[&CAheight_95%_HPD={0.0,36.7538451022086},CAheight_mean=26.566504520975876,CAheight_median=28.569724731986753,CAheight_range={0.0,54.084646161922336},height=29.392237217470367,height_95%_HPD={21.885049172508445,37.51837027992403},height_median=28.982472287101103,height_range={18.544512264280968,51.376621100610464},length=5.084852013535554,length_95%_HPD={1.0861036328730052,10.095068201092147},length_median=4.696270565666367,length_range={0.03698283147429038,20.56902371276186},posterior=0.913558757083071,rate=0.00288917100800096,rate_95%_HPD={0.0010672288095822467,0.0052888909816044575},rate_median=0.002660500175795131,rate_range={7.062060913058787E-4,0.011940621987025876}]:5.219279188267016,(138[&height=5.893707391273474E-14,height_95%_HPD={0.0,8.526512829121202E-14},height_median=5.6843418860808015E-14,height_range={0.0,1.7053025658242404E-13},length=21.187328582632162,length_95%_HPD={13.336869782871219,29.974478028053483},length_median=20.89561517930386,length_range={9.724281749832613,40.5353820854389},rate=0.0041689896987908695,rate_95%_HPD={0.0025185909165752036,0.005924764343715757},rate_median=0.004060243326632267,rate_range={0.001884166697538846,0.008544254976564431}]:21.187328582632166,282[&height=5.893707391273474E-14,height_95%_HPD={0.0,8.526512829121202E-14},height_median=5.6843418860808015E-14,height_range={0.0,1.7053025658242404E-13},length=21.187328582632162,length_95%_HPD={13.336869782871219,29.974478028053483},length_median=20.89561517930386,length_range={9.724281749832613,40.5353820854389},rate=0.003179318584988786,rate_95%_HPD={0.0018709038120275853,0.00454772260488828},rate_median=0.0030987371789481712,rate_range={0.0014974205051397583,0.006833812999578326}]:21.187328582632166)[&CAheight_95%_HPD={0.0,28.543861623513862},CAheight_mean=19.068666346443543,CAheight_median=20.306001936417317,CAheight_range={0.0,40.535382085438954},height=21.187328582632226,height_95%_HPD={13.336869782871219,29.97447802805354},height_median=20.895615179303917,height_range={9.724281749832699,40.535382085438954},length=13.247488448584422,length_95%_HPD={5.5449055017765545,21.657059175836253},length_median=12.854931946965905,length_range={2.220662112506119,32.26379326936842},posterior=1.0,rate=0.0034784466797969818,rate_95%_HPD={0.0015758516929703602,0.005867070157393707},rate_median=0.003249555604227974,rate_range={0.0012811295698685911,0.012361973476917287}]:13.55017963914456)[&CAheight_95%_HPD={0.0,42.89117513226611},CAheight_mean=31.263873187433585,CAheight_median=33.6589482244928,CAheight_range={0.0,58.55964166594407},height=34.48393789433112,height_95%_HPD={25.898341639149663,43.81935030015538},height_median=33.974860733154486,height_range={20.958709666143932,58.55964166594407},length=4.191359016174566,length_95%_HPD={2.594698977134158E-4,9.415883242434518},length_median=3.69078168986276,length_range={2.594698977134158E-4,20.16960735917303},posterior=0.6760490352209177,rate=0.0030384543737482584,rate_95%_HPD={0.0010697157624785427,0.005453794852175879},rate_median=0.0028114308468098334,rate_range={6.358351997581949E-4,0.0120385059545339}]:2.8335642191491885,40[&height=5.898444167409055E-14,height_95%_HPD={0.0,8.526512829121202E-14},height_median=5.6843418860808015E-14,height_range={0.0,1.7053025658242404E-13},length=35.5830638122155,length_95%_HPD={14.257019521957574,49.15417774596813},length_median=36.15047928214332,length_range={0.5974832130958987,66.84603228597075},rate=0.003737945829061907,rate_95%_HPD={0.0019105146725281684,0.0062437555701320485},rate_median=0.0034983499950877977,rate_range={9.511186531485709E-4,0.015206234905283191}]:37.57107244092592)[&CAheight_95%_HPD={0.0,47.01575947096882},CAheight_mean=33.81409042956709,CAheight_median=36.344726054112385,CAheight_range={0.0,66.84603228597084},height=37.571072440925974,height_95%_HPD={27.407551405244902,48.17381425724312},height_median=37.01737909993824,height_range={21.13178901241963,66.84603228597084},length=8.959956637170546,length_95%_HPD={2.1224737158052562,16.101755535663244},length_median=8.616495059274627,length_range={0.5313905348086223,27.634312669148855},posterior=1.0,rate=0.003221765287462041,rate_95%_HPD={0.001379718718740529,0.0054804117563885665},rate_median=0.003033667436212749,rate_range={9.392010267369519E-4,0.011852605084624594}]:8.96015618902046,((((74[&height=5.899391522636171E-14,height_95%_HPD={2.8421709430404007E-14,1.1368683772161603E-13},height_median=5.6843418860808015E-14,height_range={0.0,1.7053025658242404E-13},length=25.828158659897696,length_95%_HPD={17.967729423019335,34.71899547908208},length_median=25.342480552338827,length_range={12.230590948117225,46.93140393866628},rate=0.002681804198975338,rate_95%_HPD={0.0016969920190426306,0.0037328206855756015},rate_median=0.0026374351342896593,rate_range={0.001140905597364007,0.005942886858335104}]:25.82815865989769,((174[&height=5.887286428067465E-14,height_95%_HPD={0.0,1.1368683772161603E-13},height_median=5.6843418860808015E-14,height_range={0.0,1.9895196601282805E-13},length=9.931590487059454,length_95%_HPD={5.3019804127256975,15.046030915273718},length_median=9.619781978508996,length_range={4.0504637566745885,27.161881111060723},rate=0.003375765977226914,rate_95%_HPD={0.0017504162767637715,0.00536184944708087},rate_median=0.003235905257484589,rate_range={9.287483469548276E-4,0.007967675799788347}]:9.931590487059456,239[&height=5.887286428067465E-14,height_95%_HPD={0.0,1.1368683772161603E-13},height_median=5.6843418860808015E-14,height_range={0.0,1.9895196601282805E-13},length=9.931590487059454,length_95%_HPD={5.3019804127256975,15.046030915273718},length_median=9.619781978508996,length_range={4.0504637566745885,27.161881111060723},rate=0.0036890882403191085,rate_95%_HPD={0.0019224577651195285,0.005776259426225382},rate_median=0.003543198314489087,rate_range={0.0011563712279791744,0.009428358398519628}]:9.931590487059456)[&CAheight_95%_HPD={0.0,14.454747724981019},CAheight_mean=8.938464542551714,CAheight_median=9.2940396053107,CAheight_range={0.0,27.16188111106078},height=9.931590487059514,height_95%_HPD={5.3019804127256975,15.046030915273775},height_median=9.619781978509053,height_range={4.050463756674617,27.16188111106078},length=10.213839686917526,length_95%_HPD={4.527628370999025,16.468326919733386},length_median=9.861637200963287,length_range={2.2184630535097085,31.260548677622722},posterior=1.0,rate=0.003743902139218525,rate_95%_HPD={0.0016987958146964916,0.006212533839656497},rate_median=0.0035087599996043322,rate_range={0.0010879780268750795,0.013214362210362091}]:10.213839686917678,264[&height=5.896233671879118E-14,height_95%_HPD={0.0,1.1368683772161603E-13},height_median=5.6843418860808015E-14,height_range={0.0,1.9895196601282805E-13},length=20.14543017397712,length_95%_HPD={12.955456223325598,27.903507212818226},length_median=19.807099456631448,length_range={9.4380028659765,42.49601855044037},rate=0.0033486592827375403,rate_95%_HPD={0.0021297804310598813,0.004811793875091996},rate_median=0.0032777010676868245,rate_range={0.0014760742570449183,0.006683619755067074}]:20.145430173977132)[&CAheight_95%_HPD={0.0,26.753548651188282},CAheight_mean=18.130954305775077,CAheight_median=19.332408895722182,CAheight_range={0.0,42.49601855044045},height=20.145430173977193,height_95%_HPD={12.955456223325655,27.90350721281831},height_median=19.807099456631477,height_range={9.438002865976529,42.49601855044045},length=5.68272848592045,length_95%_HPD={1.7813193700989984,10.490375926978032},length_median=5.293040308110875,length_range={0.5604392039872437,21.573163237363843},posterior=1.0,rate=0.0033195722295320277,rate_95%_HPD={0.001281707610134916,0.005812284843550233},rate_median=0.003098217477245566,rate_range={6.486498117663435E-4,0.011479539646271363}]:5.682728485920556)[&CAheight_95%_HPD={0.0,33.292213009446016},CAheight_mean=23.245428884900473,CAheight_median=24.80132412297479,CAheight_range={0.0,46.931403938666335},height=25.82815865989775,height_95%_HPD={17.96772942301945,34.71899547908214},height_median=25.342480552338856,height_range={12.230590948117253,46.931403938666335},length=7.540211794891287,length_95%_HPD={2.4398958467116643,13.228672056060333},length_median=7.149917093627636,length_range={1.0348187507670161,23.501016600969592},posterior=1.0,rate=0.0032415806156069964,rate_95%_HPD={0.0012874374058009469,0.0057236202688676},rate_median=0.0029904448921224103,rate_range={9.027234304841227E-4,0.011890806046775478}]:7.550048220379903,(172[&height=5.897181027106234E-14,height_95%_HPD={2.8421709430404007E-14,1.1368683772161603E-13},height_median=5.6843418860808015E-14,height_range={0.0,1.7053025658242404E-13},length=23.767844782115084,length_95%_HPD={15.087588287859688,32.774809437715646},length_median=23.52297518903717,length_range={10.718056145163217,46.15553668481999},rate=0.0025438289834108325,rate_95%_HPD={0.0015492599088911616,0.003663475317946366},rate_median=0.0024869192348847685,rate_range={0.0011721514486431792,0.0056695420529430775}]:23.7678447821151,410[&height=5.897181027106234E-14,height_95%_HPD={2.8421709430404007E-14,1.1368683772161603E-13},height_median=5.6843418860808015E-14,height_range={0.0,1.7053025658242404E-13},length=23.767844782115084,length_95%_HPD={15.087588287859688,32.774809437715646},length_median=23.52297518903717,length_range={10.718056145163217,46.15553668481999},rate=0.007718543616124367,rate_95%_HPD={0.004857319102818442,0.011190538489920755},rate_median=0.007492520223535627,rate_range={0.003191555915277259,0.014889199838780143}]:23.7678447821151)[&CAheight_95%_HPD={0.0,31.341588912523207},CAheight_mean=21.391139527412136,CAheight_median=22.92375938932247,CAheight_range={0.0,46.15553668482002},height=23.767844782115162,height_95%_HPD={15.087588287859745,32.7748094377157},height_median=23.522975189037197,height_range={10.718056145163246,46.15553668482002},length=9.593904637163643,length_95%_HPD={3.3843579463733136,16.513328217978255},length_median=9.165869889072127,length_range={1.6243760940631091,27.300451006767787},posterior=1.0,rate=0.0036066524690443135,rate_95%_HPD={0.0015287604930982982,0.006276350974504526},rate_median=0.003376475674504549,rate_range={8.379109549282024E-4,0.014547279332440296}]:9.61036209816249)[&CAheight_95%_HPD={0.0,41.85620814509164},CAheight_mean=30.040497449230923,CAheight_median=32.16916846571971,CAheight_range={0.0,61.08807113170383},height=33.359653355667476,height_95%_HPD={25.15493526520669,43.450109804161315},height_median=32.74592274072273,height_range={17.65638486886283,61.08807113170383},length=4.548437871109487,length_95%_HPD={0.35157861728632156,9.033289783047422},length_median=4.24503827624352,length_range={0.002336882614088154,16.943777924878987},posterior=0.9796303840598496,rate=0.0032684027743021217,rate_95%_HPD={0.0012998997040027244,0.005874477878415266},rate_median=0.0030394041076448946,rate_range={7.195424554176156E-4,0.012993650305519414}]:5.638705041390445,((((151[&height=5.893286344505867E-14,height_95%_HPD={2.8421709430404007E-14,1.1368683772161603E-13},height_median=5.6843418860808015E-14,height_range={0.0,1.7053025658242404E-13},length=7.577701815681542,length_95%_HPD={3.4784761230247625,12.297791079236248},length_median=7.259535660710981,length_range={1.5350184412062333,19.293597769294934},rate=0.0034453628540519737,rate_95%_HPD={0.0015447382294592473,0.005595960536665435},rate_median=0.0032581102636127434,rate_range={0.0010613890667974047,0.013447573546356806}]:7.577701815681552,324[&height=5.893286344505867E-14,height_95%_HPD={2.8421709430404007E-14,1.1368683772161603E-13},height_median=5.6843418860808015E-14,height_range={0.0,1.7053025658242404E-13},length=7.577701815681542,length_95%_HPD={3.4784761230247625,12.297791079236248},length_median=7.259535660710981,length_range={1.5350184412062333,19.293597769294934},rate=0.0024405225335160713,rate_95%_HPD={0.0010680277585360363,0.004006223050173064},rate_median=0.002316107822060905,rate_range={7.338006862302294E-4,0.008878019062769712}]:7.577701815681552)[&CAheight_95%_HPD={0.0,11.727693954681769},CAheight_mean=6.819956892277562,CAheight_median=6.958500309992019,CAheight_range={0.0,19.293597769294962},height=7.5777018156816105,height_95%_HPD={3.478476123024791,12.297791079236276},height_median=7.2595356607110375,height_range={1.5350184412063186,19.293597769294962},length=11.015813082152723,length_95%_HPD={4.178955520959363,18.957925101517304},length_median=10.57411100099614,length_range={1.3902516102070308,29.912888953624872},posterior=1.0,rate=0.002658098661654321,rate_95%_HPD={0.0010951202408184507,0.004683000874692059},rate_median=0.0024436829398442627,rate_range={7.577352026757555E-4,0.012260381409350303}]:11.015813082152842,216[&height=5.906970364453101E-14,height_95%_HPD={2.8421709430404007E-14,1.1368683772161603E-13},height_median=5.6843418860808015E-14,height_range={0.0,1.7053025658242404E-13},length=18.59346437464096,length_95%_HPD={10.878516362145007,26.842988727445487},length_median=18.2595502527887,length_range={7.811689853564246,41.918487187543604},rate=0.0028681450813656697,rate_95%_HPD={0.001633928339356789,0.004346853189007333},rate_median=0.002767569415148747,rate_range={0.0011567741583375327,0.006897091501131784}]:18.593514897834392)[&CAheight_95%_HPD={0.0,25.67971544660938},CAheight_mean=16.734225384368123,CAheight_median=17.666808691280778,CAheight_range={0.0,41.91848718754366},height=18.592395651814257,height_95%_HPD={10.880234149004593,26.842988727445487},height_median=18.259538027354182,height_range={7.8116898535643315,41.91848718754366},length=11.887814663258808,length_95%_HPD={3.836264023971296,21.02141290059484},length_median=11.40074601107088,length_range={0.2464152886506099,34.84341953390967},posterior=0.9999259286693085,rate=0.00234328590677018,rate_95%_HPD={9.959295580262856E-4,0.004310091669096583},rate_median=0.002139244219148238,rate_range={7.380333053693543E-4,0.00985906020170123}]:11.99641526467732,159[&height=5.888444306678384E-14,height_95%_HPD={2.8421709430404007E-14,1.1368683772161603E-13},height_median=5.6843418860808015E-14,height_range={0.0,1.7053025658242404E-13},length=30.404191974189903,length_95%_HPD={20.59311430857207,40.89519271915515},length_median=30.13995468063652,length_range={14.631251330381957,56.98068819208828},rate=0.002329827265092648,rate_95%_HPD={0.0014954096994737177,0.0032280667099733626},rate_median=0.0022875344358952976,rate_range={0.001038538183274961,0.005293003385887254}]:30.589930162511713)[&CAheight_95%_HPD={0.0,39.035582565437835},CAheight_mean=27.531039109295705,CAheight_median=29.664602524217173,CAheight_range={0.0,56.98068819208834},height=30.29215817492477,height_95%_HPD={20.454524117934398,40.80802687062089},height_median=30.05310003241007,height_range={14.631251330382042,56.98068819208834},length=7.371929679408238,length_95%_HPD={0.23465957861802167,15.488905206322897},length_median=6.726209477419417,length_range={0.0046514581153473955,24.92220610873005},posterior=0.8934854264656864,rate=0.0022396947127153615,rate_95%_HPD={7.453154688986595E-4,0.004262309910204892},rate_median=0.0020177844876996306,rate_range={5.95124815752277E-4,0.011504068901489363}]:6.635019055214361,178[&height=5.879707586250535E-14,height_95%_HPD={0.0,8.526512829121202E-14},height_median=5.6843418860808015E-14,height_range={0.0,1.7053025658242404E-13},length=35.71063407720073,length_95%_HPD={25.37494284429738,47.39175818814263},length_median=35.26027595971772,length_range={19.105738816446603,65.36457206989695},rate=0.009552450787292013,rate_95%_HPD={0.0063655812377440765,0.013026783299418337},rate_median=0.009462613309238106,rate_range={0.004299958551506983,0.01593499113908512}]:37.22494921772608)[&CAheight_95%_HPD={0.0,46.72531054067841},CAheight_mean=33.50257837498162,CAheight_median=36.08637432360072,CAheight_range={0.0,68.56782055693583},height=35.23162438653412,height_95%_HPD={25.600058179478964,46.07467337441469},height_median=34.6898474147915,height_range={20.031808718069385,62.77722336901357},length=3.586377635222673,length_95%_HPD={4.784855900652474E-5,8.796958496224278},length_median=3.0192909405826356,length_range={4.784855900652474E-5,19.563291169659607},posterior=0.47453798007481207,rate=0.0027524215695144765,rate_95%_HPD={8.126640099625598E-4,0.005031018336574415},rate_median=0.0025273636449756704,rate_range={6.9932891934066E-4,0.013120457498794449}]:1.7919627039419623)[&CAheight_95%_HPD={0.0,48.165019783254195},CAheight_mean=35.11535078153929,CAheight_median=37.72901602700554,CAheight_range={0.0,68.56782055693583},height=38.93168055650243,height_95%_HPD={29.996725829266524,49.64900013900271},height_median=38.273987471926475,height_range={26.422329869855872,68.56782055693583},length=2.8393942371121033,length_95%_HPD={0.4362669549051361,5.902801471453131},length_median=2.530546496261877,length_range={0.07242394420478604,13.004845144885707},posterior=0.9680382208066368,rate=0.0029462192708413285,rate_95%_HPD={9.87141477932219E-4,0.0054641905365143476},rate_median=0.0027070213717515054,rate_range={6.847626970268809E-4,0.01301611620338046}]:2.7486892551857096,302[&height=5.884654885769919E-14,height_95%_HPD={2.8421709430404007E-14,8.526512829121202E-14},height_median=5.6843418860808015E-14,height_range={0.0,1.7053025658242404E-13},length=41.615894529245345,length_95%_HPD={31.831396172493157,52.843970381001185},length_median=40.98016625763259,length_range={22.606684005835774,71.29516221395701},rate=0.0019427895111981846,rate_95%_HPD={0.0013638403430986453,0.0025148286327507673},rate_median=0.0019364718622001465,rate_range={0.0010158246723130223,0.003191656931602841}]:41.76560117685375)[&CAheight_95%_HPD={0.0,51.277597574091345},CAheight_mean=37.58918027319855,CAheight_median=40.44346526078647,CAheight_range={0.0,71.2951622139571},height=41.765421313772826,height_95%_HPD={32.55992530240991,53.05506268464508},height_median=41.084517907523235,height_range={27.895470567342983,71.2951622139571},length=4.765744064811468,length_95%_HPD={1.1713490552856314,9.100899567875274},length_median=4.386877754451433,length_range={0.43614320372796556,17.38169815791079},posterior=0.9999259286693085,rate=0.002822526026227586,rate_95%_HPD={9.931683540659977E-4,0.005157062444899799},rate_median=0.002578310506943039,rate_range={7.362586499117121E-4,0.013515030186607716}]:4.765627453092627)[&CAheight_95%_HPD={0.0,56.49795191336082},CAheight_mean=41.87826086587726,CAheight_median=45.14534488931915,CAheight_range={0.0,75.33966841296672},height=46.53006499397332,height_95%_HPD={36.65969377623924,57.707950551049635},height_median=45.81907640828669,height_range={33.132378435959964,75.33966841296672},length=3.2583943945027776,length_95%_HPD={0.7926634516788909,6.5026751265841085},length_median=2.951890454198235,length_range={0.23566270093144226,13.947588477034714},posterior=0.9997037146772342,rate=0.0028388896916958697,rate_95%_HPD={9.549082019670597E-4,0.0051568933198086475},rate_median=0.0026113108190898107,rate_range={5.139051422242824E-4,0.013328813729444134}]:3.257428980067729)[&CAheight_95%_HPD={0.0,60.26636780123067},CAheight_mean=44.80995780567289,CAheight_median=48.30464602325293,CAheight_range={0.0,77.79101385129789},height=49.7888773683228,height_95%_HPD={39.475130359196356,61.64212570337895},height_median=49.01509025345847,height_range={35.60334064797328,77.79101385129789},length=2.8627916118731713,length_95%_HPD={0.5211182444232492,5.955823472807566},length_median=2.538570494955245,length_range={0.10168252069186678,13.31965820600442},posterior=0.9999629643346543,rate=0.002725083100197037,rate_95%_HPD={9.034528008025809E-4,0.005047523830713625},rate_median=0.0024944519375979246,rate_range={6.597018010204037E-4,0.012318510188968134}]:2.8626855864807794,(((((((50[&height=5.917180748567575E-14,height_95%_HPD={2.8421709430404007E-14,1.1368683772161603E-13},height_median=5.6843418860808015E-14,height_range={0.0,1.9895196601282805E-13},length=8.50299569200463,length_95%_HPD={4.2286635399340184,13.211545630840703},length_median=8.228137923070534,length_range={3.0508049940123385,20.412544358378682},rate=0.0030130962470198276,rate_95%_HPD={0.0014234694464708081,0.00485898190095831},rate_median=0.002874314337790146,rate_range={0.0011153895589717858,0.009077153474853224}]:8.502995692004637,179[&height=5.917180748567575E-14,height_95%_HPD={2.8421709430404007E-14,1.1368683772161603E-13},height_median=5.6843418860808015E-14,height_range={0.0,1.9895196601282805E-13},length=8.50299569200463,length_95%_HPD={4.2286635399340184,13.211545630840703},length_median=8.228137923070534,length_range={3.0508049940123385,20.412544358378682},rate=0.003410114481707496,rate_95%_HPD={0.001701009303134437,0.005437937807599699},rate_median=0.0032641628917864205,rate_range={0.0011588499490863598,0.008346413517646076}]:8.502995692004637)[&CAheight_95%_HPD={0.0,12.662905782818228},CAheight_mean=7.652724465178453,CAheight_median=7.908040480730904,CAheight_range={0.0,20.41254435837874},height=8.502995692004696,height_95%_HPD={4.228663539934047,13.211545630840732},height_median=8.22813792307059,height_range={3.0508049940123954,20.41254435837874},length=9.778976876928988,length_95%_HPD={4.27587761333379,16.00919869046089},length_median=9.48007259564605,length_range={1.9718469119902977,25.6432492325807},posterior=1.0,rate=0.00314591241147207,rate_95%_HPD={0.0014334308104836026,0.0052300741278226036},rate_median=0.0029447341786317457,rate_range={9.852647073228264E-4,0.01189486131439017}]:9.778976876928933,(180[&height=5.915601823189048E-14,height_95%_HPD={2.8421709430404007E-14,1.1368683772161603E-13},height_median=5.6843418860808015E-14,height_range={0.0,1.9895196601282805E-13},length=5.813339298185577,length_95%_HPD={1.9652752803022793,10.459268966276284},length_median=5.443554759210343,length_range={0.7326529982368868,20.322315214400334},rate=0.002863719002829151,rate_95%_HPD={0.0011428649925025519,0.004899505652787408},rate_median=0.0026989886646861952,rate_range={7.626589679743971E-4,0.00979547603671863}]:5.81333929818557,423[&height=5.915601823189048E-14,height_95%_HPD={2.8421709430404007E-14,1.1368683772161603E-13},height_median=5.6843418860808015E-14,height_range={0.0,1.9895196601282805E-13},length=5.813339298185577,length_95%_HPD={1.9652752803022793,10.459268966276284},length_median=5.443554759210343,length_range={0.7326529982368868,20.322315214400334},rate=0.002855401021203739,rate_95%_HPD={0.001122289917458696,0.005007639588442178},rate_median=0.00266198123390133,rate_range={6.64849026561748E-4,0.010022848715815645}]:5.81333929818557)[&CAheight_95%_HPD={0.0,9.925356891210953},CAheight_mean=5.232024745518822,CAheight_median=5.1477955099344115,CAheight_range={0.0,20.322315214400362},height=5.813339298185629,height_95%_HPD={1.9652752803023361,10.45926896627634},height_median=5.443554759210372,height_range={0.7326529982369436,20.322315214400362},length=12.468633270748077,length_95%_HPD={5.559215952253311,19.78790970985935},length_median=12.298192469392148,length_range={2.172526371185512,30.67826183127619},posterior=1.0,rate=0.002328534428879782,rate_95%_HPD={0.0011234062771299485,0.0037481325296039344},rate_median=0.0022058804897529083,rate_range={7.372705943955583E-4,0.007517478282408864}]:12.468633270748)[&CAheight_95%_HPD={0.0,24.189975642762732},CAheight_mean=16.45383624991757,CAheight_median=17.573396842970794,CAheight_range={0.0,35.750712678486025},height=18.28197256893363,height_95%_HPD={11.803495869195103,25.185101938108403},height_median=18.020910111931528,height_range={8.85956971123349,35.750712678486025},length=7.804008442683256,length_95%_HPD={2.555833910743104,13.669494212947939},length_median=7.436937599514749,length_range={1.102166833608777,21.99164742123355},posterior=1.0,rate=0.0025905573022381887,rate_95%_HPD={0.0010180755040076833,0.004573557134583261},rate_median=0.0023848646267059684,rate_range={7.821196432196192E-4,0.01021604582849275}]:7.80400844268333,(((182[&height=5.925812207303522E-14,height_95%_HPD={0.0,1.1368683772161603E-13},height_median=5.6843418860808015E-14,height_range={0.0,1.7053025658242404E-13},length=6.026794042708539,length_95%_HPD={2.885598105294946,9.41076966225512},length_median=5.8574497532653425,length_range={1.9518352081288413,15.001138593851692},rate=0.006129576203773551,rate_95%_HPD={0.0028311977842589123,0.010071863095787104},rate_median=0.0057750975228848525,rate_range={0.0017468026029807528,0.015456207638968603}]:6.026794042708542,478[&height=5.925812207303522E-14,height_95%_HPD={0.0,1.1368683772161603E-13},height_median=5.6843418860808015E-14,height_range={0.0,1.7053025658242404E-13},length=6.026794042708539,length_95%_HPD={2.885598105294946,9.41076966225512},length_median=5.8574497532653425,length_range={1.9518352081288413,15.001138593851692},rate=0.0015594378762594475,rate_95%_HPD={7.30437044008002E-4,0.0025782686246134845},rate_median=0.0014667822829856306,rate_range={5.303534626553088E-4,0.005140192754487895}]:6.026794042708542)[&CAheight_95%_HPD={0.0,9.032370636157168},CAheight_mean=5.424134727081596,CAheight_median=5.61784029094369,CAheight_range={0.0,15.00113859385175},height=6.026794042708602,height_95%_HPD={2.885598105295003,9.410769662255206},height_median=5.857449753265428,height_range={1.951835208128898,15.00113859385175},length=9.728512405644796,length_95%_HPD={4.832479441028767,15.083396486339836},length_median=9.498424036403406,length_range={2.716364291577463,22.865104581705168},posterior=1.0,rate=0.0032967197663454767,rate_95%_HPD={0.0016424646732804402,0.005230337419419037},rate_median=0.003160786866663236,rate_range={0.0011596876894719985,0.010096302521571473}]:9.728512405644691,(221[&height=5.915917608264754E-14,height_95%_HPD={0.0,1.1368683772161603E-13},height_median=5.6843418860808015E-14,height_range={0.0,1.7053025658242404E-13},length=7.994350682126635,length_95%_HPD={4.264219772593066,11.976817106185223},length_median=7.784318117120421,length_range={2.4164931064574944,17.043953541410673},rate=0.0057905174075165355,rate_95%_HPD={0.0031602890762659954,0.008954245881044159},rate_median=0.005553662478504033,rate_range={0.0020088292919007273,0.01652105942645573}]:7.994350682126633,424[&height=5.915917608264754E-14,height_95%_HPD={0.0,1.1368683772161603E-13},height_median=5.6843418860808015E-14,height_range={0.0,1.7053025658242404E-13},length=7.994350682126635,length_95%_HPD={4.264219772593066,11.976817106185223},length_median=7.784318117120421,length_range={2.4164931064574944,17.043953541410673},rate=0.0025258694357860856,rate_95%_HPD={0.0012654128381187552,0.0039633249352585475},rate_median=0.002424928810049461,rate_range={8.902734996932423E-4,0.008650783036141257}]:7.994350682126633)[&CAheight_95%_HPD={0.0,11.492185495341602},CAheight_mean=7.194942260861398,CAheight_median=7.537805773618629,CAheight_range={0.0,17.04395354141073},height=7.994350682126693,height_95%_HPD={4.264219772593151,11.976817106185337},height_median=7.7843181171205345,height_range={2.416493106457523,17.04395354141073},length=7.760955766226682,length_95%_HPD={3.57528661942672,12.271373295812595},length_median=7.519181335998354,length_range={2.016736867747028,18.416125968773628},posterior=1.0,rate=0.004597540200398277,rate_95%_HPD={0.002221270879536357,0.007493625073346772},rate_median=0.004347925498802045,rate_range={0.0015857922548947597,0.012613752464389309}]:7.7609557662266)[&CAheight_95%_HPD={0.0,20.58073588974966},CAheight_mean=14.179828319455595,CAheight_median=15.11724184180298,CAheight_range={0.0,28.221673631807022},height=15.755306448353293,height_95%_HPD={10.637710942729257,21.365032318021292},height_median=15.487244470255206,height_range={7.551794929509271,28.221673631807022},length=5.577414588160712,length_95%_HPD={1.9819909298325342,9.612274770786684},length_median=5.297645668169366,length_range={0.7459927358406162,18.28040754810172},posterior=1.0,rate=0.003919392020135847,rate_95%_HPD={0.001598599579640632,0.006703714363818473},rate_median=0.0036701378598722155,rate_range={0.0010371783856705122,0.013503006905820762}]:5.577414588160897,183[&height=5.91633865503236E-14,height_95%_HPD={2.8421709430404007E-14,1.1368683772161603E-13},height_median=5.6843418860808015E-14,height_range={0.0,1.9895196601282805E-13},length=21.332721036514126,length_95%_HPD={15.19877687281189,28.098683767746962},length_median=21.048484524669618,length_range={11.950585211963357,37.53452626473597},rate=0.004276668072819057,rate_95%_HPD={0.002881586126970204,0.0057909862536380495},rate_median=0.004209939272322666,rate_range={0.002144368043041458,0.007610476909055447}]:21.33272103651413)[&CAheight_95%_HPD={0.0,27.105980452890606},CAheight_mean=19.199520039562668,CAheight_median=20.615401962428678,CAheight_range={0.0,37.53452626473603},height=21.33272103651419,height_95%_HPD={15.198776872812005,28.098683767747048},height_median=21.048484524669703,height_range={11.950585211963443,37.53452626473603},length=4.753259975102883,length_95%_HPD={1.7483273461222097,8.190186360317284},length_median=4.523346877986825,length_range={0.7278963474805096,15.68325103951716},posterior=1.0,rate=0.003889003172857197,rate_95%_HPD={0.0016435159701429357,0.006569207310480159},rate_median=0.003654355092641337,rate_range={9.993007131951811E-4,0.01427322431761032}]:4.753259975102768)[&CAheight_95%_HPD={0.0,32.416574981095806},CAheight_mean=23.477469860826957,CAheight_median=25.245854350223823,CAheight_range={0.0,43.77406117865516},height=26.08598101161696,height_95%_HPD={19.686669335678772,33.736734679185304},height_median=25.737255771409565,height_range={15.043099907364308,43.77406117865516},length=5.078182132667181,length_95%_HPD={1.8750221552093933,8.934429212786512},length_median=4.807225034967047,length_range={1.0014733904645823,18.635936433950206},posterior=1.0,rate=0.0036065468751021526,rate_95%_HPD={0.001417200918248572,0.006143774446024899},rate_median=0.00336917951352623,rate_range={0.001005252623030349,0.012090201179442804}]:5.113358964509178,((176[&height=5.908022981372118E-14,height_95%_HPD={2.8421709430404007E-14,1.1368683772161603E-13},height_median=5.6843418860808015E-14,height_range={0.0,1.9895196601282805E-13},length=16.627104995049308,length_95%_HPD={9.60350422223189,24.089737137332207},length_median=16.37038373271926,length_range={6.135011240962058,34.00908173568368},rate=0.0035991397281339437,rate_95%_HPD={0.002058325131745058,0.0053633750827449395},rate_median=0.0034781383810305756,rate_range={0.0014766586015005896,0.008293184075108512}]:16.627104995049308,269[&height=5.908022981372118E-14,height_95%_HPD={2.8421709430404007E-14,1.1368683772161603E-13},height_median=5.6843418860808015E-14,height_range={0.0,1.9895196601282805E-13},length=16.627104995049308,length_95%_HPD={9.60350422223189,24.089737137332207},length_median=16.37038373271926,length_range={6.135011240962058,34.00908173568368},rate=0.0030768443923881394,rate_95%_HPD={0.001812011371180942,0.004645361591037125},rate_median=0.002969215606757929,rate_range={0.0011517055230233799,0.008517647876804917}]:16.627104995049308)[&CAheight_95%_HPD={0.0,22.91003009864312},CAheight_mean=14.964449917380353,CAheight_median=15.857668155531258,CAheight_range={0.0,34.00908173568371},height=16.62710499504937,height_95%_HPD={9.603504222231948,24.089737137332293},height_median=16.37038373271932,height_range={6.135011240962115,34.00908173568371},length=9.058276413240126,length_95%_HPD={3.367376857283915,15.126437853538533},length_median=8.755457568654577,length_range={1.6786746422674241,26.57776837254849},posterior=1.0,rate=0.003020981136929673,rate_95%_HPD={0.0013087355634674959,0.005317033271901712},rate_median=0.0027997850391764823,rate_range={8.17825346279241E-4,0.010797494696442155}]:9.060653025570403,(189[&height=5.914654467961932E-14,height_95%_HPD={2.8421709430404007E-14,1.1368683772161603E-13},height_median=5.6843418860808015E-14,height_range={0.0,1.7053025658242404E-13},length=14.528738710133107,length_95%_HPD={7.730987905117814,21.39520153898755},length_median=14.276060796331848,length_range={5.331738363033253,31.120459039202615},rate=0.003007868145678562,rate_95%_HPD={0.001611135064136714,0.004750625539608355},rate_median=0.0028811020263770242,rate_range={0.0011823174041729078,0.007818564844248041}]:14.528738710133124,311[&height=5.914654467961932E-14,height_95%_HPD={2.8421709430404007E-14,1.1368683772161603E-13},height_median=5.6843418860808015E-14,height_range={0.0,1.7053025658242404E-13},length=14.528738710133107,length_95%_HPD={7.730987905117814,21.39520153898755},length_median=14.276060796331848,length_range={5.331738363033253,31.120459039202615},rate=0.0036234699685015665,rate_95%_HPD={0.0018838900709612126,0.005584373175772588},rate_median=0.0034605404486668955,rate_range={0.0014665200568105238,0.009478490223378822}]:14.528738710133124)[&CAheight_95%_HPD={0.0,20.432507458139526},CAheight_mean=13.075913266634648,CAheight_median=13.79454312720128,CAheight_range={0.0,31.12045903920267},height=14.528738710133183,height_95%_HPD={7.730987905117843,21.39520153898758},height_median=14.276060796331905,height_range={5.33173836303331,31.12045903920267},length=11.158948943721018,length_95%_HPD={4.8031523693155975,18.008683834251826},length_median=10.768421208961172,length_range={2.0723929558851637,26.785656855762795},posterior=1.0,rate=0.0033182023760722165,rate_95%_HPD={0.0015058092984518588,0.005495457896155434},rate_median=0.003117285380051579,rate_range={0.00114973691374977,0.010623057572094636}]:11.159019310486588)[&CAheight_95%_HPD={0.0,32.29183811967769},CAheight_mean=23.119067841563762,CAheight_median=24.87926711088005,CAheight_range={0.0,43.696863819193595},height=25.688948426392656,height_95%_HPD={18.164495932189425,33.2888851516567},height_median=25.390533782537318,height_range={14.402164610422886,43.696863819193595},length=5.161435559249329,length_95%_HPD={1.3065364499551038,9.646687431928939},length_median=4.841277393744264,length_range={0.3273440075657845,17.37056344377882},posterior=0.9992222510277398,rate=0.002979159488284291,rate_95%_HPD={0.0011163319049673748,0.0052894563518693935},rate_median=0.0027639048639064604,rate_range={7.517153605645457E-4,0.011538410136496672}]:5.511581955506365)[&CAheight_95%_HPD={0.0,38.218483435838834},CAheight_mean=28.079509972846964,CAheight_median=30.26519031836682,CAheight_range={0.0,49.148072960282946},height=31.104252602142864,height_95%_HPD={23.7757689012831,39.2670233895353},height_median=30.719965677587126,height_range={19.461340330274226,49.148072960282946},length=2.3359689972469204,length_95%_HPD={0.12065665396170289,5.134254985985876},length_median=2.0738812565563904,length_range={4.3972682505000193E-5,13.687001842689767},posterior=0.7961186622717678,rate=0.0031906408240006973,rate_95%_HPD={0.001135743053976244,0.005861461298458362},rate_median=0.002924645376355231,rate_range={6.741814061280999E-4,0.012945786522178326}]:2.29655847632063,496[&height=5.913917636118619E-14,height_95%_HPD={2.8421709430404007E-14,8.526512829121202E-14},height_median=5.6843418860808015E-14,height_range={0.0,1.7053025658242404E-13},length=32.793372933434966,length_95%_HPD={23.673238804258148,42.37701183683862},length_median=32.42731666099115,length_range={13.88665060626937,57.51811187979874},rate=0.003286839913180122,rate_95%_HPD={0.0021384591897130956,0.004631715574357002},rate_median=0.003224002740116679,rate_range={0.0012240987626494875,0.007200539289405521}]:33.49589845244671)[&CAheight_95%_HPD={0.0,41.61260927824313},CAheight_mean=30.146420256475288,CAheight_median=32.42530239596587,CAheight_range={0.0,57.51811187979877},height=32.75102560113997,height_95%_HPD={24.78845222072445,41.56755177345582},height_median=32.334809679812764,height_range={22.02817628685193,54.23863872254677},length=2.540847506898729,length_95%_HPD={0.29064525112167416,5.353178875859811},length_median=2.2939685888462122,length_range={0.007144076713444747,11.757779850599547},posterior=0.8004518351172178,rate=0.0031647932574693457,rate_95%_HPD={0.0011599462269368758,0.005854007965128658},rate_median=0.002907297157572036,rate_range={7.058512243646395E-4,0.01412982015276486}]:2.413741008293634,((442[&height=5.90633879430169E-14,height_95%_HPD={0.0,8.526512829121202E-14},height_median=5.6843418860808015E-14,height_range={0.0,1.7053025658242404E-13},length=15.04422794056811,length_95%_HPD={8.155688850958256,23.184702499614332},length_median=14.669785436239124,length_range={4.9940554226654115,33.0661129552293},rate=0.0036183110079645586,rate_95%_HPD={0.0018904637839397803,0.005569208851088348},rate_median=0.003470038385664699,rate_range={0.0012575685143210713,0.008046993724417114}]:15.044227940568108,443[&height=5.90633879430169E-14,height_95%_HPD={0.0,8.526512829121202E-14},height_median=5.6843418860808015E-14,height_range={0.0,1.7053025658242404E-13},length=15.04422794056811,length_95%_HPD={8.155688850958256,23.184702499614332},length_median=14.669785436239124,length_range={4.9940554226654115,33.0661129552293},rate=0.0022053680075466383,rate_95%_HPD={0.001157410182827777,0.0033645809167537673},rate_median=0.0021280811332388535,rate_range={7.957618494883715E-4,0.0060426277147793495}]:15.044227940568108)[&CAheight_95%_HPD={0.0,21.90666897305752},CAheight_mean=13.539855292266294,CAheight_median=14.163396200464575,CAheight_range={0.0,33.06611295522933},height=15.044227940568167,height_95%_HPD={8.155688850958313,23.18470249961436},height_median=14.66978543623921,height_range={4.994055422665468,33.06611295522933},length=7.2194986873549265,length_95%_HPD={1.7103743157857707,13.862687804427736},length_median=6.640683389630993,length_range={0.4358529230719057,25.608421175140393},posterior=1.0,rate=0.0025995990913960498,rate_95%_HPD={9.630943072183435E-4,0.0046984769716799215},rate_median=0.0023913678459017854,rate_range={6.049546777206175E-4,0.013497962161891587}]:7.219498687354786,((451[&height=5.889286400213599E-14,height_95%_HPD={0.0,8.526512829121202E-14},height_median=5.6843418860808015E-14,height_range={0.0,1.7053025658242404E-13},length=4.2706480325889755,length_95%_HPD={1.346846577587229,7.754210711888248},length_median=3.9818520435322,length_range={0.6349528555871586,22.102291582207158},rate=0.0028946573705796366,rate_95%_HPD={0.001137655607509561,0.005041464552659127},rate_median=0.0027025167142129378,rate_range={5.336865530578333E-4,0.013236221767301217}]:4.270648032588971,452[&height=5.889286400213599E-14,height_95%_HPD={0.0,8.526512829121202E-14},height_median=5.6843418860808015E-14,height_range={0.0,1.7053025658242404E-13},length=4.2706480325889755,length_95%_HPD={1.346846577587229,7.754210711888248},length_median=3.9818520435322,length_range={0.6349528555871586,22.102291582207158},rate=0.0030031394695381455,rate_95%_HPD={0.0011601238202003311,0.005230258102844136},rate_median=0.0028215586385033123,rate_range={7.653302930308601E-4,0.013032168531937942}]:4.270648032588971)[&CAheight_95%_HPD={0.0,7.427093050738961},CAheight_mean=3.843597464349068,CAheight_median=3.758003419972823,CAheight_range={0.0,22.102291582207215},height=4.27064803258903,height_95%_HPD={1.3468465775872858,7.754210711888305},height_median=3.9818520435323137,height_range={0.6349528555871871,22.102291582207215},length=9.721112968567503,length_95%_HPD={3.899502515128887,16.593103208301756},length_median=9.319698859827383,length_range={1.5925483906524391,29.413964031486728},posterior=1.0,rate=0.0026279970203402173,rate_95%_HPD={0.0011422318644057467,0.004417022068013058},rate_median=0.0024903313281782378,rate_range={6.546082096509358E-4,0.008614966905274057}]:9.721112968567365,453[&height=5.898444167409055E-14,height_95%_HPD={0.0,8.526512829121202E-14},height_median=5.6843418860808015E-14,height_range={0.0,1.7053025658242404E-13},length=13.99176100115634,length_95%_HPD={8.239123840675177,21.02889042874469},length_median=13.641184528070568,length_range={5.987682115641718,32.927759970831914},rate=0.0031988881295062833,rate_95%_HPD={0.001742508926409979,0.004810996953269272},rate_median=0.003091197174489407,rate_range={0.001199058310009093,0.007387604247707302}]:13.991761001156336)[&CAheight_95%_HPD={0.0,19.801531482456767},CAheight_mean=12.592631538689503,CAheight_median=13.218880019596497,CAheight_range={0.0,32.92775997083194},height=13.991761001156394,height_95%_HPD={8.239123840675234,21.028890428744745},height_median=13.641184528070653,height_range={5.987682115641775,32.92775997083194},length=8.271965626766498,length_95%_HPD={2.531661227961365,14.82056069977807},length_median=7.788695933130015,length_range={1.1929436404957698,28.042272969730618},posterior=1.0,rate=0.0026097873001671014,rate_95%_HPD={9.880004277451153E-4,0.0046476324075983965},rate_median=0.002410838574305891,rate_range={7.012401145963734E-4,0.009659677430957676}]:8.271965626766558)[&CAheight_95%_HPD={0.0,29.4307177618021},CAheight_mean=20.037428175079086,CAheight_median=21.35461760138577,CAheight_range={0.0,41.353019944369805},height=22.263726627922953,height_95%_HPD={14.795807990564526,30.501900431007726},height_median=21.8773665367832,height_range={10.628277453806305,41.353019944369805},length=12.888205905037857,length_95%_HPD={5.0043814679541185,20.82855864498987},length_median=12.616756599677103,length_range={2.3700799342329333,32.01097051440175},posterior=1.0,rate=0.0020471587978030154,rate_95%_HPD={9.564224853180224E-4,0.0034798097499070596},rate_median=0.0019007900672842084,rate_range={7.118928421599447E-4,0.006760937275112768}]:13.645912832817448)[&CAheight_95%_HPD={0.0,43.9399894821054},CAheight_mean=32.318795209474736,CAheight_median=34.840078186729414,CAheight_range={0.0,57.51811187979877},height=35.101194365266586,height_95%_HPD={27.28016943143092,44.24976714373386},height_median=34.639691981610966,height_range={23.485598994473037,56.51044847601452},length=1.7862536196825243,length_95%_HPD={0.016806043970632345,3.98629193888641},length_median=1.551483825809811,length_range={0.0025018505266700686,10.152397617299641},posterior=0.4469464093922447,rate=0.0028791022389070787,rate_95%_HPD={9.426449595943791E-4,0.005293333483799916},rate_median=0.002623733500568333,rate_range={7.89918175577685E-4,0.011386606276554983}]:0.7983596415808307,(193[&height=5.905917747534083E-14,height_95%_HPD={2.8421709430404007E-14,8.526512829121202E-14},height_median=5.6843418860808015E-14,height_range={0.0,1.7053025658242404E-13},length=24.267951586920407,length_95%_HPD={13.619278026707065,34.24697587900508},length_median=24.183654747636098,length_range={9.306792884326399,45.81393810499179},rate=0.003434036247643228,rate_95%_HPD={0.0019910419062220317,0.00518849931989775},rate_median=0.003278875990998353,rate_range={0.0015943741203568124,0.007793088925946457}]:24.267951586920407,445[&height=5.905917747534083E-14,height_95%_HPD={2.8421709430404007E-14,8.526512829121202E-14},height_median=5.6843418860808015E-14,height_range={0.0,1.7053025658242404E-13},length=24.267951586920407,length_95%_HPD={13.619278026707065,34.24697587900508},length_median=24.183654747636098,length_range={9.306792884326399,45.81393810499179},rate=0.0017919887506933588,rate_95%_HPD={0.001046367306354595,0.0027426158952018513},rate_median=0.0017184089794789691,rate_range={8.273562001028925E-4,0.004888218429782666}]:24.267951586920407)[&CAheight_95%_HPD={0.0,32.580892782524984},CAheight_mean=21.841237318704028,CAheight_median=23.466959465603708,CAheight_range={0.0,45.81393810499182},height=24.267951586920468,height_95%_HPD={13.61927802670715,34.246975879005134},height_median=24.183654747636183,height_range={9.306792884326427,45.81393810499182},length=11.226588320395997,length_95%_HPD={3.0835217482255644,20.344439973046093},length_median=10.648713747477728,length_range={0.46820222976592163,35.590782545946624},posterior=1.0,rate=0.002312289355470073,rate_95%_HPD={8.402776236092812E-4,0.0042874795709279},rate_median=0.002102552963160672,rate_range={6.083134813243555E-4,0.008848456159552494}]:12.440047515400764)[&CAheight_95%_HPD={0.0,44.85561837673504},CAheight_mean=33.03732154800759,CAheight_median=35.65482930700921,CAheight_range={0.0,60.74526530570162},height=36.70799910232123,height_95%_HPD={28.076906334098396,46.05161738040762},height_median=36.245854295579704,height_range={23.086837004039126,60.74526530570162},length=15.943313908908651,length_95%_HPD={8.311541263207687,24.437551592383414},length_median=15.571654320509055,length_range={4.335983642262818,32.21180083894208},posterior=1.0,rate=0.002192942881850507,rate_95%_HPD={0.0010925423812211505,0.003437611237157204},rate_median=0.0021017604643638393,rate_range={9.22916861799393E-4,0.0063102530301168535}]:15.94334409417371)[&CAheight_95%_HPD={0.0,63.72025444090902},CAheight_mean=47.386384375472815,CAheight_median=51.05482370744099,CAheight_range={0.0,81.00188358973227},height=52.65134319649494,height_95%_HPD={41.618981209812944,65.25382169797703},height_median=51.84352855729756,height_range={38.22120711476387,81.00188358973227},length=13.495969076224439,length_95%_HPD={5.832315032805141,20.96080276384791},length_median=13.24320988555769,length_range={3.0575576280706116,33.060565780807096},posterior=1.0,rate=0.001839093422512299,rate_95%_HPD={8.928415706888572E-4,0.0030483074714104707},rate_median=0.0017218899715717032,rate_range={6.089497716604237E-4,0.0070832793300714654}]:13.506270381617504,(((((((((21[&height=5.926022730687326E-14,height_95%_HPD={0.0,1.1368683772161603E-13},height_median=5.6843418860808015E-14,height_range={0.0,1.9895196601282805E-13},length=17.236655251984526,length_95%_HPD={10.547729295633332,24.49127771020315},length_median=16.952906685864065,length_range={6.551254142508583,35.57895047923546},rate=0.0025522668098987384,rate_95%_HPD={0.0014134987598695074,0.0038261798740185566},rate_median=0.002477413607504688,rate_range={8.68556937878924E-4,0.006934953587255054}]:17.320741391855528,409[&height=5.92865427298487E-14,height_95%_HPD={0.0,1.1368683772161603E-13},height_median=5.6843418860808015E-14,height_range={0.0,1.9895196601282805E-13},length=17.235678159789977,length_95%_HPD={10.527304077105754,24.444310412238508},length_median=16.961243699412705,length_range={6.551254142508583,35.22334965731983},rate=0.005380331978533402,rate_95%_HPD={0.0031639301296498726,0.007882594486044942},rate_median=0.005236172545691867,rate_range={0.0023015806501250897,0.013000623272077606}]:17.320741391855528)[&CAheight_95%_HPD={0.0,23.681649732415593},CAheight_mean=15.588724986550206,CAheight_median=16.532846390558035,CAheight_range={0.0,35.578950479235516},height=16.942233727164414,height_95%_HPD={10.452616972665794,24.061193238304952},height_median=16.662393579492658,height_range={6.551254142508611,35.223349657319886},length=4.192538852865786,length_95%_HPD={0.16720028764390804,8.917823033715791},length_median=3.7699207672826844,length_range={2.776299414506411E-4,22.44372987099885},posterior=0.8953742453983186,rate=0.0031781467624372567,rate_95%_HPD={0.001085264224781249,0.005768647233779242},rate_median=0.0029237927741260807,rate_range={5.72281446775701E-4,0.012331424797946387}]:3.753891311687692,363[&height=5.914443944578129E-14,height_95%_HPD={2.8421709430404007E-14,1.1368683772161603E-13},height_median=5.6843418860808015E-14,height_range={0.0,1.7053025658242404E-13},length=20.905483331606685,length_95%_HPD={14.127416585834055,28.408099066610447},length_median=20.57514364799394,length_range={10.785360490790879,40.74948603997848},rate=0.009067204774426199,rate_95%_HPD={0.0059271265993500214,0.012625798737175654},rate_median=0.008908802193170298,rate_range={0.00432438255934318,0.015417668425912998}]:21.07463270354322)[&CAheight_95%_HPD={0.0,27.414276436379737},CAheight_mean=18.96723967962308,CAheight_median=20.22767450570049,CAheight_range={0.0,40.749486039978535},height=21.07463270354328,height_95%_HPD={14.127416585834084,28.29738595272167},height_median=20.741927810402757,height_range={11.225185405067947,40.749486039978535},length=7.973018096566096,length_95%_HPD={2.9583561479696527,13.214185711723644},length_median=7.664379992828344,length_range={1.1128702844347913,20.766165079698595},posterior=1.0,rate=0.0048658811963537335,rate_95%_HPD={0.0020791129040360437,0.008442293100537155},rate_median=0.004557714607373836,rate_range={0.001333476524770268,0.013634308790580958}]:7.980215255223452,(328[&height=5.9186544122542E-14,height_95%_HPD={2.8421709430404007E-14,1.1368683772161603E-13},height_median=5.6843418860808015E-14,height_range={0.0,1.9895196601282805E-13},length=11.280735033811258,length_95%_HPD={5.785629637667256,17.591122100893102},length_median=10.943876429946812,length_range={3.5094041240291176,25.857206392628854},rate=0.003377634326148016,rate_95%_HPD={0.0016376673085562587,0.0053931771648718305},rate_median=0.0032190910334605957,rate_range={0.0011202704911983637,0.01002196719328615}]:11.280735033811256,336[&height=5.9186544122542E-14,height_95%_HPD={2.8421709430404007E-14,1.1368683772161603E-13},height_median=5.6843418860808015E-14,height_range={0.0,1.9895196601282805E-13},length=11.280735033811258,length_95%_HPD={5.785629637667256,17.591122100893102},length_median=10.943876429946812,length_range={3.5094041240291176,25.857206392628854},rate=0.002917629310030409,rate_95%_HPD={0.001357233041651341,0.0046921279574879},rate_median=0.0027745046411079308,rate_range={9.78927732177374E-4,0.007396128541249931}]:11.280735033811256)[&CAheight_95%_HPD={0.0,16.66929782701689},CAheight_mean=10.152699131626923,CAheight_median=10.532942740890661,CAheight_range={0.0,25.85720639262894},height=11.280735033811315,height_95%_HPD={5.785629637667313,17.59112210089316},height_median=10.943876429946869,height_range={3.5094041240291745,25.85720639262894},length=17.143793607261443,length_95%_HPD={8.507085345495994,25.45301584729006},length_median=16.993841500095982,length_range={4.256887980553074,37.25172465473119},posterior=1.0,rate=0.0031455009989366433,rate_95%_HPD={0.0016415146597679663,0.004935723267183769},rate_median=0.002978707397853447,rate_range={0.001211695483566066,0.009602622174473477}]:17.774112924955418)[&CAheight_95%_HPD={0.0,36.65653271290685},CAheight_mean=26.149460009155046,CAheight_median=28.059661435577596,CAheight_range={0.0,50.478071424831484},height=28.65859442342648,height_95%_HPD={20.98161458869845,37.11318055711496},height_median=28.251537960709058,height_range={18.53555327332961,47.05393609550043},length=2.8255130606705987,length_95%_HPD={0.4911202306981295,5.938671992906052},length_median=2.5348880756476007,length_range={0.004935783905835933,13.191835791761918},posterior=0.8407836746787156,rate=0.003375889465799995,rate_95%_HPD={0.0011597719731916464,0.00607250451592332},rate_median=0.0031205624170155865,rate_range={7.404125675395982E-4,0.013869351844069155}]:2.3776929416621897,33[&height=5.92212804808696E-14,height_95%_HPD={0.0,8.526512829121202E-14},height_median=5.6843418860808015E-14,height_range={0.0,1.7053025658242404E-13},length=30.790569759613057,length_95%_HPD={22.02222934835231,40.5264336490614},length_median=30.498850501579767,length_range={14.255584998358614,52.19759126018033},rate=0.0027501697955005524,rate_95%_HPD={0.0017971677943665935,0.003704951136470778},rate_median=0.0027138738918035883,rate_range={0.0013838709682941369,0.0063747811906966845}]:31.43254090042886)[&CAheight_95%_HPD={0.0,39.178797067305055},CAheight_mean=28.289391582029975,CAheight_median=30.41469762802285,CAheight_range={0.0,52.197591260180445},height=31.41834703422179,height_95%_HPD={23.654605069298725,40.673959588362465},height_median=30.968993311623535,height_range={19.371095736529043,52.197591260180445},length=2.9301109504727862,length_95%_HPD={0.3293715406239812,6.1329765517019155},length_median=2.6503412665909423,length_range={0.024648481279569978,17.97677896412671},posterior=0.9931113662456946,rate=0.0033115113757373475,rate_95%_HPD={0.0011728415378934327,0.0060136454030763125},rate_median=0.003058385461336666,rate_range={7.325302444299931E-4,0.013890058067297845}]:2.9101236407949536,181[&height=5.92391749684929E-14,height_95%_HPD={0.0,8.526512829121202E-14},height_median=5.6843418860808015E-14,height_range={0.0,1.7053025658242404E-13},length=34.33077520533206,length_95%_HPD={26.006190932797722,44.038454152131436},length_median=33.839096894003546,length_range={20.82365879700552,55.152897236055765},rate=0.0036834102412341045,rate_95%_HPD={0.0026107458502736495,0.004802431254699336},rate_median=0.003650859863262335,rate_range={0.0020273788373846974,0.0064060834505410835}]:34.34266454122382)[&CAheight_95%_HPD={0.0,42.55064797154914},CAheight_mean=30.908512558834232,CAheight_median=33.24518158828741,CAheight_range={0.0,55.15289723605579},height=34.34256771654419,height_95%_HPD={26.08171088971602,44.085540010394396},height_median=33.84618419337437,height_range={20.823658797005606,55.15289723605579},length=4.965989939228624,length_95%_HPD={1.6422932697372516,9.167437493061414},length_median=4.6361
[truncated: 237,022 more chars]
