# Supplementary material for: Phasmid species that inhabit colder environments are less likely to have the ability to fly
Source: Ecol Evol. 2023 Jul 20;13(7):e10290. doi: 10.1002/ece3.10290 (PMC10361346; doi:10.1002/ece3.10290)
Supplement: Supplementary file 9 — Dataset S9. [file ECE3-13-e10290-s008.txt]

[Dataset.S9 Dated Phasmatodea phylogeny in nexus tree format from Zeng et al. (2020)]
[tree includes species at tips and node ages in millions of years]
#NEXUS
begin taxa;
	dimensions ntax=129;
	taxlabels
	Abrosoma_festinatum
	Acanthoxyla_geisovii
	Acanthoxyla_inermis
	Acanthoxyla_intermedia
	Achrioptera_punctipes
	Acrophylla_thoon
	Acrophylla_titan
	Acrophylla_wuelfingi
	Agamemnon_cornutus
	Agathemera_crassa
	Agathemera_sp_TRB2009
	Anchiale_briareus
	Anchiale_sp_STI17
	Anchiale_sp_TRB2009
	Anisomorpha_buprestoides
	Anisomorpha_ferruginea
	Aretaon_asperrimus
	Argosarchus_horridus
	Asceles_tanarata_amplior
	Asceles_tanarata_singapura
	Asceles_tanarata_tanarata
	Asprenas_impennis
	Asprenas_sp_ASP5
	Asteliaphasma_jucundum
	Bacillus_rossius
	Bactrododema_sp_TRB2009
	Baculini_sp_WS22
	Canachus_alligator
	Canachus_sp_CAN3
	Canachus_sp_CAN5
	Canachus_sp_TRB2009
	Carausius_morosus
	Carlius_fecundus
	Chitoniscus_brachysoma
	Chitoniscus_feejeeanus
	Chondrostethus_woodfordi
	Clitarchus_hookeri
	Clonaria_conformans
	Cnipsus_rachis
	Ctenomorpha_marginipennis
	Ctenomorpha_sp_LAN2
	Diapheromera_femorata
	Didymuria_sp_LAN10
	Dimorphodes_mancus
	Dimorphodes_prostasis
	Dimorphodes_sp_TRB2009
	Dinophasma_saginatum
	Dryococelus_australis
	Epidares_nolimetangere
	Erinaceophasma_vepres
	Eurycantha_calcarata
	Eurycantha_insularis
	Eurycnema_goliath
	Eurycnema_osiris
	Extatosoma_tiaratum
	Extatosoma_tiaratum_bufonium
	Extatosoma_tiaratum_tiaratum
	Graeffea_sp_GRA1
	Gratidia_sp_TRB2009
	Haaniella_dehaanii
	Haaniella_echinata
	Hermarchus_pythonius
	Hermarchus_sp_HER2
	Heteropteryx_dilatata
	Hyrtacus_sp_TRB2009
	Labidiophasma_rouxi
	Leosthenes_sp_TRB2009
	Lopaphus_iolas
	Lopaphus_perakensis
	Lopaphus_sphalerus
	Lopaphus_sphalerus_YZ
	Macrophasma_biroi
	Malandania_pulchra
	Medaura_sp_WS34
	Medauroidea_extradentata
	Megacrania_alpheus
	Megacrania_phelaus
	Metoligotoma_brevispina
	Metoligotoma_pugionifer
	Micrarchus_hystriculeus
	Microcanachus_matileorum
	Monandroptera_acanthomera
	Necrosciinae_TRB2009
	Neohirasea_maerens
	Neopromachus_doreyanus
	Niveaphasma_annulata
	Ophicrania_leveri
	Orxines_macklottii
	Orxines_semperi
	Oxyartes_lamellatus
	Oxyartes_yunnanus
	Pachymorpha_sp_TRB2009
	Paraphasma_rufipes
	Peruphasma_schultei
	Phaenopharos_khaoyaiensis
	Pharnacia_ponderosa
	Phasma_gigas
	Phasmotaenia_sp_TRB2009
	Phobaeticus_heusii
	Phyllium_bioculatum
	Phyllium_celebicum
	Phyllium_giganteum
	Phyllium_siccifolium
	Podacanthus_wilkinsoni
	Pseudoclitarchus_sentus
	Pseudophasma_velutinum
	Pseudosermyle_phalangiphora
	Pterinoxylus_crassus
	Pterobrimus_depressus
	Pylaemenes_pui
	Ramulus_thaii
	Rhaphiderus_scabrosus
	Rhynchacris_ornata
	Sceptrophasma_hispidulum
	Sipyloidea_sipylus
	Spiniphasma_crassithorax
	Spinonemia_chilensis
	Spinotectarchus_acornutus
	Sungaya_inexpectata
	Tectarchus_huttoni
	Thaumatobactron_guentheri
	Timema
	Trachyaretaon_brueckneri
	Trapezaspis_sp_TRB2009
	Tropidoderus_childrenii
	Tropidoderus_sp_LAN9
	Xeroderus_sp_TRB2009
	Xylica_oedematosa
	Zehntneria_mystica
;
end;
begin trees;
	tree TREE1 = [&R] ((Metoligotoma_pugionifer[&length_range={0.04320464850019,92.13490575668},height_95%_HPD={0.0,6.799893981224159E-11},rate_95%_HPD={2.911649427396714E-4,0.06767652170678852},length_95%_HPD={0.04320464850019,18.6477430635},rate=0.018710919519151242,length=5.63013920328406,rate_median=0.00810390602625632,length_median=3.309015607009,height_median=1.5987211554602254E-11,rate_range={…
end;
begin figtree;
	set appearance.backgroundColorAttribute="Default";
	set appearance.backgroundColour=#ffffff;
	set appearance.branchColorAttribute="User selection";
	set appearance.branchColorGradient=false;
	set appearance.branchLineWidth=1.0;
	set appearance.branchMinLineWidth=0.0;
	set appearance.branchWidthAttribute="Fixed";
	set appearance.foregroundColour=#000000;
	set appearance.hilightingGradient=false;
	set appearance.selectionColour=#2d3680;
	set branchLabels.colorAttribute="User selection";
	set branchLabels.displayAttribute="posterior";
	set branchLabels.fontName="sansserif";
	set branchLabels.fontSize=8;
	set branchLabels.fontStyle=0;
	set branchLabels.isShown=true;
	set branchLabels.significantDigits=2;
	set layout.expansion=208;
	set layout.layoutType="RECTILINEAR";
	set layout.zoom=0;
	set legend.attribute=null;
	set legend.fontSize=10.0;
	set legend.isShown=false;
	set legend.significantDigits=4;
	set nodeBars.barWidth=4.0;
	set nodeBars.displayAttribute=null;
	set nodeBars.isShown=false;
	set nodeLabels.colorAttribute="User selection";
	set nodeLabels.displayAttribute="Node ages";
	set nodeLabels.fontName="sansserif";
	set nodeLabels.fontSize=8;
	set nodeLabels.fontStyle=0;
	set nodeLabels.isShown=false;
	set nodeLabels.significantDigits=4;
	set nodeShapeExternal.colourAttribute=null;
	set nodeShapeExternal.isShown=false;
	set nodeShapeExternal.minSize=10.0;
	set nodeShapeExternal.scaleType=Width;
	set nodeShapeExternal.shapeType=Circle;
	set nodeShapeExternal.size=4.0;
	set nodeShapeExternal.sizeAttribute=null;
	set nodeShapeInternal.colourAttribute="posterior";
	set nodeShapeInternal.isShown=true;
	set nodeShapeInternal.minSize=10.0;
	set nodeShapeInternal.scaleType=Width;
	set nodeShapeInternal.shapeType=Circle;
	set nodeShapeInternal.size=4.0;
	set nodeShapeInternal.sizeAttribute=null;
	set polarLayout.alignTipLabels=false;
	set polarLayout.angularRange=0;
	set polarLayout.rootAngle=0;
	set polarLayout.rootLength=100;
	set polarLayout.showRoot=true;
	set radialLayout.spread=0.0;
	set rectilinearLayout.alignTipLabels=false;
	set rectilinearLayout.curvature=0;
	set rectilinearLayout.rootLength=100;
	set scale.offsetAge=0.0;
	set scale.rootAge=1.0;
	set scale.scaleFactor=1.0;
	set scale.scaleRoot=false;
	set scaleAxis.automaticScale=true;
	set scaleAxis.fontSize=8.0;
	set scaleAxis.isShown=true;
	set scaleAxis.lineWidth=1.0;
	set scaleAxis.majorTicks=25.0;
	set scaleAxis.minorTicks=5.0;
	set scaleAxis.origin=0.0;
	set scaleAxis.reverseAxis=true;
	set scaleAxis.showGrid=true;
	set scaleBar.automaticScale=true;
	set scaleBar.fontSize=10.0;
	set scaleBar.isShown=true;
	set scaleBar.lineWidth=1.0;
	set scaleBar.scaleRange=0.0;
	set tipLabels.colorAttribute="User selection";
	set tipLabels.displayAttribute="Names";
	set tipLabels.fontName="sansserif";
	set tipLabels.fontSize=8;
	set tipLabels.fontStyle=0;
	set tipLabels.isShown=true;
	set tipLabels.significantDigits=4;
	set trees.order=true;
	set trees.orderType="increasing";
	set trees.rooting=false;
	set trees.rootingType="User Selection";
	set trees.transform=false;
	set trees.transformType="cladogram";
end;
