# Supplementary material for: Phasmid species that inhabit colder environments are less likely to have the ability to fly
Source: Ecol Evol. 2023 Jul 20;13(7):e10290. doi: 10.1002/ece3.10290 (PMC10361346; doi:10.1002/ece3.10290)
Supplement: Supplementary file 10 — Dataset S10. [file ECE3-13-e10290-s001.txt]

#Dataset S10. R Code
#To simply recreate analyses jump to line 119

##################
#### packages ####
##################
library(dplyr)
library(purrr)
library(readr)  
library(magrittr)
library(rgbif)
library(taxize)
library(rgdal)
library(raster)
library(sp)
library(phytools)
library(geiger)
library(caper)
library(ggplot2)
library(ggtree)
library(ggnewscale)

########################
##### GBIF section #####
########################
# fill in your gbif.org credentials 
user <- #your gbif.org username 
pwd <-  #your gbif.org password
email <-  #your email 

#call in the list of taxa  
file_url <- "~/Desktop/Clade1.for.gbif.EXPANDED.txt"

# match the names 
gbif_taxon_keys <- 
  readr::read_csv(file_url) %>% 
  pull("Taxon name") %>% # use fewer names if you want to just test 
  taxize::get_gbifid_(method="backbone") %>% # match names to the GBIF backbone to get taxonkeys
  imap(~ .x %>% mutate(original_sciname = .y)) %>% # add original name back into data.frame
  bind_rows() %T>% # combine all data.frames into one
  readr::write_tsv(file = "~/Desktop/Clade1.All.Matches.tsv") %>% # save as side effect for you to inspect if you want
  filter(matchtype == "EXACT") %>% # get only accepted and matched names
  filter(kingdom == "Animalia") %>% # remove anything that might have matched to a non-plant
  pull(usagekey) # get the gbif taxonkeys

occ_download(
  pred_in("taxonKey", gbif_taxon_keys),
  pred("hasCoordinate", TRUE),
  pred("hasGeospatialIssue", FALSE),
  format = "DWCA",
  user=user,pwd=pwd,email=email
)

### download data from GBIF and read into R
data <- read.csv("C:/Users/Desktop/occurrence.txt", sep = "\t")

####################################
##### CLIMATE DATA ACQUISITION #####
####################################

#we just want species name and location, reduce dataset to that
cols.to.keep <- c("species","decimalLatitude","decimalLongitude")
Clade1_occ <- data[, cols.to.keep]
#plot data to get an idea of location data
plot(Clade1_occ$decimalLongitude, Clade1_occ$decimalLatitude, pch=".")
#remove occurrences that have 0 for lat or long
m1 <- subset(Clade1_occ, Clade1_occ$decimalLatitude != 0.00)
m1 <- subset(m1, m1$decimalLongitude != 0.00)
#remove duplicated occurence for a species
m.unique <- m1 %>% distinct
Clade1_occ <- m.unique
rm(m1)
rm(m.unique)
# need to make the lon/lat columns numeric
Clade1_occ$decimalLongitude <- as.numeric(as.character(Clade1_occ$decimalLongitude))
Clade1_occ$decimalLatitude <- as.numeric(as.character(Clade1_occ$decimalLatitude))
#write
#write.csv(Clade1_occ, file = "", row.names = F)

# designating the coordinates for raster::extract
coordinates(Clade1_occ) <- ~ decimalLongitude + decimalLatitude

setwd("C:/Users/Desktop/wc2.1_2.5m_tavg")
tmean_files <- list.files(path = ".", pattern = "wc2.1_")

# Import using the purrr::map function to apply the raster::stack function
tmean_rasters <- raster::stack(tmean_files)

## not necessary since downloaded from website
#r <- getData("worldclim", var = "bio", res = .5)
# extracting only certain data from BIOCLIM
#r <- r[[c(1)]]
#names(r) <- c("BIO1")

# adding climate data to species list
# the numbers coorespond to the lat/lon columns of the data frame
BIO1 <- extract(tmean_rasters, Clade1_occ@coords)
tmean.avg <- rowMeans(BIO1)

# WIND DATA
# setting directory to load the tiff files
setwd("C:/Users/Desktop/wc2.1_2.5m_wind/")
# Get a list of file names located locally
wind_files <- list.files(path = ".", pattern = "wc2.1_")

# Import using the purrr::map function to apply the raster::stack function
wind_rasters <- raster::stack(wind_files)

# adding climate data to species list
# the numbers coorespond to the lat/lon columns of the data frame
wind_Clade1_values <- extract(wind_rasters, Clade1_occ@coords)
Avg.wind <- rowMeans(wind_Clade1_values)

Clade1_df <- cbind.data.frame(Clade1_occ, tmean.avg, Avg.wind)
Clade1_df <- na.omit(Clade1_df)
#write.csv(Clade1_df, "", row.names = F)

################
### analyses ###
################

### packages ###
library(ape)
library(phylolm)
library(ggplot2)
library(geiger)
library(ggtree)
library(ggnewscale)
library(elevatr)
library(tidyverse)

### data ###
Clade1_df <- read.csv("~/Desktop/Datasets/Dataset.S3.csv")
#Clade1_df <- read.csv("~Datasets/Dataset.S5.csv")
Long <- Clade1_df[,3]
Lat <- Clade1_df[,2]
elevation <- data.frame(Long,Lat)
#get elevation data. Results are qualitatively similar when using a higher zoom level and when setting the minimum elevation to 0 meters [pmax(elevation.2$elevation,0)].
elevation.2 <- get_elev_point(elevation, prj = "EPSG:4326", src = "aws")
meters <- elevation.2$elevation
Clade1_df.2 <- cbind(Clade1_df, meters)

#change number in "(Clade1_df$species) > 2)" to set the minimum number of occurrences
data.in.5 <- Clade1_df.2[Clade1_df.2$species %in% names(which(table(Clade1_df.2$species) > 2)), ]
data.in.4 <- aggregate(data.in.5, by = list(data.in.5$species), FUN=mean, na.action =na.omit)
data.in.3 <- data.in.4[,c(1,3:7)]
data.in.2 <- na.omit(data.in.3)
data.wing <- read.csv("~/Desktop/Datasets/Dataset.S1.csv")
#data.wing <- read.csv("~Datasets/Dataset.S4.csv")
data.in.1 <- merge(data.in.2, data.wing, on='Group.1')
check <- merge(data.in.1, data.in.2, on="Group.1", all=T)
#this step above drops the outgroup as well as duplicated species
final <- na.omit(data.in.1)
row.names(final) <- final$ID
#row.names(final) <- final$Group.2

#remove info that I do not need
rm(data.in.3)
rm(data.in.2)
rm(data.in.1)
rm(Clade1_df)
rm(check)

### tree ###
mtree <-  read.nexus("~/Desktop/Datasets/Dataset.S6.tre")
#mtree <-  read.nexus("~Datasets/Dataset.S9.tree")

#remove unused tips
comparison <- name.check(phy=mtree, data=final)
mtree <- drop.tip(mtree, comparison$tree_not_data) 

### main analyses ###
model <- summary(phyloglm(Flight~tmean.avg,phy=mtree,data=final,boot=100, btol=30))
model

model.2 <- summary(phyloglm(Flight~Avg.wind,phy=mtree,data=final,boot=100, btol=30))
model.2

### with elevation ###
model.b <- summary(phyloglm(Flight~meters+tmean.avg,phy=mtree,data=final,boot=100, btol=30))
model.b

model.2b <- summary(phyloglm(Flight~meters+Avg.wind,phy=mtree,data=final,boot=100, btol=30))
model.2b

### Figure 2a ###
ggplot(final, aes(x=as.factor(Flight), y=tmean.avg, color=as.factor(Flight))) +
  geom_boxplot(outlier.shape = NA, width=0.5, lwd=0.8)+
  geom_jitter(shape=16, position=position_jitter(0.2), size=3)+
  theme_classic()+
  theme(legend.position = "none")+
  scale_color_manual(values=c("black", "gray"))

### Figure 2b ###
ggplot(final, aes(x=as.factor(Flight), y=Avg.wind, color=as.factor(Flight))) +
  geom_boxplot(outlier.shape = NA, width=0.5, lwd=0.8)+
  geom_jitter(shape=16, position=position_jitter(0.2), size=3)+
  theme_classic()+
  theme(legend.position = "none")+
  scale_color_manual(values=c("black", "gray"))

### Figure 3a ###
comparison <- name.check(phy=mtree, data=final)
tree <- mtree
tree <- drop.tip(mtree, comparison$tree_not_data) 
circ <- ggtree(tree, layout = "circular")
df <- final[,"Flight", drop=FALSE]
df.2 <- final[, "tmean.avg", drop=FALSE]
p1 <- gheatmap(circ, df, offset=0.5, width=.1, low= "black", high="gray90",colnames = FALSE)
p2  <- p1 + new_scale_fill()
gheatmap(p2, df.2, offset=15, width=.1, colnames = FALSE) + scale_fill_viridis_c(option="mako", name="continuous\nvalue")

### Figure 3b ###
comparison <- name.check(phy=mtree, data=final)
tree <- mtree
tree <- drop.tip(mtree, comparison$tree_not_data) 
circ <- ggtree(tree, layout = "circular")
df <- final[,"Flight", drop=FALSE]
df.2 <- final[, "Avg.wind", drop=FALSE]
p1 <- gheatmap(circ, df, offset=0.5, width=.1, low= "black", high="gray90",colnames = FALSE)
p2  <- p1 + new_scale_fill()
gheatmap(p2, df.2, offset=15, width=.1, colnames = FALSE) + scale_fill_viridis_c(option="D", name="continuous\nvalue")

#remove info that I do not need
rm(comparison)
rm(circ)
rm(df)
rm(df.2)
rm(p1)
rm(p2)

### averages for results section ###
nofly <- subset(final, Flight == 0)
fly <- subset(final, Flight == 1)
mean(nofly$tmean.avg)
mean(fly$tmean.avg)
mean(nofly$Avg.wind)
mean(fly$Avg.wind)

### data replicates ###
df <- data.frame(matrix(ncol = 3, nrow = 100))
colnames(df) <- c('coefficent', 'z.value', 'p.value')

for(i in 1:100) { 
set.seed(i)
fly <- subset(final, Flight == 1)
fly.new <- fly[-sample(1:nrow(fly), 37), ]
fly.new$Flight <- 0
final.2 <- final[!(row.names(final) %in% row.names(fly.new)),]
final.rand <- rbind(final.2, fly.new)
model <- summary(phyloglm(Flight~tmean.avg,phy=mtree,data=final.rand,boot=100, btol=30))
df[i,] <- c(model$coefficients[2],model$coefficients[6],model$coefficients[12])
}

#change the number in the fly.new <- fly[-sample(1:nrow(fly), 37), ] column. specifically the 37
#the 37 refers to how many of the 41 samples I want to randomly pick. so in this setup i randomly pick 4 fliers and say they cannot fly
df.signif <- subset(df, p.value < 0.05)
coef.pos <- subset(df, coefficent > 0)

### Figure S2 ### 
ggplot(final,aes(x=Body.size.m,y=tmean.avg,group=as.factor(Flight),shape=as.factor(Flight),color=as.factor(Flight)))+
  geom_point()+
  geom_smooth(method=lm,se=F)+
  scale_linetype_manual(values=c("solid","dashed"))+
  scale_color_manual(values=c("black","gray"))+
  theme_classic()+
  theme(legend.position="none")

### tree replicates ###
df <- data.frame(matrix(ncol = 3, nrow = 100))
colnames(df) <- c('coefficent', 'z.value', 'p.value')

for(i in 1:100) { 
  set.seed(i)
  mtree.rand <- drop.tip(mtree, sample(mtree$tip.label)[1:64])
  model <- summary(phyloglm(Flight~tmean.avg,phy=mtree.rand,data=final,boot=100, btol=30))
  df[i,] <- c(model$coefficients[2],model$coefficients[6],model$coefficients[12])
}

df.signif <- subset(df, p.value < 0.05)
coef.pos <- subset(df, coefficent > 0)

#Figure S1. Map to visualize the distribution of datapoints
world_coordinates <- map_data("world")
ggplot()+
  geom_map(data = world_coordinates, map = world_coordinates,
    aes(long, lat, map_id = region))+
  geom_point(data = data.in.5,
    aes(decimalLongitude, decimalLatitude, colour = "red"),alpha = 1)+
  theme(legend.position = "none")   

#differences in observations between flight and non-flight species?
data.in.4 <- aggregate(decimalLatitude~species, data.in.5, FUN=length, na.action =na.omit)
data.in.4 <- data.in.4 %>% rename(Group.1=species, sample.size=decimalLatitude)
data.in.1 <- merge(data.in.4, data.wing, on='Group.1')
t.test(sample.size~Flight, data.in.1) #not statistically different
